# Supplementary material for: Novel genomic resources for a climate change sensitive mammal: characterization of the American pika transcriptome
Source: BMC Genomics. 2013 May 10;14:311. doi: 10.1186/1471-2164-14-311 (PMC3662648; doi:10.1186/1471-2164-14-311)
Supplement: Additional file 1 — High coverage contig sequences. Text file (.txt) in FASTA format containing the sequence of all high coverage contigs used for SNP detection (minimum length = 200 bases, minimum coverage = 5× for each ecotype). [file 1471-2164-14-311-S1.txt]

>contig_2 Average coverage: 11.27
TGCAAGGGTTCCATCTAGTGGTCACACTGGAAATGTGGTCAGTGGCTAGGGCACTGTTTTTCCATTTTAGTTTTCTTCTCTCTCTCTGCTTCTTCTTCTTCTTCGCCTCCCTGTGTGTGTATCCTCAAGCTGAGTGACACAGGAGGATGGGCAGGATGAGCCTATTCAAGGCATGCAACATTCAGACAGATTCAAAACCTTGTGTAGGTATGCATTCCTCTTGCCATGAGAGCATCCTTGGTGTGGTCAGCAGTTGGACAGGTTCCGTGCTGCTGATTGATACGGTCTTTCCACAGATGTGATAACAATGTCAGCTGAGTTGTTATCTGGGAGAGAAAGTGGCAGCACACATCTGATGATGGTGTGTTACATGTTTTAGCCACAGTTTGACCACTTCCTGTCTCTTTGTGATGTGCTTGCTCTCCCAGTGTGATGTCCCCCGCGTACTCTGCGTTGATA
>contig_3 Average coverage: 19.39
ATATTAAAATTAGTTTATTTTTCTACTTAACTTTTAATAAATGAGAAGAAAACACAGTAGTCTGTCTCATATAGAACATTTATAATACATAACAATCCATAAAGCCTCATGGTGAGGTAGGAACAGCTTTGGAAAATAACAAGAGTCATAAAACATACAAAAAGGTAAAATGTTGCAGCACTAAAGACATTTTATCTGCATCTGCATTTAATGAGATGATAACAGCATTTAACTGTGCCACATCTGGCACAAAAGACAGGCAACAGCAGACACAAAAACAACACAATATCTAAGTTTCATAAAGAATCACAGGATACACTGATACACTTCATTGTGCTGTTTCAAGGCAGAACCATAACATGGCCATTTATGTCATTTTATATATAACCACGTGTTAATTGTATGTTACATTCCCTTCAGCATCTTTTTGCCAAAGACGCTGGACAATAAAATTTTTGGTTTCAAAGTTGAAATTGAAAAACATACCCAAGGCTCTTGTGCCAGTGAAAATGACTGTGAATTATTCCAGAGCTTGTTAGTACAACAGAACATCGCCGTGGTTCGGCAGAGCCACATGAAAATAGTGCCATCAACATTTCCCACTGCAGAGCCTATAAACACTGTTAAGACAGATTCAACTTAAAGAAAAAAGCAACAAACACACACACACACACAAAGACCTCTCCACCTTCCCAAGAGTCTTAACACTGTTTTATGACTTAACTGAAACTCAGTATTAAAATAAATATTTTTATATTGTATAGAATCAATCTCCATATCTGTGTATGCGTGAACATGTTAAGACAGCAGGTACATGACACAGTAATCAAATATTTGCTTATGAAAGTAAAAACCTCGAATTTGATACCAGCCAACCTACTTAAATACTTTACATTATGTCCCATAGGTATTTTTCCCTCAAAACTTAAACAATTCCAAACCAAGGATGTTAACAGAAATACAGCGTGTTCACAGACCAAGATGCTCCAAGGTGTCCTGACAGAAATTTCTTCGGTTCAAATTACATACCTTAGCCATTCAACATTTTCTTTTTGAAAAGTGGCAATTGAGGATTAAACCTCCCACTGCAGAGGCTGGATCAGGAAAGCTGCTGGCTGGCTTTAATTCAGGGACCTGGAACACCTCCTTCTCACTAAACTGAAGTGGCAAACAAGTTGCTAAACACACACTGTACACTGAACTTGCTGGAAGAGGAGAGAGCCAGCAGGAGAGACACAAGCCCTAAAACTGATGCAGTGTTATAAAACAGCAGATTTAAATAGCAGGTTTAACTCTCCCAGTAATTCAGAATATTTCCCTCATTTTCTCTCAGGAAGGAATAAGCTATTTTGGAAATGACACAAATTCCACAATATTTAAATAGAAAAGCATGTCTTGGTTCAAAAAGATATTACTAATGTAGCTAAAAAAAAAATGGGTTAGAAAGTGCATTGTAAAGAAATAAATAAATTGCTGCTATAACCCAAAAAGGTAAGTCCGTGCCACTGATTCTGCTATGAAGTCCTTGAAAACAGAAGATTCTAAGGTACCACTGTTATGTAGAAGCTACCTACAAATCATGAAAAGTGAAATATCTGAAGCCTGAAAGCTGTTCTCTTCAGAGCACTTTTGAAAAAAACATAGCCCTTGTCCCAATGCTTGCACACCACCTGAACAAAATCCTCATCCGGGTTCTATCCTACACACCTGTCTTAAGCTACCTTTAAGATACAGACCCTGCTAGAGTATTTGTAAAGAACACTCCACTGAGTGCAACGTTACCTTCCCAGTAGTCCTGCTGTAACACTGCTGAAGTGTTTAACAAACGGGCAACTCCGGAATGTACATGATACAGTACAATTTGAAGCTTGCTTTCTTGTTTACCCAGATAATGAGATCTTCAATTTCATGTTTAAAGAAACAAAACTCAAGCTATTTTGCAAAAATCAAAATAACTACTGCTAAGGAATTGAGTTACACAATAGTAGGTAATAGTATTAAAAGATCAAGATGTATTACAAATTGGCAGGTAATGGTTTTGGCCCATTAGAGTGAATGTGAGCTTACAAACTATGTTCCTAAAATTATCTCATTCTCCTTGGAAAAATCAGCTGTTCTTAAATAGGCCCATTGCCCGCAACAGGCATATACTACGAAAAAGATACACCGTCTACCACAAAAGATCATCTCTTTAAAAATTCACTGTCAAATTCCAATGCTTTCATCTTAAGACCTATTAAACAATGAATTATTTCAAATCTCAAAAGGTAGCCATCCCAAAAGTAGTCAGCTATAAAAGTTACTGAAGTAGTCAGAATACCTTGTTTCTAGAAAAATAGAGCTATACGTGATAACTGATATTAATAATTCATCCTTTTGAGGACAAAACCCTACATTTTCTTCACAAAAGCACAACTTTTATCAAGAAAAATGTAACTTAAAAATACC
>contig_4 Average coverage: 23.96
NNNNNNNNNNNNNNNNNNNNNNNNNNNNNNNNNNNNNNNNNNGACTTTGGATATTAATATTTCTCTTGAATTTTGCTGTTAACCCACCCATCTGTACCTCTTCCTTCCCAAGAGCGTAAGTGAGCTTGTTATGAAGAGTTGATTCCCTTGTTTCCTCTTTGCCCAACTTTGGAACTAGATATGACATCACATTTCTTAAAGAAGATCACAGCGTTGTAAAGATAAATCCTCAAGAGAGTGATATGTTCTTTGATGTCACTGCTGTTGTGGATCCGCTGACAAGAGAAGCGCAGAGGATGGCACAGATATTGATTGTACTTGGCAAGATTATCAACATGAAGACAAAGCTGTTTATGAACTGTCGGGGTAAGCTGTCAGAAGCCCCTTTAGAAAGCTTTTACCGTTTTGTTCTGGAGCCAGAAGTGATGTCAGGGCCTAGTGATAGTCCTTCTCTTGGACCTGTGGCAAAATTTGGGGATATCCCAGAGTCACCTCTTTTAACCCTCAACATGATTACTCCAGAAGGCTGGTTGGTGGAAATAGTGCAAAGCAACTGTGACCTTGATAATATTCACTTAAAAGATATTGAGAGAGCTGTTACAGCAGAATACGAACTCGAGTATCTGCTGCTTGAAGGACATTGCTTTGATTCAGTGACAGAAGAGCCGCCTCGGGGTCTGCAGTTTACACTAGGCACAAAAAATCAGCCTGTTGTAGTGGATACGGTAGTGATGGCAAATCTCGGATATTTTCAGTTAAAAGCAAACCCAGGTGCATGGATACTGAAATTACGGGACGGAAAATCTGAAGATATTTATCAGATAGTTGGGCATAAAGGTACTGACTCTCAGCCAGACTTGGGCAATGTCACTGTTGTAATGAACAGCTTCAAAAGCAAGGTCCTCGAAGTCCAGGTGCGAAAAAAACAAGACAAAATTAAGGAAGATATCCTTTCTGACAAAGAAGAGAAGAAAAAAGGAATGTGGGATTCCATTAAAAGTTTCACAAGAAGGTTACATAAAGAAGATGACAAAAATAAAGATGTTCTAAACATTTTTTCAGTTGCTTCTGGCCATCTATATGAGCGCTTTTTAAGAATTATGATGCTCTCTGTTTTGCGTAACACCAAAACACCAGTGAAATTCTGGTTTCTAAAAAATTATCTCTCACCAACATTTAAAGAGGTGATTCCTCACATGGCTAAGAAGTACGGATTCCAGTATGAACTGGTCCAGTACAGGTGGCCTCGTTGGCTTCATCAACAGACTGAAAAGCAAAGAATTATCTGGGGTTATAAGATTCTCTTCCTTGATGTCCTTTTTCCACTGGCAGTTGACAAAATCATTTTTGTTGATGCTGACCAGATTGTGAGACACGATCTGAAGGAACTCCGAGATTTCAATCTGGACGGGGCTCCGTACGGATACACTCCTTTCTGTGACAGCCGCACCAGCATGGATGGGTATCGTTTCTGGAAGACAGGATACTGGGCAGCACATCTTTTACGACGAAAATACCATATCAGTGCCTTGTATGTAGTGGATCTGAAGAAGTTCAGGAGGATTGCAGCAGGTGACAGGCTCAGGGGCCAGTACCAACATCTCAGTCAAGATCCAAACAGTCTCTCAAACCTAGATCAGGACCTTCCCAATAATATGATTTACCAAGTTGCCATTAAATCTCTTCCTCAAGATTGGCTCTGGTGTGAAACTTGGTGTGATGATGAATCCAAACAAAGAGCCAAAACAATTGATCTGTGCAATAATCCCAAAACAAAGGAACCCAAACTAAAAGCTGCAGCCAGAATTATCCCAGAATGGGTGGAATATGATAATGAGATACGGCAACTGTTAGATCAGCTTGAAAAGAAGAAGGAAAATGCAATTTTGGGTCATGACGAACTCTAGCAGTGGTTTTATAAGACGATGAAAATGACGACATCTGCTGCCTGCGGAGAACGGTGGAACTACTGCTCAGACTGCGAGTTTTGAGATCAGTGACATAGCTGAGTTTTCAAAAGCTCGGTTATTTAAAACATGTGCTTAAGTTTAAATAAAAATGACAAGTGAGTATTTAAAAAAAAAAA
>contig_5 Average coverage: 18.51
TTTTTTTTTTTAATTTTCCTTGAAATGTTATTCTAGAGACCTTCAGTGTCAGGTTCCTGCGGATACCCTTGAATTCAGTGTAGTAATTTTTGGACGTTTTCCCGTACGTGTGTTGAGGCATACATCTTTACGCTGCTAATATGTCTAAATACATGTGTTATCCCTTGATTTTTTTAAATAATTGAGAGCTCTATTTATTTATGGGATTATTAAGTTCTGATGAAAAATATAAATGTTGAATTAATCAGCATAGTAAAGTGATGTTTTAAGAATTCCGTAATTCCTGCACACACTAATTTTAGTGTTATTTTCAATGATTGCTTATTTCCGTTTGCTAAAGAACAGTAACTTACCTATTTATAGCTGTTAAAAACTGTTAGATATATCATGAATGTGGAATCCTTAGGTAGTGGATTTCCTGGGTTCAGAAATGGATAGGAGGGCTGATCGAAGAACAACTTAGGAAAGTTTGCAGCAAGTCTTTTAAGTATATGAAAGTAAACATAATTAAGAAAAAACATTTTCTGATGACATTTTAGTAGTAATGCTAGCAAGTCGTACAAATATACGTAGTCTACAGAAAATGAAAAATTTCTAATTCTGTGTTTTAACCAGAACGTCTTTTCTCTTGGGTGTAACCCTCAAGGCACTCCAGGACAGTGCCTTGCAGGTGTAAGCTGCTGCAGGTGACTGAGGCCCGAGTCCAGAGAATGTGTGGGGATCCTGTCTGACCTGCATCGGAGGCAGGCAGAGGTCTGTCCATTCGTCAGTGTGCTTTAGCACACCCACTTGTGCCTCGGCTTGAAAATTCCTGCCAATGAGTGGCCAGAGCAAATAAGTTGTGGCATATATATTTACACACACGTATATGTATATATATGTATATACTGTTCATTTGTCATCTCCCTGTTTTCCCCCAGATTGGGAAGAACTGCTGTTTCCTTACCAGCAGGTCTTTCCTGCCAGCCTGCCACTCAACTAGGGCACCTTTGGGTAGACAAAGGTGCAGTGCGAATAGGGTTCCTGACAGTGAGCACCAGCTGAATTGTGACTTTTTGGCACTCTGGTTAAAGCTGGGGCTGGAGTTGATGACCTTGGAGGTGTCAGTTCATTAGAACTTGATGATTTGTGCGAGAAAAATCATCAGAGAGTCACAGGTAAAGCATTGTCTAATTTAGGTTTTCTTTAAGGTAGATGCGTGGAATGATGTTTTTCTTTACAATGAAAAAAATGGATTAACTTTTTAAATTCTATACTCGCATAATACCTCCTATCTTTCCTTAGCCAGTTAGGTAAAGGCAGACACACACAGAGTGGGGTGGGAGAAATATCTACGAGACCAAGGCAAAAGCACCCAATTAACTTTTTAAAGTTATTGCCTCCAGAGATTTTAACAGCGATGTAGAGTTTTTACAACTAAGAATAAATGGAACTGGTCAAGTCTAGAAAAAAAAAACTAACCAGTACTCTGCGTTG
>contig_7 Average coverage: 77.62
AGCCCGGCAGCGTCCAGACACCAACAAAATCAACCAGACATAACATCTGTCAGCCTGCTTGGCCTACCCCTTTCTCAGGAAGTTCATCAATTACACAGCAGCCGGTGAAAGTTGAAAAATGAACCTTCAGAAATGCTAGACCTACAATGAGAAAAATTATATCTCAGTGTTTAATATGCTCATCCTTGATACTTGCGATAGTGGGAGCTCTGATATTCATGTATTTTTGCCACTATGTGAACAACAACCAGAAGACAATTCAGATACCAACATCAGTTTGGTCTCTTGAAAAAAATGTTTCTCAGCAAATTAGCTATCGCTTAAGGCAAAACGATGAGATGTTGGAAGAAATTGAAATTAGAAAACCGAGGTCATTTTCTATGTCAAATAACAGTCATATGCATTCAGAATCAGACTTCATCCTTGGATTTACAAATTATGGATTAAACATCATTGCCAGTAGAAACGTGGGCGTCAAGAGAGAAGTACCAGACACCAGGCATAAAATGTGTCATCGAAAAGTGTATCCAGCCAATCTACCTTCTGCTAGCATTATTGTTTGTTTCTACAATGAAGAAATTAACGCCTTGCTTCGGACATTGTACAGTGTTATCAATCTCACTCCATCTCATCTCCTTGAAGAAATTATTTTGGTGGATGACATGAGTGAATTTGATGATTTGAAAGAAGAGCTAGACCATAGGCTGGAAGATTTTCGGGGAGTGCTTAAGTTAATAAGAAGTGAAAGAAGAGAGGGACTCATTCGAGCAAGGTTGCTTGGAGCAGCTCACGCTTCCGGGGATGTTCTAGTGTTCCTGGACAGCCACTGTGAGGTGAACAGAGGCTGGCTGGAGCCCCTGCTGTCTGTCATTGCCAAGGACTCAAGCATGGTGGTATGCCCTGTAATAGACGTCATTGATGAATTCACCATGGAATATAAGCCCGCTCCCATTGTGAGGGGGGCTTTTGACTGGGCACTGAAATTTAAGTGGGACAATGTTTTCTCTTATGAGATGGATGGCCCAGAAGGACCTACTAACCCAATCCGATCACCTGCCATGGCTGGAGGAATTTTTGCTATAGATAGGCGCTATTTTAAAAAAATTGGACAATACGACAAGGACATGAATCTTTGGGGAGGAGAAAATTTGGAAATTTCATTAAGGATCTGGATGTGTGGAGGCCAGCTGCTTATAATCCCCTGCTCTCGAGTAGGACACATCAACAGGAAGACTGTGAAAAACAACATGGCCCTCATTCAAGTCATTTCGCGAAACTACCTGCGGCTGATGCACACCTGGCTGGACGAGTACAAGGAGGAGGTTTTTCTTCGCAGACCTGGATTACGAACAATGTCCTTTGGAAACATTAGCGAGCGCGTTGAATTAAAGAAGCGACTGGGCTGCAAGTCATTTCAGTGGTATCTGGATACAGTGTTCCCAGAGTTGGAGGCATCTGTAAGCAACAAATGAAAGAAAAATCTTTTCACTAATAAAGGATTAAAAA
>contig_10 Average coverage: 13.03
TTTTTTTTTTTGGATTTTAATAATGTATTTTATTTTACCCAGTATACCCAAAATATTTCCACACACGTGTAAAAAAGTTATTGAGACAGTTTACATTCTTGTTCATACTCAGTCTTTGATGAAGTCTGGTTTGTTTTTACATTTGCAGTGGATCAAATCCAAACAGCCCAACAGCCGCACGTGGCCACAGGCCACCCAACAGGGGACAGCGCAGGTCTGGAGGAGTTGTCACACTGAGACCCAAGACGGGGCAGAGCCAAGGGGTGCTACCCCAGGTTTGGGAGGCCCTCTCCCTCTACTCCAGTTTAGACCTCTTTGGAGTATTTCTAAAGTCCTGTATAGAAGCAAAACTCTGCAAATAAAATGACAGACGACAATATTAGAACTGAGAATGGCACAAGTGCTCCAACTAAAAGAGCCGGCAGGCCCCGACAGCCCCTCAGCACCGTTCGCAGAGCCTGAGGAAGTATGGAAACTGCTGCTTTGGAAGATCCCAAAAGGAAACTAAAAGCACACTCGGTTGTCAGGACGCCCTAGCACCTCAGCACAGCCACACCAACAGACCTGGACGGTCTGGCTGCCTAAATCCACTCATCCTCTACCCCACGCTGTCCTGCTGTCCTGCCCAAAGCCCTCCCAGTTTGGATTCCAAACTTGCCTCAGGGTTCCCCTGAAGCCAAAGAAAACTCGGTTTTGGCAGGTGGGAGAGCTAGGCTGTGATCAGGCTGCACAGAGCTGTGGGAACTCACTCAGAGGCCAGCAGCACTCAAGAAAACACACCTTTTGAAAAAAAAATTATTTTTATTGGAACTCATCTGAACATCAGATATACCTGGTGTTGGTTAGCAAGAACCGTTTGTACATTTGATATTGATGGTGCCAAAACCAAAACAGTGACTGGACATGATGGGGAGAGAAAATGTTGAGAACAAAACCTGATTTAAGAGGGAAATAAAAGCCAGTGAGATTCAGTGATGATGCAAAACCTGGTACAACAAAATTCTTTTACAAAATATAAATTTATTATGAAAACCTGGAAGGATACTCCAAGAAAGGCAAAGAAGGAGAAAAGAGACCAGCAGGAAAAGGCAGGAGGAAAAATAGGGAAAGGAAAAGAGAAAGA
>contig_12 Average coverage: 43.18
TTAACTACCTGAGGCTCTAAATTGCCACTGTGATAGAATTTTCTGGTCCCTTCTAAGAGCTTACTTAGATATGCTAACTTTTCAGAAACTTTCTAAAGTCAACTTGTGTTTAAAACAGTGCCGTCTCCTCATCTGATCTGCCCAGTGCATTTTGTCTAACTCTGCATAAAACATGCTGAGCTGGGCAAGACCAGACAGCTGTTTACACCTCCTCAAATACACTGCACACGCTTCAACAGTGAGAGTATACACTTCCGCATTTCCATCTTTGTAACAGGAGTTTACTATTCAAGGTGGGGCCTGGATATAAGTGAAACATTCGATCTTTTTTTTTTGAAGAGGTAAGTCATTTATAAAGGAAAGTAGTCAGGTTGTCTGACCTTTTAACAGTAGTTTGTTGTTTATTTTTTAGAGTAGAATATCATATTTAAAATACATGGGAAATAGGAAGTGAGAAAAGTAGAAACATTCGATTCTAAATCTAACTTAATTGACTATATTCTTTCTTTTGGGTCCTTTCGAAAGATCTCTCAAAGGCCCCAAGTATCCAGTGTTGGAATTTTTACGGACAAAGTGAAGGTTTAAAATGGTTTTGACCTTTTAAGAGCTGAAGGCTGAGCATGGCTCCCTGGCCAGAATGAATGCACTCTCTCTCTTCCTCCTGTGCTTGAGATTTTATCATCTTGGGAATAGAAATAATAGAATAGCATCTTTTTACTAATAAAGCCAATTACAGTGTGAATCAGATCACACAGCAGCCAGTGACGACAGCTGGGTGACAAGCATGGGAGGAGAGATGGGGTGTAGTCCATGACAGTGAGCAGATGAGCGTGCTGTGCTGAGAGGAAATGGCTACGGCAGTTTTTAATTTTATACAAATTATTGTAACCTTTCTCAGAGGTGAAAAAATTACTGCCTAACAGAAAATCAGCCAGGGATTTTCACCAGCAGGTTACAAATATTGGACCCAGCAGAAGTCAAATCAAGTCAATATAAACCAGTAAAAAAAAAATTATAAAAAGACAGAGTATACATTAATAGTTTGATACTAATTCTCAAAATAGTTAGAAGAATTCGTACTTAAAATCTTCCCAAGAAAAATCCGAAGTGGAAAAGTATCAATTTTAGTGAAGATACCAACGTGTCTATACAGATATAGCTACACATATGAATAATACAAAGGAGATAAGCATACTTTTGGCACTTTTACTTAGATTTTTAAGGAAAGTGAAAACAAATATTGTTAAATACAAATTCTCATTCTGGAGAAACAGGATGCAGTCTTAAAGGTGCAAATATCTCACTCCTTAAAAATAACATTGAAACAGACAGTTTTACCTGTGAAACCTCCTACTTGGCAAATTTAGAAATCTGGCTGGATTCACTTAACTCCACAAGTTTGACAAAGTTTTTGTCCCCAGTGATGCTTGGTCATCCATCCACTTTCATTAGATTATGTACCGTCTGGCCAAAGGTCCATAAATAACAACATTTTCAATGTAGAAATCTTAAGGTTCTAAAGGGAAACACGGCTCAGTAGATGAATTCTCCTGGGATTTCCTGCAGCAAAGGTTCCTCAAATTTAAATCGCTTTGAAATGGCCTTTTGCTCCATTTTCTCTTTTTCAGACTGTCTGCATTGTCCTAAAGTATATGAAGTAACTACAGTTAACTCTTCCGTCACCACTGGTTCCTCGGTATCTGAGCCAGTGTCGGGCCCAGAATCACCTTGGTGGAGGGCGTTTGCTTCCTCCGATGCCCCTTTGACTCTCACACCGGGACCTTGAACTTGGCTCTGTGTCAGCCACGGATGTTTCAGGCATTCTTCAGCGCTGGATCGATCTTCAGGTTTCTTAACTAAAAGTTTCTTAATGAAGTCAATAGCTGACTCAGACACAGTATCGAATTCTTCCTCAGAATAGCTTAAATTCATCTGTGAAATGTTCAAGAATGTTTCTTGCTTGTCATCACCTAGGAAAGGTGATATTCCTGTAAGCATGACATATGTTAACACTCCAATGCTCCACATATCTGTTGCCATGCTGATGGGATCGTAACTGAGAACCTCAGGAGCCACGTACTCGGGGGTGCCCATAATTTCCCGGAGCTCTTCGCTGTTCTTCACTATCCTTGAAAGTCCAAAGTCAACTATCTTGATGTCACCCAGTGGAGATTCACTTGTCAACAGGATATTTTGTGGCTTCAAATCCAGATGAACCACATGGTGAGTGTGTAGGAAGTGCACACCTTCTAAAATCTGCCGCATGAGTCTCTGAACATCTTTCTCGCTGAAGGCTTCGTCTCTGTCTGCAACACACTGGTCAAAGATTTCACCTCCAGCAGCATATTCCAGAACCAGGATCATCTCGGAGGCCGTCTCATAAACTTCATGCAAATTAACGACCCGCGGATTATCCTGGGCTAGTTCAAGAACGGCGATTTCATGAATTATTTCCATCCGGCAGTCTTGGCCTTTTCTCCTTTTTCTCATGAACTTAGCTGCAAATTCCTTTCCAGAATCTTTCTGTATGCATTTCCTCACCACTGCA
>contig_14 Average coverage: 40.50
AGAGTACGCGGGGGGGCTCGATGTGTACGGCGGGCTACGCATGGACTTCTGGTGCGCCCGGCTGGCCACCAAGGGCTGTGAGGACACCCGCGTCTCTGGTTGGCTCCAGACCGAGTTCCTTAGCTTCCAAGATGGCGATTTCCCCACCAAGGTGTGTGACACAGACTATGTCCAGTATCCCAACTACTGCTCCTTTAAAAGCCAGCAGTGTCTGATGAGAAACCGGAACCGGAAGGTGTCCCGCATGAGGTGCCTGCAGAACGAGACATACAGCGTGCTGAGCCCGGGCAAGAGTGAGGACATAGTGCTGCGCTGGAGCCAGGAGTTCAGCACCTTGACCCTGGGCCATATAGGATGAGCCACCATGGGCTCTGTGCCCACCCCAGCCTGACCTTACCACCTTCTCCGTAGCGTCAAGACCCCACCTCTCAGTTTGCTTTCAGGCTGCTTGTTAGGGTCACTGCCCCTCCTAGTCGCATTTTCTTTGGGTTGGGGCAGCAATTCCCGGTTCCCAGAGAGCCTATGAAGGGAGCTCTCTCCCCACTCCCTTCCCCCTTAAAAGGATTATATTTCCATAAAGCATTTCTTTTACAAAAAAAAAAAA
>contig_20 Average coverage: 23.35
NNNNNNNNNNNNNNNNTAGGGGTATTTGGGTTAAGTTTAATTGCTTCTCCCACATCAACCCTTCCACCCCAACAGTCTCACGAACTCCACCACGTGAAGGAATATTTGGGTCAGCACTTAACATGCTGTCTGGGGATGCCTGCCTTTCATATAGGAGGGCCTAGGCTCAAGTCCCCATTCCTCTTTAGATCCTGGTTCCTGATAATGTTCAATCCAACGACGGTGCAAGTACTTGGGCCCTTGGCACCTATCTGGAGCTCCTGACTCCTGGAGCTGGGCTAGCCCCGCTGTGGCTGTTGTAGGCATTGTCCCTTCATGGGAAGTCTCCCAGGTATAGTTTATGAACTGCAAGTTCTTGGGCCCAACCAGGACCTGCTGAGTTGGCAATCTGGGGGCAGGATCTCCCTGTGATGCCTGTGCAGTGTAAGAGGACCACAGCCCCTGGCTTCAAATGGGCCCAGTCATGGCTGCTGTGGTCATGAGGAATGAACCAGGAAATGGAAGAGTCCCTCTCTCTAACTCTTCAAGTAAATAATTTTTTTTTAAAAAAAGAATAAAAGTGAGCCCAATCTTTGAGAACAGGCTGAACATAAAAAATCCATTTACACAATTAGTTTCCTTTCATATTTTCTTCATTTGCCCAGGTGCCAAAAGTCATTTGTACTTAATAAAACTTCTGGAATTTGAATAAGCAGAATACAAAGATAATTGCATTTGGTATTTCAGGGCAGCAAACGTGCCTGAGGCAGGCAGTGCGAGGTTTCACATGGATATGTGCAGCTGGTCATTCCACAGGCAGGAAGCAGGGGATAGAGCAAACACAGCATTCCCTGGTACTGGTGTCTGGCAGGCTCTGGTCACTGGCTGAACCAGTGTCATTCTGATGGACTACAGATGGTACGATACAGACAGGCTGGGGTACTCTACATAATGACTAAAGTGGATTGTATAACCCCCAGGTCTCCTCAGTAGGACCGGATTGCAGGGGGGACGGTGGCACAGTCAGCTTCGTTCAAGGTTTTGTCGATGACAGGTCTGTACTCCAGAGTGACCTTCCCAGTCTTGACATCAACGTAAGAAAGTGTATGCTTCCTCCAGTGCTCTGTGAACGGCTTCTTTTGCTGCCCCTGGATGGGCTTGGAATAATCATACTCATCAATCCGCACCTTGTAATCCTCCCTGGCGTGGGCACCCCGGGACTCCTTCCGAGCTTCAGCTCCGTAGATGGTCTGCAAGGCACACAGCATCAGATTCTGTAGTTCCAGGGTCTCCACTAAGTCCGTGTTCCAGACCATTCCCCTGTCAAATGTCTTGAGGTGCTGCAGGTCTCCATAGAGCTGGCTAATCTTCTCACAGCCTTCCTGCAGCACACTCCCCACCCGGAACACGGCGGCATGAGTCTGCATTGCCTTCTGCATGCTGAGGCGCAGCTCTGATGTTCTAATATTGCCTTCAGCAAATCTCAGCTTGTCAAGATTCATAACAGATTCTTCTCCTGCATTTGGTTTAATCGGAGGGACTTTATCTCCAGGCCTGCAGGACTCTGCAATGCTCAGGGCACATGCCCGGCCAAACACCACCAGGTCCAGCAGAGAGTTTGCCCCCAGGCGGTTGGCACCATGCACCGAGGCACAGGCTGCCTCCCCACAGGCGTACAAGCCGGGCACGATCTCATCCTGGCCATTCACGTGCCGAAGGACCTGCCCCTTGTAGTTGGTAGGAATGCCCCCCATGTTGTAGTGCACAGTTGGGAGCACAGGAATGGGTTCCTTGGTGACATCCACACCCGCAAAGATCATGGCTGTCTCAGAGATGCCTGGCAGGCGCGTGGCCAGCTGCTCAGGGGGCAGGTGGTGCAACTGCAGATAGACGTGATCCTTCTCAGGTCCACAGCCTCTTCCCTCTCGGATCTCCAAGGTCATTGACCGAGACACCACATCTCTGGATGCCAGGTCCTTTGCGACAGGGGCGTATCTCTCCAGGAACCTTTCGCCCTGACTGTTAATGAGAATGCCTCCCTCTCCACGGCACCCTTCTGTAATGAGACNNNNNNNNNNNNNNNNNNNNNNNNNNNNNNNNNNNNNNNNNNNNNNNNNNNNNNNNNNNNNACCATAGCTGTCCCATCTCCTGTGCTGGTGTGAGCAGATGTGCAGCTGAAGTAGGTGCGCCCATAGCCACCAGTGGCCATAACCGTGTTCTTTGCTCGTATGCGGTGGATGGACCCGTCTTCTATGCACAGTGCAATCACGCCACGGCACTCCCCATTTTCCATCAGAAGATCCAAGGCAAAATATTCCACAAAATAGCTGGTATCGTATCGCAGGGACCTTCCATACAAGGTGTGCAAGAGCGAATGACCAGTCCGATCAGCCACACAGCAGCATCGGTGGGCCTGGCCACCTTTCCCAAACTTGAGGCTCTGTCCGCCAAATGCACGCTGATAAATCTTCCCATCTTCAGTTCTGCTGAATGGCATGCCATAGTTTTCCAGCTCAACCACAGAGGCAGGGGCTTGCTCTGTCATGTAGTGGATGGCATCCTGGTCCCCCAGCCAGTCAGAGCCCTTCACGGTGTCGTAGAAATGCCACCTCCAATTGTCTTCCTCCATGTTCCCCAGGGCGGCGTTGATTCCTCCCTGTGCTGCCACAGTGTGTGACCTGGTGGGAAACAGCTTCGTCACGCAGGCTGTGTTAAATCCTGCCTCCGAAAGGTCAAAGGCAGCTCGCAGTCCAGTCCGATCAGCCACACAGCAGCATCGGTGGGCCTGGCCACCTTTCCCAAACTTGAGGCTCTGTCCGCCAAATGCACGCTGATAAATCTTCCCATCTTCAGTTCTGCTGAATGGCATGCCATAGTTTTCCAGCTCAACCACAGAGGCAGGGGCTTGCTCTGTCATGTAGTGGATGGCATCCTGGTCCCCCAGCCAGTCAGAGCCCTTCACGGTGTCGTAGAAATGCCACCTCCAATTGTCTTCC
>contig_21 Average coverage: 36.87
GTTCGAGTCGGAGCCACCATGGAGGAGTACCACCGCCACTGCGACGAGGTTGGCTTTAATGCCGATGAAGCTCACAATATTGTCAAAGAGTGTGTAGATGGAGTTTTGGGAGGTGAGGACTATAATCAGAACAACATCAATCAGTGGACTGCAAGCATAGTGGAACAATCCTTGGCACACTTGGTTAAGTTGGGAAAAGCTTACAAATACATTGTGACCTGTGCGGTGGTCCAGAGGAGTGCGTATGGCTTTCACACCGCCAGTTCATGCTTTTGGGATACTACATCTGATGGAACCTGTACTGTAAGATGGGAGAATCGAACCATGAACTGCATTGTCAACGTTTTTGCAATTGCAATTGTCCTGTAACTGACTAACAATGCTGGTCTAAAAAAGCCATTAACTTAAAAATTTGTCAGTGTATCCTTTCTGGAGTGTGTAATAGTTACCTGCAAATATGCTAGATGACACGATGTGCAATAAGCTTCAGCTATCAACAAAAACTGAATATTAAAAGCAAGCAATCTCATAGTATGTTGGCAGATTATATATTCTATACAGTATAATTTAGATAGGGAAACTTGAATGTTAGTAAAATAAATAAATGCAGAAATGCGGCATGACAGGAGTATCTAGTTTTACATTTATACCAGCTTTTCACTAACATTACTATGTAAGTAAAGAGAAGGAAAAATCCACTCCCTGTAAAGGATATAAGGCAGTGTTCTTTGATTTAGAGAGTCTATCAGGGATAAATGTAAGCACAAACAAGCTGCAAAGATAAAAGTGGGGAAAAGAATACCAAGTCACTAACACCTCTGAGTTTATTTTTATTTATTCCCCTTAATTGCTCAGTGTTTAGTGAGAAGTAATTCTCTTTTATTTCTCTCAACTAATACTACATAACCAAATATGGTCAACCCGTTTATTCTGAGAATTGGTAAATCAACTTTTTATTATTTCAAATTAAACTAAGGACAAATTAATCTGTGATTAAAATTTCCTGGGTAAGCAAAATTAGTTACCATGTAGGATGAGCAGTATTATGACTCAAGTAGCTCCATTATAATTCATTCATTCGATGAAGGACAAAAATATATAGAAAGCCTATTGTGAACCAATTTCTCATGTAGGCATTGCAATTATCAAGTGCTGTTCAAATGCTAAGCTCATTTTGGAAACTTATGTGGGAGAACTAACATCTTTATTTTGAGGAAATGAAAAGGTTTCTTAACAAAAGCAAATGGTGAATTTGGTTATCTGTGTAGAAGTAGACAAAATGAAATGCACTTAGTGATGAAAAAATTATAGAAATAATTTTAAGAGTTGCTTATAGCAAGTTAAAATGCATAAAATAAGCAACTCTTAGGTAAAGGCCTTATTAATAGTCTTAAATATACAAGTAGACCATTTTAATGCTTCAGTTGCAATCTTCTGTAAATAACACTAAATGCATATGTGGGGTTCAAATGAGTGGAAGAAAGTATAAATTAAAAGCATACAATCATTAGCAGGTTACCTATTATCTCAGGTCTTAGGGATTGTAATTAATTTTCTTAATAAAATTCAAGAGGGAAAATTAGGGTACATAGCTGGCAACCAAATGTGAAGTTAATCTGCTATTTTACCTTGAAAACAAAATCAATTTGCTGTGTTACCATTGCTAAACACATACACAGAAAGGAATCATGATTCTTTGAATTTGGGAGAAAACGAAAAGCTCAAGATTGGTGTTAATAATTAAAGCAGTGTTCTTGTAGGAGTAAAGTGTGCATATTTGGTATTTTGCTGAATAATGGCAATTGTTCAGTGAAGAAAAAGATTTAGAAAATGTAAGGATAGGGTCTAATGCAGTGATCTATGTTATTTAGCTCATAAAAAATTCTCAGTCATTACCTTCATGTTATTTATGCTGCTGGCTTTCGTGCCCTTTAAAATTATAATAGTGACCAAAATATCTGTGCAGTTAAGGTTTGTTTTTAATTATTGTTGAAGCCTGTTTTTTTTTAAATAATGAAACCAGACTCTGAGCTTGCTATTTGTTTATAGTGAAAATATAATAAAGATTATCTTCTTGCGCTGAAAAAAAAAAAAAAAA
>contig_26 Average coverage: 38.26
AATTTCATACTGACAAAGTTGACAGGTATCCAGTTTTCTAATACCAGTAACAGGTTTGTAAGTGGAAGTCGTGATGGGACAGCACGTATTTGGCAGTTTAAAAGAAGAGAATGGAAAAGCATTTTGTTGGACATGGCTACTCGTCCAGCAGGCCAAAATCTACAAGGAATAGAAGATAAAATCACAAAGATGAAAGTACTATGGTAGCTTGGGATCGACATGATAATACAGTTATAACTGCAGTTAACAACATGACTTTGAAAGTTTGGAATTCTTACACTGGTCAACTAATTCATGTCCTGATGGGTCATGAAGATGAAGTATTTGTTCTTGAGCCACACCCATTCGATCCTAGAGTTCTCTTTTCTGCTGGTCACGATGGAAATGTGATTGTGTGGGATCTGGCAAGAGGAGTCAAAATTCGATCTTATTTCAATATGATTGAAGGCCAAGGACATGGTGCAGTATTTGACTGCAAATGCTCTCCAGATGGTCAACATTTTGCATGCACAGACTCTCATGGACATCTTCTAATTTTTGGCTTTGGGTCCAGTAGCAAATATGATAAGATAGCAGATCAGATGTTCTTTCATAGTGATTATCGACCCCTTATCCGTGATGCCAACAATTTTGTATTAGATGAACAGACTCAGCAAGCACCTCATCTCATGCCTCCCCCTTTTTTGGTTGATGTTGATGGTAATCCACATCCGTCAAGATACCAGAGATTAGTTCCAGGTCGTGAAAATTGCCGAGAGGAGCAACTCATCCCGCAAATGGGAGTGACTTCCTCAGGCCTGAATCAGGTTTTAAGTCAGCAGGCAAACCAGGAGATCAGCCCACTGGACAGCATGATTCAAAGACTGCAACAAGAGCAAGACTTGAGACGTTCTGGCGAAGCAAGTGTCAATAATACCAGCCGTTTACAAAGAAGCTCCCTAAGTTCTACCTCAGAGGTTCACTCACCACCAAATATAGGATTGAGGCGTAGTGGACAAATTGAAGGTGTGCGGCAAATGCACAGCAATGCACCAAGAAGTGAAATAGCCACAGAGCGGGATCTTGTAGCTTGGAGTCGAAGGGTAGTAGTACCTGAGCTGTCAGCTGGTGTAGCCAGTAGGCAAGAGGAATGGAGAACCGCAAAGGGAGAGGAAGAAATAAAGACATACAGATCAGAAGAGAAAAGAAAACACTTAGCTGTTCCAAAAGAGAACAAAATACCCATTATTTCAAAGAATCATGCTCATGAACATTTATTAGATCTTGGAGAATCCAAAAAACAACAGACTAATCAGCATAATTATCGTACAAGATCTGCCCTGGAAGAGACTCCGAGACCCTCAGAAGAGGTTGAAAATGGCACTAGTTCATCTGATGAAGGTGAAGTAGTTGCTGTCAGTGGTGGAACATCTGAAGAAGAAGAGAGAGCATGGCACAGTGACGGTAGTTCTAGTGACTACTCTAGTGATTACTCTGACTGGACAGCAGATGCAGGAATAAATTTGCAACCACCAAAGAAAGTTCCTAAGCATAAAACCAAGAAAGCAGAAAGCAGTTCCGATGAAGAAGAGGAATCTGAAAATAAGAAGCAAAAACAGATTAAAAAGGAAAGGAAAAAAATAAATGAGGAAAAAGATGGACCAACATCACCAAAGAAAAAGAAA
>contig_30 Average coverage: 53.28
TGGTTTCAGTGTGATGTTTTCTGCCAGCTGTAGTCCGGGGTGCAAACGTGCATGTGGGCTCTGGGAGTCCAGAGGGTTTTAGGCCAGGGCATAATCAGAAACTCTGCTGTCCTCAGCAGAGGGAGTAGCTCCAGGATCTTGTCCTCTCCCCTTAGGGCATGGACAGAAGGGGAGAAGAAGAGGGAAGAAGGAATGAATTTTCTCTGGAAAGCCATTCCCAGACTTAGTATTCATTCTTTACCAAGGGATGTTAACTTCTCGTAAGAAAAAAAAAAAATCTTAAGCCATTCATTAGCAAGCTGATTCAGGGCAGGATGCGCCCCTGAGACGTCTTCTTTTGGGGGGGGGTCTAGTTAGAAGATTCTCGAGGAAAAGAATTCTCAGCTGAGCTTAGGAAACTGGGAAGAGTTTGGTGGGCACAGGAACCCCACCAAAAGACGGGGTTGTCTGGGGCAGTTCTGAGGCTGAAGGTCTGGAGTTGGAGCTGTCACACCGTGCCATCAAATGTAGTCACTGTCTGTAGCCAGTCTTGTCCCTCTTACAGAAACCAAGGTCCAGCGGTAGCAGGTTCCAGCACATCTTCCCTTTTATTATGAATGAGTGTTTTTTTAATAATTTTTACTGATGCTCAGTAACCATGCGAGGTTGTGCACACCGTAACTATAGATCTGTCTGTGTCGATAGCAGCTCTTGGTAGAAAACCATAGCTAGGGAGCATTGCAGACTTACACATTCAAAGTGGTCTTGCTTACAGTTCATGTTGATGGTGACAATAAATGATAAAGAAATTAACATGTCACGATGTAACTGATGACCATATGCAGAATCCTGTGAATCAAATCTGTTCCCTGTGTTAATCAGTATTCTTAGATTAAAAAAAAAGTTTATAATGGAAAAAAAAAAAAAA
>contig_31 Average coverage: 20.18
TATCAACGCAGAGTACGCGGGGGGAGGCAACGAGGAGGGCTGTGAAGCCATCAACTTTCTCCTGTCGCTCATCGACAGGCTGGTTTGGTACTGCGGGAGCCGGCTGGGCAAATACCTTGTCAAGGAGAGGTCCAAGGCGATGGTAGCCTGNCCACGGGAAATGGAACGGGCTACGTTCGCCATGTGGACAACCCCAACGGGGAACGCCCCCGGAACAACCGCAACCAACAACCGAACAAGAACTGGGATGCCAAGATACACGGTGGAATCCTGAGAATATTTCCAGAAGGCAAATCATTTGTAGCAGATGTGGAGCCCATTTTTGATAGACTGCTGTTCTTCTGGTCAGATCGCAGGAACCCGCATGAAGTGCAGCCTTCCTACGCCACCAGATACGCTATGACTGTTTGGTACTTTGATGCTGAAGAGAGAGCAGAAGCCAAAAAGAAATTTAAGAATTTAACTAGGAAGAATGAGTCTGCCCTCGCCGAAGACTGAGCGTGCTCTGAAATCTGCTGGCCTCTTTCATTGTAATAACCCCCTCTCGCCTGCTCTGTAAGTTGAAATCCGAAGATGGCCTCTCCAGTGACAACAAGCTTCTCCTGACTGTTTGCCTCCTTCACATCCCTGTCTTGCGTGTGGTACTTCGTGTTTTCTTGCCAAGACTGCGGTGACCGACAGAGGTGATCTCTGCCAGATGGACCCCCTTGGTAACTCCAGGAAGACCTACAGACGTCCTTGCTGGCCGGCGCTTTAGTAGATAGGTTCGGTGAAATTGGCTGCTGAAACACAAGCCTGGGAGCACCAGGATGAATCTTCCTAGCACTTTATGGATGCTTCCTGCCTTGAAAGGAGGAGGTTTGCAAAGAAACAAACAAACCATGGTGACAGATACCACAGAGAGGCATTATTCAAATCTCAACAACAGGAAACAAATTTATGTCATCTGAACAATTTCCAGATGTTCTCAACCCAGGGGGCTGATGGGCTTTCAGGAGTATCATCACAACCTAATGGCATGATTACCTCTGGAAATGGCTGCTATTATTGTGGTCAGTTAATAACTGTCCCAAGGCGTGGACACATGTAGATACATATATTCATTTTAGCTCTTAAAATCTGAACTTTCTGCCTCTGTCCCATTTTCCGGAAAATAATGACATTCTGATCAATGGTGATAGCACCTTTTATTCTCTTTTTCTCACTTTTTACCGGGGAACCTAATTCTCCCAAAGCTAACACTAGATATGAGTTATTTTATTGTGTGGTTGGAATAGAAATTTGAATTTAAATCAAAGGACAAGAGAAATCTATCTTGGTAGTTTGATGCCAACCTCTGAGAAGAGCGTAGTTAAGTCTACTGATGTCCATACAATAAATGGGCATGTCTTGAACAATTGGAGAGGGAAGCTAGAGTTGGAAATACAGACTTCCCAGGATTTTTTTCCCTAGTTCTCATTTTTATTGAGCTCACTGTTATTTGACAGAATCAAAAAGTATTGGGTGCTGTATTATAAGTAGGAAATCGGAAGTAAAAAAAAAAAGACTCAAACAGCTATTGGAATTCTTCCACGTTGTCTTTCCCTTCTGCCTCATCAGCCCCACTGCAGGTGACAGTGTGGCATGAATCATGAAACTTGCTAGAGCCGTGGAAGCATCTCCTACTGCAGTCAGCAGAGACCTTGTTGCCTCAAGAACTCTGTGTTGAGCACCCATTTTATGAAACCTAGCCTTCCTACTTTGCAGTTCTACTTGTGTTTTTTTTTAATTCTTGCTTGAAAACCCTAAGAATATTGAGGAGCCAGCAATATTTTCATTTGTCACGTACAGATATATATACTTTCCAAGAAAGAAGTTTATTTTTTTCTTTCCTGGTTTGGGAAAATTTCCAGATAAAACTTATCATCATTCATTCTCACAGCTGCTCAATTTTGTTTCACTGTAGTACTTACCACCTTCTAACTTGTTATGTAATTTACTTATTTATTTTGTTTATGATCTTTTATCCTTCCTCTTGAGTGTGAGCACAATGAAGACAGGGATTTTGTATGTTTTTAATCAATGCAATATATTCCTAGCACCTAACATAGTGCCTGACACACAGCAAGGGCTCAGTAAATACTTTTGAATAAACACTGTCTCCTATGTTATAATTCTAATGGTTTGATTCCTTTCTTCATCTTTGACAGCTTACTAAAACCTTAACACATTTAAGCTAAGAGTTTTAGACAGCTTGGTCAGACTGTCATTTTTATGTTCCCATAGGTAAGATACACCAACCATTGGCCACTGTGAATGTGAAAATTGATAAGTGATAATTCTGCCCTTTGTCTCTTGGGACTGTGATAGGTAAAAGGTGGCCTCTGATAGCCTTTGGCACAGTTTTAAAAAACAGAAACCGAGAAAGAAAGGAGGATGTGTGCTAGGAATGTTATATGACTATGTTTTCATCGTAATTAATATGAGATTGGTAGTGCCACTATTCTAAAGGACTGTGATGTAGTTCCAAGAGCATGTCTTGTGTCATCCAGGTGAGTCAATATTTTGACTTGCCAATAGATCTGACCTTTTACACCTTGCTATGCCTTTCAGACAAATGTTCATAAACTAATAAAATAGATACCAAGTCCATTTCCATGCATGCTCATGAGTGAATCTGAGTTAAGCTGGAAAACACAATGTCAATATTCCGTGTCTGGTTTTTGCTTTTTACTTTATACCTCATTTAGGGGAGGATTTAGCCCTGCTGAAGAAACATTATTTGGCAAATAATCTGATCAATTTCATTTATATTCCTGGCAATGAAATGTTAAGAGCCTACCTCACCATTACATCATCTATATAGTGCAGAGTCCTTGATAAGAAATTAAATTTTGAGCCAAAGATCCAATTTCATGGAAATCAAGTCTTACCTAAGTGCATTAAATAGATCTCTAATAGAGTAGTTAATACCAATTAAGTGCTGGGCCAACTGAATCATGATTTATCCATTCAGACATGATTTTGGTTTTCTTTAAATAACTCATTGTTTTTAGAGGCTGGGTCATCCTGATTTTTTGGGGCCATTCAGTCTTGAAATGCCCTGTATTGTTTTAGAGACTGGTGATGGAAAATGGAACGCCAGATCAGCAGCTGTTTAAGGTAAGGGTTTAGATATGCCACATGCTTTGATACTTGATCCACAACGAGGACCAACACCAAGGCTTCCTAAACCTTTAATGAAAAATATCAACTTCACTTCAGTCCTGAATCCTCTGAATGGCTGAGAAAGAAGTGAGTAAGGTGATTAGAGACTGATCCAAACAGTGGAATAAGCGGTTCTTTTAAACATGAAGATATCTCTAGTTGAACTCTGTTGGATAATGTCTATCTATGCTGGTTAATATTAAAGACCCAGTCTATTTTTAGACCTCTTCCACTGCCAAGCAGATATGATTTTTAACATGCTGCCTTCCCACTGTGCTGATTAGTTATATCCTTTGAGAGGCTGGATTTATCATGGCTTAACATTGCGTGGTCAGGGTCAGGGTTAAAGTGCCGTGATGTACAGAAGCTGAGAACAATGGGAAAGATGACTCTAAATACTCAGAGGATACCTATATGCTGAGGCCTGGGCTACGTGCTCTCAAGTGTTTATTCTGCGTAACCACTGCGGACAGCCCTTCCTCTTCCACAGCTGAGGAAATGTGTTCAGAACAGTTCGGTGGCTTGTCCAAGGCTACACAGTAATGGAGTGGCACACCAGGATTTGACTCAAGACTTCCAGCTCCTCGCTATTTGTTGTCTTTGATACCTCCTTCCTGCTGAGGTGGCTCCGAACAAAAGAGCAGGAGGGAGCGGAGAAGGAGAGCTTGCAATGCTTGCTGCTTGATATTTTTATGTAATGTTATGGTTATTAACAAAGGTGTCATGCCTTGCGTTCTGAAGGAGTGTCAGTTATTCAATAAAAACCACAGAAGCA
>contig_32 Average coverage: 35.95
CAACGCAGAGTACTGGTAGTTTTTTTTTGTAGGAATAAAAACATTTTATCTGTGTATTCAGAATCACACAAGTTACCTTTACAGTTCAATTTACTATATAGAAATCATTTGGGTCTTATATTTTCAGTTAAATCTTGATCTGAGATTACAATACTAGTAAAAAAAAAGTTTTACATTAATTCATTAAGTGTTTAAGCATACCAAATTCAAATACAAGGTTCAAACTTCAGATTTATGACAGTCTTTAAAATGTGGTACAGACATTTCTTTCACATGTGGTGTTTGCAACTTCAAGCTATTTCACACAGAACAACCCTCCCTCAGATACAGCAAACTGATATGCCATGAGCTCAAGCCTTATAGTCAAGAACTCAAGAGCTGGACCACCTGACAAGGTTTGGCATTTTCAGACCACAATGCACATGTAGAGAAGGTAGGGAACACATCCTCCTCCTCATTATGATTAAAAAAAAATGTTGCAAGGTAGCTTGGAATTTTACACAAAACCCCCTAATTGTTATTCCTTGGAAAAGCCCAAGAGCAATTAAGTGTCAAGGACTTTGGGGTCCTAATTTTCTTTTTTATTAAGACAACCCACGAAATTCAATGGGCATAATCAAATCAAAAGTAGTAATAAGCACCTACTGGTTTGAGATTGAAATTTATTAGAGATTCATGATTAATTCCTTTCCACCTTGAAATCAAGGTACAAAAACCAGCTATTAAGTGCATTCCAAACTTGTCCTATGTAGCACAGGTAGAATTTTCTGTCTGTTGGCACCAAAGTGAAGTCACATTTCCTCTTGGGAGACAGAAATTCCACATCTGAACATAGAATAAGTTAGGAAGAAGTGATCATTGTTTATTACTATTGTGATTCTGAGATCCAGGATTACTAACATACTAGCAGTGAACAAAGCAAATTCCTGGAAACAGCTGTCAGGTTAGTGATGCTAACTCCCCTTCCCTACCACCATAAAAATCTTAGTATAAAAAGAACGAAAAGTAATTACTAAGCAGAACAGGTTGGAAATAAGAAACTAAGGGAATAGTTGAAACCAAACCCAAAAAGGCCTAAACTTGAAATGACTGAAATCAGAAACTGAAGAAACAAAGTGTGCTTTATTTACCCCAGCCCCTGCTCTGAATGTAAATATCTGCGCAAAGAGCATCCGGTTTCTGGATAGATGTAGCCCTTCTTTAAGTATCAGTGCTCTGTAGTTTTCTGCAACTGTATTTCCTTCCCCACGTTTATCCTAAGTATTTAATAGAATCTTCCACTTCAGCCAAAGGATTTGTGGTTCAAAGATTTACTAAGATACTCTATGCATCCTATCTATACAGAAACACCTATTGATTATTACAATTGGTTATGCAGGATTAACACTTTTGGTGTTAAAAATTGTTAAACATCATGCTTACTACTGCACATCAACTCTCCATAATGGAATCTGAACTTCACAATGATATACCACTTTACTTAAATTACTAATTAAATAAATGAAAAGTTCTGAGCCAAACTAAACTTAAAATGGGCTATAAAAAAAAATAATTTTTGACAACAGTCCATATACACATCTATTCCAAAGCTATTTTTGCTAGCTAGCCCCTTTCCCAAAGTTTTAGCCTGGAAAAACAGTTAAATCTACACAAAATTTTATTGCAATCATACAAGGGTTACATTAGGTCAAATACAACAAATACTATGATGCAATTTTACATTTATTAAGCTACAGTTCAAAGCACAAATTTACACATCCTAAATACACTAAACGTATCTAATGAAGTCACACTGTTCGTCTTCCACTGACATTTGATATATCTGGGTGAAAGACAGTAACTTTACAAGACTTTTTAACACGAATCCTTAGTATAAAAACTGTGTACTTGTATGTAAACGGTTTAATGGGGAACCCAATTAATGGGCTTCCATCTCCACTAAGTCATCCATTTTGTTGCATATTTTACTTTAAATGCTTAAGGGGTAGGTCAAACTGTTAAATTTAAATCTGGATACATTATCTAATCTCCCATTATAACCCCCAATGAATTATAAATGAAAGCTGATTTTGTCTGGTCCCAAATGGCTATTACTAATATTTTTGTTTTCCAAGAGAATTAACAGAATAAGGTTGTTTGAATCCCCCCACCCACTGGAATGTTGACCAGACAAGCTTAACCTGCAACTTCAGATCTAATGAAGCAGTAATGCCTGTTTACGCTTCAGTGGGAAAGCTGTCTTCTTGGCTCAGCTGAATGCAAGAAGGCACAAAGAAGAAGTTCTTCATCATTGTGTCTGAAGTAATTCCAGCATCTTGCATTTCATACCAGTCACGGAATGACATCATGTAGTAAACAGCTGGCCTCTCAAAGTCATTAAAGGCAGATGGTTCATGGAAAGAATCTGCTCCCATGTTATCAAAGATAAGCCAATCACCCACATTCAGCTCTGGCAGAAGACAGCTTTCCACGATCTGATCCAGTGCATCACAGGATGGACCCCAAAGGCTACTTGGAAACAGAGGCTCATCTGCCTTGCATTTCTTGTGAACCTCTGGAATGGCATTTAAGTCCTCTGACAGTTTACTTGCAAAAGAACCATAAACACCGTCATTCATGTAATACACGAAGGCTGGTTCATCACTTTCGGTTTTTTCTACTCCAGCAGAAAATTTATCATTTTCAACAACTTTCTTTGCAATGATATTAACTGCAAGTGTGAATGCAGAAGACACATAGTAGCTGCCAGGTTCTGAAATGATTTTAATACCAGATCCTTCCGGAAAGTAGACATCCAACAGAGGGCTGATAACATGATTAACCTCTTCCAATTGAAATTCAGTTCCCGTGAAGCCTCCACCGATGTCTAACATGTTCATCGTAAAGCCAAACTCTCCAGCCATGTCAAAAACACATCGCGCATCAGATATAGCATGGACATAAACTTGAGATTCTTTGCAAGCACTTGAAATATGAAATTTAACTCCAATTATTTGGACATACAAGTTCCTTAGCACATTCCAA
>contig_36 Average coverage: 56.63
CTAAAGCCAAGGATCCTGCATGGAAAGCTGTCTGTGGAGAAGGATCAGTACATCACTCCTGACAATGTCACCATCCAGTGTGACCCTGGCTACAGGATGGTTGGCTCCCATGTTATCTCTTGTTCAGAGTACAGAACTTGGACCCCAGCAGTGCCCACGTGCAAGAGGGAAGACCCAGGAAGACATGAGGCGGTCCTAGAAGGCCAGGACCTCTTGCGGTGTCTCCCAAATCCAAGCAACTCCAAAATGGCGCTGGAATTATACAAACTGTCTGAGGAGGCAGAAAGATTGAAGCAAGAGAGAGACAAGAGGAAGAGCACTTAAATATACAATATCTCTTTCCCAAAGAAGACAG
>contig_37 Average coverage: 13.73
ATTAAAATTCTAAGTTCCACATTGTTGTGATTTTGTAATTGGATAGTGGACATTCTGTATTGACATTAAGGAATATAATGTGTATTCTTGCCCCAATGTTTATTTATTTGAAAGGGTAGGAAGGGGTGAGAGGGAGGGAGGGAGGAAGAGAGAGAAAGAGAGAGAAAGAGAAAGAGAGAGGAAGAGAAAGAGAGAAAGAGAC
>contig_40 Average coverage: 76.61
CAGCCATAAAACAAGGAAGGGGCATGATTGGAGTCTGCCCTCTGAAAAATTTGGGACTTTGACTTTGTCCCTGTTGTGGTGATTCTTATCTGCCTTCATTTTAAAAGGGAAAAATTTCCAAATCAGCTAGAAGAAGACTGAAAAAACTTCTCTTTCCCAGTTTTGAGGAGGATTTGTGCTAAAATGTGTTTCCATGAATTAGGAGAAATGATTGAAAATTGCTTAAAGGCATTGTATTTAAAAGTTGGTATCCTTTTAGTAAGAAAATGTCTTAAGAAAAGTTGAGGAATGAATCTTGTAAGCTTTGCGTATAATTGGCTATAATTTTAAAGATACTATTATAACATTGTGTAAATCTTTAACATTAATACCTAATACATGCTGATGTTAGAATTGATATCTGTATTCAAAAAAAGTTTTTGAAGTGTGTATACATAGCAATGCTAGCAAATACCTAAAA
>contig_42 Average coverage: 27.68
TATCAACGCAGAGTACGCGGGGGGTGCGGACTCAGCGCGAGCGCAGCGACCTGGGCTCGGACGCCGGCGAGATGCCCCTGTTCGCCGCCAACCCCTTCGAGCAGGACGTGGAAAAAGCTACAAATGAATACAACACCACAGAAGACTGGAGTCTCATTATGGATATATGTGACAAAGTGGGAGGCTCTCCTAATGGAGCAAAAGATTGCCTAAAAGCCATAATGAAAAGAGTAAATCATAAGGTCCCCCATGTTGCTTTGCAGGCACTAACTCTTCTTGGGGCTTGTGTGGCAAATTGTGGAAAGATATTTCACTTGGAAGTATGTTCCCGTGATTTTGCAATGGAAATTCGTGCTGTGATAAATAAGGCTCACCCAAAAGTATGTGAAAAACTGAAAGCTTTAATGGTTGAGTGGTCAGAAGAATTCCAGAAGGACCCTCAGTTTAGTCTTATATCTGCAACTATTAAATCTATGAAAGAAGAGGGAATTACTTTTCCTTCAGCAGGGTCACAGATTGCCTCAGCTGCTGCCAAGAATGGTACGTCATCAAACAAAACCAAAGAAGATGAAGACATGGCTAAAGCCATTGAACTATCACTGCAGGAGCAGAAGCAGCAACACACAGAAACAAAATCCTTATATCCAGTTGCAGAAATCCAGTTAAATAATAACATTGCAAGGAAAGTGAGAGCTTTGTATGATTTTGAAGCTGTTGAGGACAATGAACTCACCTTTAAGCATGGTGAAATCATCATTGTTTTGGATGACAGTGATGCCAATTGGTGGAAAGGAGAAAACCACAGAGGAGTAGGACTCTTCCCGTCTAATTTTGTGACAGCTGATTTAAACATGGAATCTGAGGCAGCAGCTGTGGAGAAATTGAATGTAATTGATGATGTGGAAGAAATTAAGAAATCAGAACCAGAGCCAGTTTATATAGATGAGGATAAGATGGATAGAGTACTGCAGGTACTCCAGAGTATAGATCCAGCAGATTCAAGACCAGATTCCCAAGATCTCTTGGACTTAGAAGATACCTGCCAGCAAATGGGTCCAATGATAGATGAAAAACTTGAAGAAATCGATAGGAAGCACTCAGAATTGTCTGAATTAAATGTGAAAGTTTTGGAAGCTCTGGAGCTATATAACAAGTTGATGAATGAAGCACCAATGTATTCAGTCTATCCAAAGCTCCACCCTCCAACACATTACCCACCTACATCAGCTGCAGTTCCAGTGCAGACATACCCAGTTCAGTCACATGGCGGAAACTATATAGATCAAAGCCTTCACCAGTTGTCTGCCGCTCAAAGCTATAGCCTAGGACCAGATCAGATGGGTGCATTGCAATCTCTGCCTCCAAGTGTAAATTCCTCTGTAACTACACAGACTGCTCAAACTCCATATTTAAGCACTGGGCAAGACACTGCTTCTAATCCTTCTTATGTGAATCACAACTCCAGCCTTCAGTCAGCCACCGGCACAGCTGCTTACACACAGCAAATAGGGATATCTGTGGAGATGTCATCTTACCAGAACACTACCTCCAGCTTGCCGCAGCTGGCGGGTTTTCCCATGGCAGTTCCAGCTCATTCTGTTGCACAACAGCAAACAAATTATCACCAGCAGCCTCTCCTTTAGAAACAAACCAAGCATTTTACACAAGTCTTCATAAATGTATTACTCAGCCTTTGTAATTCTGATTTGAAAACACTGAAAGAAAACGTTCTCTCAGCTGAGAAAGGCCAAGAATAAATAAAACACAAGGCTTATCTCACAAGGCCGTAAAATATTTTGTCAGTCCAGTTTGTTTGAAGTCAGTCTTCCTATCAGAAGCAGGTTAGGGATGCTTCTAGTTTTGTCTTACTGTCAGATTTTTACAGAATTCTGAATATCTAGTAAGTAGCCTTATGACACTAAGCCACATGTGAGAGGAGCCACAACATTTTAAAAAAACTGATTTCTCCATAAAATGTCATTATGTATAAGTGTACTGAAGACCTTTTAAGTATTTTGTGTCTTCCTTTTTTTTTTTTTAGTTCTTGTC
>contig_48 Average coverage: 33.82
TAGCAGAGGCTCAGCGGGCAGAGTTTAGCCCTGCCCAATTCTCTGGTCCTAAGAAGATCAATCTGAACCACTTGCTGAATTTCACTTTTGAACCCCGTGGCCAAGCAAGTCACTTTGAGGGTAGTGGACATGGCAGCTGGGGTAAAAGGAACAAGTGGGGACACAAGCCCTTCAACAAGGAACTCTTTTTACAGGCCAACTGCCAATTTGTAGTATCTGAAGACCAAGACTACACAGCTCATTTTGCAGATCCTGATACTTTAGTCAACTGGGACTTTGTGGAACAAGTGCGCATCTGTAGCCATGAAGTGCCATCTTGCCCAATATGCCTCTATCCACCTACAGCAGCCAAGATAACCCGTTGTGGACACATCTTTTGCTGGGCGTGCATTCTGCACTATCTTTCACTGAGTGAGAAGACATGGAGTAAATGTCCCATCTGTTATAGTTCTGTGCATAAGAAAGATCTTAAGAGTGTTGTTGCCACGGAGTCTCGCCAGTATGTTGTTGGGGACACCATTACAATGCAGCTAATGAAGAGAGAGAAAGGGGTCTTGGTGGCCTTGCCCAAATCCAAATGGATGAATGTAGACCATCCCATTCATCTAGGAGATGAACAGCACAGCCAGTACTCAAAGTTGCTGCTTGCTTCTAAGGAGCAGGTGCTACACCGGGTGGTACTAGAAGAGAAATTAGCGCTGGAGCAGCAGCTGGCAGAGGAGAAGCACACTCCTGAGTCCTGCTTTATGAAGCAGCTATCCAGGAGCTCAAGACTCGGGAAGAGGCTCTGTCAGGATTGGCTGGAAGCAAAGAAGAGGTCACTGGTGTCATGGCTGCCCTGGAACAACTGGTGCTGATGGCTCCCTTGGCGAAGGAGTCTGATTTTCAACCCAGGAAGGGTGTGCTAGAGTATCTGTCTGCCTTTGATGATGAGACCACAGAAGTTTGTCCGCTGGACTGTCCATCTTGTCCACCTGCTCTCTCTGTGGTAGAGGAAGAGGAAGCAGTGTTAGAACCGGAGCCTGAAGGATTACCAGAGGCCTGTGATCATTCACAATTAGCAGATGACAATCTTGGGGAAGGGACCATTTGTATTGAGTCCAGCCAGGAGGAGCCCCTCAACAAGCCAGACACCACACATCTCAGCAGCTCTCCTTGTTACTACTTTTACCAAGCGGAAGATGGACAGCATATGTTCCTGCACCCTGTGAATGTGCGCTGCCTCGTGCGGGAGTACGGCAGCTTGGAACAGAGCCCAGAGAAGATCTCAGCAACTGTGGTAGAGATCACTGGTTACTCCATGTCCGAGGATGTTCGACAGCGTCATAGATATCTCTCTCACTTGCCGCTCACCTGTGAGTTCAGCATCTGTGAACTGGCCCTGCAGCCTCCTGTGGTCTCCAAGGAAACACTGGAGATATTCTCAGATGACATTGAGAAAAGGAAGCGTCAGCGCCAGAAGAAAGCTCGTGAGGAACGCCGCCGAGAACGCAGAATTGAGATGGAGGAGAACAAGAAACAGGGCAAGTACCCAGAAGTCTACATTCCCCTGGAGAATCTACAGCAGTTTCCTGCCTTCAATTCCCATGCCTGTTCCTCTGATTCTGCTTCGGGTCCCACCAGCAAAGAGGGCCAGGAGGCCCTCTCCCTTTCTCCTCTTAGCAGAAGTCCAGGTTCTCATGCAGACTTTCTGCTGACCCCTCTGTCACCCACTGCCGGTCAGGGCAGTCCCTCCTGCGTTGGGAGTCTGGAAGAAGACTCTCCCTTCCCTTCCTTTGCCCAGATGCTGAGGGTTGGAAAGGCAAAAGCAGATGTGTGGCCCAAAAGTACTCCAAAGAAAGATGAAAACAGCTTAGTTCCTCCTGCCTCTGTGGACAGTGACGGAGAGAGTGACAATTCAGACCGTGTTCCTGTGCCCAGTTTCCAGAATTCCTTCAGTCAAGCTATTGAAGCAGCCTTCATGAAACTGGACATACCAGCTACTTCGGACCCTCTCTCTGAAGAGAAAGGAGGAAAGAAAAGAAAAAAGCAGAAGCAGAAGCTCCTGTTCAGTACCTCGGTCGTCCACACCAAGTGACACCACTGGCTCTGGCTGCCTTCTCCATTGGGTTTTTTTTCCCTGTGCTTTTGATTTGCTGCTGTAATTTTTAAGTGTTTTGAGTTTGAAAAGATTAGCTTTGGGGGGAGGGGGGTTTCCACAATGTGAGGGGGAACTGAGATTTTAAATACAGTGTATTTTCCAGCTTCTCGTCTTTACACCAAAATAAAGTATTGACACTCACAAGAGATCTCTTCCTGCCAAAAGTTTAGTTTGTTGCCAGGTTAGTCTTGGCCCATGTGTAGTTTTTTTCAATCCAAAATAAGTGAGTCCCTTCCTTAAGCTTCCTTTGGAGCTGCTCAAACCTGAGTGGCCGTCAGTGCTTCTGCTTTCATCACACCTTGCAGCTATCTTTCATTAAAAATAGTTGTCTTTTCTACCTGTTCAGTTCTCCTTTTCAGAGGGAAGGGAATAAAATGAATCTAGGATACCCAGCTGGAGTTGCATTTTGTTTTCTGCAAATGGCCAGGCTGTGGTGGCAGGTGTGGACTGCCAGTTTGATGGACAGGTTGTACTTGCCATTTGCAGGTGTGGAGGGTTTTGTCTCACTTGGAAGTTAGGAAAGCTGCCACTGTCATTAAGAGGCCCTGGCACCTGCCCACCCACAGGTCGAGCTTGTTGGAAGCAGTAGTGGCCTGAATTGGTAGGGACAGGATTTGGCATGCCTGCAGAACAGGGTAGGTTGAAGGGAGTAGGTTACCCACTGCTTTCCTCTTGCCTAGAGCAGCTGTCTTATGTCTTGACTTGAGTGATGTGAATTCTCTTGCTACTTAATAATAAAGTGACCTATAGGTGTGAACAGATGTGAAGGCAAAATAGTTGTAATAAATCACCTGCACAAG
>contig_49 Average coverage: 14.80
TTTTTTTTTGGACTTTTATTATGAGTGTACGCTGACAACCATTGCAGAAAACCTTCATTATCCAATATTCCACAGACCTTCGGGAAAGTCCCTTCTGTGCCATGCAGAATTGTGGAAACATGAAGCTGAACATGGTTATATGGTCCACTAGTTCTTCTCCATAGATGTGGCTGTTAGAGCTTCCACATATGCACAGGGGTCCAGTGTCCAACT
>contig_52 Average coverage: 23.69
TTTTTTTTTTTTATTTTTCAGGTAAGTAGGGAATATTCATGTAAAATGAAGAAAGGAGGAAAATGAAATGTACTTATTGATAACAATCCTTTTTGACTTTAAAGATTAAGAAAGGTCTGTGACCTATTAATTAAGAGTCCTTGCCTGTTCTCCCTTCCCTTTTCCTTCCTCCCCTCTGCTTCTCTACTTATTTCTTTGTTTTGCTTTTGGAGGAGGTATTATCCATTCTGACATATCTTGAACCATATACAGGAGAAAAATCTTCGGTTGAGTTCTGACATTCTGTTTCAGCCACGTTTTCCCAGTGAACTTCACATCTGATTGCCATCTTGCAGTAGTACAAATCATTAACGGAAATAAATGTTTTGTTAGGTAGTATGTTGAAGAAACCAGCAGGATTTTATTTCCTATTATTCCCATTGTATCTGTGTTAGGAGGCAGATATCAGTATAGAAATGATGATTTTTTTTTTGTTGGTAATACAGAAAAGTTTTCAGAAAATGAGTGAAATAATTAATGACACTTACATAAAGCACTTACTGGTCTCTGTTTCCTGTATGGTTCTTGATTTCATTTTTCTCTAGACTGTATCGGCCTTCTAAAGCTCTTACTAAAATTACAAATACGAGTGGGTTATTTCTAGTGGAAAGCTTGGAGTGCCCCTTAAGGTCCAGTGTGAACGTTTTTTGTTAACAGTTGTCTGGATGGATTATGATGAAGATGCTGCCAATGAAATAGACTGTGATCATGACCACTCAAGAAGGCACTGCCCATCCTAAGTCATGAACACCGTATCCATGGAATATGTGCCAAGACCCCAGTTTATGCTTGTGATTCCACAAGGGGCTTTCCAGATGGTGGAAGCTTCACAGCTTCTCTGACGGTTACTTGCATGTCCATTGCTGGCAACGGACTTGGAAATCTGACTCCTGGGTTACGGGAGCTACACTGTGGTTTATTCTTTACTTACCTGGATAAACTAACCTGTAATAGAATTATACTTCGTTAAATTCAGAAATGTGTCATTTTTAAACAGAATAATCTTAAAAGCAATATGAGTTGTGATTTACTACTTATTTTAAATTAAAAATGTTCAGATCTTTGAAAAAAACTACTGTATCTAAATCAAGATTTTTGTATTTTTAATTAATTGCCTTATGTATTCTGCTTGACACCACTTCAGTATGAAAATTCCACATTTAAATCTAAAACTTACATTAGCAGTCATGTATTGCTAGGGCAGTATTACTGTACTCCTTATTTATTACATTTTAGACTTAGATGGTGTTAAAGTTATCTTCTTATTCTTTTTGCTGCTTTAAGGGATAGTTAAAAACTTGGAAACCTGAAAATATTGAACATGTTATCCTACCTTCAGTAGTAAACACATGGGGTGATGGTGTAGCATGTGACCTCAAGGCTGACATAACTCTGCCTTCATGTATTGAGCCCCCTGAGTAACGTTACGCTGCTAAACCTTTACCCAGTAACTACCAGGCTTAAACAAACCTGTGCCTTTCACCAGCCATTTAAATTACCTATGAGTATTTCTTTGTTTGGCTCCCTTAAATACGTGATTCTTTGTATATATTATATTCTAACCAGAGTAATTTTAGGCAGTAGCTCTAGGATGAAAAAACAAGTGCTTAAAGAATTTGCATCATTTTCAAATCTGAAATGCTTTTAGTAAACAGATACATATCCAGTCAAATGTCAAATGTAATATTTATATAGGTAAAATTCAAGTTAATACTCTTTTTATTATAATAGAATTTCACAGCAATATAAAAACAAGATGGTCTTCCACTATTTCCACAATAGATATTTGAGCAGTTAATATCAGTTTTCATGCAGTATGTATATGAATATGTGAATTTTTAAAACCCCACTGTTTTTATCAGCACATTTGTTGAATACTCCTACAGAGATGCTATGGAAGGTATTGGCATTAAAGGATCACAATGTTCTGGCCTTGAAAGAACTGAAGGAAGTCTTCCTTATTCATCAAATGTAGAATATTGTCAAGAAAAGAGGCTGCAGGGAATGCAGGACAATTCTGTTAAACAAAACAAGTTTGCATTTTATATTGAAAAAAACAGTTCTAGTTTGATTTCAGCATCTTTGGTTGGAATCTGTTGACTTGCGGTTTT
>contig_53 Average coverage: 22.45
CAACGCAGAGTACTGGTAGTTTTTTTTTTTTTTTTTTTGTCCATTTGCTATGTTTTATTTTGCTATTAACTTGTTAAACATCACAGGTAAATATTCAAAAAGAAATGTGTATATGAATGACAGTGACAGTTAATTCTAAAAAAGTTCCACTAGATAAGAATGTAGATTCCTAATACTAAAGATAATTCTTTTTCAATTTTGTTTAGTATTTTGCAAAATTAATGATCTCATAATAATAAGAACCACGAAAGTGTGTGCAGGAACTGAACTAAAGATAACATGAATTTTCCATTAAAATGTTGAAACCCCTTTTATCCTACTGATTTTTCAAGCAAGTAAAAATTTGAGTATATTGATACAATTTTGTCCAAGTCAGTAAACAGGTATGTGTAAGTAAGTAGCTCATGTTGGTTGACACATTAGGATTTGAGGATGTGAAAACTTGGCTGACTTCCCTGCAATCAGTAAATGGCTTTATATATTTCTTGACAGTAGACATAGAAAACACTAAATTTACAAATACACCATTAGTTTCATCTTGTGTCTATGTGTGTGTGTGTGTGTGTGTGTTTCTTCTTATGATGAAATAGGCCTGCTTTTCATCTTTCATTAAAAAAATGTGGTCAATGTTTACAAAACATTTCCCTCAAAACCTAAAATTTATGGAAGAAATAAACAGCAATTAAAATGGATACACAAAAATCCTAGTCTTAGACTACTGCTCCACGATACATCTGAGCACAGTTGGACTGGCAGGTGTCAGTTGACTGTGATTTCGTTGGCAACCCGTAGGCATTCGTACATGTCTGGTGGCAGACTTGTTTGGCTAAGGCGATTGCCATCCAAGCGCAGGTGCTTGATCTTGGAGTAGGATAGTGGCCCTAGGTTCTTACAGAAGCTCTTCACTTCAAACTTTTCAAGTTCATTGACCTCCAGGTAATAGTTTTCAAGATTTTCATTAACAGTTGGTATGTTTTTAAGCTTATTATAGGAGAGATCAAGCTCAAGCAGAGATGATATATTGAAAGAATTTCCTGGTATTCCACTATCAGCCAGTTCGTTGTGAGATAAACGTAGATATTGCAGGCTGCTAAAACGCTTGAAATATTCATCAGGGATGTCACTGATCTTGTTGTTGTCTAGGTAGAGTGTTAGAAGAGACGCTGGAAGCCCCGAAGGCAGTTTGGATATCTGGTTGAAGCTCAAGTCAAGGTACTCAAGGGATTTAAGACCTTTAAAAGCAGCTGAGACAGCATCTTCTTTCAACTGATTGTGTTGGAGATGCACGAAGGTTAAGTTTAGCAGTCCATCAAAGGAACCGAGCTTTGTGATCTTGTTATGAGTAAGCTGCAGATCAAGAAGAGACTTGGGAAGTGGCCCCACAGACTCTGTCAAATTGTTGTGGTTGATGTGCAACTTCTTCAGTTGTTTCAGTTTAGAGAACACCTTTCCCTTTATTTTGGAGTTCTCTAGAAGATTGTGATCTAGAATGAGCCACTGCAAATCAGTTACATTCTCAAAGGCCTTTTCATCAATATGGTCAATCTGGTTATTCCTAAGGTAAAGGTATTTGATGCCAGGAGGCACCATTGGCACGCTTTTCAACTTGAGCTCATCGCAGTACATGGCAGTGGGATAGCTCTCAGGGCAGTTACACTCCGGTGCGCAGTTGGGTGATGACATTCCATAAATTGATAGGGGCGAATCATAATCATAGTACTGGCCACTGGCACCAGTTAGCAATGCCAGGAAGAGAGTAATTGCCCTTAGGTCCATTTTCAGCAAATACTTGCCACCTTACTGTCTTGTCTCTGGTTAATTCTTAAAGCAGATGCACTGTGGACAAGAATCCACCAATTTATGCTGTGAACTCTCTCAGGCCGGAGCTGGCTGCCAGATTCTTAGTGATACAAGAGCTGAGCAGGGAGGGGGATCAGCCCAGTCACGCCAGTCTCTGAATGGAGTTATGTCACTGTGAAGCTCTTGTGGTCCCCCGCGTACTCTGCGTTGATA
>contig_56 Average coverage: 23.14
TTTTTTTTTTTGTTAACAAAGTGGGGCTAGTCCTTGGGGATCAGCTCCTGGAAATTTGACCTAGAAGCAGGGATGAGCTGATTTCTGACCATTCTGGCTCTGGAGACAAGTTCATTTCTTCGCTATTTTGAGTTCTGGTAAACTGACAAATTGATGGTGAGGGACAGCAAAGTCCTCCCACTCTAGACTTAAGATGGAGCTAAGAGTGTAGTGAAGTTTCAAAAACTCCTGGAGTCAGTGTAAAAAAGAACAAAGACTAACTCTTGCTTTGTGATGAGATCAAATTTAAAGAGCTCACCCTGTAGCAACTAACTGATTTTAGGGATTCTAGTGTTTTGTTTTATAACCTGTGTTGTTCAAAGTGACTGTGTAATAGTACTGCCTAAAAACCAAAGGACCCATCGTTCTTAAATCTCCAGTCAGAATCTGGTCCCTGTAACCAGGCCTTAGTGTTGTATAACTGTCTTAACCGGTACCAAATGACCTAAGTGCTCGGGAACAGCCAACTAGACAGCTCTGTCGGTTATCAGTCTCACAGTGAAACCAAAAGAACAATAACTGGAGAATGGTGGTGCTGTCCTCATAAAAGGAACAAACACGATGTGGTTCTGATGGATATCAAATCAAACCTATGAATTTAAAGCTGATTTCACTATTTCCCCTAATGATTATTTTCAAGAACAGAGCTATTTTAGAGTTTCCCATTTTGAAACATCTACTCCTATTTCTTCCCATCTATTTGGATAATAGCCATTCACACAACATTGGAGCATGTGTCACAACTGGCCACATCTGAACCTGAATGGTTTCTCTATTAGCAACTGATATCTATATTTACATACACTGTCCTAATTAGACAGCATTTGGGAAAGAATGGGACAGCTTTGGGACCAGGCACAACATGAACAGCAAGTCTGTGTCTTTCCTCATNNNNNNNNNNNNNNNNNNNNNNNNNNNNNNNNNNNN
>contig_58 Average coverage: 14.21
GCACGGAGGCCCTGGCGTGTGGGCTGGGGGGCGAGTGGGCCGAGTGCCGGGGGCGAGTGGACGGCCCCAGCTGGAAGCAGGCGGAGGACATCCGGGACATTTACGACTTCCGCGATGTTCTGGGCACGGGAGCCTTCTCTGAGGTCATCCTGGCAGAAGACAAAAGGACACAGAAGCTGGTGGCCATCAAGTGCATCGCCAAGAAGGCCTTGGAGGGCAAGGAGGGCAGCATGGAGAACGAAATTGCCGTCCTGCACAAGATCAAGCACCCCAACATTGTAGCCCTGGATGACATCTACGAGAGTGGGGGCCACCTCTACCTGGTCATGCNNNNNNNNNNNNNNNNNNNNNNNNNNNNNNNNNNNNNNNNNNNNNNNNNNNNNCACCCCGCCCTGGCCCTAGCATCTGGCTGACCAAGCAGTGGCTTTCCATTGTGGTAGCCTGTGGACCAATCTGAGGCCAAGGCACAGACGGAACTCGTGAAGCCAGGTCCTAAGTGGACGAGTTAGGAGCCTGAGGACACTACCCTGACCTGTCCCAGGCACTGGAGTGGACTCCTCGGGCCACCATGCGCCCCTCAGATCCACTACGCCGCGACGAGTAGGAGGGCCGCTGCGGTGAGCCTTGAAGCCTAGGGCGCGGGCCCGGGTGGAGCCGCCGCAGGTGCAGATCTTGGTGGTAGTAGCAAATATTCAAACGAGAACTTTGAAGGCCGAAGTGGAGAAGGGTTCCATGTGAACAGCAGTTGAACATGGGTCAGTCGGTCCTGAGAGATGGGCGAGCGCCGTTCCGAAGGGACGGGCGATGGCCTCCGTTGCCCTCAGCCGATCGAAAGGGAGTCGGGTTCAGATCCCCGAATCCGGAGTGGCGGAGATGGGCGCCGCGAGGCGTCCAGTGCGGTAACGCGACCGATCCCGGAGAAGCCGAGTACGCGGGGGGGGAGAGTTCTCTTTTCTTTGTGAAGGGCAGGGCGCCCTGGAATGGGTTCGCCCCGAGAGAGGGGCCCGTGCCTTGGAAAGCGTCGCGGTTCCGGCGGCGTCCGGTGAGCTCTCGCTGGCCCTTGAAAATCCGGGGGAGAGGGTGTAAATCTCGCACCTGCAGTTTGGCCTTCACCCCCACCAGTGACCAAAGACTTGACCACTCGAAGTCCAGCTCCCAAGAACATTGCTCGACATGGACACCGGTGTGATTGAAGGTGGATTAAATGTCACTCTCACTATTCGGCTACTTATGCATGGCAAGGAAGTTGGCAGTATTATTGGAAAGAAAGGAGAATCTGTTAAGAAGATGCGCGAGGAGAGCGGTGCACGGATCAACATCTCAGAGGGGAATTGTCCTGAGAGAATTATCACTTTGGCTGGACCCACTAATGCCATCTTCAAAGCCTTTGCTATGATCATTGACAAACTGGAAGAGGACATCAGCAGCTCTATGACCAACAGCACAGCTGCCAGCAGACCTCCAGTTACCCTGAGGCTTGTGGTTCCTGCGAGTCAGTGTGGCTCTCTCATTGGAAAGGGTGGTTGCAAGATCAAGGAAATACGAGAGAGTACAGGGGCTCAGGTGCAGGTGGCAGGGGACATGCTCCCCAACTCAACCGAGCGCGCCATCACTATTGCTGGCATTCCTCAGTCGATCATTGAGTGTGTTAAACAGATCTGCGTGGTCATGTTGGAGTCCCCCCCGAAGGGCGTGACCATCCCGTACCGGCCCAAGCCGTCCAGTTCTCCGGTCATCTTTGCAGGTGGTCAGG
>contig_59 Average coverage: 60.33
TTTTTTTTTTTTGTACTGCAACCAGACACGAGTTTATTAGATTTTGGCCTCACGCTGCTGCTTGATGAAGCTGATGAGCCCGTTGGTGGAGGAGTCATGGGAGGTCACAGGGTTGCTGCCGTCCAGCTCAGGCTCGATTTTCTTAGCCAGCTGCTTCCCCAGCTCCACTCCCCACTGGTCGAAACTGTTGATGTCCCAGATGACACCCTGAACAAAGATCTTGTGCTCATACATGGCAATCAGGGCTCCAAGAATGAACGGTGTGAGCTTAGTGAACACAATGGAGTTAGTTGGGCGGTTTCCTTCGAAGACCTTGTGGGGCAGCAGCTTCGCGAGGTCCTCTGGACTCTTGCCGGCAGCCTGTAGTTCCTTGCGGGCCTCCTCTGTCGACTTCCCCTTCATCAAGGCCTCGGTCTGGGCTAAGAAGTTGGCCAGCAAGATCTTGTGGTGCAGACCCTGCCGGATGGGGTGCTGGGTCTGGACTGGGATGAGGAAGTCACATGGTATCATCTTGGTGCCTTGGTGGATGAGCTGGTAGAAAGCATGCTGGCCGTTGGTCCCTGGCTCCCCCCACAAAATAGGGCCTGTCTGATGGTCCACACGGGCACCGGACTTGGTGATATACTTTCCATTGGACTCCATGTCACCCTGCTGGAAGTAGGCGGCAAAGCGGTGCATGTACTGGTCATAGGGCAGCATGGCCTGGGTCTCACACCCGAAGCAGTTGATGTACCAGATCCCAAGCAGGGCCAGCAGGACGGGGGCATTCTTCTCTAGAGGCGTCGTGCGGAAGTGCTGGTCCATCCAGTGAGCCCCAGAAAGCAGCTGCTCGAAGTTGTCAAAACCCACATGCAGGGCGATGGAGAGGCCGATGGCGGACCACAGTGAGTAACGTCCTCCCACCCAATCCCAGAACTCGAACATGTTTTGAGGGTCAATTCCAAACTCTTTCACTTTGGCTGTGTTGGTAGACAGGGCCACAAAGTGCTTCGCAACTGCAGCAGGATCCTTGGCTGACATGAGGAACCAGTCTTTGGCTGTCTCTGCGTTGGTGATGGTCTCCTGGGTGGTAAAGGTCTTGGAGGCGATGATAAACAGGGAGGACTCGGGGTTCAGGGAGGCCAGGGTTTTGGCAATGTGGGTGCCATCGATGTTGGAGACAAACCAGACGCGGGGACCTCCTGCAGAGTAGGGCTTCAGGGCTTCCGTCACCATGAGGGGCCCCAGGTCAGAGCCACCAATGCCGATGTTGATGACATCCGTGATGGTCTTGCCGGTGTAACCTTTCCAGTCCCCACTGCGGACACGCTGGCAGAAAGCCTTCATCTTGTCCAGAACCCTGTTGACTTCCGGCATCACATCCTTGCCGTCCACCAGAATGGGTGTATTCGAGCGGTTCCGCAGGGCCACATGCAGCACTGCCCGGTCCTCTGTGCTGTTGATCTTCTCACCATTGAACATGGACTCCCGTGCGGCCTCCACACCCCTGGACTTGGCCAGGTCCACCAGCAGGTGCATAACCTCCTCCGTCACCAGATTCTTGG
>contig_61 Average coverage: 108.54
CGAGGACCCGGCTTTGAGCAGTTCTGAAGATGAAGTGGATGTGCTTTTACATGGAACTCCAGACCAAAAGCGAAAACTGCTCAGAGAATGTCTCACTGGAGAAAGTGAATCATCTAGTGAAGATGAATTTGAAAAAGAAATGGAAGCTGAGTTAAACTCTACCATAAAAACAATGGAGGACAAGCTGTCCTCTCTGGGAACAGGGTCTTCCTCAGGAAGTGGGAAAGGTGGAGCGGTTGTGACGAAGTACTATGATGATGTATATTTTGATTCTGATTCTGAGGAAGAAGACAGAGCAGCAGGGGAGACCAAGAAAAAAAGAAGAAACAATACAGGATTCCAACAAATGATGAGTTACTGTATGATCCTGAAAAAGACAACAGAGATCAGGCCTGGGTTGATGCACAGAGAAGAGGCTACCATGGGTTTGGCCTGCAGAGACCACGCCAGCAACAGCAGCCGGTTCCCAGTAGTGACGCTGTGCTGAACTGCCCTGCCTGCATGACCACCCTGTGCCTGGATTGCCAGAGGCATGAATCTTATAAAACTCAGTATAGAGCGATGTTCGTGATGAATTGCTCTGTCAACAAGGAGGAGGTTCTAAGATACAAAGCCCCGGAGAATAGGAAGAAATGGCGAGGCCGGAAGAAGATGAGGTCTAACCAGGAAGACGCTGTGCAGCAGGTGGAGACGGCTGTGGAGGAAACCTACCACCCGGTGCTGTGCTCCGAGTGCTCCACGGAGGTGGCTGTCTTTGACAAGGATGAAGTCTTTCACTTCTTCAACGTTTTAGCAAGCCATTCCTAAACAGTGTGACTCCACTCACTGCCTGATGTGGCTTCTGGACGGTTCCCTTGCTCCTGCCTGCTCGTTGTTGTAGTAGGAGTTGTCACCTGAGGAAGTGGTATCTTGTCTTATGGATGAGAACAGTTATCAGCCTTCATCATTTCTCCCTCTTTTTTATCCTGTAATTTCATCTCTTCCTGATACCGACAGGACTAATATTCTGTCTTTTTGATGGACATTTGGAAACTGTGGGGTTTTTCTCTTATTAAAGCTCTTTAGAA
>contig_70 Average coverage: 49.23
CCCCACCTCACCAACCTACTCGACACCCAGCACCTCCCCCGCAAACCGATTCGTCAGTGTTGGACCACGGGATCCAAGCTTTGTAAATATCCCTCAACAGACACAGTCCTGGTACCTGGGATAAAAGTTGCAGCGTCCCACCATCCATCAGACAGACCACCTGACCCCTTCTCAACTCTGTAACACGGACGCAACCTCAACCCAGCGCGGTTACAACTTCACTGTCAGTGGAAGGGGAGGAAACCCAATTCAAATCAACTTGTACATGGAAACAGCAAGCATTATGGTCAAATAGCAAAGGCCATAACCTTTTGGGATTTTTTTTAAGAAAAAAAAAATACTTTAGGGACTGTTGTAATTTCTCATATGGTGCTGGAAATGGTTGGGCTTTGTAACATTTGAAGTGTTTTCCGTGGTAGCGTGAGCAGCAGCTGACATGGCCAGGGGAGGACTAAGTTTGCTCACTGACTTCCTGTTGTAACATACTTTCCTTACAGAGCCTGGCTGTTTCACAGTATTTCATGAAGTTACCCACGCAGGTGTGGTCCTCCCAGAGCATTCGGGAGACACAGGGACAACTAAACTTTTTGTAGTAGCTGAGATCTGCAATATATAACTTACAGGACAGTCAAAGGGCAATGTTTTTTCTGTAACATAATGGAAGAAGAAAATGCAGTTATGTTCCTTTTGTATCTTTTCTTTTAGTTCAGTTTGGTTCAGCAGTCAGCAGTTCAGTACTAACATGGCCCACAAGGACAATGAATCCTCTCACGTTGCAGAACAATTCTGAAAACGGCAAACAACTACTACTACTACTACTACTACTACTACTACTATTCAGTTTTTTAAAAGTTTTGAAATGCTGCACTTACATTAGAAAAAAAACATTTTTTCAACAATTTCAACAATGACACAAAAATTCACATGGAAATGGGGAAGATGGTCTGTTTTGACAGAAACTGACAGGAATCAATCAAAACAATCGAATTTTGAATTGAGTAAAGTGCAATTTCATTGGATAGCTAAATATCTTTGTAAGATAGAGATTGTTGAAAATTCTATTTTTGTTTTTCCAAGTCCTTCCACCCCAGGACTCTAAATTATTGGGGTAAAAAACAGCCTTGCAAGAAAAAGGGGAGCTATTTTTGCTTTTTATGTTTTTTATTGTTAAACTTGTATCCCTTTAAAAACTGAAGGAAAATTAAAAAAAAAACAAAAAAACAAATCTAATGGTGCTTTTACCACAACATGTTAACTACATTAAATGCTAATTAATTATTTTCTGTTATCAAAGCACATAACTAAAGTGAAATCATGGTATCTGTTAATTTTATAAGCTAGAAGCCACTATACTGAATTATGCCAGTTCTGAACATTTTCACAGGCATCCAGCAACATAGGACTCATCAGTTAGCAGACACCTCACTGTACCAGAGATTGTCCAGAAGTTTTAAAGACCTTTGTGTCCCTGAACTGGGCTTAGGGGAAAAAAATAATAATATTATTAATAATTGTGAAGCCAATGCTGACTCAAACACTGACGCCCATTCAGATCAAGCGTACTTGTTAGGGAAAAACAAAACCAACAAAAAAAAATTTGCACCCCAAAATGTCCTGTATCTTATAGTAAAAAAAAA
>contig_73 Average coverage: 30.18
TATCAACGCAGAGTACTGGTAGTTTTTTTTTTTTGGTTTGTAATCATTCTTTAATAATGAAGTAAAAATAAAACAATTAGATGTTGTGCTAAAGATTGTGATGATTCTTATATAAATAAAGAAGTCTGCTTTTCTGAGTTGTCCGTTATAAGCATTATGCCATAGTGGTCCGTGTCTTTCTTGTCTTCCTATTCTCGCCAACCCAGGCATCTTTGCAAGCTCTGAAGTGAGCAAGAGCTGGGCTCCAGCAGGAATCCAGATCTTGTTTTTAATTACAGGAAGAGTTTGATTATTCCAGCTGTTGGTTCTTTCAGATGTAGTCTTTATTATATTCAGATATTTTCCCTCTGTTCCAAATTCACTGAGGATTCATTACAGAAGGATGGATTTCACCAAAGGCTTTTTATACATCAACGGAGATGATTACACATGTTTTTCTCCCTTCATTCAGGTAATGTGGTATGTTTGGCTTTTATTTGTTATATTTCAGCAAGTAATTTTTACTTGGCATGATATTATTTTTTATACTACACTAGTAAATTCTTACAACAGTATACTAACAGATTTTATGCAACAAATGCTTTGTATGTTTNNNNNNNNNNNNNNNNNNNNNNNNNNNNNNNNNNNNNNNNNNNNNNNNNNNNNNNNNNNNNNNNNNNNNCAGCTCTAATAACAGGGCAATGCTGGCCCCCATAGAAAAAATAAGAAAGCATTCACACTCATTCATATGTTTTAAAGACTTCAATGTTTCCTAGAAATCACCAGCAGTCCAGGGTTTTCCTTGGGAGTTGGTGTTTGGTTACTCACTCTGTCTCCTCAGGTCTAATCTAATCACTTTTTTTTTCATGACTTATTGGTAAGTTGTGTGTTCCTCTGAACTTGTGCATTTAGATTTTCTAATTTGTTCACATACCACTTTTCATTCTCATTGAAATGGGAAAAAAGGTAAATTTTTTTTTTTTTTTTTTTTAGGTTGTTTTGAATGTGTCTTTATTTTCTTCAGGGAAAAAAAAGATTGAGTTATGAGACTTTTAATTCTTGATTCAGAGATCTGGGTGAACTCATGGTTGAACATTCTGTGCAGCATGCAGTCAATCAGATACTTTCCGATTCCTGAAAACCTCTCTATTCTTTAGTCGGAATCCAAGAATCTTGGGGCAAATATAGTGTTTGTAGTCATCAGTCATCCAAATCTGGAGAATTTTCAGAAGTAGATCCACCAAAATACTGGATATTTCTGTCCAGGTCATCAATAGTTTTCATGTCCTCTGATGTCAGCTGGAAGTCAAAAACCTGGAAGTTCTCTTGCATTCTTTTCCTGTTGAAGCTTTTGGCCAGGACCACTATGCCTCTCTGCAGTTGGTAGCGTAGAGCTACCTGGGCTGGAGTGCGCCTGTACTTCTCAGCCATGGCATTTAGTACAGGATCCTCTAGGAGAACTGGGTTGTCCTTCTTCACCCATTGCTTGTTTGTGTTGGAACCTAATGCAGCATAGGCAACCAGAACAATGTCCTTGGACTTGCAGAACTCCAGCAGTTTTCTCTGGTTGTGATAAGGGTGACATTCCACCTGGTTACACACGGGTTTATACTTCAGCCCTGGCTTGTTCAAGATTCTCTCCAGCTGCCTAGAGTTAAAGTTGGACACCCCAATGGATTTGGCCAATCCTGCATCCTTGCACTTTTCCATGGCC
>contig_74 Average coverage: 56.96
AAGATAAGAAGCTTTAATAAATCATCATTTAAAATTTTTTGTAAAGTGATAAAAACATCATTGCCGTGACTATGCCTGTGGATACAGCTATAGCCCAGAGTTGCGAAGCTTTACAGATTAACCAGAAGTGAGGTGCCGAGTCATCAGAATCTGACACATCTCCTGAAGCATGATGCACTTAGACTTGGGGTAGATCCAGAAAACGTCTCCCATGTTAATATTCCTCAGAAAATGGGTAATTTGGGTGTCCAATACCGAATTCAAGGTGAGAATAGCGAAGATTTCTATCCAAGCCATCTAGTGCTTTCATGTCCTCTGAAGGCAATTCAAAGTCAAAAATCTGAGCATTCTCCTTGATCCGCTTCTCATTGAAGCTCTTGGCCAGGACCACAACCCCACGCTGCAGCTGGTACCGAAGGGCAATCTGGGCTGGAGTTCGCTTATGCTTTTTGGCTATGGCAGAAATCACTGGGTCTTCCAGCAGTTTGGGGGAATTCTGATCCACCCATTGTGGAAGTCGATGTGATCCCAGAGCACTATAGGCAACAAGAACAATGCCTTTGGACTTGCAGTAATTCAACAGTTTGCTCTGGTTCAGATACAGATGACATTCCACCTGGTTGCACACAGGCTTGTACTTGAGGCCTGGCTTGTTCAAAATCATCTCCAATTGTCTGCGGTTAAAGTTGGAAACCCCAATGGACTTCACCAGCCCTGCATCCTTGCACTTTTCCATGGCCTCCCAAGTGGCACAGAGATCCACTGTGTCAAATATTACTTTTCCATTTTCATCTTTTGGAATCATATCCTCACCAGGCTTCAGAGATACTGGATAGTGAATAATATAGAGATCAACATAGTCCAGCTGAAGTTTTTTCAGTGACCATTCCAAGCATGTTCGAACCAGCTCTGGTCGATGGAAAGTGCACCAAAGCTTGGAAGTGTAGAATATGTCTTCTCTCTTCACAGTGCCATCTGCAATCTTGCTGCGGATGGCCTGACCGACTTGTTCCTCATTTTGGTATGCATAAGCAGAATCAATGTGGCGAAATCCAGCATCTATAGCTTTTGTGGTGGCCTCCACAGTCTCACTGGGATTCTCTGGAGCACCAAAGCTGCCAAAGCCCAGCACAGGAATGGAATGACCATCATTTAACGCCACACGCTGGTGTTTCGGATCCATTGCCTTTGAAATCTGTGGCCTGGTCAAATGCCTTTTGTCTATTACTTCTGCCTTCTCAGATCTGTAGCCTGGTCAAACACCTTCTGTTTATATCTTCTTCCTTCTTGGAGC
>contig_75 Average coverage: 73.21
AATATTCATCAGAAAATGGATACTCTGGGTGTCCAACAGCAAAATTACCAGTGGTGTATCGAACATTTCTGTTCAGTCCATCTAGAGCTTTCATGTCTTCTGAAGACAACTGGAACTCAAAAACCTGAATGTTCTCTCTGATCCATTTCTCAGTGAAACTCTTGGCCAGGACCACAACCCCACGCTGCAGCTGGTAGCGAAGGGCAATCAGGGCTGGGCTTCGGTTATGCTTTTTTGCCATGGCACAAATGACCGGATCATCCAGAAGAACTGGAGTGCTCTGGTCCACCCATTTTGGCTCCCGATGTGATCCTAGCGCACTGTAGGCAACCAGAACAATATCTTTTGATTTGCAGAAATCTAGCAGTTTGCGTTGGTTAAGGTAAGGATGACATTCTACCTGGTTGCACACAGGCTTGTACTTGAGGCCTGGCTTGTTCAGAATCATCTCCAACTGCCTGCGGTTGAAGTTGGATACCCCAATGGACTTGGTCAGTCCTGCAGCTTTGCACTTTTCCATGGCCTCCCAGGTGGCACAGATATCTACGGTGTCAAATATTACTTTTCCATTTTCATCTCTTGGAAATAAGTCCTCCCCAGGCTTCAGAGCTGCTGGGAAATGAATAATATAGAGATCAACACAGTCCAGCTGAAGTTTTTTCAGTGACTTTTCCAAGCTTGGTCGGACCAGCTCTGGTCGAAGAAAAGTGCACCAAAGCTTGGAGGTGTAGAATATGTCTTCTCTCTTCACAGTGCCATCTGCAATCTTGCTGCGGATGGCCT
>contig_79 Average coverage: 20.22
AAAACCCAAATATTCCAATTTATTCATCCACAACATGCATTAACAGTTAACTGGAATCACCGAGAATGTTCTTGCAGAGTACATCAAAACAGACGCTATGCAATCAGGTTGGCCTGGATTAGAACACCGACTCTCACATTCCCCAGCTCCCAGGCATCAGCTTTGGCCCTTGTGCCAGGAGCTGCCCACTCGGAGCCTGTTTCTCCACCTCAGACAGAAGGTCAGCGACAGAATCATTTCATATGAACTGACAGATAACATATGCAAAATCTGAAACTTAGCAAGCACTTAATAAATACTAAAGGCAATTTTATCACCACGAGTACTTAGACATTTTCAAACACTCTATAAAGCACCTAAGATTTGTCCATTTGTTCCTCTATTTCATTTTCCCCTGAATTATATAAGCTTAGTCATACCATTCATGATATATTCCGAAGTCCTAGTAAAGGCACAGTGTCCACTTCCACAGTGAACATGTTGTTCATTAGTACTGAGGGAACTCAAAGAGCAGCATGTCGCCAGTTTCAGAACATAGCTCATTTGTGTGGTAGAGGGATGCTGGGACTCCACAGACAACTGGTTTGTCCACCAGCAGCAGCAGAACCACCAGCAGCAGTTTTAATAAAAGAAAAGGATGTATTCTGGTGTTCCCATCCCAGACCTTCTGATCTAGGGCCTAGGAATCTCTATTTTCTATAGCTCCCTGGTGAACTGTCTGTACAGCCAGACTCTCAACCATGGAGGCAAAGCACAATCATATTTTGCCTGGATCAGAGTATCAGAATAAATGATCAAGTTAAGGCATGCTGACTTTTTTTAAACCCTGAAATGACCAATTTAGCACAGGGTATAGGGAAGAACAGTAAAGCATGCTTCTCCATGGTGCTCTGGGCTACAGTGAGCCACTGGCCTTGCCCAGGTCATGGATGCCCTTGTTTTCCAGAAGTTCCACCTTCTTGTCACTTGGCCTCACCATGTTGTTTAGCATCGCTCTAGCCACCGTCACCACAGGCACAGATTGCCCACGGGCCCAGGAGTCTGGTAGAGAACCGAAGAACTTCCTAACCATCCATTCAGCTGGGCGAGACTCTTGCCTGTCACATAATAGGACTCCAGGCCTAAATATTGAGTAACGATCAAATTTTAATTCTTCAACCCCGGCTTCCACTTCTCCCTTAACTTGCAGATATAAAAAACTGCTTGACTTATCAGCTCCTTTAGAGGAGAGCAAGTTGAAATGTTTGCACCCTCCGGCTTTTGCCAGCTCTGCAGACTTCAGCACATAATCCCGGTCGACGCGAACAAATCCCTCCGCTCCGGCTTTTTTCTGGTGGTACCCAGGCAGCAGAATCCAACATCGTGACCTTGAAAGGCAGAAGCATGGTCATCCAGCTTCTCAAAGTCCACCACTTCTTGATTATTTTTATACGCTTCCTCATCGAAGGTGAGCTTCCTCCGGCCAATGAGGGTGACTCGAGAAANNNNNNNNNNNNNNNNNNNNNNNNNNAGCACTTTGCCGGTTTCCCCGCTGGCTCCCAGAATAAAGACAGATTTATTCTGCATTCTGAAGTCTTCCCGAAGCTTCGGCAGCTCCTCTGCTTCGGCCATGCGGCCTTCGTCTTCCGGGTGACTTCTCCCCGACCGCCCCCCCCCGCGTACTCTGCGTTGATA
>contig_80 Average coverage: 60.99
AACTCAATGCATTTTTAAAAAGTGTAAAATAAAGATGAGAACACGTGAACACACAGCAGGGAGGCTGCCTAGTGTGGAGCTTGCAGGAACGGCCCAAGCGCCAGTTCACGGGATCACCTGAAAGATCCACTCTGCATGGTCACAATAGATCCCTGTGGTCACCCTGCATTCCACAGCATTGTGCTCGTACTTGTGCTTACATGGTCACCTGGGCAGGGGGGCCCAAGGAGGCCACATGCCCAGCTATTCCCTCAGGCTCCCCCTTGGTGAGCACGCAGCTGAAGCTGGAACATGTCGTTCCCAGCACCCACTCATGCACGTGCTGACACGCTGGTCTGGGGTCTCACCAGCAAGAAGCACATGCCAACCGAGAGGGTCCTACCTACAGCCACAGCCCCTGGAAGCACCCCCATCTCCATGTGTGAAGTAGCTTTCTCTCCCTCAGCCTGCAAGGGTCCGATTTGCCATCGAAAAAGATGACCTCTACTTTTTTCTTTTGTATTTTGATAAACACTGAAGAAGCTGGAGCTGTTAAATCTATCTTGGGAAAACCTCAGAACTGTTTTATTTGGTGTTGTGGAACCTCTTAACTGCTTTCAATACACGATTAGTAATCAACTGTTTTGTATACTTGTTTTCCGTTTTCATTTCGACAAGCACTGTAATTATAGCTATTAGAATAAAATCTCTTAACTA
>contig_82 Average coverage: 11.80
AGAGTACGCGGGGAGGCCTGATGAGGGTTCGCTTTCTGTTGAGACTCCTCCATCCTGACACCAGCAGTCCCCCTCCATCCTGGAGTCTGGCTCAGACAGGGGCCAGGAACTGGGGCGAGGCTGCTTTCCCCTCCCTTCTTCCCAAGGGTCACCCTGCGTGTAGGGTACCCACATGAGGCCCTCTTCCTGGGTGGGCAGCCCAGCCTGCTTCCTCTCCATGTGGGCCCTGCCTATTATGTTCTGCCTCCACTCCCATTAAAACTGCTCGGAATTGAACAAAAAAAAAAA
>contig_83 Average coverage: 75.87
AAGAACTTGCTGCGCATGAAGTTCATGCAAAGAGGATTGGACTTGGAAACCAAGAAACAACTTGAAGAGGAAGAAAAGAAAATCATTAGTGAAGAACACTGGTACTTGGATTTGCCAGAGCTGAAAGAGAAAGAGAGTTACATAATAGAAGAGCAGAGTTTCCTGTTGTGTGAAGATCTGCTCTATGGAAGAATGTCATTCAGAGGATTTAATCCTGAGGTTGAGAAATTAATGCTTCAAATGAATGCCAAAAACACAGCAGAAGAAGTTGAAGATGAAATAGTGGAGCTTGATGTATCAGATGAAGAAATGGCTAGAAGATATGAGACCTTGGTGGGAACGATTGGAAAAAAGTTTGCCAAGAAGAGAGAGCGTGCCAATTATGAAGAAGATGAGAATGGAGACATGAAGCCCATCAAAACAAAAAA
>contig_84 Average coverage: 11.22
AGAGTACGCGGGGCAGAAGATAACGGTGACAGTTCGCACTGTAGTAACGCCTCGACCCACAGCAATCAGGAGGCTGGCCCTAGTAACAAACGGACCAAAACGTCGGATGATTCAGGGCTTGAGCTTGACAACAACAACGCCTCGGTGGCCATTGACCCTGTGATGGACGGGGCCAGTGAAATTGAATTAGTATTCAGGCCTCATCCCACGCTGATGGAAAAAGATGACAGTGCACAGACAAGATACATAAAAACTTCAGGCAATGCCACCGTGGATCACCTGTCCAAGTACCTGGCCGTCAGGTTAGCTTTAGAGGAGCTTCGAAGCAAGGGGGAGTCCAATCAGATGAACCTGGACACAGCCAGCGAGAAGCAGTACACCATTTACATCGCCACAGCCAGTGGCCAGTTCACCGTTTTAAACGGGTCCTTCTCTTTGGAGTTGGTCAGTGAGAAGTACTGGAAAGTGAACAAGCCCATGGAACTGTACTACGCACCCACGAAGGAGCACAAGTGAGCTTCGCAGAGCAGCTCTGGGACTGAGCGTCCCACAGCCCGACTTGAACCTTAAGGCCTGGGCTCTGGGGACAGACGGTGGGGACGCCCGGTTTTCTCTCTGAGCCAGACTCGCCTGCACTATTCGAATCTCTCCCCGTAATTTAAGACTTTGTTTTTGGAAGGGACCGTTACTCAGTATTTTTTCTTCAAAAAATATTCCGAAGTTGTGTGCTTTTACAACGTGTGGCTCCATTTTGGAGCAACTTTTTT
>contig_85 Average coverage: 13.07
CCATTTTGGAGCAACTTTTTTACCCAGGAAGTTTCGTAGTTTTCTGGTTTCTGTATTCTTAAGATTCAGTTGGCCTCCCTCTTCCGCTACTCAGCAGTTTCCTAGGCCTCTAGAATGTTAATATGTATTCCTACTTTCCCCCCTCTGACGTCTTATATATTTATAGTTTTCTATATAAGCTACAGAATCTTCATGAAGACCAAGGCTCAAATTTACTGTGCTGAAAAACAATTCTCATAGGATTATTATTTTCATGGTATTTTCTTCCATAATATCTCACCTTACACAGACGTTTGTTATGAACTTGGTGTCCATTGTAATGCAATGTTATTTTCCTCCCCCTGTATTTTGGGATTCCTGGTCTTGGGGAAGAGAATCAAATAAAATCTTAGGTTGTATGAGAACTTGGTTCAATGACAGATTTCACTGAAGAAAGAAAAATTAAATAATGGTAGAAAATAAAAAAAAAA
>contig_88 Average coverage: 20.87
CAACTTCAGAGCGTGGCCAGATCCTAATTAGGGCTGGAGTCCCGACAAGTTGGAGATGACAGAGAAAGTTCCTGAATCTTGCAAAACATCCGGTTCGAACCAGCTGCACGAGTGAGGCAGAAGGGAAGAACCAGGGACAGCCTAGGGAGGGCCCCAAATGGCCTCGCTTTCACAAGCATAATTTCTTGCAGTGTCTCGGCGTGAAGGCAGCCCAAAGCGCCGGACACACACAGCTAACTCCGTTGTCGCGATTTTTAGTGACTCGCATTCTTTCAAATTGATCTGAGTCTGAAGAGAGTTCGGAGTAGCGAACCCTTTAGTGTTCCACAGGAGTGAGTCACTGGCTCTCA
>contig_89 Average coverage: 14.71
CAGAGTACGCGGGGGTTAGTATAAACCAAAATTTACATCACTTAAGAGAACTATGTCCATTAAAGCATCTGGCTCAGAAGACTATAGCAGTAATATTCCGAAAAAGAAGATGAATTTAGAAGATAAAAAACCCTGAAAGTGTGGTTTGTACCCAGAAACAGAAACTAATGGTTAAAACCTGAATTTGTGAATGAAATCAACGATTCCCAAGAATGCGTTAGAGAGCACTGCATGTCTTTGTCAAGTCACCAGTTTCACAGATACAGCTGTGCCCATTGCAGAAAGACTTTTCATAAGATAGAAACATTGTATCGACATTGCCAAGATGAACATGACAGTGAGATAAAGATTAAATACTTCTGTGGGCTTTGTGATCTGGTCTTTAATGTGGAAGAAGCTTTTTTGAAACACTATAAAGAGCACCATGGCATAGATTATATGTTTGTGTCAGAAAAAACTGAAACTTCAATTAAGACTGAGGAGGATTTCCCAGTAGTAGAGACCAGTAATTTGTTAACCTGTGGTTGCCGAGAGAGTTACATCTGTAAAGTCAACAGAAAGGAAGATTATAGTAGGTGTCTCCAGATCATGCTGGATAAAGGCAAACTGTGGTTTCGCTGCAATTTGTGTCCGGCAACAGCTCAGAACTTAGGCAACATGAATACTCACATCCAGCAAGTCCATGGAAAAGAAAATGATGATGGAGAGGAACAGCAGTACATGATCAAATGTGGCACCTGCACCAAAGCATTCCGTGATCCTGAGAGTGCTCAGCAGCACTTCCATGGAAAGCATTGCTTCTCACAGAAACCCAGTGTGTCTCAGTTTGGATCTGAAAAAGCAAGCCTGTATAAGTTTACTGCCAATACCTCGCGTCCAGAGGAAAAATTGAAACAAGCTGTTAGCTATCCAAAAAATTCAGACATGGAGAAAGGACCTGAAAATGACCTAAGCTGTCAGAATATAGAGGAAGAAATTGAGCTTCCAGATTTGGATTACCTACGAACCATGACTCATATTGTCTTTGTAGATTTTGATAACTGGTCAAACTTTTTTGGTCATCTGCCAGGGCATCTTAACCAAGGAACATTTATTTGGGGCTTTCAAGGAGGCAACACCAATTGGAAGCCACCACTCAACTGCAAAATTTATAATTACCTAAACAGAATTGGGTGCTTCTTCCTTCATCCTCGCTGTAGTAAAAGAAAAGACGCTGCTGATTTTGCCATATGTATGCATGCTGGTCGTCTAGATGAACAACTACCCAAGCAGATTCCTTTCACCATCCTCTCGGGAGATCAAGGGTTTCTGGAGCTAGAGAATCAATTTAAGAAGACTCAGAGGCCAGCTCATATACTCAACCCTCACCACCTAGAGGGAGATATGATGTGTGCCCTGTTAAATAGCATATCCGATACCACCAAAGAATGTGACAGTGATGATAATGTGGATACAAAACATACTTCAGTAGAAGAATTCAGATCCACTGAAGATGTGGAATTAGAAGAAGCTATTAGAAGAAGCCTTGAGGAAATGTAATGACAGAAGTTACTGCTCAACATCAAGTGGCCTTGAGGAGACTCAGGATAATGAATTCTTATTTTCTAAAAGAGACCAGAAACCTAGTATAAGTGTATTCAAAACAATGTTTTTTTGCTTCATATGTTCAAAACTTTATATTTGTTTTATATTTTGCTATTTGTGTGAAGATGTGTCGTAGGAAGAGAATACATGTAAATGCAAATATAAATCATGCTTTTCAATATCACAGTTTCCAATTTAGCTTTCTGGTCATATTTAGGTTAAAGAAATTTAAGGAAACAAAAAAAGGACCATTTCTGACTATTGCTTTTGTTTCCCAAATAGCATTGACTTTTTAATTTTATTTGTACTGTACAGACGATTCTAGTTTATTTAGTTTATTTTTAGGAGTGATAATATAAATAAAGATACCTATAGTTCACATTTTTCTGTAAGTTCTTATGGAATTAGAATATATAACAACTTTGAAATCTTTACTGTAAGAAAGTGAGGGAACTTGGTTATGGAGAGAGATTAAAATTTTTGCCAGTAATGATCTTTGTACCATGCAGGTGTATATTCTTGCTGTAATTCAGGCAACACATTACTGAAATAAGACACACCAAAATTGTTCAAAGTAATTAAAAATAAAACCTTTAACCAAAAAAAAAAAA
>contig_90 Average coverage: 21.38
AGCTTTTTGGAGACTGGGAAGCCCAACTGCGGAGAATAATGAAGCTCATCGCTGGAGGTGGACTGTCCATCACTGGTTCTCACAACATGTGTGGGGACTACCTTTACAGCGGCCACACGGTCATGCTCACACTCACCTACTTATTTATCAAAGAGTATTCCCCTAGAAGACTCTGGTGGTACCACTGGATTTGCTGGCTTCTCAGCGTAGTTGGAATCTTCTGTATTCTCTTAGCGCATGACCACTACACTGTGGACGTGGTGGTGGCATATTATATCACCACAAGACTCTTCTGGTGGTATCACACTATGGCCAATCAGCAAGTGCTAAAGGAAGCTTCCCAGATGAACCTCCTGGCCAGAGTGTGGTGGTACAGACCATTTCAGTACTTTGAAAAGAATGTCCAAGGAATTGTACCTCGATCTTACCATTGGCCCTTTCCCTGGCCAGTAGTGCACCTCAGTAGGCAAGTTAAATACAGCCGTCTAGTGAACGACACGTAACAGCTGTACAAGTGAGGTGAAGAGGAACTGTCCAAAGTGCTAAGAACTCCACTGAGAAGATGCCATAAACAAACACCTCCCTAATCCTATTACCTTTCAACAGTTACCTTGACTTAACCTATCGAGTTACCTGGTCAGCACTGTGATCTTTTTTTCTCTCCAAAGGACCTGCGTTGGACAACAATAAAGAAAAGTTAACCTGTCATGCACTGTTCACATTTCCTGTTCATAGTCGGGGATTTGCATAATAACCCACAACCACCATGTTCCTTTGTATATGATGCAGCAGCATAAATATAAGCTTTTATATAACATAAGTTCTGGTGTTTCCAGTCAAATCTGGAAATAAAGCGTATTATTTTCTTGGGAAAACATACTTTTCATATCTCTTGCCCCAAAGATTGGGCTGTAAGCCATTTTCTAGCAAATGTCTCTATGAAGGTTTCTAAGTACCTGCTTGGGGTCCACTTATGAAAACTTTCTACCTGTTGCACCAATATTCAAAGAAAAATGACAGACAGAAAGGTATGGTAACTTCAGGTTTTGTAAAATCAATACAGTGTGTCAAAAAGTGCAAAAAAAAGATTCTGTTATAAAGTGATTTTCTAAGTATTTACTAACTTTATTTTTCAAAATGATGTTATGAAAACCAAATTTGAAGATTTTTACATGTTAGAGAGAAGAGAGTTAAAACATAAAAATGCTTCTTGAGAGAGAAATTTGTCTATGTTTCTAGTGCCTTTCTTGTCTTGATTGTATGGTCAGTAGGCAATCTTAAATGTTTTTATTTAAAGTATTCCACAAAAATATAGATGTATGTATACACTACTAAATTTTTGCATTTGTCACTAAATTCATCAGAAGACTGTTTATGGTTTTAAAATCGCTCTGAATTTAAAAATGGAGATGTTAATTAGAAAGTCAGAGCCTGTTCACATATTGTGAGCAGGTGACAGTGTCATTGTAGCACTTAAACAATTTTGTCATCTATTTGGTAGTTCAGTTCTAACTACACAGTGAAAACAGCCATGAATATTTTTTTTTAAAGAGAGTTTTGAAAATGATCACTTGTCTAAAACTTGAAAGCTGAAAATTAGTATCCATACTCTCATGGCAATTTTGTTTGTGAACAACAAAAAAGAGATCTATTTCTTTACAATATATTTGTGCAGAAACTGCATGTAATTCTGTTTCACTCCTAACATGCGTATGTTTGGGGAAGTATTCTATTCTATACTTGCCAATGTGGAGAACAAAATAGTTTTTTAAGAATGAAGAAATATAAATATCCATTCTGTATTTTACGTGCAGCAGAATTATCTTCTGTAGGGTTTTTTTTTTTGGTGTATTCACAAGGTGATATTTGTATTGTATAACAATAATGGTGAAGGAAATAAAAAGGCTTTTAAAATTTTGTTTGTTTAACATATTTGTAAAGTTATTATTCCAGAGAGTATACTGATATCTTACAGCTTATCTAGATCATAAATTAATCAAAATGCACTTTTTAATAAAAGCTGATACTTAAAAAAAAAAAAAAAAAAAAAACTACCAGTACTCTGCGTTG
>contig_93 Average coverage: 15.07
TTTTTTTTTACATAAGGGTAGCCTTTATACTTCACAGAAACAAAACAGGAAGTGCTTATTAAACAGTCCCTTCCCCACCCCCCTTAGAACATCCTGAACATAGTAATTCATTAGAACAGAAAAATCAAGTTTGATTTCAAATTTTCAATAAAAACAAAACTATGTAATGCAACAGCTGCTCAAACTCCAACTCTAAATATCATTAAACAAACCAACCCAGTATTTGCAATTTCTCCAGCACACATTCCAGTAGAAACACTCTGAACTGTAAGCAGCTAGTAACTAATAGTGGGAAGAGACTCTTAGAACAGAAGTTACATTGCTTCCCACCCTCTTTCTTCTATAGTTGGAGGGTGGAGGTATTAGGGGAATACAAAAGTCAGAGGAAAATAATCAGTTAATTCTCAAAGCTGCTGCTGTTTGGACTAGAAATGAAGACAGCATATTACAAATGTTCAAAAAGTCCCAAGGCAAATCAACAATTCATTCACTAGCACTCCTACTTGAAAGAATAAAGAGATCAATGTCTTATAAAAAATTGTACTTTTAGAATTGTATTACAGGTTCACCAGAAACTATGGATGCAGTTTTAGGCTTCACGAAGGGGAACAGGTGGAGTTGAGGTCATGTGAGCTCCTGCACATCTAACTGAATCGCTCTCTGGAACTGCTCCCTGCGGCGCCCTGAACAGCTGCCAGCTACACAACAGGAGCTCCACAGGAAGCCTGAGGAGGGAAGGTGTGTGCACAGCTAATTAGATCTCCCCTGCTTCACGCTCTTCAGAGCTTCTCCTGTCTTCTGATCTGCCATTAGCACTCTCATAGGACCTCTTCTTATCTTTGCGATCTCTGTCACGTGACGCTAAGTCTTGATCTCTGACTCTTTCTTTTGAGGATCTGAAAAATATTAATTTGAGGAGCAAAATGTTGGGAGGCCTAAAATCCAAATAAAAGAATAGGATAAATATAAAGTTACTGAGAAGTGAAGGATACATCTGCGAGAAGTCAGTTTTCTGACAGAAAAGGACACTCCCCTAGTTGATAAGGGCAGTAAACCAAGACGGTCGGTAAAAAATAGCTAAGGGTCAAGAAGCATAAGCTAAAATAATAACAAGGTATTTTCACTAAGATAACCATAAAGTTTCCAATTCACAAAAAAAGATAGTATAAAAATTATTTAGATTCATAACCTTGAAAAGTGAAAGCCGAATCCGATTTTAAAAAATGCTTTAACAATGCCAAAGTAAATAGCAACTAAGGACTTAGTGTAGGGGTCAGCTAAACTTTCGCTTGCCCTCTGGTCAGACAATTGTTGCAGGTCACACAGTCTCTGTCACTTGTCCTATTCTTTCTCCTCTTCTATTAACCCCTCACAGTGTAAAAACCCCCATAGCTTGCTGGCTCTATAGAAC
>contig_94 Average coverage: 24.74
TTTTTCCCTTCAGCAGAGGCCAAGCTGTGGAGTGGGTCGTTGAGTTACTGTAATCTGGTATTGCTTTTACTTTGAACACGAGCAGTAAAACCAGTGATGTTAATAGTAGAGCAAAGGGTGAAGGAGTGTAGACAAGCAAATCGGGGTGGCATGGGGTTGTTGGAGGAAATTTGGTCTAATTGTCATAGGACTTCCATAAGAAGTTATTAAAATGAGTACTTGGCTTTAAGCCTAGTAGAAGATACCACTGTGCATACCTGTTTTAAAGGGATAAGAGACTACATTAAAGATTCCCTCTTAACACAGGGAGCAATTTTACCATCACCTCAGTA
>contig_95 Average coverage: 35.88
AAAAGACAAAGCAGAACGTAGACTAGCTTATAATGAAGAGCAAATCCACAAATTTGATAAGCAAAAACTCTATTACCATGCAACAAAAGCTATGACACACTTTTCAGATGAATGTGTTAAGAAGTATGAGGCCTTTTTGGATAAGTCAGGAGAATGGATGTTAAAGATGCTTCATCTCAGGAAACAATTGTTATCTCTAACTAACCAGTGTTACGATATTGAAGAAGAGGTATCCAAGTATCAAGACTATACTAATGAGTTACAAGAAAGTCTGCCCCAGAAAATGTTTGCAGCCTCCAGTGGAAGCAGACATACCATGACCCCAATTTATCCAAGTTCTAACACATTAGTGGAAATGACTCTTGGAATGAAGAAATTAAAGGAAGAAATGGAAGGAGTAGTTAAAGAACTTGCTGAAAATAATCATATTTTGGAAAGATTTGGCTCTTTAACCATGGATGGTGGCCTTCGCAATGTTGATTGTCTTTAGCTTTCTAAGAAGCTGGAGAAGTTTGCACAAGAAAAATAATGCTGGGGCATTAAATGAATGCCTTATAGATGGTCTCTTATTTCTACAATCCAGTATTTGATGTGGTCATGTAAATAATGTAAAAATTGTAAATACATAAAAGAAATAAATTTTTGGCTGCTGTTAAGATGTAATTTTACCTTTTAACATTTATAATAACTTGAGGCAGTTTGACCTCAGTGAGCACTTAGAAGAAAGCCATGAGCCACCAGTGTGTTTAGATACTGAGCCTCTACTCTGAGTGAAGCTGAGGAAGTCAGATTCTCTGACTCCTGCAAGTATTTACATAGCAGAGAAGTCAGGTGGATTGTTCGCACATGTGCAGATGGTGGCACGGAGAGGAGACTTCCGCGAATAGGGAGCAGAACCGAACCACTGTTTTCCAAGGATCACAATTTTTCTGAGAAGGATGAAGTGGCATTATTTCACTTAAAAGGTGCCCAGGTCCCAGTTACTTTTGTGTCTTTATTTTCAGGTGAATTATTGAACAAAATTTTTGAAGTGAAATAATTATTTAAAGCTATCCATTTTTCCTTCAGCCTATAATGTACAATTGTCATTAAAATTTTAATGTCATTTCAACTATTTTAAGCTGTATATTTCTTTAATTCTGCTTACTATTTCATGAAAAAAATAAATTTCTCGATTTTAACGAAAAAAAAAAAAA
>contig_97 Average coverage: 41.67
CTTTGCAGACGCCGTTGTCTCCCGTCGCTCCTCGCTGTCAGCCATGGTCAACCCTACCGTGTTTTTCGACATCGCCGTCGACGGCGAGCCTCTGGGCCGCGTCTCCTTCGAGCTGTTTGCAGACAAAGTCCCAAAGACTGCAGAAAACTTCCGTGCGCAGAGTACTGGAGAGAAAGGATTTGGTTACAAAGGTTCCTGCTTTCACAGGATTATTCCAGGGTTTATGTGCCAGGGTGGCGACTTCACACGCCATAATGGCACTGGTGGCAAGTCCATCTATGGAGAGAAATTCGATGACGAAAACTTCATCCTGAAGCACACAGGGCCTGGCATCTTGTCCATGGCCAATGCTGGGCCCAACACCAACGGTTCGCAGTTTTTCATCTGCACTGCCAAGACTGAATGGTTGGATGGCAAACATGTGGTCTTCGGCAGAGTGAAGGAGGGCATGAGTATTGTGGAGGCCATGGAGAACTTTGGGTCTGAGAATGGCAAGACCAGCAAGAAGGTGACCATTGCCAACTGTGGACAGCTCTAATCCACCACTTGTTTCTCCTCACCACCAGATCATTCCTCCTGCGGCTCAGGAGAGCACCCTTCATCCCATCTGCTGACACCCTACGCTGCGCTCCCTGCAGTTCTTGGGGTTCCCTGTGTTCCGTACTGCCCTTCCACGTTTAGCAGGATTGCAGAGTTAAAGTTATGATTATGAAATAAAACCGTAAACGACAAGT
>contig_99 Average coverage: 12.92
GTTTCCTGATCCTTTCCATCTTTATGTAGTGACCCTCAGAATCATCTTGTCTCCATCCCAGAGGGAGCAAAAACAACAGTTTCAGAGCCCCTTCCCCGCTCACCGACCACGTGCCTGTGTTGGGTTGTATGCGGCTTTAACAGTCCCGCCAGTCCCGACTGTCTCCATGCAGTAACCTCAGACACACGGGTGTGTGCCTGCTGTCTTCAGCCTCCAGGCCGGCCAGCTTCCTGTTCTGTAAGGGGTCCTCCCTGCCACCTCCGGCTTGGCTTCCTCTTATTCAGGGATCTGTCCCTGAACTAGGACTTTTCAGTCCAGCATGCAGAGCCATTCCCCGCCCCCAGCTCCAGGCTTCCCCTCTTCTAGAGCCCTTGAGGCATTCTATTTTGAGGAGGTTCTTGGGTAAAGTTACTTTTGTAAGGGGTTACATTGTATGGAATTGCCTCTCAGATTTATTCCCCCTTCTATACAAATGCATTCTTTCTAGTAAGCTTTCTGTACTTGTAGGCCACTGGTTATATAGCAGAAAATCCCAGCATAGCTGGTGGAAAACTGCTTTTTTGGCATAATTTTGATCTGACATCCCTGAATGCAAATCTGGCGCTCTCTTTACTTGGGCTTAGCTCTGTAGCTTGTGCTGATAGAGATTCCAGAGCATGATGGATTCTGGAGTTAAAAGGATATCTGTGAACTGCCAGTCAGTAGGCGTTGTGACATCCCAGGAGGTTGGTCATGAAAGATCCAAGCTGACTTGTCATTCCGGCCTGCAGGTTACACTTGACGGTTTCTCACCACCCAGTCTGCCTTAAGACACTTCGAAAGCAAACTTGGCTTCAATCTTTGAGATGTGTGTGAATTTCAGGCTGACTTTTGGGAAGCAGGAGACCCTAGTGAGGGGATGACTCCCAGATTGTTTTTCCTAGGCTTTGCGTCTACTTGGTGGTAAGGCCTAGGGTCTGGTTTGGCTTAGTGCAGAGTTCTAAAGCCTCACAGGTGGTTGGCTGGGTGGTGGTCCTGTGGCCTGCCTGAGGACCTGTTTCTTGGGGACCTGTTTGGGGGCAACTGTTTGGAGCAAAGTAGTCCCAGAAACAACTGTGACCCCCCACCCAGGGAGAAAAATGCAATGTCACCAAATTCCTCACGGTGAGCCAATCAGTGAACGTCACATAAACTCTATGGCAAGTTTGACTTTTTCCCTTGTTAAACATGGAAAGGGGAATGGAATAACGGGTGACTGGGGATTTAAGAAGCTTTACATGACTCTGATGCAGGTGCTGGTCTCTTGTCAGTGTGTCCCAAGACATTCTGCTCCTTGTGGGTAGCCACTCCCTGAAAAGGTCTGAATCAGCACATACTCCTCCCTCTCCACAATGCAGAGTTGCCGACCACAGCAGTGTGTCCATAACTTAGAAATAATGATGATGTTGGCTAATCAAGAGTCTTTCCCCTGCTGCCAGCCTCTCCTCTTTCCTTCCATCCCAGATACCCAGCCCTAGCAGCCCCCTCTTCCTTCCCTGTGGCACGGCGATCCTAACAGCCCTGTGAATGTGAACTGCTCTCATTGTGTGTATGAAAGAAGAGCCAGCTGGTGTGTTGTCAGGAAGCACCACTGAAAATGTGAACTGTTACACAACAAATAAACACTCAGTCCCAAAAAAAAAAAA
>contig_100 Average coverage: 13.04
TATCAACGCAGAGTACGCGGGGATTCCTCTAAGTTAGACCAATCTATAACTTTCTATAACCACATCTCTGTCATTGTCTGTTGGAATTTTATCAAACCTTCAAAGTCCTCTGCCATGAAATACTCCTATTTGTATTAACTACAGATGCTCATTCTTGCCTTGGAACTTCCACTGTTTGTGACTTTGTTGTCTGTCTGTCTGTCTTTTAAATTCGTTTTATGGTCATAACCTGAATGAAGTTTGAGAATATTTTCTCTATCTTTGGATCCTCCTATAAGTCTAACCTGGTACAACATGCTACACAGAAAGTGCTCCACAAACATTTATCAAAATGAAATTAATTTTTGAAAAATAAAAGTTGCATTTTTACTGAGGTAAAGAACTAATTGAGATATGAAATGGTGCATTCAGAGCAAGCTAAGTGAATGACTGCATCTTGTTTACTGCACACATGCTTCATGGCACTCACGTATCCCCCTTCTGTGAAGCAGACACTTGTTCATCCTAAATCACTTCCCCTTACTTCCCTTTGGCACTCATGCCTTAAATTATAATCCTGGGATTCATTTTCTTTTGCCTCAGAAGACAGACAAAGGGTAAATACAGTACATTTACCCCTCCTCCACATTAGGAAAGCAATTACAGTCTTTAAGAAATAGCAGGGCATGAACTTGTTCTTTCGAATATTCCTCTGGATAAGTGGTTTGCCCTTCCCCTTCATGCACCCTTCAAATATCCCCATTTATACAGCGAGTAAAATGAAAAAATTTTTTTGTCTTTTGTATTGTTCTTCTACTGTACATAGTAATCAAGAGTATGCATTTAAAAATAGAATCTGGCCTCTCCAGTTTAGTGGTTAATTTAATCAGTAGCCTTAAATTGCTTACTTCTAAAAAAATGAAAAAATGAAAGAAAATAGAATCTATTTTAGTCACAAAAATGAGTCTGGGTTGATTTTCTTTTCTTGGAAGACAAAGAATCTCCAACACGGGGACAGAATGACAGTTCCACTTATCTTGGCTACTTGGAAATTAGATCAGTGACATATTTTCTGTTGAAGAAGAAACCTTATCTTAGTGGTTACATTTCAGAATCAATCATCTCTGTTTCCGTCCTGACCCTTCTCACAAGCAGGGAGCATTCTACAATTTGTACATTTTAATTAGGTTGCCATAAAAGAATGAATTGCCCAAGGGCATTAGTTTATTACTGGTACCCAGACATGTTTTCTTTTGCTAAATGACATTCAAAAGGCCGCTACTCTATGCATAATCACCTCAGGGTCCCCCAGATGATTCAATTATAGCTAAAAGTTGTTTTCTTCTCCGTGCAGAAGACTCTAGAAATCAACCTGTGGTCCTTGGAACCTGTGGGATCATTTTTGTTTTGTTTTTCCTTTCATAAGCATTTCTACAAGGATGTAAGTGTGGATGACCATTCTGTTCCATCTACTCTCGTTGTCTCTTCTCTGTCTGATCTTCTTTCATGATGTTGTGTGTTATGTCAAAGAATCCTCAATTTACCCACAAGTGAATTTACAAATAAGATGACACAATTGGGAAACATTTCCTTACAAGAAAAAAAAAAAANNNNNNNNNNNNNNNNNNNNNNNNNNNNNNNNNNNNNNNNNNNNNNNNNNNNNNNNNNNNNNNNNNNNNNNNNNNNNTTTTTTTTTTTTTTTTTTTTTTTTTCCTCAAAAGAAACAATTTATTTAGAATAAAACAAAAGTAGCTCAACTGTGAGCGCACGTTTTGAGTGACAGCTACTTTTAAGCTGTGTGAGCCATAAAAAGGGTTTTTCTTTACTTTTCCAGAAATCTTGTGTACACAGCACAAAGCAAAGAGGTCTATTTTTTTTTCCACTTAAAACACCGGCATTGGCATCACAATAGCAGATACACAACTTTAAGCTGCCATTTTAGTAAAATGCACAAATACTAAACAGATTAGATTTCTTCCATCAGAAGCCCATGTAAACTCCACATAAGCCACAACTTCTCTTCAAAAAGGTCCATTAGAGCTTTGAATTCCATTTCTTCATCCGCTGTTCACCAGTTTTGCTTGCAGGGGGGAAAAAAAGGTTATTCAGTACAAATGTTTTTACAATATTAAAAATATATATCTTTCCCCTATGCCATTATAGATGAACATTACATTAACAAGACCTTCCTGGATAGTCCCAATTCAACTTCAAAAAGCACCAATAATACCCACTGGCACAACCCTTGAAATGAATTTACTGTATGAATAGACAAATAACAAGTAGAACAATACAGTGAGTTTTTTTTTAAGATTGTAATTGAGAATTACTCATGTAACTGAGTAAAATATGTCAAAAACTCAGAAAAAAAGTTTACCATCCTTTTATAGTCTATCAATATATTCTAAGTATAATTTTAAAGGAAAGTACAAAGTGGTGGAGTTTCATGAAACTTTCACCCTCTCTATTTTCATTCTGTAAATAATATGGAGCAACGCAGACTACTCCATTATAGAAAGGGGCACAGCCATTTAAGAATCCACCTCCATCCATACTAGCAAAGACAGCAGCTGTTACTTCAAAGAAACATCCAAAACAATTGTGAAACAGTCAAAGAACACTTCAAGACTCTCGCTTTTCAACGGTTTTAAATCATACATATGGAACTCTTCATTAAACATAACATTTCACTGTGGTTACCTGAAATCATTTGCTCTCTTTAGGGGACATCACTGTTAACAGGGTCAGCTCCACTTTGCTTCTCCTCAAACTTAACTCCTATCTTACACTCAAACACTGTAGCAGAGACAGAAAAAAATGTCCAGAAATTGTCACCCCAAATTTTTTTTCACATAAATGATTATTAAGGCCCTCTTCTCCAAAGGAATTTCCTAATTTCTTACTACAGAGTTTTGGTGAATGGTCCCTGTATGGACCCAAAACTGCAGTTCAAGCTATGCCTGCATAATAAGCAAGTTCACTATTTAAACAAAGTGGATTTAAACTCCACCATGTTTCCTCCCAAAAACAGCACTGTGGTGAATATCTGCTCATAAAATAAGTTTTAAAATAAGCAGTAATTGACTCAGAAAGCAATAACCAATCACCTTTTACAAGGCTGTATCTCAAAATGATCTAAATAAGAAAGACAAGAAGGTATTACCTTTAGGGCAGACATTTTAAGATGTATGCCTTAGGGAAACACTCTTATTTACTCTAAAGTACACATCTTAAGCCAGGAATTTAACTTTTCATAAGAAAAATTTGTTACAAGAATCTCAATAACAATCAATAATCAACAAAGTATCAAAAAACTATGTAAAGAAATGAATAATTTCATAATTTTCCATAGATTTCAAAGTTGTGATCTAAAACTTAATTACCTTTTTCTTTTTTTGCCAATAACACTAAATTAGTCATCATAAATTGAAACAGTGAAATTTTCTCCCCATTTCACTTTCTAACAAAAAAAATTACCTACACTAATTTTAAAAAAGAAAAAGGAATTGGTTGTTACAAAGAACATCCAATGTTGGTTATTACGAAATTCTGGCTAATGAGGATTAAAACCAGGTTTAGACAATTGCTCTCATTCAAATTCTGAAGTATTTTACAGATATTATAAATCTGCACAACAGAATGGGCAACACAAAACAGATGCATCCAGGTGATGGGACTTTGCAAGTAAGCACCAAACTAACATAATTACTTTTTTATAATACATACATTTAGCAATGGTATCAAGTCATTGTCTCCAAACATTGAAGCACAGATTGCCCAGATCCAACAAAACCAGCAATGTCAGATAAAAATTTAAACCACAGTATGCTTCACTAAGCTGTCACACCAACTTAAGAAAAAAAAGGGAAAACCACACACGTTTTGGAGTATAGTAATATTACATGTCATGGGCTTGGCTCTAAAAAGAGCAAAATCATTGTCTACTACCATATGGGAGGATACCCAAAAGTTAATGATTAGTGAGATATTTAAACTGGAAAAATGTATCTAGCCACAAATTATACTCTGATTGCAGGTATGCACAGACTACTTGCATGAGCTTCTGAACAGGTGCCTATTTCATGCCAAGTACTGTTGTTTGAAAGCAAAAAAAAGCACCAAAATCTTACTTGTAGGATATCAGAAACTTTCCCTGAAAGGCACACCAAGGACTTCTGTGCTTACTGCCTACTACTTCCTCCTCTCAAAATGGCCAGTTTTTCCAGTTTAAAAA
>contig_102 Average coverage: 134.98
AGAGAATTAAATCGTTTATTGATTACACATGATAATGGATGATACACAGCTTCATTCCCATCTGTACTTTTATCTGGTACCATTATTCAATTTAGATATATTGCAAAGGATGTGCCAACAATCACTTTTATAACCAAATAATCCCGAGACTCTGCTTGGGTGGCTCTTAATGGTTAGCTTCAGGAGGTCACAACAGAAAACTATCAGGATGAGGACAACGGCTTTTCCACCCAAGCAATGTGTAAAGGTTCCAATCGGAACCTGGCATCACCCTGATGAATTCTGACTTTACACTTTTGGGGAAAGTTACCAAGATGGCTTCAGAGTAGACTAACTTTACACAGCACATTTAAAAAAAAGACACATTTATTCAGCGTCATGATCAGACTATTACATTTAGCAATCAACAGCATGGGTGCAAAAAAAGAAAAGAAAAACTACATTTAAAACCCTTTGTTGGAATGCTTTACACTTTCCACAGAACAGAAACTAAAATAACCTGTTATACAATTAGTCACAAATACAGTCCTCGAGTTTTTTTGCCCATACACATGAGTATTGTCTAAAACATGTCTTCTTTGTAGCAGCTAGGCCCTGCCACCACTGTGCTTGGCTGAGTTCACAAATCTGTTGTAACCTGTAGCTTCCCTGTCACTTCTCTGGCTCTCCTCTCCTGCTAAGCTTTGTTTCCTGGCAGTCATTAAAATCTTCTGCCACTGCCATAGCTACTGCTGCTGCTGGAACCGCCATAGCCACCTTGGTTTCGTGGTTTGGCAAAATATTGGCCACCACCACCATAGGGGCCAGAGCTTCTGCCCCCAAAGTTTCCTCCCTTCATGGGTCCAAAATTTGAAGACTGATTGTTGTAATTGCCAAAGTCATTGTAGCTTCCACCGCCTCCAAAGTTGCTTCCA
>contig_103 Average coverage: 31.71
AAAAAAGAAAACAAAGAAAAACTACATTTAAAACCCTTTGTTGGAATGCTTTACACTTTCCACAGAACAGAAACTAAGATAACCTGTTATACAATTAGTCACAAATATAGTCCTCGAGTTTTTTTTGCCCATACACAGGAGTATTCTCTACATGTCTTCTTTGTAGTAGCTAGGCCCTGCCACCACTGTGCTTGGCTGAGTTCACAAATCTGCTGTAACCTGTAGCTTCCCTGTCACTCTCTGGCTCTGCTCTCCTGCTAACTTTTGTTTCCTGGCAGTCACTAAAATCTTCTGCCACTGCCATAGCTGCTGCTGCTGCTGCTAGAACCGCCATAGCCACCTTGGTTTCGTGGTTTGGCAAAATATTGGCCACCACCACCATAGGGGCCAGAGCTTCTGCCACCGTAGTTTCGCCCCTTCATGCGTCCAAAATTTGAAGACTGATTGTTGTAATTGCCGAAGTCATTGTAGCTTCCACCACCTCCAAAGTTGCTTCCACTACCACCGCCAAAGCCGCCTCCGCCGTTGTTATAGCTGTCATAGCTGCCACTCCCGCCATAGCCACTGCCCTGGCCATAACCCTGTCCACCACTTCCATAGCCTCTGCTTCCTCCAGAGTAACCAGGGCCGCCTCCTCCATAACCACCATCGTTACCAAATCCATTGTAACCATCCCCACTGCCACCATAACCACCACCACCTCGGCTGCCACCAAAGCCACCACGACCACTGAAGTTTCCTCCTCGACCAAAGTTGTCATTGCCACCAAAGCCACCTCCATAGTCACCACCAAAGTTTCCAGAAC
>contig_106 Average coverage: 98.54
AAAAAGAAAAAAGAAGGCATGGAAGAGGATGGTCACCAAAGTCTGCTTTGTTGGAGATGGCTTTACAAGAAAACCACCCAAATATGAGAGATTCATTAGACCAATGGGCTTACGTTTCAAGAAGGCCCATGTAACACATCCAGAACTGAAAGCCACCTTCTGTCTGCCAATACTTGGTGTAAAAAAGAATCCTTCGTCCCCATTATATACAACTTTGGGTGTAATTACCAAAGGCACTGTCATTGAAGTGAATGTGAGTGAGTTGGGCCTCGTGACACAAGGAGGCAAGGTTATATGGGGGAAGTATGCCCAGGTCACCAACAATCCTGAAAATGATGGATGTATCAATGCAGTCTTACTTGTTTGACAGAAGTCTCATATAAGTAATTTCTAATCATTATAGAAGGCTACAGATTAAATGGGGACACCGTCATTCCTGTGATGTTTCTGCAAACTACCAAACAGCCCTACTCTACAGTCATCAAGAGAGCTATTTATTAATCTGTAAAAAAA
>contig_107 Average coverage: 27.65
GGGGGAAGTATGCCCAGGTCACCAACAATACCTGAAAATGATGGATGTATCAATGCAGTCTTACTTGTTTGACAGAAGTCTCATATAAGTAATTTCTAATCATTATAGAAGGCTACAGATTAAATGGGGACACCGTCATTCCTGTGATGTTTCTGCAAACTACCAAACAGCCCTACTCTACAGTCATCAAGAGAGCTATTTATTAATCTGTAAAAAAACATTAAAAAGATCCACTTCTAAAAAAAAAAAAAAAA
>contig_115 Average coverage: 17.43
GACCAAACTGTTGGAATCTTTGTCAACATGTGGTGTCCACAGTTCCTCAGAGGAGTATATGCTAATCTTCTGAAAGCTAATCTTCTGAAAGCAGAAAGAAGGAAGAAAATGCCCATAGGCTTTAATCACATCATTTCTGCTCAGTGGCTAGAAATCAGCCAACCTTGCTGCAAGGCACACTAGAAATGTCACCTCCCTGGGTGCTCAGAAAGAAGAGAACATGAATTATGGATGCAATTTGTGAGTATCTTCAAGAGGAACGATCGCCGTCACCACCATAAAGGGAGCAGTGGGGAACGGAACACCTTGTTCTGTCACCTGATGCTTTCATTCACACTGTCCAGCATTAAATCCTTTTCTCGCAT
>contig_116 Average coverage: 65.69
AGAAGAACAAGCTGCTGAATCAGCATCCCTTTATCACTATGGTATCAAAGATTTGGCTACAGTTTTCTTCTACATGCTAGTGGCGATAATTATTCATGCCATAATTCAAGAGTATGTGTTGGATAAAATTAATAGGCGAATGCACTTCTCCAAAACGAAACACAGCAAGTTTAATGAATCTGGTCAACTTAGTGCATTCTACCTTTTTGCTTGTGTTTGGGGCACATTCATTCTAATCTCTGAAAACTACATCTCAGACCCAACTATCTTGTGGAGGGCTTATCCCCATAGCCTGATGACATTTCAAATGAAGTTTTTCTACATATCACAGTTGGCTTACTGGTTTCATGCGTTTCCTGAACTTTACTTCCAGAAAACCAAAAAAGAAGACGTTCCCCGTCAGCTTGTCTACATTGGCCTTTACCTCTTTCACATTGCTGGAGCTTATCTTTTGAACTTGAATCATCTGGGACTTGTTCTTCTGGTGCTGCATTATTTTGTTGAATTTCTTTTCCATATTTCCCGCCTGTTTTATTTTAGTGACGAAAAGTATCAGAAAGGATTTTCTCTGTGGGCAGTTCTTTTTGTTTTGGGAAGACTTCTGACATTGATTCTCTCCGTGCTCACTGTCGGTTTTGGCCTTGCAAGAGCAGAGAACCAGAAGCTGGATTTCAGCACGGGGAACTTCAATGTGCTGGCTGTCAGGATCGCTGTTCTGGCATCCATTTGCATCACCCAGGCATTCATGATGTGGAAGTTCATCAATTTCCAGCTTCGGCGGTGGAGAGAACATTCTACTTTTCAGGCACCAGTTGTGAAGAAGAAACCAGCAGTGACTAAGGGCAGGGCTTCTAGAAAAGGAACAGAAAATGGTGTAAATGGAACAGTGACTTCAAATGGAGCCGACTCTCCCCGTAATAGAAAAGAGAAATCTTCATAATGAATGATAAACTAATTGATTAATGTCCCCAAAGAAATCTGCTTTTTACTATATCTTTCAGCACTAGATATTTTTCTGTTCTTTGGAAATACAGTTTGTGCTCTTTGATTCTTGCTGTTGTACTGTTTCATGCATTTTTTAAAGGGTGTTTGAGGGGAGGGGGATTACTGTGAGTGAAAATATACTTTAGCTCAGACTAAGCTACTTGCCTTCAAAATAGTTTAGGGACCACCACCATATTTTATTTTGTTTTATATCTTTGAACATTTTTATAATGATTTCGAGAAAAAACTATCCCACATATCAATGATACAGTTTCTTGCTCTCACCAGTTTTTTATATTATCAAGGTGACCTGTTCTAACAAGGTCATATTTTTTAGGTTATCTTTCAGGGCAAAATGGAAATACCATAAAGTTGGATGTCAAACTTTAATATGTTTTCAGTGTCCTCTAATTTTTAGGAATTTTTGTAGCCTTTACACCTAGAAAAAAAAAAAAAGGATTTGTAAAGATCACAAAAATAATTGTGTGCTTTATTTTATAGTTAGTGGTTGTTAGTGTTACATGCCCAGTTACCAAAACAAAACAAATACTAATGATTACAACATGTGGAGATTATTGCCCTATATATTGAATGAAAACAATATAACAGTATTTGTGAAACAAAATCATTCTTGTGCATTTTCAACACTTGTAAGCTGGAACTCAAACTATTTAGTATGAAGAGTAAATACTTATATAGCCCTTTTTGATAATGTTTGTTAATGATTCTTAATGGGGCTTGTCATAAGTTTGATATGCATAGCATCTTAGAAAAATATTGTTTAACATACAAACCCTTTTAAGAAATAATACATACTTGATTTATATCTATAAAAAATGTCAGGTAAATATATTTGGAAAACATTTAATGCACTAACTTTAAAGAATTTGAAAATTCAGGTGGATAGTCTTACAAAAGACAATGCTTTATGTTATAGCTAGCTTTGATCTCATCTCTGTGTATAAAACATATTTTTGGATAAATATATATATATATTTGTAACTCTACACAAAGGCTCTAAGCAGCATTTGAGTCAAACACTTGGTTCCCTTTTCTATAATGAGTCTTTGAAGCCCTTAGAACTCTCCTTGGTTGGTTGGTTGGTTGGTTGTTGTTCTAGTACATACAGTCCCCCTTTCGGTGTGGCTGTCGCGTTACCCATTTCTCAATTCTGTCACCAGCTAACGTTTGTGCCATGTTTAGTGTAAAAGTTACAGACCTCTCAGGTCTGGGTTTAAGTTGCCATGCTGCTAGAAAGTTGTGCTTTCTGTTTCCAGCTGTTTACCTACTTCCTGGAAAAACTAGTAGCTCTCTGTAGCATTATGGAGTTTCAGTGGAACCAAATTTTTTGCCTTTAAAAACTGGCATTATATTGAACTGTACATTGAGAAATCAATCAGAATAAAAATTTTTACTTGACAAGAAAAAAAAAAAAAAAAAACTACCAGTACTCTGCGTTGATACCAC
>contig_118 Average coverage: 24.51
TCACCACAATACATTTATTCCTCTAAGAACAGTATGCCATTTTTACAGTTTCCAAAAATGTTAGTAACTGTCTCTGCATCTTGTTTATTTATCAAGCTGATTAAAAACAAAATAAAACAGACCAGAGCAGTTCACCAGCACCACCATCAAGCATCCTTGGAAACACACAAGAAGACGACCAAGTTGAGAGAGCAGCTGCATCCACAGGCGTGGACAGTGAGCTGTTGTCATGGCCTGGGGTGGGAGGGGTTGCGGGGTCTTGGCCATCTTACTCCTCTGCCCAGTGTCTGTTTCTAATCTGGGAAAAAGGCACCACCCAATGAACAGTCCCTTCAAGGGATTGCTGGAAGCAGATTCAATGTGGAGATACCCGGGACTCTGTTCTCTAACGGGAAGAAGTCTTCTCGTGGTACACTGGGGAGACTGTCCTGAGATGCATTCTGGAAGGCTCTACTAAGGCTTGGTTTCCTGCTTCTTGAGCATGTCTTCTATTTCCTGGGAGACTTTTCCTTTGTAGTCATTTGCTTCTATTGCATTTAACTTCTTCTGATACTCCAGGGGCAGACCATGTTCTTTGGCACCCATGCACACAACCTTCTTATACTGCGGGGATGGGGGAGCGCTCTCATAATTTGTCATCAGGTAACTTCGACAGGTTAATTCCTTTCTTTCTTGAGTTGACACCTTAACTTCTATCACAATGTAGATTCCACTTTCCACCCCTTCTTGCTCATCCAGAGAACTTAGATTGCTTTTGTCCATTTTCCATACAACTCCCCACACTTCATCACCAGGACTCTGATAAATGGTGGCTATTCCTCCGTGCCACCGCTGACTTGTTTTTCCTTGGAAATTGCCGAAGTCCAGTGTAAAATCCTGCAGGCGGGCCACGCAGCAGAACTTGGCCGAGGGATTTCGGAGGTGGATCCCNNNNNNNNNNNNNNNNNNNNNNNNNNNNNNNNNNNNNNNNNNNNNNNNNNNNNNNNNNNNNNNNNNNNNNNNNNNNNNNNNNNNNNNNNNNNNN
>contig_119 Average coverage: 34.14
CTTGACATTTTATAGAAGACTACAAATAGGCCTTATTTGACATTTTAAGCATTTAGTCCAATATTAACAAAAACAAATGTGAATTAGTAAATGGAGTGTACTTAAATTACTTTCATGAAGCTGCAGACTGGCTGATGACCGCTTCTTGGTAAGCCTGCAGTGTTAATTCTATATATGCCCCTTTCTGGGCTTCTGTTTTTGCGAAGACCTTGATTAAACCGACTCCCTCAGCCGCCTGCGCGTGCGCCTCCTGGGCCGAGCGGCCGTCAGCATGCACCATGTGATACAGCCGCACCAAGCTCACAGCATCGTCGACTAAATCTCTCTGGATCTGGTCAACCAGCAGACCATCAATCGCTTTCTCATTTACAAGATACCAAGCCATCCCCCCGAAGTGCCTTGTGGAGCGTAGGAGGTCGTACTTCCCGCGCCTCTCTACGTCTGCGTAGGTCTGCCGGTGAACCTTGATGTACTCCCTGGAGTCGGGCTCAAACTGCGCCACACACAGGTTGAGGACATCAGCGTGCCGGTCCTGGCTGTACATGTTCTTAAGGTTTTCTTCCTTGAAGATCACTGGAGGCAGAACTCTACGACCTTCTTTTGGGAAATAAATTTGGATCATCCGGTCCCGTTCTTCCCAAGAGGCTTTGCGTAGTCTGCCACTGGGTTCTCTGACAACAATAAAACGTTGCCGGTGGGGCAGGCTGTAGGATATATCAGTAAACACGTATTTGGCTGTTTCTGTTCCTTCCAAGATCTGGTCCTCAGCTAGGACATCATTGATCGGCACTCGCTCTTCTAGAACCGGAGGCATTTTTAATCGCACTTTCGCCGCCTCAACTGCTTGTCTCATAGCCTCCTCCAGCTGTGCCTGGGTCATTAACTTATACGTTGGTGGTTTCAGTTCTTGTATAGCTGGCTTAAAAGTTTTCTCCAAGTCCAAGCCAGTCATCTTAACGAGTATGCGCTGGACCTCCTCATCCATAAATGTGGGTTTCTTGATCGCTGAGCTACCATGTTCCGGCCCGAGGCTGAGCAGGCGGCGTGGCAGTCCCGGTTCCCCCCGCGTACTC
>contig_120 Average coverage: 105.99
TGCGGAGAAGGGCGTACAGACCCTAGTGATTGGCCGAGGAATGAGTGAGGCCTTGAAGGTGCCTGCATCTACTGTGGAGTACCTGAAGAAACAAGGCATTGATGTACGGGTCCTCCAGACAGAGCAGGCAGTGAAGGAGTATAATGCCCTGGTTGCCCAAGGGGTCAGGGTGGGAGGCGTCTTCCATTCCACCTGCTGATGGAACCTTATGAGAGCAATAAATCACTGTGCAGGACGGCCTG
>contig_121 Average coverage: 27.90
TTTGAGGTATCAACAGGCTGTGGGTTAAAGTTCCCTTCAGAATCCACTGATGACTGTTTTTCCATCATACTGACATAATTTGATTCCATGTAGTCTGGAGGCAAAGCTCCCGCAACGGCACTCAGGCAAGGCAGTGCCAGTTTGAAAAGTTCTTGTTCATATTTCTTTTGAGACAGGGCATCAAAAATGCCCCAGAACAACTTTCTTGATAAATGCAGCTCTTCTTCTGAGGCAGCACCAAAGTTTCCCCATCCTCCAGGCAGGCAGTAATATTTCCAACATCTTTCATAATGATTTGTCAGCAGCTTAAGGGGCATCTTTGCATGTTCATTTAATAAAGGGACATCAAATACTAATCTTCTGAGTAAGTGTTGCATCATAGAAGGCCTCAACTGGCCACAAATAGAGAGTAAACAAACTTCTATGGAATCCCGTTGAGCTTTGGTAAGTGAGCAGCCCTTAGAAAGTCTATACACAGTATGAAGTAGTGAATCAATGAGGGAAGCATGGTGCTCTGTGCCAGCAAAAAGAGGAGCACATCTTGTTAACAAAGGCAGGACAGCTGTGCAAAGGTACCGATTGAGGGCCAATGCCATGTCTGTAGCACTCAAAGCAGCCGTATCTAAAGAGGCTGCAGCTCGCAGATCGGGCAAAAAGCCAACCTCGAGAAGATGAAGGAGGAAATCTTGCACCTCAATTCCATAGACCCTGTCAAGGAATAAAACCATGGCTGCCTTGTGATCTGGGCAAAACCCCGCAGACATGTCAGGTTCCACCACATTCCCATCTTTGGCTATCGTTGGCATCTGAAAAGCAATGCTGATCACTCCCACCAAATCTCCCAATGGAATTAAGGATCTCAAAATAGACCTGATTCTGATAGCTTCTCCCTTACCAGCATGAATCAAATGCATTTCAGGAGCACAACGTCCTAAAAGATCAATCAACGCAGCATAAAAGGTCATGATGGCATTCCCCATGTGGATGGTGTCATCTTCGTCCTCTTCTGTGTCAAGCGTTTTACTGGAGCCACTAGTTGGCGAGGGACCATCTCGAGAAGGATCCTCGGCTATTTTGATGGCTTCTTCCATGACTGCAAGGAGACCATTACCACCTTCCCCTCTCAGAGCAGGACCAAAACACTCAGGTCTCCGAATGAGCAATCTAACCACAACATTCGCATTTTCTTCCACACTTTCTCCATTACAGAAGACAGCAAATCTAAGAAAATCAAGATATCTTTCTCCTTCAACTGGATTCCACCCAATATCGGGATAACCCTTCGACACCAACATCTGACAACTTTGCAGTCCACAACCAGCCAAATAACGAACTACCTTTTCCAGATCTGGTTCACGCAAAGCTAAGGCTAACTCATTATTATCCATCACTGAGGCTGCTGCCACATCCAGTGGTGTGGAACCTCTCATGGCAGGTGAGGCTAGACCAACACTGCTGTTCTCCAGTAAATAACTCAGGTGATCAAACATGGCTTTTTGATTCTGCCTACTTATACGACAGAAGTAACACAGAAAACGGCAACAGTTTGCTACCATCTTTGGAAAGGTGATTTCCTTGGACTCACCACCACCAAGCACATTCACCATCACCTCCATCACTNNNNNNNNNNNNNNNNNNNNNNNNNNN
>contig_127 Average coverage: 26.63
NNNNNNNNNNNNNNNNNNNNNNNNNNNNNNNNNNNNNNNNNNNNNNNNNNNNNNNNNNNNNNNNNNNNNNNNNNNNNNNNNNNNNNNNNNNNNNNNNNNNNNNNNNNNGATCAATGAAGAGTATAAAATCTGGAAGAAGAACACTCCGTTTCTGTATGACCTGGTTATGACCCATGCTCTGCAGTGGCCCAGTCTCACCGTGCAGTGGCTTCCTGAAGTGACGAAACCTGAAGGGAAGGATTATGCCCTTCATTGGCTGGTCCTGGGGACTCACACCTCTGACGAGCAGAATCACCTGGTGGTGGCTCGAGTGCATATTCCCAATGATGATGCGCAGTTTGATGCCTCCCACTGTGACAGTGACAAGGGGGAATTTGGTGGCTTTGGTTCTGTAACAGGAAAGATCGAATGTGAAATCAAAATTAATCACGAAGGAGAAGTAAATCGTGCCCGTTACATGCCACAAAATCCTCATATCATTGCTACAAAGACGCCATCTTCTGATGTCTTGGTTTTTGACTATACAAAACATCCTGCCAAACCAGACCCAAGTGGAGAATGTAATCCTGATCTTAGATTGAGAGGTCACCAAAAGGAAGGGTATGGTCTTTCCTGGAATTCTAATTTGAGCGGACACCTCCTGAGTGCATCTGATGACCATACTGTCTGTCTGTGGGATATAAACGCAGGACCGAAGGAAGGCAAGATCGTCGATGCCAAGGCGATCTTTACTGGTCACTCGGCTGTGGTGGAGGACGTGGCCTGGCACCTGCTCCATGAGTCGCTGTTTGGATCTGTTGCTGATGATCAGAAACTTATGATATGGGATACAAGGTCCAATACCACTTCCAAGCCGAGTCACTTGGTGGATGCACACACTGCTGAGGTCAACTGCCTCTCGTTCAACCCCTACAGCGAGTTCATTCTAGCAACAGGCTCTGCGGATAAGACTGTAGCTTTATGGGATCTGCGTAATTTGAAATTAAAGCTTCATACCTTTGAATCTCATAAGGATGAAATCTTCCAGGTCCACTGGTCTCCACATAATGAGACTATTTTGGCTTCAAGTGGCACTGATCGTCGCCTGAATGTATGGGATTTAAGTAAAATTGGAGAAGAACAGTCAGCGGAAGATGCAGAAGATGGGCCTCCGGAACTCCTGTTTATTCATGGAGGACACACTGCAAAGATTTCGGATTTTAGCTGGAACCCCAATGAGCCGTGGGTCATCTGCTCGGTCTCAGAGGACAACATCATGCAGATATGGCAGATGGCTGAAAATATTTACAATGATGAAGAGTCAGAAGTCACAACATCGGAGCTGGAGGGACAAGGATCTTAAGCCCAGTGTCTGAGAGGTCTTCTGTTGAATGTCATGCTACATGAAAGAATGCTTGATTTATCAAGCACCAAAAAGGCATTGTATAGTAAGAATTGTTAAGTGGGATGGCTTTTGGCATTCTTTACTCTCTGATTCTAGCACTTTCAAGTGAGCTATTGCGTACTGTATCATATTGTAGCTGTTAGGGAAGAAAAGATTGTTCCTTAAGAAGAACGCCATTGTTTTAAGATGTAAGTAGCAGGGTACTGCGTTTGGTTCAACTGTTTTAAGTCCTCATTTTCTCAAACTAAGTGCTTGCTGTTCCCAAATATGCAACAGTAACTTTTACACTTTTTCCTTCAACACTTTCTTGATTGGCTTTGCAGAAATAAAGTTTTAAAAATAAAAAAAAAAAAAAAAAAACTACCAGTACTCTGCGTTG
>contig_129 Average coverage: 27.17
CACACAGAAACAAGTAAAGTTTTGATAATATGTTTGTGTGTATACACACACCATTTGGAATTTCATCCTGTATGTGTGAGTAGATACTTAAATATTTCTGTAGTGTTATGTTTTACTTTACAATATGTAATAAATGTGTTTCCATGCATATTTGTAGAAATTCCCAATTGGAAAATAGGCTGGAAGTTGGATCAAAATCCAATGAGATGCTGGTAACAGGAAGATTATATAAA
>contig_131 Average coverage: 128.68
CAACGCAGAGTACTGGTAGTTTTTTTTTTTTTTTTTTTTTAAACATTATCAGTGTATTTGGGACATCTTTTGCCATTTCTTTGAAAGCCTCTGAAAATTCAAGCAGAAATCAACACACTTCCATCTTTGTTTTTACTTTCAATAAATGTCTTTGTATATATAGAGAGTGATATACTTAATTACCGAGTCATTTAGCAGGATTTTTAAGTTTTATACTGCATTCATCCAACACAGCTCTTTCCAGATTGATAGGATGCAAGTGAGGTCAGAATGAGGGCAAACCCAAAAGGCATGCAAATGTACATTTCTCTTCACTGATGATGGAAGCTGTCATGTGTGGACCAGACTTGGGAGCCAAGGACCCCTGTGTGCAGCCGGCCAGCACTATTATACAGGAGAATGGCAACACAGCTTATAATTGAGTTACATTGCTGTGAGGGGCTCAGTGCTACTAACATGTAATCAAGGAGACACTAGCATCAGCAAGACATGTACAAGAACTCGTACAGCTCTGCAGCACGTTTCTGCCCAGGCTTGGAGGGAGGAGGGGTTTTTTTTATGAAATGATATTACACGGATCACTTTGTGGCAGGTTGTCTGTCTCATTTTATAATATATGCTTTTAAAATTCATTAGCAAATCACATTCTCATGCACACAAGTGTTTCAAACACAAGAAGCAAGTCCATTTATAGATAGTCCAAGCAATATTTGTGTGTGTGTGTGTGGCTGCAGACTGAATGGGACATTGAGACTTGTGCGGTCCATAGCTCTGACATCACCTTATTTTTGGATGTCGCACTGCAGAAGTAAAACAATGGAAGGGTCGCTCTTTGCAGCTTCTTTGAATTCATCCAGTGTGATCTGGTCATCTTTGTTCTTATCCATCTTGCTGAAAATCTTGTCTACTCGCTGCTCCGGCGTGAGACCATCCTCATTCATCTTCATCATGATCACAGTGCCCACCATTTTGTAGATAGCCTCAATGATCTCCAGCATCTCCACTCGGGTGATCTTGCCGTCACCATCCAGGTCGTACATGTTGAAGGCCCAATTCAGCTTCTGCTCGAAGCTGCCCCTCGAGGTGATGGACAGGGCACAGATGAACTCTCGGAAGTCGATGGTGCCATCTCCATTCTTGTCGAAGGTTCGGAAGGCGTGCTGGGCAAACTTGGACGCATCACCATAAGGGAAGAACTTCACGTAGAGCTGCTGGAACTCCTCGAGGTTCAGCCTCCCGCTCGGACAGTCCTTGAGGAAGCCCTTGTACCACTGCTTGAGCTCGTGCTCGTTGAACTCCGTGCTCTTCACCAGGTCCTCCATGACTTCAGGGGCCAGTTTGCTGTTCTGCTTCCCCATCCTGCAGTTATAGCGCTGCGCACGGCCACTTAACGAAAATGATCAAACTTAACAGTTCTTTAAAAATATACAGATATATTTAATTCTGGCAAACGGTTAAGCCGTCTTTCAGTATGATTCTCTCTCGCTCGCTCTCTTGGCTCGGAGCTCTGGGCGGCTTAACTCCCTCTTGGATCGCGCCTTGTAAGCCCAGCCGCCGCAACACGCTCCGGTAAA
>contig_133 Average coverage: 48.83
TTTTTTTCCTTAAATAGAGATAACCAGTAAACAATTTTCAGAACTTGGAAGTTTAAAAACGTGCATATAAAAATGGGCATTATATACTTTTTATTGAATGTGGATTGACTGCAGTCTGCTAAGAAAAATGGGGTGTGGGAGCTGAAGAAAAAGGAAGTTGTCTTTTCTTAAGGCTTGCTTGTGAAAGGAACAGTTGTAAAAACAAAATTGCTTGAAGCAGGGTCAGCTTAGTGCTTCACAGTTTGACTGCTTCTCCAAGAGGAGCCCTTCCTGCGCACGTGCTCTCAAAAATCACAAAAAAGTACAAAGACAAACACCTAAAACACACTGTGCCAAGTGCAGCACCGACTTTGGTCAAATTAAAAAAA
>contig_135 Average coverage: 59.81
TTTTTTTTTTTGGTAGGAACATGCTTCTTTTATTATCTTTATATTGTTTCATGTAAAATTGAAAAGTTGCCTCAGATACCCCAAGAGGCTCTCATTCTATGTGTCTGTACAGCATCACTCATTGTGTGTGTTCTTGCTCACCAAAATAGGCTGATACAAGGACACAGAACATCTGAACCAGGTATTCCTCTAAGCATTTAGTATGATTTTAAACAACCTACTGAAGAACACAATATTGGATGTTGCTGTGAACCTAGAACTTCCTTAAACAAATTACTAAGCAATAGTCCTTCCAAATACTACCACTTGCATAAACAGGGCCACTTCTATTTCACAGTAGAGCCCACTTAAGGCATTCCCTAATCTTCTGAACTGACTAACACCTTATGAGCTTTGCTTACCCATCAGCACAATGAATGTGTGACGAGGAAACGCTGTTACTTTACTTAAAATCTACAAAGCAGTTAAAATTATGTTGACCAACCCAATAGGACAAAACATTGTAACCTGTAAGCATGGAACGAACATGACAGAACTCATGGACCCTAACAAAACTCATTAACTCAGAGAATAGCTCCAAATAAATGCAAAAACAAACAAGGCCTTTTACTGAGGCCTTTTACTCTTCACAAACTTTGCATTCCAGCCACAGCATACTAACCATAAAAAGCTGTTTCCTGACAGGGCCATGTTGCACTGGGCACTCACTAGTCTAGGCGAGTTAAACAACACTTGAATGTTTAGAAGGTCAATTCTCAGTTCAAATGTTTCTAGTAACTCAAGATGCTTTAAAAACCTGCACCTACAGACCTAAGCACCAGTGTCCCTTGGTAACAGAGCAGTATGTAGCTCCGCTAAGCATAGGCTACTAAAGAGGCAAAACAAGAAAATGGAATGGGAAAGGAAAATAAACTCGTGCAATCGTTTAGAAAACCTCAGACACATATGCTCAACATTTTCTGCTAAATGCAACTTAACCTACAAATTATGTAAATACCGATGGTTTTGACTTGTAGCACAATTGAAACGCTAAAAAAAGAAGATATTCTTGTTTTCAAAGATAAAAACCTTGTGAATCAGGAAATGTTTTTCAAAATACCATCTGAAGCCCGGTTTCACTTGAGTCTGTTGGTGGCTTACAATTCCATCAAACAGGAAGATTTGCCACGATAGTGAACGGAAGACAAGGCAGGCTAACAAAAGTCACCAATACAATAGTTTATTTCAATCTCAGTGGAGTTGACGTTTATTATCTGACCAGATTATAAAAATACCGGAACAGGCACCTCAGTTCATCCTTCTAATAAGCCTGTTGATCTGGTCTTCCCTGTTGCCAGCATCGCCACCCTCTACAAAATGGGTGGTCTTTTTCTTCATCCCACCTCGGGGAGAAGACAACTTGAAGGGCCAAGGAAGTTATTTGCTTCTTTGAAGTGTTTCCCAACGGTGTAGATCTCGTGAATCAGATCCTCCATGCAGATGATGTTGTATTTACCAAGAGAACGGGCAATCAGGGTGTTATCCGTCAGGGCGATTCGCTTCTTGTTGATTTTGCCATAGCCACGCTTGTAGATCAGCTCATTCACTGACTTCAGATTCGGGTAGCCCCACGCAATATAGGGTTCCACAATCCTCAGCATGTTAATAGAAGCCTTGTTGAGCTTCACAAAGGTGCCATTGAAGATCTGGCGAAGGCGAAGAAGCTGCAGCACTTTGCGGACTTTGGGACTCACACCATTGATCCCTCTGATCCTGATGACAAATGCCAACTTGGGTTCTGCAGGGACGTAGAAGTTGCCGGCTTTCCTTGCCATCCTCGCCATCCGAATCTCAGTTCTGTACATCTGCCTGTACTCCTTGTGGTAGTGCTTGGCCTTCTCGTAGATGAGCTTCCTTCTGGCCTTCCGGAGCATCTTTTGGGCAAACTTCTTCCGCAGGCGCTTGATCTTGAGCTCTGCGAAATTTCTCCGCTTTTTCTTCAGCGTTTCTGGCACGGCAGGAACCTTCTTCTTCTTCTCTTCGGCAGCCTCCATGGTTCCAGCCGGAAAAGAGGAAGCCAGCGCATGCGCACTGTCCACTTAAAGCCTGCGACAGTCAAGCCCCAACTCCTATAGGTGTCCTAGTAGAAGCCGGAAAAGAACCCAGCATTGAGAACTTGCTTTGCACACGCTGAATTCAAAACTGCCTGCGCCAGGCTCTTCCAACCAACTTTTTGGGTAAAATTCCTATGACAAAAAAAAAAAAACCACCAGTACTCTGCGTTGATACCAC
>contig_138 Average coverage: 45.50
CAAATAGGTTTTATTTTCACCTTGTAATATTGCATACTTAGAAAATGTTTTGTAAAATGTTAAGATTATACAAAGTGTATAAATAATCCTGCAGACATAGTAAACAATAAAGCATATGTTTCTATATCTTATAATTACATAATCTCTGGTGGCCTGGTGAATACATCTGTCCAGCCACAGGAACTGGGCAGCAGTGTCTGAGTGTTCCATTTCCAACATTTGTACATTTTCAAACTTGATCAGGCGGCATAACATTCGCACTAGTGAAGAACGCGCTATCCGCAGCGCCACCACAGCAGTAAGCACATTTCAGGATGTGTCAGATCAGCTGGAAAGCTCAGAGCAGCACACTGTTTAGCATCTCTGATTCTGAAGGTCTGGGCTGAAACCATTCAGAGCCTACATTTCTCTTAGAAGTGATACAGGTAGGATAATCCACGGACCAAACTTTTGAGTCCAAACCACCACATTTAATGTAATATGACACCATTATGTGACTTTAAAAGTTTACTTTGGTAAAGGGTTAGTAAAAAGGTTAAGGGCTTGAATTTCTAACTTAAATCAGCAGTACCCAGTTTGAGACGCTGTTTTTCCTACAATGTCACCTAATTCAATTTGTTGATGAGAAAAAGGTAAAAATTATATTCATTTGTAGTGGGATTTTTATATTGTCTTCTAGTGTCTGATTTATATAAAACAGGTATGTTTAACAGACATTTATATGGCCTAACTAGTTATTTTTTCTTAAAATATCTATAAAAGTTGTACCTGTTCTTAAAAAGACTCAGTGGCATCCAGGAGATACAGAAAAAGAAGTATTTAAAAAAAAAACTTGAAATTTTGTCCTCCAGCATAACCTGTACTTGGCCAAATGTACTATATTTCCATTAAGTGCCTGGGTGGTGCTGATCTGGTGAGTCTATTATTTGTACAACAAGGAGCTAGAATGTC
>contig_139 Average coverage: 97.07
AGTACGCGGGGGGCCGATCGCACGCCCTCCGTGGCGGCGACGACCCATTCGAACGTCTGCCCTATCAACTTTCGATGGTAGTCGCTGTGCCTACCATGGTGACCACGGGTGACGGGGAATCAGGGTTCGATTCCGGAGAGGGAGCCTGAGAAACGGCTACCACATCCAAGGAAGGCAGCAGGCGCGCAAATTACCCACTCCCGACCCGGGGAGGTAGTGACGAAAAATAACAATACAGGACTCTTTCGAGGCCCTGTAATTGGAATGAGTCCACTTTAAATCCTTTAACGAGGATCCATTGGAGGGCAAGTCTGGTGCCAGCAGCCGCGGTAATTCCAGCTCCAATAGCGTATATTAAAGTTGCTGCAGTTAAAAAGCTCGTAGTTGGATCTTGGGAGCGGGCGGGCGGTCCGCCGCGAGGCGAGCCACCGCCCGTCCCCGCCCCTTGCCTCTCGGCGCCCCCTCGATGCTCTTAGCTGAGTGTCCCGCGGGGCCCGAAGCGTTTACTTTGAAAAAATTAGAGTGTTCAAAGCAGGCCCGAGCCGCCTGGATACCGCAGCTAGGAATAATGGAATAGGACCGCGGTTCTATTTTGTTGGTTTTCGGAACTGAGGCCATGATTAAGAGGGACGGCCGGGGGCATTCGTATTGCGCCGCTAGAGGTGAAATTCTTGGACCGGCGCAAGACGGACCAGAGCGAAAGCATTTGCCAAGAATGTTTTCATTAATCAAGAACGAAAGTCGGAGGTTCGAAGACGATCAGATACCGTCGTAGTTCCGACCATAAACGATGCCGACTGGCGATGCGGCGGCGTTATTCCCATGACCCGCCGGGCAGCTTCCGGGAAACCAAAGTCTTTGGGTTCCGGGGGGAGTATGGTTGCAAAGCTGAAACTTAAAGGAATTGACGGAAGGGCACCACCAGGAGTGGAGCCTGCGGCTTAATTTGACCCAACACGGGAAACCTCACCCGGCCCGGACACGGACAGGATTGACAGATTGATAGCTCTTTCTCGATTCCGTGGGTGGTGGTGCATGGCCGTTCTTAGTTGGTGGAGCGATTTGTCTGGTTAATTCCGATAACGAACGAGACTCTGGCATGCTAACTAGTTACGCGACCCCCGAGCGGTCGGCGTCCCCCAACTTCTTAGAGGGACAAGTGGCGTTCAGCCACCCGAGATTGAGCAATAACAGGTCTGTGATGCCCTTAGATGTCCGGGGCTGCACGCGCGCTACACTGACTGGCTCAGCGTGTGCCTACCCTACGCCGGCAGGCGCGGGTAACCCGTTGAACCCCATTCGTGATGGGGATCGGGGATTGCAATTATTCCCCATGAACGAGGAATTCCCAGTAAGTGCGGGTCATAAGCTTGCGTTGATTAAGTCCCTGCCCTTTGTACACACCGCCCGTCACCCTCCTCAATTACCTGGAAANNNNNNNNNNNNNNNNNNN
>contig_143 Average coverage: 26.42
TATCAACGCAGAGTACGCGGGGGTAACAGATGCCCTCAGACTTTATTCAAGGTTAGGCTGACCCAGGTGACCCTGTATGACTGCGTGGTGACCATGGGCGATTACACGGGCTTAACACTTGAGAAGACGCCTGTTTCTCTACCACAGTAATCCCCTCAGCCTACAGGTAACTTTTGGCACTGTGTTTTGTATCCTTTACATCAGCTGTATAAACAAAGCAGGGTATCCCGGTCCCTGTGCAGGGTGTGACCGCCCACAAAGCTGGAGCTGAGCCAGACACGCTCAGGCAGAACATTAAACATGGCACAGACTTAAGGTGAACGTAAGATCTAGTGAGAACATTTCAGCACCTTACTTAGTCCGACACTCAAAAAAAAAGGTGCTTAGTCCTTGCCTGTCCTTGTCTATAAAAGAAATCTGCAGTCCAGCTGTAGAATCTGTTCCTAAATAAGCAAAATGTACTTAATAATATTTGAAGGGGAGAGGATTCTAACTGGCTTAATTTTAATAGTTTTCAACAGAAACCCTTTGCTGTAATCCCCAGTGCCTTGAACTCTCAGAGGAATAGCATTAAACATGCACACGCACACACACACTTTGAGGTGCTAATGGAGGCAAAGGAAGGAGAGTGTTCCTGATAGGACGTGGGGGCGACGGGCTGGCTGCTTTTAACCAAAGACGCTGAGGAGAGACTCGGCCCGGTGACTGTGGGCACTGCGCAGTCCCAGCTGAGTTGAGAAGTGACTGTCACAGCGGTGGCTTCCAACGCCAGGCTCTGGATTAGTGAAGGCTTGGCGTCTTCCTGGGCTTTGGAAAGCATGTTTACAGCACTTAAGGGGAAAATGAAATGAAACAAAGCCTACCTTTTGGAAACTGTCCTCTGTTAAGTTTGTTGTAACCTAATACCAAAAATTGCCATTTATCATGACTGCCCAGCTCCTGAATTTTTTTCTTGTAAATAATCCTAGAAAATAAGCATCGACTGGAATGTTTCAAATGATTTTACTTACGTTTAAGGTAAAAGATTATTAGCTTGTGCTAAGCATTGTAAAAACCCTGTTTACTGTTTTTAAAGGAAAATTGCACATTAACTGGGGTTGCTCCTGCCTCCATTCCTGCCCTAATTGTTTTGTTTGTTCTTTTTAAAGAGTGTCCAGGCTCACCCTGACTTCCTGGATGTGGTAGCTTTGCCATAAACAGTGTAGGAGACTTCTAAAGCATGAGAAAGATAACTGGGACTCTGTCACAGAGAGGACGTGGCTCAAAAGCTCGTGCGCAGCTCAGTGAAGCAGCTCGCATTTTTCTCAGCTCCACTGTTTTCCTCGCATAGATGTATGCTCTCATTTCATTATGTGCCTTGCTCCCTATTGTGCAAAGCTAACAGATACCAATATATAAATAGAGAAATATATGAGAAATTCAGTACTACTGACCATGTTTTTGTTCTGCTGAATGAAGTTATTTTTCAAGTGACTCTTGCCAGTTCCTGTCAGTAAACTATTGTAATGACTTGGGACAGTGGTCGTACAGTCAGCCTAAGTTTGTTTTCCGGTTACATGTTTGCATTATGTCAGCTTGCCCAGTCCTTAACTAATAATAAACACCAAACAATAGAATTCATTCAAACGCGGGGACTTTGAGGAGGGTGTGTGTGGATCGGCACCATTTATAATTTTGTTTATGTTCGGGTACCTAAGTATAAACTGTACAATAAGAACAAATCAAGTGTAAAGATGAATAAACTAGTTTGATGTGTTCAAAAAAAAAAAAAA
>contig_144 Average coverage: 29.23
TCAACGCAGAGTACTGAAGTTGAATTTTGCAAATCCACCTTTCAAATCTACAGCGAGGTTTACTCTGAATCCCAATCCAACAGGAGTTCAGAACCCACACATAGAGAGACTGAGAACACACAGCATTGAGTCATCAGGAAAACTGAAGATCTCCCCTGAACAACACTGGGATTTCACTGCCGAGGACTTGAAAGACCTTGGAGAGATTGGACGAGGAGCTTATGGTTCTGTCAACAAAATGGTCCACAAACCAAGTGGGCAGATAATGGCAGTTAAAAGAATTCGGTCAACAGTGGATGAAAAAGAACAAAAGCAACTTCTTATGGATTTGGATGTAGTAATGCGGAGTAGTGACTGCCCATACATTGTTCAGTTTTATGGTGCACTCTTCAGAGAGGGTGACTGTTGGATCTGCATGGAACTCATGTCTACCTCGTTTGATAAGTTTTACAAATATGTATATAGTGTATTAGATGATGTTATTCCAGAAGAAATTTTAGGCAAAATCACTTTAGCAACTGTGAAAGCACTAAACCACTTAAAAGAAAACTTGAAAATCATTCACAGAGATATCAAACCTTCCAATATTCTTCTGGATAGAAGTGGAAACATCAAGCTCTGTGACTTCGGCATCAGCGGACAGCTTGTGGACTCCATTGCCAAGACGAGAGATGCTGGCTGTAGGCCTTACATGGCACCTGAAAGAATAGACCCGAGCGCGTCGCGACAAGGATATGATGTCCGCTCTGACGTCTGGAGTTTGGGGATCACGTTGTACGAGTTGGCCACAGGCCGGTTTCCTTATCCGAAGTGGAATAGTGTGTTTGATCAGCTGACACAAGTCGTGAAAGGAGATCCGCCACAGCTGAGTAATTCTGAGGAAAGGGAATTTTCCCCGAGTTTCATCAACTTTGTCAACTTGTGCCTTACAAAGGATGAATCCAAAAGGCCAAAGTATAAGGAACTTCTGAAACATCCCTTTATTTTGATGTATGAGGAACGTACCGTTGAGGTCGCATGCTACGTTTGTAAAATCCTGGATCAAATGCCAGCTACTCCCAGCTCTCCCATGTATGTCGACTGATATCGCTGCTACATCAGACTCTAGAGTAAAAGGGCTGAGAGGAAGCAAGACGTAAAAGAGTTTTCACCCCGTATCACAGTGTTTTTATTGCTCGCCTAGACACCATGTGCAATAAGATTGGTGTTCATTTCCATCATGTCGTGTACTCTGTCACCTAGAACGTGCGTCCCTGTAATACCTGATTGGTCACACAGTGTTAGTGCTGGTCAGAGAGACCTCATCCTGCTCTTCCGTGATGAACAGAACTCATGAAATGTGGAAGTCCGTACGATCAAGTCGCTGGCCGTGATTAGATCACACCTTTTTTAAAAAAAAAAAATCATTTTTAGACTCGAGAGCTGGAGACGCAGCTACTGGAATGTTGTTTTTGTCAGACTTCCAACTCCTGGCAGGACGCGGCGATGGATGTACTAGAGGCATGAACGTCAAGACTCGGGCTGGAGCGAGAAGAACTGGCGTAGCCAATGAGACGCTTTGCCTTCTGGAGCTGGGAGACAAAGGAGGAGTTGGCCTTCTTCACCAAGTGCAATAGATGTACTGATGTGACATTCTGTTGCTTTACAGTTACAGTCGACGTGTGGGGCTTGATGTGCTCAGCCAAATTTCCCGTTCAAAATATCATGTTAAATTAGAATGCATTCATCTTTACCAAAAAAAA
>contig_145 Average coverage: 33.91
TATCAACGCAGAGTACGCGGGGGACTGGAGGTTGTTTTAACCAAATGCAAAGAGCTCTGCCTTCACCTTGGCTCCTGGCTCTACCTAACCCCTGTCTAGGTGCACTGGTCATCCCTCTGGGCCAGGAGAGGGGCAGCCACCAAGCGCGCAGCCTCCATGGCACTAGCATCCTCGCTGGCCCACATCCCAAGAGAGCAGGTGCCACAGGCAACAGCTCCACTTGGTGTTCTCCTCCCTTTGCTGGGAGCCCTCCGCTAACCTCCTGCGGGAAGTCGGGGAAGCTGTGCCAGCTCAGGAGCCTGGGGACCCAGCAAGTCTCCAAGTAGACTGGAAGGAGCTGGGCAAGGGAAGTCACAAGAGGTCGCGAGGTGAGGCCCGCAGCAGTCCCGATGCGGTAACTCCCACACTGGGTGCGTGCTGGGGAAGACGCTGAAGACCGCATACTGCCATTGCGCTCCCCAGGAAGGGGGTGGCCACCATCTCTAACAGTAAAAGGGAGTATTTCAGAACTTCTTTCCGGGAAAAAAAAAATTTGAAGAAATTCCACTTGTGCTTACAGTATGGTACATAAACCAGGACATGTCCTAAGGTCATGAGTTCTCTGGTGGAGAGGTTACATAGTAGAAGCTAGTATATTTTTTATATTTTTGTAACAATTGCTTTTTTCATGGGGAAGGGAGGAAGGGTTAGCATTTGTAGTCTTAACAAACCCAGTCATTTTTTTACAGATCTCTTCAGATTATAAATAACCCCTTACAACTTTGCAACGTTTACATGATTTTTTTAAGATGTGGTTTGCTTTTGAAACAAACAAATGATAAGGTCAGCCAGGGTGGATAAACATCAGGTCGGAGTGCTGACCATCGGTTACCGTGGTGCCTTTCCTGTCTGGGCACCACCTGGGAAAGCTATCTGTGGCTTGGGGTTGCACTTTGGGTGTACAGCTGGGAACCTGCTGCTGTTCATCCAGGTACCGGCAGGGGGATGTGCCCCAGGCCTGGAGTTCAGGCCGCGTTCCAGGCCCATGCATACAAGTATACGGGAGGACCAGACTTGGGCCTGCTTTGGCTGTTTTTCAACCCCGGGCTCTCACAGGCATCTCCCAACAAAGGTACCTAATGATAGCTGTTGCTGGAAAATTCTAAACAATAAAGTATGTGTCCAAAA
>contig_147 Average coverage: 31.49
CAGAGTACGCGGGGGATGCGGTGCTGGCTGACTTCGCGTCGCCCTTCCACGAGCGCCACTTCCACTACGAGGAGCACCTGGAGCGCATGAAGCGGCGCAGCAGCGCCAGCGTCAGCGACAGCAGTGGCTTCAGCGACACAGAGAGTGCAGATTCGCTGTACAGAAACAGCTTCAGCTTCAGTGACGAAAAGCTGAATTCCCCGACAGATGCTGGCCCTGCCCCGCTCTCTCCCACTGTCCCTCCTCGGAGAGCCAAATTAGGAGACACAAAGGAGCTGGAAGACTTCATTGCCGATCTGGATAGAACATTAGCAAGTATGTGAAGCAAGGAGTTCTGGCCATCACAGAGGAGCCCCAGGGAGCCGGGAGAGCCTGAGAGAGCCAGCTCCCGGATGTGGCAGAGGGGGTGAGATGACCTCACCTCCAAGTCAGCCCTTGCACCCCTCTCCTGGCCTGGGTGACACTGACTTTGTTTGCCTGCTTGCAGCATGTTAGAACACTTGATCCACTCTAATGTTGTATTTTAAAACATGGCTTTCTTATAACTTAAAGTGCTTTTATGAAAATATTTGTAATTAATTATATAGAGTTGGAAATAGTGATAAGCTTTTCCCGTTATAATATATTTTTGTATACAAATAAAATTTGAACTAGAAAAAAAAAAA
>contig_153 Average coverage: 33.64
TCAACGCAGAGTACGCGGGGGATCTGCGGCTAGGCTGCTGCACTTGCTCCACGGGTCCGGCCTCGGAGGGCAGGACTGAAGAATGTGCTGCTGAAAAAGGTGAAAGAATAAACGAGAAAGAGAAGGACTTCCAAGCTGGGAAGAATGACTTCTTGCAGCAATGTCTGCGGGTCTAAGCAGGCACAGGCTGCTCCCGAGGGCAGGTACCAGCGCTACGGAGTCCGGTCCTACCTGCACCAGTTTTATGAGGACTGTACCGCTTCCATCTGGGAGTATGAGGATGATTTCCAGATCCAGAGATCACCTAACCGATGGAGCTCAGTGTTCTGGAAGGTCGGACTCATCTCAGGCACAGTCTTCGTGGTTCTTGGATTGACTGTTCTGGCAGTGGGCTTTCTCGTGCCCCCCAAAATTGAAGCTTTCGGCGAAGCCGATTTTGTGGTGGTTGACTCACGTGCGGTCCAGTTTAACAGTGCCCTTGACATGTGCAAGCTGGCAGGAGCCATTCTCTTCTGCCTTGGGGGCACATCCATGGCAGGGTGCCTGCTGATGTCAGTGTTTGCAAAAGGATACTCCAAAGAAGAAAAATTCCTTCAGCAAAAGTTTAAAGAACGAATTGCAGACATCAAAGCCCACACCCAGCCCATTACAAAAGCTCCAGGCCCAGGGGAGACAAAGATTCCAGTCACTTTGTCCAAGGTTCAAAATGTGCAGCCTCTCTCAGCAACCTGAAGCTTTTCCCACTCCAGTGCTCCCCTCTCAGAGTTAGGCACAGTGTGAAAAGGAATAGGCCAGTTTTTGAGGTGACAGGGATTTGTTGTTGAGCCTCCCCAGGGCTGTGTTGGAGCTGGCAGCAGGATGCACACATGCTCACAGCATGCAGTTCAGGTGGCTCTCATGACAGTGAAGGCCACACACCCACGTGTGTACAAGCATCTAGCTGTTTACCATTGGTGGTCTGTGTGCCCCCCAGGAACCTTGTGGAACCCCTCTTTCAGATATTGTGGCTTTGTGTTATTTGTGTTTGGAAGTGCTAAATGGTTTAGACCAGCCTACTATGGTCCATTTTATTTTCTGATATTGGTTTTTCTAATCTTTCCTGTGTGGTGTTGTCTTCCATTCCTGTCTCACTGTGTAAGATATTGTCATGTGTGTTCACCGAAGTCAGGAACTTTCTAATGTTTGACCCAAACGTTAACCTTTTCATTGTATCTTAAAGTTCCTGAAGTTAGATAAAAATTTCTGGTTGTTCTCCATACATCTGTTGTCTTCTCCAGCTTCTCTTTTCTTTCGTTCAAAAAGCTAAAATTGCCGATTTTAGAAGGTTGGTTTAAAAAAATGTATTTTTGGAGTACAAATATATGCAGAGAGTCCAAAAGAACTGAATTAGAAGCTGGTGTGGCTCCTTGGGGCTATCACGTGACCATGCACATCTGTGTCCTGGGGGCCCGAGGACCCTCCCCACTGAGTCGGCCCTGATCATGTCCTAGTGGTCCCCACCATGGTGAGATTCTTCCAGTCAGACCCCTGCGACATCAGGAATCAGCCAACTACACCGCCATCCCTTCATGAAACCCAGCCACCACCATGGATGCAGTGCTGTCCTATTTTTATAAAGACAAAAGCAAGCCATCATAGAAGAAATCCCTGGGTTGTTTTTAATCTTAAAAAAAAAACTTTCGTCCTCAAATCTGATGTCTTTTTCACCAGGAAAAAAAAATGTTGTTCTCTTTCCTTGTACTTTTATGTAATCTGTGGATTTCAATTAGATCCAGAAAAATGGAAGCTGTGATGTTGGTGTTCTCTCAGAAGTTGTGCCACCTTCGAATTCTGTCTGATTTTTTCTCTCCTCTTCTTTCACTGGATAAATAAAATATGTGAATGAG
>contig_155 Average coverage: 99.17
AAAGAAAACATCTCTCTGGCCAATCAGCTTGTTACCCTGGACTGTAATACTATCATTAAGGAAGAAAGCCTGTCCTTCTTCTACCAAGTGTTTCACCCATGCAGTCTGTCCCCTGAGCTCTACCATGCCTGCCCTGTTGTCTTCAGCAACCTCAGTTGCAAGGGTCGTCATTCCTACATGGTAGAATAGCCTTTCATCTTCAGGTGTGGCCCAGTGTACAGATAAATAGGGACATACATTCAGTTGCT
>contig_161 Average coverage: 16.04
AAACACAAAACAAACCACCATGGTTAAAGGCCATAATCAGCATCAACCAAGTGAGCCAGCCACTTGGTCATAGTAGCTGATGACAACACTAGTAGATATTATTGCTTATACCCCAAGTTCATTTATATGTCCATTATATTTTGGCAAGATTACAATCAAATGGGAGCTTTGGTTGTATAAATTCATCTATAACTACTCATTGAAAACTTAATCTGCCATTTTATGGTATGATACATGCCAATCCCTCTGGAGTCTTGACAATACTCCTCTCATTCCATCTTTCTCCTTCCATGGACTATTCATAACTCAACTGAAACACAAAATGGATGCATTAGTAATCATCCCTACTCTACCATGTTCCACCATGGGAGGGAGATACGTGTCCAGCCCTCTTCAAGTTCTTATAACTAGTGTGTTTTCACTGCCACTACTAATACATGTTCATCAGCAACCTAACTACATTTTTCAAATGCATGTGGCTGTGACAACATTGGGGTCTGAATTCAACTGTCATTTCCACCTACAATAAAGCCTGAAAAATGCTCCCAAATCAAAAGTCTTTAACATTAGAAAGTTGACCTACCAAAAGAATGAGCCCCAGCCTCAGCACACAACACTGGATAGCAGTTATGGAGCTGTGGCCTGAAAATATACCCTTGCACGCACATGATAACATTCCAACTGACAAGAGAAGCAATGAACCATTGCCTCTCAAAAGCTCCCCTACTCTACACTTTCTATTTTAACACTGAAAACTCAGAAGGACATAGTTCAGAACTAACTCACAATAGCACCATATCCTGGACTCTTGGAATGAGATTCCTTTCTGGGTTGGAGAATGCCAGGACCCAGCCTCCAGCTCTACGCTTTCATAGGCCCCTGCTGAATTTCAGCAGGAGTGGAGAGTTTGCCTTAGCCTACTTCTGCAGCACTGTAAATTTTCCCTGGGAAGATTTAAAAATACGTGTCTTAAAAAAGTGAAGTTGGCCGCAGGTGAGAGACCTGAGGAAGCCTTTTTCCACTGGGGAGATGTAACGCGCCTGCAGATGGTTGGAAGGAGTCGAGCGACTTCTTTCCTCACCCATCTCCATTTCAAGTCAACGGAGACTCTGCAGAAGCATGGCCAGATCAAAGAACACTGAGAAACATGAACCTTAATGCAATGATCTAAACCCCAGTGCCCTAATGGTATCTTATGTATTCAGGTCCACCAGTCAGTTTGCCCTGGCTGGATAGTGCTGGGATTTAATAAGCCCTTCTAATGATTATAAAGATGATCATCTAGAATCTAAACATTTGAAACAGAATTTCTGATATCACTATATTTTACATGGCACATATAATCATAGAATTACTAGCACTCACACAGCAAATATTGTACATATACATTCTTGGAGTTGAGTTAGTAATTATACCAATGTAATTCAGCAGAACTAAGATTAAACCCTTTCCAACTTGCACTGAGGGGGATTTCAGTCCAACTCTTTACTTCCCAACAAAAAGATAACCCTGTAATTATGTAATAATGCTCAGCGGTCATGTGGGCCGAGGGAGTTACAGGGCGAACTCATGGTCAGTTTGTGGCCTGTAACATAAAGTAATACACAGTATTTTCATTTCAACAAAATATGAGAGACCATATAAAAATATTTTCCAATTTGGAATCTGAAACATGAAGGCTGGATTTTTTTCTTGTATAAATTTTTTTTTTTGTACAGACTAAAGTTTATTAAGCTTCCTAACAAAAAAATATACACATTAGTTTAAGGAATGCAGTGGAAGTCAGCTTCCCTTTTTTTGTGTCCAGGCTCCTTGGTGATGAGTTTGTGCTTTGATC
>contig_163 Average coverage: 37.52
AGAGTACGCGGGGGCCACGGAGCGCTCGGACACCTTCATCAACCTCCGCGAGGTGCTCAACCGCTTCAAGCTGCCGCCTGGGGAGTACATCCTGGTGCCTTCCACCTTCGAGCCCAACAAGAACGGTGACTTCTGTGTGCGCATCTTCTCCGAGAAGAAAGCTGACTACCAAGCTGTCGACGACGAGATTGAGGCCGACCTTGAAGAGATCGCTGTCAGCGACGACGACATCGATGATGGATTCCGGAGGCTGTTTGCCCAGCTGGCAGGGGAGGATGCGGAGATCTCCGCCTTCGAGCTACAGAGTATCCTAAGACGAGTCCTGGCGAAGAGACAAGATATCAAGACAGACGGCTTCAGCATCGAGACATGCAAAATCATGGTGGACATGCTGGATTCGGATGGGAGCGGCAAGCTGGGACTCAAGGAGTTCTACGTTCTCTGGACGAAGATTCAGAAATATCAGAAAATTTACCGGGAAATCGACGTCGACAGGTCTGGCACCATGAATTCCTATGAGATGCGGAAAGCTCTAGAAGCAGCAGGCTTCAAGCTGCCCTGCCAACTCCATGAGGTCATCATCGCTCGCTTTGCCGACGACCAGCTCATCATCGACTTCGACAACTTCGTCCGGTGTCTGGTGCGACTGGAAACACTCTTCAAGATATTTAAGCAGCTGGACCCCGACAACACCGGCATGATACAGCTCGACCTCATCTCTTGGCTCTGTTTCTCAGTACTTTGAAGTTACAAGGACTCTGCCTGAGGATGTCTCATTGACAAGAAAAGCAGCCAAGAAGTTGCACGAAGGAACACCTGTCTCTGGACCTTCAAGTATGGAAACATCTACTGAAGCCAATGAGTATAGCTGAACACGCTGTTACTTGAGATAGCCCAACTTTTACGTATCAAAGATTTGCATATCATTATACTAAATGCAAGTGAGCTACTTAATCCTTGATAAACTCAGAGAAACAGTGCTCACTTTTTACCTTTAAAAACTTTCCTACTGATAGCAATATTAAGCCAGAAAAAAACAAAAACACAGGGAAGTATCCAACAACAGAGCAATGAAGTCAGTCTCAAAGGACGTGAGGGAGGCCCTTGCTGGGACAGTTCAGGTAACTTGAAATTTAAACATGCAACAGCATTTGCAAGAGAGCAGCCCCACCTTGCGATTCCCCAAGAAAGCTGGGCAGGAGGCCACATCAGGAAGCCCCCTCGTCATGGATTCTGGAGCCCCTATGGGAAAGTAGGGCTCCATTGTGCGACTTAAACAAGGGAGGACCTGTACATGCCGCTGATGGGGAACCGTGAACCGCTCTCACACCCGAGTATCTCTGGCCTTCCTGCCACACTTTGTCTTACACGGCCCGACGCAGTTCTGCTCCTGACCAGCTGAAGCTGCACAGCAGAACCACGTGTCCACTTTGCAGGCTGGCTCCCAGGAAGGGCCCAGCAAGTCCCTGGCTGCCTCAAAACCATGTACATGTGTCTGTGCATAGGGGATACCGCTTAGGGGTCAGTCCTGGAAATGACACAAGCTTGTTTCCTGGCTTGACCTTAGGAAACTGCTAGCAATGTAATAGGCACACCGCCCTGTTGCCTTATCTTCTTCCAAACATACCATTGAATAAAGTCACCTGGACAACC
>contig_165 Average coverage: 26.16
GAGTCTCATACTTTGTTGCCCAAGCTTGTTCAGTACATGAATCATCCATTTATCCAGCATATCCGCATTGTATACGTGCTATCCACCCATAAGTCACTTACTAATCACTTTGTTATCAAACTGTTAAAATATCATGGTGCTTATCCTTAAGGAACTCTTATTTTATGTAAAATGATTTATGTGAGAAAATTTTGCTGAAAAGTTTAATCAATCTCTGATCTCTTGAGCATCCAAATATTTATTGTTTCATTGTTCTTAAAATTTAAACTTCATTTATAAGAAGATACATTAAAAGGATACATATTACTCACATTAGGCTTGTCCTTGAACAATACAATTAGAGAAGCCAAGTGCTCCCCTAACACACTCACTTGATTTCGTTATTTTCTCAATCAGTTACATGGAGCTATCAAAAACACTATAAACTTACTTCAAGCAATTTACACAAGGCACATTTTAAAGGAAATAAGTTTTTTATGTATACTTTTTCAGCTCTGAAATTGCTGTAAAAGAAATTATCCACAAATAAGAAGTTTAAGCCATGGTTTTACATTACAATGATGTACTATGTAAGATAAATAATGCTACATTACACCTACTTCATTCACTGGCATTAGTCACTGCCAGAATACACAAACAAGCTTGTGTGTGATTACACTAGAGCTCTATCAGCTGTTCACTGACATTCATTTCTCAGTGTTGAATACCTTATATGAAACTCTGTCCTATCATTCATATTCAAATTATCCGTTAGAAATGAAAGCAACAGTTAGCTATGGAGGACTAAAATCAGTAATGTAAGAAAAAATTCCAGTGAGTCTAGGAAATCCTTATCAGTGTCACATGGTTAACTTTTGCTGTAAGCTGGTTTGGCATTAGCAGGCAGAATGAGTCACTTATATAATATTTACTTTAGAAACTGATTGAAATCTTGTGCTTTCACTGTTATTAATTGAGACAGTGTTATTCATTTAATCATTATATCTTAAAATATCTGGCACAACATTGCAGCTAATTTTTCCTCAGTGTTGCTATGAATTTTAGCATATATTAAAAAACATTTACACTTGTGGCTAGGGCCAATTGCCTTACCTCCTCAATAGCTAAACATAAAGCACTAAATCATTAATGGAGATTAGAATGAAAACATTTTATTGAAAGGTAGGCACTTTTGAAACTTATACAAATGAAAAAAGCTGTGAATTTTTTAAAATGCATACCTTTAATACAAAATTATGACAGCATTAACATCTTTTTCAGCTATAACTGTTAAAATTATTATTCCTGAGATTTTGGGAGTTAATTAAATTCTTAGGTTAAGAGAAAAGAAACATTTCCTATCTCTTGGGAGGCAGAATGGTGAGAATGGTAGATCAATGGTCTCAGATATTTTCCATAATTATTCTGTACACCAGATGTTTCATTTGAGGTGTAGTCACACTGATATTCATTTCTCAAGTACTGGCTCCAAAATATGCAACACCTTTAAGGAAGTGAAAATTTTAGCTTCAAGGTGATATACAAGTAGAATTATTACAACTATACATTTACCGTTGTAGTTTCCTCTTTTAAAGTGTGAACATACAAACTGAGCTTTTTATACATGGTTTGATTTAAATAGCAATTCAACAACTTCCTTTAAGCTAATACTGTTAAAAACAGTATTTATGATCCACAGATTGAAAATACGTATTCTGAAAGACAAAATATTACTTTGATAGCCTTTGTTTTAATCATTATTTAGACTGCAAAGATCATATGTCTTCACATTCTAGTTTTGGTTTATATAACTTTTTTTGTTACAATAGTTTGCATCAAATGCAAGAAGAAAAGCCTCCAGAAAACTTAACATGATATTTCTGAAAGAAGACATCCAAGTAACATTTCAGTAAAAAAGTAAAATTAGATGAAAATAATTATGTGAATCAGTCATTTGTACTCATTTTCAGTTACAGTTCATATATAAGATGTTCAAGGAGATAACATTGTATCATATTCTTGAAAATGAATTCCCTTGGATGTTGTGATCTTCATAATAGCACCATTTAAAGCATCATCTTCAATGAGTGTTATTAAACCATTGGCAATCATTGATGGGTCCAAAATTCCATAAAATTTCATCATATCCTTGATATGATCCTTATATTCTATATATTGACCCATGTTTTCTTCTTTTTCAATGGATTCCAGGATAGGTGTGTTGACAAAGGCTGGGCAAATGGCATTCAGCCTCACACCACTGTTCATGAGATTAGCAGCCATCGCTGCTGAACGAGTGAATCCAATTATTCCGTGCTTTGAAGCAGAATAAACAGGTTGTTGTGCCACAGGCATAAGTCCTGCCAGTGATGACATATTGATAATGATGCCACCTTCACCTCCGTTTTGCTTACTCATGTAATCCAAACCAAGATAAGTCCCACTGATAACAGAAACCAAATTAATTTGCAGAGTTTTTTCCCAGTTTTTCTCATTGTTTACTCCAGCATTATTGACCAAAATATCCAATCTTCCAAAGTGGTCTACAACTTTTCTAAAAGTCTCTCTAAGTTGTTGCTGGTCAGCCACATCACACTGGATAAAGAGAGTCTTCTGGGGTTCGAACTGCTCATCGAGGGCCGCTTTACACTGGACACCTGCCTCGAGATTCCAGTCCACCAACGCTACCTTGGCTCCCTTGTGGAGCAGCGCCTCTGCAAATGCTCTACCGATGCCCTGCGCTGCGCCGGTCACCAGCGCGACTTTGCCGTTCACGTGCATGGTGAAGCGGCTGCTCCAGCTGCGGGTGGGCGAGCTCCGCGTCCCAAGACTCCCCCCGCGTACTCTGCGTTGATA
>contig_166 Average coverage: 24.01
TTTCCTTTTTTTTTTTTTTTATTTTTAAGCTTTATTTTATCACTCTTATCAAACACACATCAGAAAGCATATCAACAGTGCATCTTATAAGTCAGTTTACAACAAAACTGAACAAGGCAATTGTGTTTACAGGAAAAGTTTTCAGCAAAGTACACAATACAGTCAACTGAAACACAGTGTTCATACTTTGTTGGTATATAGGAAAAGTGGAAAATAAGTCTTTTGCTACTCAGCAAGAAAAGACAGTGAAACACCTGAATGGAAACCAGAAATTTGGGGATTTGAGAAAAGAACTCAATACTGACACATATCTACATTTATAGTCCCACTTACTAAAAATAAAAACAAAAAAACCTCACAAACAGTAATACATCACAAAGAATAGAGAACCATAATGCTAAGAAATGCCAAGACCAGTACGCAATTGAAACACCTGGTAGAAATGTCATAAATAATGATTCACTACGCATTGTCATATTCTTGCAGTTCTGAGGTGAAGGTAAACCAACAGGAGAGAATACTCCTTAAAACGGACTTTGGTTTTAAGTGATCTTTCACATTTTTCCTAATCATACCTTCTTACCAAAAACATGATAATTACATATTACTGAGGGAAAAGAGTAATCAATTGTAATATTCACAACCAATCACTGCAGTTTTAAAACAGGAGGCCATAAATTTATCATCTACTGATTCCTAAGCGCAATGAAAACAATAACGAAGCCCTTTTTGAGAGAAAAAGAATAAATTTCTTCTACCCCAGATTCCAAATTGACAAAAAGATATAAAGGAATGTTAAGTTATTCATGATTTTTCAAAAAACAATTATTAAGATTGAAAGAGTAAATCCTATTGGAAAAGATGTGATAGCTTCAGACTCTGTAAAATCAATAATCTACAGAAATGTAATCTAACTTTTAGATTATAATAAATAACCACTACTTAATTTCATAAGGTGCTGTAAATTCGCAGCTAGTGCACTCCAATGCCACCCACAGTACCCAAAGTGCAAAGGGAAATACGGAGATGGTTAATCTCCACTTTCTTTCTGATCCTTGATTTCATGAATGGTGATGAATATCAAATACATAAAAGCTGAAATTCATTTGAAAAAAATCGGGCTAAAATGAATATTGACATTTCATCTGGTTTCAGAAACTGTAATAATTAATTATTTTTGGAAAACAATAATGAGGAATGTTTAGAAAAGGCAATGTCTCTATGCTATCTGTACCAAACCCAGCTTTTAAAAAGTAAGTATGATTTTCAGGCCATTAACTCCATGGAAGATTAATACCAGTAAGGGAGCCATTTTCTTCCCTCCATCACTCTAACTCGTATCACTTAGCTTTCTCCTCCATACTCAAACTTGCCAGTCTTCTGACAAACCAGAGAACTCAGTTACTACAGATTTTGAGTTCCCCCTGTGTGATTTCAGGACCTCAGCACATTTGCTCTTATACATTCACTGTTCTGATATGGTGATTACCATGAAGAGGAGACAATCCAGAAGAGAAAGGCAATTCCAACGTGGGATTTAAACAAAGGGAGGCTACAATGTTTAGGTAGTAAGCAGCTCTGATTTTTATGTAAGAGTTTCTCCAAAATAAACAAAAGAAAAAATCACAGGTCTCACCCTCCTCCCAGAATGTGACTTGTTTTTATTATACAAAGTAATCTTATAAAATAAGCTCTGTTCTGCACAAAAAAGATTTATGGTCACATAAGACATGTAAGAGAATGTTTCTCTGTGTCCGTAAATTAAAATGTTTTGACTCTCTAACATGAAATGGACCTTTAAAACAGCCATCCGTTTTCTCTGGCTATTGTGGCAGCATCCTAGTTTGAAGACAAACAGTACCTGCTAAGTTTCCCATGAATGGTGCCACAAACACAACTTCCACAAATACGACAACTTTCTGTAAAGCACAAATAAAGCAAGCTGAACACAAGTCTATATAAGCAGAACAAAGGAAAAGTGCTGACATATAAGAAAATGAATGAAAACTTCATTATCAGAACAAAGTGTATGTAAACTATGTATCTTACTGAATCAATGATACATTAATGATCCTCTACAAAATATAAAATTTCCTAAATGCTCTGGTTTATACAACTTCTTTTACAGCCCATTTCTCTTATAAAATTATAGCAAAAATAGCTAAAATTGTTTACCCTCATCTTAAATTTCCATAGTACTTGCCAGCCGCATGCCACCGAATGAATCTGCTGGTCATATTACACAATCTAAAAAAGTGGAAAACATTTAGGGAAGGTGGCTAACATAATTAACATTTTGTGTGATATGGCCTCATGTAGAGAAGGAACTTAAAACAAAATCTCTTAAGATTTGGAGTATTCCATAGCTAAAATGTCCATTTCCCG
>contig_168 Average coverage: 51.07
GAGTACGCGGGGGAGGAAGCCTCTTTCCGACATCATCCTCGGTCAGGCTTAGCTGCTGACAGCTGCTTGGGACTCTGCCGCCAGGCCCTGGCCCAGCCTGCCAGCTCTCCTCTCCGCCAGTGACTCCTGAGCCACAGCCCTTCCATGGCTCAGAAAGAAGAGGCCGCTGCGGCCGCCGCTGCATCTGCCTCCCAGAATGGGGAGGGTGGGGAGGATCTGGACAACCTGGACGACCCCGAGAAGCTGAAGGAGCTGATTGAGCTGCCCCCCTTTGAGATTGTCACAGGGGAGCGACTGCCTGTCAACTTCTTTAAGTTTCAGTTTCGGAATGTAGAGTACAGCTCCGGGCGGAACAAGACCTTCCTCTGCTATGTGGTTGAAGTACAGAGTAAGGGAGGCCAAGTTCAAGCATCTCGGGGCTACTTAGAGGATGAGCATGCAGCTGCCCACGCAGAGGAAGCCTTCTTCAACACCATCCTGCCAACCTTTGACCCAGCCCTGCGGTACAATGTCACCTGGTACGTGTCCTCCAGCCCCTGTGCAGCCTGTGCTGACCGCATCATCAAAACCCTTGGCAAGACCAAGAACCTACGCCTGCTCATTCTGGTGGGGCGCCTCTTCATGTGGGAAGAGCCCGAGATCCAGGCTGCTCTGAAGAAGCTGAGGGAAGCCGGCTGCAGACTGCGTATCATGAAACCCCAGGACTTCGAATACGTCTGGCAGAATTTTGTGGAGCAGGAAGAGGGAGAATCCAAGGCCTTCGAGCCCTGGGAGGACATTCAGGAGAACTTCCTTTACTATGAGGAAAAGTTGGCGGACATCCTCAAGTAGTCGGCAGGGCTCAGCCTCAGGGTCTGCCTGCTGCTACCAACAGACAGCAGTGACATGTACGGCCATCTGGAACAAGCCTGTCACCTGGAGCTGGACACAACAACAAATTCTACTAGACAAGGCCCTTGGAAGACTCAAGATACACTTCTCATGCTATAATTCACTTAGGCTGTGCCTCTCTAAGGTTGCTATTGGCAAAAACGAAAGTAGGAGAGAGATGCAAGCAATGTGGGCACCAGGGATCTGCGGGGCTGAAGGTCCTAAGTAGCCTCCAGAGCGGCTGCTTAAGGCAGCAGGCCTCAGTCTAAAGTCAGAGATCTTTGGAACGTGTCCAGAAGTCCATTGTGTGTTAACTTTTTAAAAAGAGAAAAGGCAGTATTAATAAAAGAAATTGTGTGGTACAAAAAAAAAAAAA
>contig_170 Average coverage: 37.10
NNGAGGAGGAGGAAGAATATGAGCAGGATGAGAGAGACCAAAAGGAGGAGGGCAATGATTATGACACTCGGAGTGAGGCCAGTGACTCAGGCTCCGAGTCCGTTTCCTTCACAGATGGGTCTGTCCGATCTGGCTCAGGCACTGATGCATCAGATGAGAAAAAGAAGGAAAGGAAGAGAGCCAGAGGCATATCTCCGATTGTCTTCGATAGAAGTGGAAGTTCTGCATCCGAGTCCTATGCAGGTTCAGAAAAGAAGCATGAGAAATTATCATCTTCCGTTCGTGCTGTCCGAAAAGATCAAACCAGTAAGCTCAAATATGTCCTTCAAGATGCAAGTATTTTTTCTCATAAAGAGTAACAACCATGAAAACGTGTCTCTTGCCAAAGCTAAGGGTGTATGGTCTACATTGCCTGTAAATGAGAAGAAATTAAATGTTGCATTCAGATCTGCAAGGAGTGTTATCCTAATATTTTCAGTCAGAGAGAGTGGAAAATTTCAAGGTTTTGCAAGACTTTCTTCAGAATCACATCACGGAGGATCTCCTATACACTGGGTGCTTCCAGCAGGAATGAGTGCTAAGATGTTGGGAGGTGTCTTTAAAATTGACTGGATTTGCAGACGAGAATTACCCTTCACTAAGTCAGCTCATCTTACCAATCCTTGGAACGAACATAAGCCAGTAAAAATTGGACGTGATGGACAGGAAATTGAACTTGAATGTGGAACCCAGCTTTGTCTTCTGTTTCCCCCTGATGAAAGTATTGACTTGTATCAGGTCATTCATAAAATGCGTCATAAGAGAAGAATGCATTCTCAGCCCAGATCAAGAGGACGTCCATCCCGTCGAGAACCAGTCCGGGATGTGGGAAGGCGTCGACCAGAAGATTATGATATTCATAACAGCAGAAAGAAACCAAGGATTGACTATCCCCCTGAGTTTCACCAGAGACCAGGGTATTTAAAGGACCCACGGTACCAGGAAGTGGACAGTTTCACAAATCTTATTCCCAACAGACGATTTTCAGGAGTTCGTCGAGATGTGTTTTTAAATGGGTCCTACAATGATTATGTGAGGGAATTTCATAACATGGGACCTCCACCACCTTGGCAAGGAATGCCCCCTTATCCAGGAATGGAACAACCTCCACATCATCCTTACTATCAGCACCATGCTGCACCTCCTCAAGCTCATCCACCCTACTCAGGACATCACCCAGTACCACATGAAGCAAGATACCGAGATAAGCGTGTACATGATTATGATATGAGGGTTGATGATTTCCTGCGTCGGACACAAGCTGTTGTCAGTGGCCGGAGAAGTAGACCCCACGAAAGAGACCGGGAGCGAGAGCGAGATCGTCCCAGAGATAACAGAAGAGACAGAGAGAGAGAGAGAGGCCGTGATAGAGAAAGAGAAAGAGAGCGATTATGTGATCGGGACAGAGTACGCGGGGAGAGAGGTCGATATCGAAGATAATGTGCTTGGAAAGCACTGGTCGTTTGAAGATAAAAAACAAATCTTGTATTTTTTTTGTGTGTTTACAAGTAGTAAATTTATTTTCAGCTGTCTACTTAAAGTTCATTGTGTAGAAGGATTATGATCCCCTTGTTCCAAGCATGCAGTATAATAAGAACTGGAAATCTCCCATTCGCCAGAATGCATAGCTGCCAGCTAAGCTGACACTTACTGGGGCAGGAGAACAGGCCGAGGATGTAGATACTGATTTTCTTCTCCATGAATGTTCATCTTAGAGTGTGTTCATCCTAGAATTACTATTTTTGTTTGTTTCCTTTCTTTTGGATCTTGACTGATAACTGCCATGGTATTTTGCTTTGATGTGTTTCTCCATGTAGTTGCACACGGTTCAGAAGAAATAATGCTGCTATCAAGTATGCAAATATAGAAGTATGATGGTTTGACTGTCTGGCAGTGTCGTAGCAGCTTCTTTGTTCTCCCTGTCCCTCCTTTTTTTTAAACTATAAAGTCACTTTTTATTTTTGTTCAGTCTTCAATAATGAGAGCAATATTAAGAAGACATTGCTATCTAATTTTTAATCTTTTTAA
>contig_174 Average coverage: 95.69
TTACCGCTGTGGTGAGTCTGGCCACCTTGCCAAGGATTGTGATCTTCAGGAGGATGCCTGCTATAACTGCGGTAGAGGTGGCCACATCGCCAAGGACTGCAAAGAGCCCAAGAGAGAGCGGGAGCAGTGTTGCTACAACTGTGGCAAACCGGGCCACCTGGCTCGTGACTGTGACCACGCCGATGAGCAGAAGTGCTATTCATGTGGAGAATTTGGACACATTCAAAAAGATTGTACCAAGGTGAAGTGCTATAGGTGTGGTGAAACTGGCCACGTAGCCATCAACTGCAGCAAGACCAGTGAAGTCAACTGTTACCGCTGTGGCGAGTCGGGGCACCTTGCACGGGAATGCACGATCGAGGCCACGGCCTAATTAGTTTCCTTTGTCGCCCCTCCTTTTTCTGATTGATGGTTGTATTATTTTCTCTGAATCCTCTTCACTGGCCAAAGGTTGGCAGATAGAGGCTCCTCCCAGGCCAGTGAGCTTTACTTGCCGTGTAAAAGGAGGAAAGGGGTGGAAAAAAACGACTTCCTGCATTTAACTACAAAAAAAGTTTATGTTTAGTTTGGTAGAGGTGTTATGTATAAAGCTTTGTTAAAGAACCCCCTTTCCACGCCACTGGTGAATAGGGACTGATAAATGGGAAGAGTGGAGTCCGACCAGTACGCCCATGCTGGGCTTCCCATGTAGGAGGTAAAACCAATTCTGGAAGTGCTTATGAACTTCCATAAATAACTTTAATTTTAGCATAATGATGGCCTTGGATTGTCTGACCTCAGTAGCTATTAAATAACATCAAGTAACATCTGTATCAGGCCCTCATAGAACATACAGTTGAGTGGGAGTAAACAAAATAAAGACAAACATGCGTGTTGGTGGCTATGTCAGAGAAATCAAGATCAAAGCCTAAACCACTTCATCACAGAGTTGATGCTGCACATATAGATGGTGATGGCACAGGTATAGGACACATGTTTGCAAAGACTTCTAAAACCCAGAGTAAACATCGATGCCCAGGGTTGGCATAACTTGGAGCTATTCAGGAATTGCAGAGAAATGTGTTTTCACAGAAATCAAGATGTTATTTTTGTATACTATATCACTTAGACAACTGTGTTTCATTTGCTGTAATCAGTTTTTAAAAGTCAGATGGAAAAAGCAACTGAAGTCCTAGAAAATAGAAATGTAATTTTAAAATATTCCAATAAAGCTGGAGGAGGAAGGGGAGTTTGACTAAAGTTTTTTGTTTCAGTTTCATTCATGTATATAATGCAAAATGCCACATTAAAGGGGATTGTGGAGGATT
>contig_175 Average coverage: 23.73
GGTAAAGAAGATTGCTTTGTACTTTATTTACAACAGAATGTAAGAAAAAGTAGGTTATGAACAATAATAAATAACTGGGGGCAGGAAACACAGAACAGCCATAGAATGACGCAGCAGGATGGCAGATGGAGGATCAACTTGTGTTGGCTTTGCTTGTAATCTACGACACGGTGTGCTCCAGACCTTGGTCCTTCTGCAGTGGCAGTGCTGTATGGATTAATGTCACCAGTCAAGATCCCAGCTCAAAATGTAAACACCAGAAATTATACATGAAGCGACAGGTAAGTGGCATGAGTGCCACATCTACTCCAAGAACCTCTTCTTGGTGACACATAGAAACTACAGAGAGACTTACAGTTCAATAGACATGCTTTCAACCTAAAGCAAAAACATCCAGAGGCTTATCCCAAAGCATTTGTTAACAACAACGTGACAGTTACTAACGGTATTAGAAAAGTTCTTGACATATTCACATTTTCTTATTGCACTAACGCCTAATAAGCTTAAACACATATGTTTCAAATGAAAACTGATTGTTCTGAGGGTAGAACACAGAGGACTGCTATATATTTTCCCACTGGCCTGCTGACCGATGTAACACTTGGGTTTTAGCAAGAACAAATTAAGTCACTGGACAGAATTTATTTCCAAAAGTATGGTTGCCGCTGTCAGAAGATCAGCAAGTTACTAAGCTTATTGGACAAGTCCTCTCTTATTGGACGATCCGATGATGCTTTACATGCAGCCAATTAGATTCTCATCCTTCTCATAAAAATAAATTCTGAATAGCCTAAGCTAACCAGTGACCTGCTATTGTGTTGTCTCTGAGCCACAAAGAGATGCTCAAGAAGGCAAAACTATAAAATACACATAAATAATTAGTCCCAGAAAAATGATTTATCAAGACACCCTAGAATGGATTCTCTTCACTGTTTATTACTGTGTCTTGAAGCGAAACCACATGATTGCTTTGGGGGTATTATTGTGTTTTTTATTCTATGTCCACAACTGTGCTATTGAATTTCTTTTCACAATTCTAATCATGGCTAATCCATACTTCCAAACCCATTAAAATCATCCCCCCCCCCCAAACGAGGTAAAACCATAGCAGAAGGGTTTATAAATGAGTCCATCCACAGACTCATTGTTTCTGTTAGAGTGGTAGCCACTAAAATGGTATGGCCTCCTTCCCCGCTCTCCTTCGCTTCTTGTCTTCCTACAGCCCCAAAGTTGGCAAATGAAATGGACTGCAAAGATGATTTCTTACAGAGTTGATGCAATAAAAACACAGACCTCCAGAACCAAGGAAAACAGAGGGAAGTTCATACCGGAAGTCCATTCAAAAGTAATGAAATTTACGTTCGTTTTCATTGTTTCCACTATTATCAGAGATGAAGTGTGGGTGAATATGCAAATATGCATGTTATAATGATACTTTCATTTGGCTACCAGAGACTTAAAACTGGTGGCGTCAGACTACTATACTATCCCCGCGTACTCTGCGTTG
>contig_176 Average coverage: 102.67
TTTTTTTTTTTTTGGTGTTAGGAAGCCATGTTTTTATTAAAAGTTGCCGCCACCCCTCAGTAGTAACCATAGGGAGGCTGCTGCTGGTTGTAAGCGTAGTGTCCATACTGGTGGGGGTAGTGGGATTCCTGTCTCTGTGGGGGGTAATTGTTACCCCAGGGTCGTCTGTGCCACTGATTGGCTCGATTGTCACTCGGCCACCCTCGCCTGCCATCCCTGCCTCGGAACTGTCTGTTATCGTGCAACCAATTGCCTCTGTTTCTCTGGTTTCCACCTGCTCTGCTGTGCCACTCCTCCACGATGGGAGGGGTGTCCGGGGGCCGCTTCAGGTACTCCTGGTACTCTTTGTCCTCTTCTGTGAATCGACTGGCAAACATCTCTTCAAAATGCTTGACAGCTTCAGAGGTGTCAGTCATGCTGAAATTCTTCCAAGTATTTGAAATAGCTGCGCTGTTGAATGTTTGGATGGTTTCAATCTGCTAAGCGCTGGTTCTGCCCGGCTGCAGCCGATCCCGGCCAGCCAAGCCCACACTCAGCCTGCCACCATTCACAGCTCC
>contig_182 Average coverage: 26.50
GGATTCCCGGTGGTGGTGGCTTTCTCTCTCACTCTGCATATGAACTTCATTTCCCTGACTTGACTCACACTGCTGACCTTCCTGGGATGCCACAGGACAGAGCCTGGCGGTGGGAGACACAGCAACCCAGAGACCCGTCCTCAAAGCTGACATTCCACTTCTTGTTCCACTGTGATAGTTCTTTACATTTTTAAAAAATCACTTTTTTT
>contig_184 Average coverage: 17.89
TATCAACGCAGAGTACGCGGGGCAAGAAAGAAACGGCACAGGTGGTAGTAAAGAAGATCTTGGAAGAAATATTCCCTCGGTTTGGACTGCCACAGGACTTGGGTCTGACAACGGGCCGGCCTTTGTCTCCCAGGTAAGTCAGATGATGGCCAGGGTTTTGGGATTGATTGGAAATTGCATTGTGTCTATAGACCCCTCCGCTGCAGAACCACTGCTTGGAGCCTGGAAAGTGCAACGTTCCCCGAGTCCACTTAAGCTAAGACTTTTAAAAGTTTAAATTTTGTTTTTAATATGATGCCTGTTATTATTGTACAAACAGTTTTTTATCCTGTGATACTTTGTGATTTTAAATGATAGGGCTCAGGCAGGGCTTGATAATCCCCAGACGGCACACATTCTTCTTCAGAAATACCAACCTTGTGAGTGTGCAGGAGGCAGGAGGAGTGGGACAGTTCTGGATGGGTTATTACCAACACATAAACAAGACTGTGGAAGTGAGATAGCCTACCTTCCCATTCACAGGAATGGTGTGGAGAACGGCCAGTGGATTTGTGTTCCAAAACCTAGGCCGAGTTCCCTGGGGCCCAATGAGGAATGCCCTCGAGAATGCAACCAAACTGTTTATAGCTCTGTACATTCTGCATGTTACTCTAGTTGGAGCACTTGTGAACTAGGGCCCAGACAGCTGCTTTATGTGGCCATTACTGGAGAATGGAAAGGGTCTTTTGAAAGTGAGTTATCACCTTTTGTGCAAATTTTATGGATGTCTCCAAACCCCTTATGGACAGCATGGAATAGTCTTTTACTATACCTGTTACCCCTTCTAGGACCCCTCACCGGATTATTAATAGTGATATCGGTCGGCCCCTGTATTTTTAATCGGCTA
>contig_185 Average coverage: 48.30
ACTGTCTTTTCTTTGTGCTGCCACCTCTTGCGTGGGGTTCTTCATGCCTTACTGGCTCTGGGGATCCCAGCTGGGCAAGCCTGTTTCTTTCGGTACTTTCCGGAGGTGCTCATATCCTGTGCATGATGAGAGTCGGCAGATGATGGTGATGGTGGAGGAGTGTGGGCGCTATGCCTCCTTTCAGGGCATCCCCAGTGCGGAGTGGAGGATCTGTACTGTGGTGACCGGCCTGGGTTGTGGCCTGCTCCTTCTGGTGGCGCTCACTGCCCTCATGGGTTGCTGTGTGTCCGAGCTCATCTCCAGGACAGTGGGAAGAGTGGCTGGAGGAATTCAGTTCCTGGGAGGCTTGTTGATTGGTGCTGGTTGTGCTCTGTACCCCTTGGGATGGGACAGTGAAGAAGTCCGGCAAACTTGTGGCTACATTTCTGGCCAATTTTACTTGGGCAAGTGTGAACTCGGATGGGCTTACTACTGCACGGGAGCCGGTGCTGCGGCCTCTATGCTGCTGTGCACATGGCTGGCTTGCTTCTCTGGCAAGAAACAGAAGCACTACCCCTACTGAGAAGGAACCATCAAGAACAGAAGAGAAGATGGGCCAAAGGGGCTGGAAGGGGCTGAAACATCCAGCTACTTCCTGAAGGTGGAATGATGGTTCTAGGCCAATGCAATGCTAAAGACATGACACCTGATGCGATCAGGAGCTATCTGCAATGAAGGATTGGGGAGAGTTGTGAAAATCTGAAAGAGTATAGAGTAATGGAGGAGATGGACCAAAGAGTGAAAATATTGCCAGGCATTGGGTTTTTCTATTCTGAAGAGAATTAACATTGTATACTACAGAAATATACAATACAACACAAAAGTGTATATGCAAAGAGGGTTCTGCTTTTGTTTTGGTAATTTTTAAACAATGCCGATGACTCCCCAAATCACAAGGGCTAGTATAAACAGTGTTGTGTTGAGAAGCAGGGTACCCCGCAGCCATTCCTGCCGGCGATGACACTCCCAAAAGCACATGAGCACATGGAGACTCTCTGTACCCACACCCACCAAGGCACACTGTGGATGGAGATCGTCACACAGACTGTATGCCAAGTTCAGTAGTGCATTACTCCTCTGGTTTCTTTTTGATATGCATTTAAAGTACAGTATTATCACTTTATAAAACATACATTCAACCTAATAAATGGACCAGTAAGCCACTCTATCAGCATTTTGCCTCACCTGCATAAATTCTTTTCACTCTCAACATATTTTCAGTGTTTATGTAGACAGTTAGAGTTAAGCCTTCATATTTCAATATTATTCAAAGGTATGCAGTATTTCTGAGTATCTTCTGCTATGAGAGTCTTAGGAGGTAAAGAGGCAACATTCTCTCCTCTGTGGGAGAGAATTCAGTTGAAGATATGTGAGTAAAGAAAGACATTTTCCACTCACTCGAGCTTGTTTTCTTTTGTTCATTATTGTACTGTGCTGTGCCCCATTTATTTCAATGCTCATTTTGTAAAACAAAATTTTTAAAGTGCTATTTTGTTTGTATTTGAAAAACTCTGTGAATAAACTCTTTGATCAATAGCTAGACTAGTCTAGGAGAAATTAGTAAAAAAAAAAAAAAAAAACTACCAGTACTCTGCGTTG
>contig_186 Average coverage: 21.61
TATCAACGCAGAGTACTGGTAGTTTTTTTTTTTTTTTTTTTTTTAGGTAAACCTTCCCTTTCACTTTGTGTAAATAGAAAGCAGCCACCTACGCCCACACAACCATATGCCCAAGTCTAGTGCTGTCTACTGAAACACACGTCCACGCGTCTGGCCTTGCCCAGGAATACCCACAGACGCAAAGGAGACCAACCTTTTTTGTCTCGCAAGAGGGGGTTGGGTGGGAGTTGTCTCGTCCTCTGGAACAACGGGAATTTCTGCTCAATGAGCAAACTGCATTGGAATGTTCCCTTAAACTCAGTATACTATCTGATCAAACAGCCATACTCCCGTGGGGTGCAATGGATACTGACACACAAATACATTACACATGCACACACACATACACACATGTGCACATGCACACACATACACATGTGGACACACAAAGCCTTAAGCAGAAATTCGAATGTCTTAGCATTCTAAATAAGATGGAGATGTGGACTTTTCTTCCTTCCTTGTTCATGTTCAGCACAGAGGAGGGGGAAACAAAAGGGCTGTTGCATCACACAGACCACCTTCTGCAGACCACCCCCCACGTGACTGCGGGGACCCCAGGGCTTCAGCCCTGTTTATATGCCTCCCTTGCTTTTCCTGAGCACATCGGCTGCTCATGGGACCACTTCCCTTTCCCTTAGAAGCTGCTGTTGACATTCTGTAGCCCCAGGCTTGCAGGGGCAAAGGGCAGAGTGGCTCCAAACTGCTTTGCAAATTCAGGCGGCAGGCCCCTCCCAGCAGTGTGGTGAAGGCCAATGGCCATGCACCTGATGTCCATCAGAACGACTGATTCCTTGGGTTTGGGGATTGGGGTGAGTAAGTTGGGAGAGTCCTGAGTGTTTCTTGTCACAAGGCCTTAGGTTGAAGTGATGGGTTCCTCCCCTCCTTCCTGCCCGCCACAATCAGACTCCATGCTCTTCCCTTCTCTACCTTTTGAACTGAGGGGGTTTGGGTTCATTGGTACAATCTTCTCTAGATGCCTTCCTTGGCTAGCTGGAGCTGGACTTTGTCCTCACAGACCACCCCCTGCCTCTGTGATGTCCTTCTCTGCTGTCCTCACCTGGTATTAAGTGCACTTTAAAAGGAAAGGGCAGCGCAGGCTTTCCAAAGGGGGAAGGCGCAGGGCTCTCCCCCACTGCCCTTCGCAGGGGACCCCCTGGCCCCTCTCCTGCAGCCAAAAGGACTGTTTTTTCAGTTTCATGCGGTTCTTTCCTGCCACATGGTGCTAAGGGGGTTTTCCAGGGAACTGCAGTGTGGAGGTTATCAGACAGCTCGAACCATGAAGGCAAGGCTTACCTGAGATGGACGTCATTACCAGTAAAGGGAAGACTTGCCATAAGGTGTGGAATCAAACCGTATCAGTGGTGTTTAAACCATATATATTTTTTTTACTCCAAACAAATCTTACCTAGAACTCTAATATAAAAGTTTAAAAAAAAGTAATGCAAACCCCAGGGCAGTTAGTTTTTTGTTTGTTTCTTTCTTTCTTTCTTTTCGGTGGAAAACGCTTCATTAGCTGGAAGGCACTTTCACAATCCTAAGAGCCCAAGAGTTCTAGAGAGGGGTTTGAAATCACTACTCTAAGGAAGGGGATTCAATCTGACCCCCCTACACCAAGCTCCCCACCCACAGAAAAAAGGAAAGAGTGAGAAGGCGGGCCACAGCACAGGGCCTCAATCCAGAGGGAAGGACCATGCGGGTCTGCCCATGGACTTGTGCTATAGTTGGCCTGCCAGGCACACTAAGAGTCCATGGGCATTTAGGTCATTTTGTTACCCAGTGGTTCTTTGGGAACTCACAGAAGACATTGTGAAGCTGTAGGGCAGCTGAGAGGGAACCCAGAGGAGCAGCCTGCACTGGAGCAAGACGTTAAGACAGAAACAAGCCACAGCACACATATCGCCCTCCCGGTTCACCTGACACTTCACACCACAGCCTCTTCCTCCTCCTGCTCCCCAACATCACCACACACCCTCAGAGAGCCAGGGGCTCCCCCAGGAGCATCTGGTCTGCCTACTCACATCTGCCAAAATGTTGCATGTTGATGTGGAAGAAAAACCAAACTGCACAAACCACAATGCGTATTTACTCGATGTACATAGAGACCTTTAAAGTCAAATAAAGTCGATGGTGACTACCTAAAAAAAAAAAAAAAAAAA
>contig_188 Average coverage: 16.54
TATCAACGCAGAGTACGCGGGGGGGTTACTTGCTGCCTCTGAAACCTTAATGTGATTTTCATATATATATTTTTATATATATGTATGTTTGTGTATATATATATAAACATATATGTATGTGTTTTGAATTATAGCTTCCTTTTCTTTTATATTTATTAGAATAGTGCTTTAATAATTATAGGACCGTGTTGACAGCATCTTTTATAGAAATATAATCATGTTTATTTTAAGAACTGACAACTTGTTTTTTGCTATCTTTTAGTGCAATAAGCAGTTTTAAAGGAAAGTTGTATCTTTTTGACATCTCTACCATGGGTAATGGGAGGAATGGGCACCTCCATAATTTTATAAGGATGAAGTAATACAGCCTTAATTTCAGAAGGGAGATTTTATAATTTTCAGTTTTAAAGCATACCTTTAAAAATCGTAATGAAAATGAAGAAAGCCTAATTGCTTGCCTGAGTTTGACCTTTAATCTTAAAAATAAAGTTGAACGTTAACAAGTGACAATAAACAACCCAACACTTAAGAGATGTCTAAATTATTTGAAAATAGATTATGTTTATTGAAGATTCATACCAGCCAGGTGCCAATTTTTATTTACTAAGATGAATCAAGAAAGTGTGAATTGATATTTTAAAGAGAATTTTTGCTGATTTATCACCAGTATGACTTTCCTTTTAAAACTAATGTGATACTGGCAAAGGAAGTCGAGACTTCGATCATTTTAAATTATTTAAATCACTGAAATGTGGGTGGGGTGGGGGGAGTTCTGCAAAACTTTCGTCTGTTGATTTCACTTTAAGATGTTAAGTACTAAAAAGCTGTCAAAACCAAGTGTATCAATAACATTGGATTCAGAGGAGTTTTATGCCTTATAGTTCATGAAAATTGCGTTTTGACTTTTTTTGTTTGCACTGGTTAAGAGTATAGATATTTCAGATTGCTTCCAGCGGGCATTGTTATTAGCCTTTCAGAATTCCATCTGCACATGAAAACTAATGGATTTAGATCTTTAGTTTGTCTCTTACCTTCAGTCCACTAACATTGCCAATTTACTGTATTTTGAGCCTAAAATCTGAGCCCATGCCCTTCAATAGGCATGAAATCTTTTGTCCCAATGCCAGAAAACTAAGAAAGTACTGTATTTTGTATCTTTATTATTTTGAAGCATCTGAAATGAGATTTACGATACTGTTTCAAAGCACTTTACATAATATTTATATAGTATATACACATTTTTTTCCTCCCAGCCTACTACCATCTCCTCAGAACAAACAAAAAAAAAACCAGTACTCTGCGTTG
>contig_195 Average coverage: 45.29
CAACGCAGAGTACTGGTAGTTTTTTTTTTTTTTTTTATTTGTTAATAATTATAGATATTTATTAAGCATCAAGAGTATACTGTAATAGTTGCTATTAAAAAAAAGGCATTGATATAGATCCCTGCATTGAGCTTACAATCTAAAATAAATGCAAAAATGCTGTATAATGACCTCAAATTTTCCTCTTCAAGCTAGAAATGGCTATTTGGCAGGTAGGTGAGGCCAAATTACTCATTACTTCAGTCCAGAGATAATGAGGTTTTGAGCATGAGCTAAGGAATCTTTCACTTGTCTCATTTTCCTCAATTACATCAGGCTTCCTAAGGACAAGAGCACTTTGCAACTGGGTAAGAACAACAAACTGCCTCGGACTGTTCTGTAGGACTTTAGAGGATGCTCACTGGCCCGAGTTGTTCAGCAGCCAGACAACACCCCATGTACACCCCGTTATCATCTAGGCCAGGTTTGTCTTCTATTCCATTTAAACCCTTTCCACATCCAAGGGCTCCAATGATACCCACATCGAGAAAGAGCTAACTATGCTTGGGTGTTGCTGACTTACAAGGCCAGCTCTCAGCAAACAGCACTGAGCACAGAGCAGGGGGACTGCTGTCCAATTACAGTGGGATGGCCGGCTCTGTTCAGACATGTTCAGTCCACGCATCTTCAAAATGACTAACAATATATGCAAATATGCTTCTACAATACTTTCCATACGTGTAAATGTTTCTATTATAGGAGTTGGGAGATAGAAGAATTTAGCATCAGGATCCAATACGGCAAAGCTTGTCCTATTTTGTCTATATCTAGCATATAATATTTAATAAATACTTTGAAGGTTTTCAATGCTGGTTGGTCATATTGGCTAGCAAAGGCACGCTGGAGGAGTTTTGATTCTTCCTGTCAAAGGACTGCTTTGAATACTGAGCAATACAGTCTTAAGCAAAATATTGTTTATTTTTAGTCGCTTATGACGATTCTTTTAACTTAATGCTGACAACAGTGTAACTGATTTTAAGTTATCTGAAAACAAAAATGGAATTTAATCTGAAAATCACGTGCACAAATTCTAAAAAAAAAATGCATGCGTGTTTAATGGCAGGGTGTACCATCCTGAGATTTTTTTTTAATGGCAAAAAATATTTCTTAGGTTTTGGAAAAATCCGCACTTTTTCTACTGGAAGTCCATGTAGCAACTTTCTTCTTAAATAACATAGCAACAGCAGCAACATTTTAAAATAGTCATAAAACTTTGCATAACAAGTTTATCCTGAAAGAATGATCCAGATACTTCAGGATAAGAGAATTTTATACAACAGGACAATTCACTAATTTTGACTTAACATCAGCACTAAAACATCCTGCTTCCAACTTATAACTCCTAGCTACAGTAAATACATTCCAATTAATCATGATATTGGAATTGGAAAACCTATAAGTATGTAACAACACTATTGTCTTCCAATAAGATAGGAGTTAGTTTTGATTGGTTTCTAAAAAAAGAGAAATTTTTAAAAACAAATTTCATGATAGCTATGAAAAATAAAATATAATCTACAGCTTTCACTAGTGTCATTTTAGTTGGTAGTAGCAAACGCCTAGAATTCCTGATTAAAGTAGGCATTTTGTTTAAGGCAAAGCAAGTTTGATTATGCAAAAAGCATAGATATCAGCACAGTGATAAAAGCAAAATGACCAATACATTTATATCACCCATGTTTTCCAGGTGACACATTACGAGCTATACAAAATGCTTATTTCATGTCAGTTCTCAGCCTACATGTTTGACATTACCTTAGCATCATAACTGTTGTAATACTTTGAAAATGTACACTTCATTTTTCCAATATCATAGGGTAAGCAGTATTTTCAAATACCTGGCCTTTTTTTTTTTGTCACAAAATCTTCAGACATACTGCTGGCTAGCTATAACTTACTGTGTTCAGTAATCATACCAAGGTGAGGATCACAAATACAAAACACAAAACTAAGCCTAACAATTACTCCATGTAATGAAAAAGAGTAAAATCAAGTAGTTGTGAATATACCAGTTTGTTGTCTTTGTTACACGTGTTCATTTGACAGTTTCTAGTCTGTATAGCTACTGAAATATTGCATAATACTCATTTTTCTTTCCTCTATCCTTTCCAATAGCAGCTGAAAATTTTTCTTTTGAATACATGGTAAAGCTTGTATATTTTGTTTATATTCATGTAAAAGCTGACTCCTTTTATTAAAAAAAAGTTATCGCTGCTTCGGGAGACCTAAGCGGAAATTTCACATTGGACTACGTATCATTTCCATGCCAACAAGTACTGATGGTTAACAAAAGCAAATCTTCATTTCATCAGGATTTTAAATAGAACTTTTTTAAAAATGATAAAATAAAAAACAGATGAGAATAATTCTTCAAGTCTTCTTCACTCTCGACTGCTCAGAGATACACCTTTAAGTAAGGCTGGATCAAGTACGTGGTGTTGGTACTCTTATCTTTGCATAGAAGACAAAAAGCAAAACCCAGGAGGTTATTTCCTTCCTAAGGTCTCCGCGAGTTTCTTAAGTCTTTTCTTCAGCTCCAGCGGAAACTTCTCATAGCACTTCTTACAGACGGGCTTCATGTCAAACTCCACAAATTTATTC
>contig_196 Average coverage: 30.26
GGGGTGGAGAGAGAGAAGTCCTAAGAGTCCGTGGACTCCTTCTCTAGTCTCCCAAACGCCTCCTCAGAGGCCAAACGGATTCATCAGTAAAAGAGCAAAGACCAAGTCTCACAATATCACAAAGAGATCATCAAAGACCAAGTCTCACAATATCACAAAGAGAAACAACAATAAGAGACAACAGAAAGCGATTGACTGCAGTCACAGCCTTACCTCCTGTTGGCCAGCTGTCCGTGGGTCTGGAGGAGGGTCCTCAAATCTAATCTCATCTCGGTGGAACCTCCAAATGTTAAACCCGAGTGGGCAGGGGCCAGGGGCCCCTCGCCCCACGACAAATGGAGCCCTCCGGCAGACACGAGATAGGAGACCAAGAGATGCAATCACGCATGAGGCAAGGTTTATTTCACACGGGCTCGTGGGCGCTCCCGCTTGATCGAGTAAGGAGTCGCGCCGAGCCGCACAAGCTGGGTCTTTTTATAGGATATGGGAAGCAGGAAGCGGGGTTACAGAAGCAGATGCATAGTTACAGGGATCCCATTGGCACCTTTAAGTCACACAAGGCTATGATTGGTACAGGAGCTGCCCTTGCTCAAAGCAGTCTTCAAGAATGACTCAATGTCTGAGAAATGGAAACTTATCTTTCTTTTGTAAAATAGAAACTTGGGAAACTGAAGCTTACTGTTCCTAGCTCTTGGAAAGCACCCAACGGCTCCTAGCTCTCTATCTTGCAAGGTCTTCTGCCGCTCCTTATCTCACAAGGTCTTCTGCCTGCAGGCATCCTATTGACCCTTTTTCTGCTGGAGCTAAATTTGGGCTCTACATTCCCCCCTTTTCTTTTGGGCATGTGGCAAATCATTGACTCAAGTTGCTTCTTGTTCTGGCCTGAGGGCTTGATACTGGTTTGTTAGTATAGAAGTCTGGATTACTGACAATCTTTCTCTTATGAACCATACTAGTCTATTGATAATATATGGCCCAATGGTTAGGAGCAAAAACAGAATGATGAGTGGTCCCAGCAGTGAAGAGATTAAGGTAGTCAATCAGGGTGAGTGGTTAAACACTCCTTCGAACCAGTCCTGTTGGGCCTCAAATTCTCTCTGTCTCTGGTCTAGTCTTTTTTTCAGTTTATCTAATGTCTCAGTAACTATGCCTGTCTGATTCGTATAAAAACAACACTTTTCTTTTAGGGCAGTGCACAATCTTTCTTTTTGAGGAGTGGTCTGCTTACGTGACTTGTCAGGTGTCCTGTCGGGTGTCACGTAGACTGTCAGGCCTGGAGTTTACACAGTTTTCAGCCAAGTCATTAGGGCAGAATCACAAAAGGCAGAGAACATTTAGGTTCTTCTTTTTTCATTCAATTTTTTAGTAGTTAATTAAGTATCTGATTTAATAACACTTATTAATACAATTAACAATGTATAAGCATCGTTGAAAATACTAATATTTAAGAATCTTTTAGTGTTAAGATGTTACATGTATACAACACAGTTCTGTCAGGAACCGGAGACTTGAACTGTCAACTGTTAAGGGAAAGGGGACGTCGTTGTCCGCTCTTGACTACTTCCTGCTGAAAATGGGCGCAGCCGAGTAACAGTAATAGTAGGGGGGCCTATTTAACGGTTCCTGATGGAAGGCAGAAGTCATCAGGTGCTCGAGGCACAGCCTGGCACATGAAAGTTTTTTTCTTGTTGAAGTCTAGATAACAAAACATAACATCAGTTTTAATACTTGAGCTTTAGAGCTTAGATGTAAGAGAATTGTTAGGTTTTAACCTTTGTTTTACTCAATTATAAAACTCTTTTTGAGCTGTATAAATAGTTGACCTAGATTAATTAGAAGGCACAGTAACAATATAAGGATTAGTATATAGTATCAGGATATAAGTCCGCTACAGGACATGTAAATGCAAGCTGACTTTTTGGAAATTATTGCATAGGTAATGTCTACCACAGTTATTAGAGGAAGGTAGAGTTTACTTTTAATTAAACCTGGAATGCATGGCAGAACTCTGGTGGGGCCTCTCTCAGGTTGTGAAACCACTGTAACACTAATGAGGGGCACAAACCCACATTATTCTACTAAACAAGGGCCGAGGCGACCTTTATTTTAGTTTGTATACCAAGCGGAGTCTAAAAAAAAGGCTTTTTCAGATTTACAAATCACTACTTAAAAAATCTATGAACATTAATAATATATCTTTTTAATATAACTCCGAAGATAGAGGTCCTGCATGGGAAGTCAGTACACAGTGACTCTAACGAGTTTAA
>contig_197 Average coverage: 28.20
CCAGATGCTTTTTGTCGCAGGCTCGTTGTACCTCTTGGGAAACCTCGATGCGAGAGAGTTTTTCAGTGCTAGCACATTTTGGAATTCTGCACATTTCGTGGAGTGCAATAATACTGTATAGTTTTCTCCCCCTCTTAAATTCATCTAGTTAATAGTGTTTTTTTTTTAATGTAAACATTGCTTATAACTTTCTTAGCCATATTTGAAACAGAAAATTGAGTTAAATTTGGCTTATTTTCAAAGATACCTGTTACATCGGTTGTGCTTTTGTATGAATTTTTTTTATGGTTTGAAAAAAATCAGTCTGTTTGGGAATGTAGCTGAAGTTCCCAAGAGTTCAACTAGGCATCTGTGATTTGGCCATTCGAATTTATGTAGTTTTCAAAATACTGCAAATTGTGAACAATGCTTACTATACAAAGCTATAGGGGGAAATCTAATATCCAGAGTACTCTGTCAATTTGTGCGTGTGTGTGTGTGTGTGTTTGCCAGAGAACTACCATAATACCAACTGCTTTTTAAGCCCTATTATGTAGTTCAAGTGTCTTGCCTTGACCAGTCTAATGAGTTGATTAACTGGGCCTTTCTCCTTAACTAAATAAAAAACTAAGCAGATGTCAGTTAAATAAAAAGTTTGAATTTGTTGCTCAGTATACCTGTTAACATTGAATTTAACAGTTGTCTCTCCNNNNNNNNNNNNNNNNNNNNNNNNNNAATTTCATAAGGCACACACTTGAGGCACACTCCCCATTTTTAGGATAGTTGAAATTCACTCAGTTGAATCTTTGCAACATTGATATTAATTGAATGGGAATCAGTTCTCTGATAGTTTGTCTAATATTTTAGAACTGTAGTTGAGGAATATAATTGGAAAAAAATTTAATATTGTTCTACAGTTCTGTAATGGCAGTTTAAACAAAGTTAAACTGATGGACTGTAAGAATAACTTAGCAGAAATAAGTCCATAGTGTGGAAAAATAATAATATTGCATCAGTACAACATACAACTCTGAAATTGGAATACAGTGGTAAAGCCAGTGGTCAGCGTAGGTGTGTTAGAAGTAAAGGGATTTAAGGAAACATGAGGTCATTCAGCCTTGGTTTCATCTAATACAGCTGTTTTTGAGATCTATTTTGAGGATGTTTTAATGATTCTTGGAAAGTGGAGTTAAAAGTAAGTTTATTTTGATGTAAAAAATGAAATCTATACATATGAAGAATATTAAAAATTAATGAAAATGCATATTATGGAAAAGCTATGCACAGATTATGATTTTTTTTTGCACCAGAATAAACATCTTTAATTCTGTTTTCCATGAACTTATTGAAACAGCTTTTGGACTTACATGTTATAACACCTAATTTACCGTGCTGGAAGTTTGTCTGCTAGCTCACGCCACAAAATTGATTAAGGGTTATCCTTTTGTTAATAACTTAGTCATCTATTAACAGTATCGACTTCTTCATGTAGTGATAGAAAGTATTACAATTAAAGGTCAAATTTTCTTAGAGATGATTATTAGTTGTAATCCCATTTTTATCTCTGAGAAAGCTTAAAATGATCTTTGTTAGACACTCCAAACTCCTTATCTCCTGTAAGTTGAAATGTCTTGTTGAATGTTTCCAGGGCTCTGTCTGCAGCTGACATTCCGCTAGTGACACAGTTAACTTCATGGTATGCAGACATTCGAAACTTGGGCTTTGAATGTCCTACGACCTGACAGGTCAAACTATGAAGAACCTAAGATTCCAATAAAACTTTCTCCATGTTTGCCTTAGGTTGAATGACGTGTCTTTTGAAGAATAGCTTTAAGTGACTTAGACACTGCTAAAATTCAGCTATTTTGTTGTCACCCTTTGCTTTTATGTTTAGCCATATTTAAATCTAGAGCTTAAGTGAAGAAAGTCTAGTGGGAGACATGAATAAAAAATGTTAAACTATGGAAAGTAAGCTATTTATAATGTAGTTTTATTATATTCCTAACATTTTAAATGTATTGCTTATAAATTGATAAAACATTTGAATTTATATTCCTAACGATTTAATTTGTTGCTTATAAATTGGTATAACTGTATGGTTTCTACATGTATGTGCACTAGTGTATTAATTAGAAGTCCACAGAACATGCCAGCAGGTTGGCTAATGTTATTGGACTTTTTAGTATATTGCCCGTTATGGAAGAAATTGTTCATCATGTTAATAAAAATGATAGTAAAACATGGCTTTACCTCAGTTTGTAAAATGTGCAAGACAAGTATGCTTTGGGATTTAAATGGCATTAGTTGCTTCAGGCAGTAGGATTATTAATGATAACAGTTGATCAGCCTTTACAGTGATTTACAATGTAATGGGATCCCAGTGATCTTTCTTGTTTTGAATGTTAGATTGGAACTTTGATTAACTGGCCAACATTCCATTATTGTCATAATTTAAAATAATTCATATTTTAACATTAGCCCACAGGATTTTTAAACATGGTTTGATATTCTGAAGCTTTTTATTTATTTATTTTTTAATATCTTTTTGGAGAAATAAGTGAGGAATTGTAAAGTTTGGGGACTTACCTCTTTAGAATTGTGAAAATAAACTTTTATAATGCTGATGTGAAAGGAATTCCTACTTTGTGGAATTAAATCTATATTAGAGCGTGTTACATGGTGATGTTATATAGGAAACTTTGCATTGTAAAAGTTATTGTCACTAACTGCTATGTTGATTTAATGGCTTATTACCCCATCCCGTGTTCACCGTTTCACCTCTCCTGACTCTCGAAACTTAAACGACTTCTCAAGCCTTATTATGGTCCACTTGTGCTTCTGTGTTGCTGAAGTGGCGGCAGCTCTGTGGGCTGTCTGCTGGAGCAGAGCAGAGAGGCACAGCGTACATTGCTGTCCATTTTTAACTCCAGTTTCCAGAATTCCTGAGAAACACACTATCTGAACTGTGGGGAGAAACAAAATAAATTCTTTTCCCTTTTTGGCCAAAAAAAAAAAA
>contig_198 Average coverage: 30.38
CAACGCAGAGTACTGGTAGTTTTTTTTTTTTTTTCACTCAAGAATGTGTCTTTATTGAAGAATCTGTAAGAAAAAAGGATGGACCCTCTGTAAAAAGAGGAGATGTTCCCTCCAAGCAGCAGGGAGGAATGAGCTCTGGTGGCTTCCCAGAAGTCGGTGTTTCGGGCCACGACTGGCTCCCATTCCTGGCAAGCACTGCATCGTGTCACTCTGCAGCTAGGAATTCCACCCAACCCCTCCTGGTACCTCCTCCCCGTTTCCCTACAATCCCAGGGCCCCCCGAAGCCACTTGCCACTGGCTTTCCAAAGGCCCAGGAAGAGATGTGCCACGCTTGCCTCTTAAGTGAACTTGGCTTTGCTTGGGACACTGTCCACAGGAATGTTACACAGCTTGATTCCTTTCTAGTAGAAAGGACTATGTCCAGCCAGTCTTGGGTGAACAGAAGCAAAGGGTTTCCCTCCTGAATGCGCACACCTGCGGGGTAATCAGACTATCACCCTGGGCTCTGTCAGCACAGAGAATGGAAACAAAGTCAGAGGAATATATAACATCCACGTGAGATAGTCATTGAGTTCTGCGGGTGGAGGGAGCTCGGGGGCCCCTGCTGGCCACCCTCGAGTTCTGGAACACCAGTCACTCTTCGCCAGCTGGGAGATTGTCCTCAATCCGCCTGATGAACCTCATTCGGATTTCTGTCACACCGTCTCCTTTCAGGGTATCCTGGACAAATTTGGCCTCCACAGCCATCTGGACCATCTCTAGAGCTCCTCGCAAGACCCCACACAAAAGGTTAGAATAGATTAAGGATGAGTGGTTATCAGGAAGCTCCACAAAGTCCACCAAGGGGTTATTTTCCAAGATGAGGGAGAACTCGTCGCCAGCTGGGCTCCAATTAGTGATGCTCGGAGTGATGCCCAGGTACATCTTGAACGCCACCTTGGCAATGACATCTGCAGTTTCCCGAAAATCATGACACCTCCCAACGTTTGACCGTGCCAAAAAGTCTTCTATCAGTCGAACTCCAATATTATAGCCCATTTTGTCCAGCTGTTTATTCACATCTTCATCATTTTCATAGTCCTTGCATAGCTGGGTGACCAGAGCTCCATAGGTCAGGGTGAAGAGCTCCGAGCTCATCTTCTTGCTCTCGGTGCCACGGTTCGCCTGCCTCGACATGATGCCGGCCGCCCTCGCCTCACCACGCCACACTACACCGCAAACCTTCTAGGAGACCCCGGCAGCTACCGTTGGACCCAGCCACGGGCCCTACGCCTTCGGGACAAACCGGTACTGACTCCCCCCGCGTACT
>contig_199 Average coverage: 35.21
TAGTCACGCTATTATAATTCTGTAAAACAAAATACAAAACAAGACCCACTGAAAACTCAGGTTATCAGAGAACAAGAAAATGCCTGATTTTTGTGTGTGCATAATCAGAAATGCCTGTGTATTTGACTAAATAAATTTATATGGATCATATGTGTCCTTATCAGTAAAAGTAGTCAAATTCTTGTGAAAGTGTGCAAGGTAATGTTTTAATGACAAAGCTACACATATTACATTTGAGTGCTAATCAGATTCTTTGCAGAACAGATTGTAGAGCTACAAATAAAAGTGAAAGTAAGTGAAAGACAGCTCCTTTTTTCTAATAAGAGATATATTTGAACGAGCAGATGAAAGTGTTGTGTCATTAGCATTTTAACATAGAAATAGCACAAAACCTTATTTACACTAAAATAGTTTTAATAATTGATTAAATTAACTATGATAATAATGTTTACAAAATAACATGACCTGATTAAGCTTCAAAATAATACAATGAAGCAAGTTTGAAGCAAGTGTACAATAAACAATAAAGAACAAAAAAGGACCAAGCTTGGTTAATAAAGACTCC
>contig_200 Average coverage: 27.87
TTCTTTTTTTTTTTTTCCAACAGGCAGGTTGGTCTATGAAGGTCAACTACGCAGGTGGTTTAGCGCCACCTTGATCTGGGATGCCTTCCAACTAGGCTTTACCTGCATGTATCAAGGGTACCAGGCACCAGACCCATTGTACCCCACAGGGGAAGCTTGCAAGGTTAGCTAGAGGCCTCTTGTCAGTATGTAGCAAAATCCACTACTGCAGATTCACAGCAAAAAGGCAGTGGTGGGAAGGGAACCTAACAGATATTTAAGCAGAAGCTTTCCAATCCTGAGCCCTGCAAGAAGGAGCTTAGTTCTCATACAGTACAACATAAACATTTTTGCATGTTTATTTGCATGTCACACCTATAGGCTTATTGCATCTACACTTTAAGTGTATTTACAAATTCAACACAATATCTACATATAAAAAGCTTTACTTAAAATTAAACTTGATGCAAGTTATGAGGAACCAATTGATTGGCAAATGAAACAGAGCATTCCTTCAACCATAGGCTGTTATAGATGTTCATATCTGGAGGTAAACCATGGAAGATAGAGTGTTTAACAGTGGGATAGACTATAGATGTGAAGGTATATTTACTTTTTAGGCTGCAGATGCAGCATTGTGGCTTTTTAAAGCACTTGTTGGAGTTTCCTAGATGCTCAAATGTGTCTGCCACCATTTGCACACAAACATGTATTACTTCATGGTGCAGAGCATTTCAGAAGCTCACGAAGGTACAGTCTTAGCACATGGTGTATTACTAGCATTGGAAGGCTGCTGCGTGTTTCCAGTTTCGGAATAACCTGTTTCTTTTTCTATGAATTGGCTACTATGCTGACATCTGTTTAACGGAATGAGATTTGTTTTATAGAAACTAGGGAAGACTACAAAATCGTCCTGTATTCCAATTGGTAATAAAGTTTTTCTTTCTAGACTTTATGGGGGAAATGCTCTCTGAGATAAATTACCCTATGCTTCTGATTTTCACATTTCCTTCCCTCCCTCACCCCAGCTCTGGCCCATCACTGCAGCTTTCACTGTCTTTGCTTCTAAAAAGCAGCCTGGGCAGTAATCCAGGCTAGAGTTGGCCATAATGGCTCATAGGGTGTGGAATGCTTCCTGTCTGAAGGCACTACATGTGTCTTGACCTGGGTTTTCTGGAGTCATTTCTGAACGTTCGAGTGATTTGTGTTTGATGCTTTCTGTGTGGCTTCACTGCTGAAATGCCTCGTGAAACACATTGCTTAAATCTAAAGAGAACCGTAGGCAGAGAGAGGGTAGAAAGCAGAACATTGTGCTGCTGTAACACATGGCGCATGAAGAAGCCTAGAAGTAACCGGAGCCAAGAGCAGGGGACAGAGTCTGACAAGCATCAGCAAATGCAACGGTCAGAATGAACTCATTTAGCAAGTAGATACTGTACACACTCTTCCTACCAATCTCCCCCAAAAGACTAACCACAGCTAGTCACAGTCACCCATTTCACAGCAATGCCCACCAAGACACTGAAGCTCTAGAGAACACTACACTCTGGACAATGAAAATGGAATTCATATTCGGGGGGCTCTGCTGAGGATAGTATAAACAGAGTACCAAACCATGTTTGAATAGCGTACACAGGTATGCCCTTTACACAGGTAGCATTTTTCATGCATCAGGTTGAACTGTATTCCGAAGAGGAAATGACATCATCTGTTGCTGATGTTGTGTTATTTCTATGAGTTCTGAGAAATGAAGACTATCCATCTTGAGCAGAAAATGTGCACTGTGCATTCCAACTCACGTGAACCGGCCTGAGTCGCCTGCTAGCTCTAACTGCTCTCGTAATATTAACATACAGCAGAAAACAGACCTTCCACTTGTATGTTCATAGCATGAGAGAGCTGACAAACAAGTGCTTAAGAGAAATTCTTGAGAAATGGAATCACGGCAAAGAGCTGGAAGGGCTAAACAAAGGAATTCATGGCATTGACAGGGGAAGGGGCCTCGGAGCTCTCATTCCCTTCCGCTGGTTCTTTCTCTTTCTTACCACTGTACTGTCCAATGAAAGAGCCATCCTCATTGAACTGGCCATTCACTCCCTCTCCATAGTCCACTAGGCTGTCGTCGCTGTCTTCCTTTTTCACAGTCCTGTCTGAAGGTGTGCGACTTCCTTTTTTCAAAGGCTTGTGGTCCTCAGCATCGCTGTACTCTCCAAACGTTCCATCATCTTCCTTCATTGGCTGGATTTCTGGGTCGGCGTGGGCGTCTTCCTTTTCTTTCACTGGATATTTACCACCTTTGTTTCTTCTGATGAAGCAAACGATCAGCAAGATGAGGATGAGGAGAGCAAC
>contig_201 Average coverage: 50.53
ATAAAAAATGAAGTGAAAATTGTTATACTACAGTAATTCTGGAATAAAAGAAGCTGCAGCAATAATTGAGTGGGATCAAGTGGATTGGAGGAGGCTGGTGCTGTCTGCCAATCTCTCGTTTGCCTCAGACAGGTCTCAGAAGAGCTGCTTCATGTCTCCTGGGAGCAGAGCACAGCAGGCAGCTGTAAACAGATAAGTCACCTTGATCTGCAGTATTGCATGTTAGGGATGAGTGGAGGATTCGACCTGGCACTTGTTCCTGACCCCTTAAGGGATGCAGGAGTGCGGGGTTTTCGATGTCAGGCCTTGTAGGAGGCCGCCCAGGCATCTGGTGTGACAGTGCACCTCACTCGGGGCCACAGTAATTCCTCAGGCCTCTCTGTGCCCTGTTAATGCTTACAAAGCGAAGGGAAATTTATGTCGCATCTAACTGCTGAAGACCCTGTGAAAGGGGTAATCAAATTTGATGTTAACAATGACATGTTTATTTCACTAAAATTTATTGTGATGTATAATGTGCAGAAAACCATTTAAGTCAAAATAATAAAGTGTTAGCGAATGTATGTTTTTAGAAAGATGTCTCCTTATTTAAATAAAATGCTGTTTGTAGTTAGTTGTTGGGGCAATCTTGGGGGGATTCTTCTCTAATCTTTCAGAAACTTTGTCTACGAACACATTAATGGACAAGATCAGGAATTGAGCAGAAGAACGAATTTAACTTAAGGCAGGAAAGACATCTTATTCTTCATAAATTGATGAGCATTTGATAATTCCAGGCAAATGGCAATAGAGGCTCTAAATAAGGAATAATAAACACTTCTTAGACAGGTGGGAGATAATGATCAGAGGACAAGGTAATGACATTTTGTTTCCAGAAAGTCAGATCTTTAAATTCATCGGCTAAAAGTAACCAAGTACTTGACATTTCCAAAGTTTGCATGTTAACTGTAAGTGCTTATAATCGTCTCATTAAATATTAGGTGGTGATCAACACTGCTGAACTTAGGCGTTTGGGTCGGGGATGTGTGGGTTTAAAAAGCTTTCCTTTGCAGAGGTCTCAGTCCCTCACGAAGCTGTTGAGGATTCTGACTTGCATAGAGTGCTTAGCTCTGCCTTGTTGGGAGTGTGAGACGTGCAGTGAAGTGAGTTGATCAGCGGATTCTGACTTGTTCCTGGGTGGAGGGGGTGGGGCTTACTTGTTTTAGCTTCTTTTTTCCAGACTACACAGAGAATGCAGTTGTCTTGACCTCAGGTCTGTCAGTTCTGTTGGCAAGTAACGCGGTACTGTTGTGACCCGCTGCTATTAGGATGCCTTGTGAACGACTGGAGTATGAGTACAGTGTGCCCCAGTGCTTGGGGTAGTGATTGTGGAAGGAGGATGCAGGCTGCCTGTTGAGGGCATTTCTGGAGCTTTGAGCAGTCATGTTTGTGATTGAAGCCAATGCCCTTTTCTGTGCTCCTTAGGTAAAACGCTTTTTGTTCCTTTCTGGTAGGGTGGGGGGCACTGAAGCCTTTAGTCTTTTCCAGATGCAACCTTAAAATCTGACAAGACATTAATCCAAACAAGCAACAATCTTGAAGAAGTGTCACTGGCAAGTGAAGATGTTGAACAGTTGAGTGGTGGCAGTGCGTTGTCTGTGGGTCTCTCTCCCCCTCCCCTGGTCTTAATTCTTACATGCAGGAGCACCCAGAACAGCAGACACAGCTTTGCGAAGGGCCAGAGAAGCAGACCAGTAAGGACAAATAGCCCATTTGCTTACGTAAACACGCACATTGCATTGTAAAGGTGGGGCTTGGGAACCACTAGTTCTTTCAGATGGTATTCTTCAGACTGTAGAAGGAGCTTCCTGTTGAATTCTCCAATGGACAAGATGAGGATGACAGGTGAAAAAGCTTTTTCTGTTTCCTGTATGAAGTCAGATCAGTTGTGGGCAAAAATTGGTAAATAGATTCCAGCTTTATGCTGGGTCCTGGCATGTGAGCCCCGTTGTGCGTTGGCAGGGGGGTGGAGGGGTGAGGTGGGCGCTAAGCCTTTCTTTAAGATTTTTCAGGTTCCCCTCACCAAAGGCACTGAAGGCTTAAAGTAGGACAAGCACGCAGCCTTCCCTGTGGCGAGAGACAACAGAGCGCAGTTGCTTAAGGTCGTGGTTCTCAGTAGCAGTGAGGACCATCGGCATCAGCTCCGTGAGGAATGCCTGTCTCCTGGGCGAGGCCTAACGTGTTCATTCAGCTGTTTTTACAGCAGCTTAACAAAGCCCAGGTCTCCCGCTTGATGGGGGGGGAAAGTGGGCAACCAGTTTTCCCTAGCTTTTCCAGAAGCCTGTTAAGCAAGGTCTCCCCACAAGCGACTTCTCCGCCACAGCACCACCCCCTGCCTTTGGCCTAGCACTGACCCTTCACCCTCCCCTCGCTGCAGCCAGTAGCTCGGATGATGCAGATGAAGGTAACATGGTGCCGAGGTGTGGGTCGCACTGCTAGAAAAGGCCATTGGCTTGTAACGTTATCAGCAGTTATTAAACCACAGGTAAATAGCTCTTGTTTTACATACAGCACTTACCCAGTGGCTAAAATCAGCGTAAACCAGTAAGTGGAGCAGTAACATGCTTGAGAGGTGTAATGTGGGTGGGAACAGAACTTGTGACTGAAGCTAGGCTGTGGTGGGTGGGATTGCAAAACTGTGCTAAGACTCTTGCAGGTGAACATGGCAGACTTGGCCAAGCTAGCTTCTTAGCAGAAGAGATTCTCCAGTGTTCTTCAATAGGGCTGTTAAAGGTTTTTCTTTTCCTGAGAAAACAAGTTTTGTTTTCTCAGGTTTTGCTTTTTGACCTTTTTGTAGCTTAAAAAAAAAAAAGCAAAAGATGCTGGTGGTTGGCACTCCTGGTCTCCAGGACAGGGTTCATCCCTGCGGCGTCTTTGCTTACATTGTCTGTCCTTGTGGACCCTGGAGCCAGGGACAAAGCGACTCCCAGATGGCCACAGCAATCGGGACTGGGCCAGGCCAAAGCCAGGGG
>contig_203 Average coverage: 20.50
TATCAACGCAGAGTACGCGGGGATCCAGAGGAGGTTCCAGAACCTTCTCTTCAGGAAGGGGAACGGGCGACTTTAGAAGAAGGAGAGATTCCTTGGCTCCAATATAATATAAATGAGAGTAGCAGTGAGGGCGATAACGATTCTGGTCCTGAAATGATGCAACCTGGAGTCTTCATGCTAGATGGCAACAACAACCTCGAAGATGACTCCAGTGTCAGTGAAGATTTAGAAGTGGACTGGAGCCTGTTTGATGGGTTTGCAGATGGGTTGGGAGTGGCCGAAGCCATTTCCTACGTGGATCCCCAATTTCTTACCTATATGGCACTCGAAGAACGCCTGGCCCAGGCCATGGAAACCGCCCTCGCACACTTGGAGTCGCTTGCTGTGGATGTCGAAGTAGCCAACCCGCCTGCAAGTAAGGAGAGCATTGATGATCTACCTGAGATCCTGGTCACGGAAGATCATGGCGCCGTTGGCCAGGAAATGTGCTGTCCTATTTGTTGCAGTGAATACGTGAAGGGGGAGGTGGCAACCGAGCTGCCATGCCACCATTATTTCCACAAGCCCTGTGTGTCCATTTGGCTTCAAAAATCTGGCACCTGCCCTGTGTGCCGCTGCATGTTTCCACCCCCTCTGTAAAGACCAAGGGAGTGGACCCTGGTCTGGTTCTTTTCCCCATCGCAAAGCCACAGTATACTGCAGGAGCCCTCTCAAAGTTAACAATGACAGTGACAACCAATCAGTAAATTAGACAAAACTTATTGATTACTTGTGATTCTTTCCAAGGTGAAAATGGCTGTGTGCAAATTGCGTTACTTTCCAAGATAAAAATGGCTGTGTACAAATTGCATTCAAAATCTTACTGTCCTTTAGAGGCTAGAAAGGGAAAACTAAAATTTCTAAGATGCTACTTGAGGTTGCAGTATGAAGGTACATTTTCTAACTTGAAACTCGAAGTAAATTACGTTTGTTTCTTTGGTAGAATTTCTTGCTGTTATTGTAATGTCAAATTTATCTGTTAAATAAGTCCAAGAGACAAAATCACTTTTGTTGCATGTTACGGGTTAATGTTCCTGTAATTGCAGTGCCGTAAAAGCCTATTAAAGCCCTTTTGGTTTTCCATAGGTTAAAAAAAAAAAAA
>contig_204 Average coverage: 35.30
CCAGAGTGAAGCAGGTGCTTGCAGATATTGCTAAACAAGTGGACTTCTGGTTTGGGGATGCAAATCTCCACAAAGATAAATTCCTTAGGGAACAGATTGAAAAATCTAGAGATGGATATGTAGACATATCACTTCTACTGTCTTTTAACAAAATGAAAAAACTTACTACTGATGGCAAATTAATAGCCAGAGCATTGAAAAGTTCTGCTATTGTAGAGCTGGATTTAGAAGGCACCAAAATCAGGAGGAAAAAACCTCTGGGTGAAAGACCAAAAGATGAAGATGAGCGAACAGTGTATGTGGAATTACTTCCCAAAAATGTTAATCACAGCTGGATTGAAAGAGTATTTGGAAAATGTGGCAATGTGGTTTATGTAAGTATACCACATTATAAATCTACTGGAGATCCAAAAGGATTTGCTTTTGTGGAATTTGAAACCAAAGAACAAGCAGCAAAAGCTATTGAGTTTCTTAACAACCCTCCGGAAGAAGCACCAAGAAAACCTGGCATATTTCCTAAAACGGTGAAAGACAAGCCCATTCCTGCCCTCCAAGTAGCTGAAGAAAAGAAAAAGAAAAAGAAGAAGAAAGGGCGTGTGAAGAAGGAAGAGAATGCACAGACCAAAGAACTACCAGTGGACACAAGCAGTGAAGGCAAAGTGAAAAGCACCAGAGCCGCATCTGAGGGCTCTGAAGCAGAAGCTACTGAACCCCAAAAGCAGCCCTCGAAGAAAAGAAAAAACGTGAAAAGGGTCGTCTGTCCAAAGCCTCTGAAGGCAGAACAGAGAAGAGGAAGAGAAGCAGCTCTGAAGATGCAGAAAGCTTAGCTCCCAGGTCAAAAGTAAAAAAAGTGGCCCATAAAGACAACAGTAAAACTGAAACACCAGAAGTTTCCACAGAAAACAGAGATTTAGGATTCTCTACTGAAGAGGAAAAGGATACCGGAGACATTAAAGATAGTGCTCTCTTAAAAACAAAAAGGAAGCATAAGAAAAAACATAAAGAGAGACACAAAATGGGAGAAGAGGTTATACCTTTGAGAGTACTATCAAAGAGTGAATGGATGGATTTAAAAAAAGAATATTTGGCCCTACAAAAAGCCAGCATGGCTTCTTTAAAAAAAACAATATCCCAAATAAAATCAGAGTCAGAAATGGATACAGACAGTGGAGGACCTAATAAGTCAGGAGTGAAAAATGAAAATGAAACCAGCAGGGAGGAGCCTGGCCCCCCAGAGAAGGTTCCTGCCACAGGACCACAGTTTGTGAGTGGAGTGATTGTGAAGATTGTTAGCTCGGAGCCCATACCTGGCAGGAAACAAGTCCGGGATACTTTGGCTGCAATCTCAGAAGTTGTATATGTTGATTTGCTAGAAGGAGATACAGAATGCCATGCTAGATTTAAAACTCCAGAGGATGCTGAAGCAGTAATGAAAGCATGTGCGGAAATCCAGAAGAAACACTGCTGGAAAGTAGAAATTCTTTCTGGTGATCATGAGCAGAGATACTGGCAGAAGATTTTGGTAGACAGACAGGCCAAACTTAATCAACCTCGGGAAAAGAAAAGAGGCACTGAGAAGTTAATCACCAAAGCTGAAAAGATTAGACTGGAGAAGACTCAGCAAGCAAGTCAACACATTAGATTTTCTGAGTATGACTGAAAATAATTACAGTTGACCTCTTCCTGGTTCACTGGATTCTCCACTAATTCATAGAAAATCCATTTGTATTATGGTAGTACTACATAACAGATGTTTTTCTAAGATTTACCTTTAGTTAGAATTGTTATTCCTCAGCTTAAAAATAAGACTCTTGATTTTTCTTTAAGCATTTTATTTGTTGAAATTATCTGAGTTAACCTCAAGTGATTTCCTAATAAATTTCTTTTGAACATTATCGTTAAAAAAAAAAAAAAAAAAAAACTACCAGTACTCTGCGTTG
>contig_205 Average coverage: 45.29
GGTTAATGACTTGACTGAAGGCATCCAAGTGCTTCATAGCTTCCAGATGGAGATGCAGTCCCTGGGAAGACCAAGACAGGACTGGAGTGTTAGGACTTCTCTGGGCAGGAGAATGGGGCTGAAGGCTTAGTGGATCACCACTTCTCAACGCTTTAAACATCTGTGCTGATCTGGCGGTCTGTGTGACATCCTAAAGGACTGGGCTCACGAGCTTCTCAAGAGCTGAACACCTGGAGGTCTTTGGAGGGTGGTGTGCTCCTTCACACATGGCCTTGTCCCATAGGGAGCATACCCAGACCGTATGTCTTGAAATATAATAAAACAATAAAT
>contig_206 Average coverage: 13.10
NNNNNNNNNNNNNNNNNNNNNNNGGGGATGCTGGATAGTTCACAGGGTTAGAAGAAACGTTTGGTTTGAAACCAAGGCTGCCCTCTGATCTTTGCAGCAGGAAGTAACAGCTCAGTGATGATTTAGTTCCACCTATTTTTTATTATTTTTTTTAACTTTTGCAATGCTAGGTGTCCTGGAAATCTTGGTTATGGAAAGTCATTCAGAACAACAAAGAGGTAATCTCACAAAAGAAATCTAAATTCTACCGAAAAGAGGAAGAATGTAGACGGGGAAAGCCACTCCCATGGAAATACAAGAATCAGGAGTCTTCAGCATGGCCCGTGCTGTTGTGTCCTTTGCATCTTTTTCAGGTGCTTCTGCCAGATCATCTCATCTGGCTCTGAGGACTCCTGAAGCTCTCCTCTGCCCTGAGTGGCTGCAGTTTTCCTGTGTGTTTCCCTAGTTCTCCAATGGAGTTGCTGGCAGGTGCACATGTACGTTCTGCAAAAGGTCTCATCTCTTGCATCCTGATTCTTTCTCTGTCCAGCCTGACTTGTTCTAGAGGGCAAACATCCATTACTTCCAGCCCTTGTGCTAAAATATCCCATGAGCTATCTCTTTTTAATTCCCTAAGTTTATGCTCATGACTCTTTTGGAAAATGAAAAGCCTGTGTAAGGCCAAAGAAAGCTTTGAAAGGTAGACTGAAACCCAGACACTGTTTAAAATTAGTAAAGGACCATGCATTAATGCCTGTCAACAGTGCTGGCATAATGACTAACCAGTTACATATTTCCACATGCTTGCTGTTAGGTAGCATTTCCTATTGATTGCAGAGATCAACTGACTCATCCAAAGCTTACGTAGGCAGAATGCAGATATGGCTCAGATGAGGGAGCCTTTATGTGAACGGGAGATGGCAGAAAGTTTTAATTCCTGTTCAGTTAGAAATCCAGTAATTTAACTTACATAAGTAAGTAAATAAATACATGCATTACTGTACAGTACTGATACATGTCATTTTCTGGTATTACCTCATCACTTTCTGAAAAATCCCACAAAAAAACAAATTTATAACAAAAGTATGAGTTGTGCCCAGATAATAATCAGTGTAAGGCCAATCAATGTCTATCTTCAGTAAGATTTTTTTTTCCAACGTGGTAA
>contig_208 Average coverage: 15.40
TATTTTTATTTGAAAGGCATATTTTTTTCAGAGACAAGAGAGAAACAGAATGAGCGATCTTCCATTTGTTGCTTCACTCAACAACTGGCGGCACCAGCCAGAGCTGAGCTGATCTGAAGCTGGGAGGCAGGAATTTCTTGCCCATTTCCTAGGTTGGTGCAGGGGTTCAAGGACCCGGGTCATTCTCTGCTGCTTTTCCAGGCCATAAATAGGGAGTTGGAATGCAACTGGAGCAGCTTGGTCTAGAACTGGTGCCCACATGGAATGCCAGCACTACAGGCGGAGGATTAGCTTGCTATGCCACTGCACCAGCCCCATGAACTGGCAAGATGTTTTTAACTGACAATGTTCATGTGTCAGTTAAAAATGGAAATAAAATTTTTGAAAATAAAATTGTTCTCCATGTTTTAAATGAAAATGTTTTACATTTTTAAAATCTGTTTGTTAATTGTAACAACTGTGTACCATGTTAATACTAGGGAAAGCTGAGTTATGACTATGTGAGACCTCTCTCTACTACCTTTGCAACTTTGTATAAATCTCAAAACTATTTTAAAAATATTGTTTAGAAAGTTAAAAGAAGACAAAATTCAAAATATAGAAAAGATCCATTTAAGTATGAGAGAGGAAAAATATTTTTTAAAAATTCAAAATATAGAAAAAGGCAAAACTTTAAAAAGCCTTAAATTCTAAAAAAATGAAAAAAACTCCTTCAAAAAATAAGAACATAAATAAAATCCGAAGAAATAGAAAATCATGGAAATGAAAAATATGCAAAAGGAAAAATAAGCAAATAAATTCTAAAAAAGAAAAACTGAGGAGGATAAAATGCAGTGAAGTCTCTGAGGCAGGCACTGATCCTATAGCAGTTCAGCCGCTTCAGTCCTATAGCTGAGTGTCTCAGTTTTATAGCTGAGACTTGTCTCTGACTCCAACTTCTGCTGCTGCAAATCATGCCAGGTGGTAGTGACAGCTCAAGGATTTGGATTCCAGCCACCCAGGTAGGAGACCTGAACTGAATCCTTGGTTCCTGGGTTTAGCCTCAGCTCAAGCAGGTACTTGGAATCAGTGAGTAGGAGATCTCTCTGCGTCTGCCTGCTTCGATAGATAGATAGATAGATAGATAGATAGATAGATATAGATAGATAAATAGATATAGATAGATTAAAAACTCCAAGCAAATGAAGAAAGAAACATAAATGTCCTCACAAAGTACAAAATAGCACATCATACAAAGATGAACCAGGAGACAAAACTCTCCAATCCAAAAAAAAAAATTTTTTTTATTTTTAAACAGCAAAGGAAACACCGCTGAAAACACAGTAAAAAAAAAAAAATAGAAAAAAGAGAAAAAAAAGGAAAGGAAAAAAAAACCCATCAGCAACAACAACAAGAAAAAAACCCTAAAAACCCAAAAGGATAAAAGGAAAACAAAATTGAATAAATAAAACGTGCACGATAGAAAAACAAAGCAAAAAGGGAAAAA
>contig_210 Average coverage: 44.03
CAACGCAGAGTACTGGTTTTTTTTTTTTTGTACAAGATTCAAAGTTATATTTATTTTCAATAACAAAAACAACCCAACAAAGTGAAACTGACCCACTAATTTTTAAGTCTAATGCAGTACTTATAGCACAAAATAAATTTTAAAAAAACATTACTATTCACACAGTAAGGTTGTTCTGAAGACTTTTTAGGACTTCATGTCAGTTTTAACCAAAACTTGAGTGGTAGGTAAAGAAACATACTTGAGACATGACATGACTGGGAAAGGACTGAAGAAAAGGACAGGAAAGCAAAAATGGAATTCTCAAGGCAGTAAAGTCAAAGCTCACGGGGGTGGGGGCGATAATCAAAGCTTTGTAATTAAATCTTTCCACAATTCTACACAACTGACTTGGAGTATTTCACAAGCTACAGGAGCATCTGCCAAAAGGCAAGAGGCTCTTCACACATGCCTCCTAACTTTCCTCCTCTGACTTTGTTCCTAGCGTGTCACCAAAGATCACTACTATGTAAACCAACCCCTCAATGGTTTAGATTTTCCTTTCATAGACACTGATATTTGCCAGGAACAATTCTAAAAACACATATTCAATTTTGATTTT
>contig_211 Average coverage: 17.10
TTTTGCAAATCTAGGTCATCTTGTCGGGACCAAATAGGGCATCCATCAGCTCTCCGACCAGACTCTAAAAAGGAGGAAGTAGCTTCCAGCTCACCACTATTTTTCAGAAAGGCCTGTGTAACCGTTGACAGATCTAAGTTAAACTTTTCCATTAATTGCCGGATGATCTTAATGGCAGCTCCCACTTCTGGTGCAGAAACTTTCTCTTCTTCCTCTTCCTC
>contig_212 Average coverage: 24.41
CAAAGACCTGCTGAATGAGCTAGAGGTGGTGAAGAGTTCGAGTTAAAGAAACTTGAATGTTCTGAAAGTAGATTGAAAAGGACTGAATTAAGCCTAAAAGAATGATCTTACTAAAGCTGAAGTCATTTACTGTGATGCTGGTTGATGAAAGGAAAAATATGATGGAAAAAATCAAACAGGAGGAAAGAAAAGTCGATGGGCTGAATAAGAACTTTAAGGTGGAGCAAGAGAAAGTCATGGATGTAACTGAGAAACTGATTGAAGAAAGCAAGAAGCTATTAAAACTGAAATCTGAAATGGAAGAAAAGGTCTACCACCTGACAAAAGAGAGAGATGAGTTGATGGGAAAACTGAGAAGTGAGGAAGAAAAGTCTTCTGAATTAAGCTGCAGCGTGGACCTGCTGAAAAAGAGACTGGATGGTATGGAGGAAGTGGAACGAGAAATAGCGAGAGGAAGGTGTCGAAAAGGATCTGAACTCACCTGCCCGGAAGATAATAAGATTAAGGAGCTAACGCTTGAAATTGAGAGACTGAAGAAACGTCTCCAACAACTGGAGGTGGTGGAAGGGGATTTGATGAAGACAGAGGATGAGTATGATCAGCTGGAGCAAAAATTTAGAACTGAGCAAGATAAGGCTAATTTCCTCTCCCAGCAGCTAGAAGAGATCAAGCACCAAATTGCCAAGAACAAAGCAATTGAGAAAGGTGAGGTGGTGAGTCAGGAGGCTGAGCTGAGACACAGATTTCGTTTGGAAGAAGCCAAAAGTCGAGACTTAAAAGCCGAAGTCCAAGCTCTGAAAGAGAAAATTCACGAATTGATGAACAAAGAGGACCAGCTTTCTCAGCTCCAAGTGGACTATTCGGTCCTTCAACAACGATTTATGGAAGAAAAAAAAAAAACAAAAGCATGGGGCAGGAAGTCCTCAGTCTAACCAAGGAGTTGGAGCTTTCTAAGCGCTATAGCCGAGCTCTTAGACCCAGTGTGAATGGGAGAAGAATGGTGGATGTCCCGGTGACGTCGACCGGGGTACAGACAGATACAATCAGCAGCGAAGCCGCGGAGGAGGAAACACCTGCCGTGTTCATACGGAAATCCTTTCAAGAAGAAAATCACATCATGAGTAACCTTCGACAGGTGGGATTGAAAAAGCCCATGGAACGCACCTCTGTCCTGGACAGGTACCCTCCAGCTGCGAATGAGCTCACTATGAGGAAGTCTTGGATTCCATGGATGAGAAAACGGGAGAATGGCCCCCCAGGAGTTCTGGAGAAAGGACCCCGCACGAATTCCAGCCCAGGGCACCCAGGAGAGCTAGTCCTTTCACCAAAGCAGGGCCAGCCCCTGCATATTCGTGTGACACCAGACCACGAAAACAGTACTGCGACTTTGGAGATAACCAGCCCCACCTCTGAAGAATTTTTTTCTAGTACCACCGTCATTCCTACTTTAGGGAATCAGAAACCGAGGATAACCATTATCCCAACACCAAATGTGATGTCCCCCAAACCAAAGAGTGGAGACACTAGTCTTGGCGCAGAAAGAGCCATGTCCCCTGTCACCATTACTACCTTTTCTAGAGAGAAGACTCCGGAAAGTGGAAGAGGCACCTTTTCAGACCGGCCCACATCACCCATTCAGATCATGACCGTGTCCACATCAGCAGCACCAGCTGAGGTGGCAGTTTCTCCTGAACCCCAGGAAATGCCCATGGGAAGGACTATCCTCAAAGTCACCCCAGAAAAACAGACTGTCCCAACTCCAGTACGAAAATACAACTCTAATGCCAACATTATAACCACGGAAGACAATAAAATTCACATTCACTTAGGTTCTCAGTTCAAACGATCTCCTGGGACTTCAACTGAAGGAGTTAGTCCAGTCATAACTGTCCGACCAGTCAATGTGACAGCTGAAAAGGAGGTTTCCACTGGCACTGTCCTTCGCTCGCCCAGGAACCACGTGTCTTCACGACCTGGTGCGAGCAAAGTGACAAGCACCATCACCATAACACCGGTCACCACCTCATCCACCCGAGGAACACAGTCGGTGTCAGGACAAGACGGGTCAACTCAGCGGCCTACACCCACCCGCATTCCTATGTCAAAAGATGCTGGTTTTTAGGCAAGGCCTGACCTGTAGCTCCAGTTCTGCTGCTAGCAAGTAGATGCCTCAGTGAACCCAGCAGAGCCGCATGTTCTTCATCAGTAGGATGTGGGGGCTGGACAACATGCTCTTCAAGGCTTTGTTTCACACTGTTTTATTTCTCAAAAAATTCATTATAAAATAGCACATAGTGTGTTGTCATTTACCAGCATCAAATCCTGAATTTAGATTGTGTTGGAAAAATAGATCTCATAGTTAATACAGGGGCTAGACCTCTAAGCTGCAAAAACAAGAGCCTTTACTGTGCTTTCAAGATACTTTGAATGTGAAATAAAATGGAAATGAAATGTGGAATACCCAAAAAAAAAAAAAA
>contig_214 Average coverage: 20.57
TATCAACGCAGAGTACGCGGGGCGACTAAAAGAAAAACGGAAGAAAATACGAAATAATAAGAAGAAAGCACCATTTCAAGCCAAAAAATATAATGCTGCTTAAAAAAAAAAAATCATGCTTAAGAGGGAATAATATACATTTGACTTGTTAAACAGCCTATTCCTGATCGTAACACCTGTCACCACTACAAAATGTCTTCAAGGCTTCAATCCCACACTTAGGACAGTATATTTCTCTAGTAAGAAAATCACCTGATAGGTTGGAGTGAACCGCAGTCCTGGAGCAATCACAGGAATGTTATCTAAGAACACAGCTTTCTCACTTCAAGTTTAGGCTTCACAGCGATAGATGACTCAGGTGCACAGGAAGTACAAACTAAGGTGCTAAATCTGATCATCATCATTTGCTGTGAACTGTACTAAAGCCTACATTCACTAACTGTACCCAGCTGTTATCCCACTCTGTAATCTTATTCTAGGGACCTAAAACATAAGCTCACTGCCAATGACAAGCCCATGGTCCACACCCAGTTCCACCAACAGAACTGAGTCACAATGATAGGTGTTTGTTTAATGGACATTTCCCATCCACCCCAGAATCTGCCCATCTGCTCTTCCGTCCATGAAAATTAACAGTCTCATGTACTATTCTTCCCTTTTAAACACATTTGAGAAGTTCTTCTCCAGAGAACTTAACCCCTTTAGCTCTCTTTGCTCATGGGTAAAATTAGACGCATGTTATGCTATGATTCGTGTAATGATCTACCCCTGCCCATCTCATGTCCTTCCAATTGTGTAGGTTAAGAAAAATGGCAGTGATGAATTTTAAGGGTTCCCCAACAAATAATGAAAAAGTTCCCTAGATTTTAGTCTTTTACCTTAATCTAAAGCCATTAATCAGGGGGAAAAAAACAAACACCTCACAAGGATGTAGTGTTTCACCTTGCCTTTAGAAGCAGCACACTAATTATCCCAAGCTGTGATTAAGCTGACCTTAGAGTTAGTAGTGTAAGCTAGAAGAGGTATGAGTGTTTCCGTGGACAGTAAAGGCCAGGGTCTCATCTGTGTCGGTTCCTTCGTGGTGATGTAGAATTAGCTTTTTCATGCCTTCACAGTTAGAACCTACGTTCCCTACCTCTCCACTTCCCCCTACTAGTCTAGGTCCTAAAGAAGCCTAGATTTCCCTCCTCTATGCCTTTAAGAGTGCTCTGTGTAAGGTTATTTTATCACCAGGACAAAATGCTACTGCCCAAGAGAAAAAGAACCCACTTCTGGTGAGTCAACACCACCAGCAAATATAAAAAAGACATCTGTTTTCTGAAAGCATCTTCCCCGACACTGTCGCCATTGCTGCATGCTTGACAAGGTCGCCCCTAGCTGCTGGAGGCGAAAAAGCCTGCTCTGCCCCACCCAAAGAGGGGGACAGTGACAGCCTGCCATGGGCTCAGCTGTGTAGCCTCCGCCTTGCCCAGACTTCCATATGTGCCAACTGTGAAACAGGATTTGTTCCCTCTGTGCCACATCTCCACCAAGAGCTTTGTGGTGATAAGGACACGATGCTTTCAATGACCTTTCTTCTCCCAGCACACGCTTTCAATAGTTGAAGAAACTTGATACTCTTCTACATTTCCTTTCCCTTAGCCCATCCCTGTCTTTTTCCCTCACTTACTGTTAAGACAATTAGTGAAATAAAAAAAATTAAAAGCCACACAAATCTCAAAAAAAAAAAAAAC
>contig_216 Average coverage: 28.84
GAAACCAACAAGATCTGGCCCAACGTACATGCTTTCCTACAGACCAAGGTTCCAGAAATCCATCAGAAAGACTCTACCACTCCGTGAGGAAGAACGCACTCGGCTGGCGAGGCAGCAGAAGCGGCTGGTCCTGGCCTCAGATGCCCCTCGGCCTGGGGCTCCAGCATGTATGAATCCTTTGGAGATTGGGTTTTATGTCTACTGATTCTGTTTTTCCTGGATACTACTAAGGATGTGCCAAATGATCAAATAAATAAGATCCATGTTT
>contig_217 Average coverage: 13.76
TATCAACGCAGAGTACTGGTAGTTTTTTTTTTTTGGTTCACAGAATCTCATTTATTGCTGGAATGTCCTCTACCTCCTCAAAGACCCCCACATTCTGTAGCCAGTAACAGCACTGACCTCATTAGCCTCTCTGTTATACAGAAGAGAAGTAGGCCAAAGCAGTAGCTTTAATATTGAACAGTGTGTATGGTTCATTCTCTCCATTGTCAGTCACTTCTAGTCACGCTAGGAACCACAGAAAGACACAGGTTTGGGTTGAAATGATGTGTTTTTATGGGAAAAAATATTTAACAACAATAACAAAAGCCCTTCAGTCTCGCCAAGTTCTCAACCAGTGATAATGAGGCAGTTTCAATGATTGTGTCTGACTGGGGACATTTCTAAAGGGTCAGGGAAGCTGTTGACATTGGCCAAAGAGAGAAGTTACAGGGAGAGTGACATTTTAAATGTGAGTATACTGGACTTCCCCTCTGCTCCTTCCCCTATCACCCCTTCAACATACAGTCTCGTCCCAGCATACACAGATTCTTCCTGAACCTTGCTCAAATGCAGTCTCTTCCCAGAAGCTTTCCTTGGTTGGCACAGACTGCATATGCCTTTTCAATAATGTCACACACATACTTACTCACGCCTTCTCCAATCACTTTCTTCCCTACACCCATCATGCCTGGGTACCTGCTATAAGATACCCATGATGAATCGACTGTCTCCGAACCCAGGGCCTGTGTTGACTGATTCCAGTGTCCCCCTCCCCCATTCAGTGCCCATATCCAGCAAGTGCTCAGCAGCAGCAGGTGTTCCGTGAGGTTTGTTGAAGTCAGTTCTACATTGGCTACATCACATCACACTCATCTTCAGAGTCATAAGTGTCATTTGTACATCTTCATCCTTCCTATAAGACCTCAAAATGGTCTGACTCAAGGCATCTCCATGAAGGAACAGACCCCACTGCACATTACCAACTCAAGGCTGAAGGTTTGAAGAAGGGAGGAGAGAAGGTTAAGTTTCCACGCTGTTCTAAAAGGCAAGGAGGCAGAAAAGGAAGTCATTGGGGGAAGACAGGATATCTATGAGCAGTGTTGACCACTGCTTCACTCGAGAATCTCACAAGATTCAGCCTTCAGAAGCCTCCTTGAGCAATAGACCCTACCTCTCAGTAGGGTCAGGGATGGGCCAGGCCTAGGATGGTTGTTTTGCCAGCCCAGAGGCCCGGACCAGGACCTTCATCTTCCACTAAACCATGGTGAGAGTAGCTTGTCTAGTCCTTGGATGGGAGCTAAGGTGGGAACATAGCCCTGTGGTGTTGAGTTGTCAGGCACATAGATTGTCCCCGCGTACTCTGCGTTGATA
>contig_218 Average coverage: 41.05
GAGCTCGGGATGCTGGGCGGCGTGAGGTGAAGATGGTGAGCGGGCCGCAGGCAACCATGGAGAAAGAACTGAGGAGCACCATTCTTTTCAATGCATACAAGAAGGAGGTGTTTACCACCAACAATGGCTACAAATCCATGCAGAAGAAACTTCGGAGTAATTGGAAAATTCAGAGCTTAAAAGATGAAATCACATCCGAGAAGCTAATTGGGGTGAAACTGTGGATTACAGCGGGGCCAAGGGAAAAATTCACTGCGGCTGAGTTTGAAGTCCTGAAGAAGTTTCTCGACAGTGGTGGAGATATCCTGGTGATGCTAGGGGAAGGTGGAGAATCCCAATTCGATACCAATATTAACTTTCTGCTAGAGGAGTACGGAATCATGGTTAATAATGATGCTGTGGTCAGAAATGTCTACTACAAATATTTTCACCCTAAAGAAGCTCTTGTTTCCAATGGAGTCCTGAACAGGGAAATTAGCCGAGCTGCTGGGAAGGCCGTGCCTGGCATCATAGATGAGGACAGCAGTGGAAACAATGCACAGGCTCTCACCTTTGTTTATCCTTTCGGCGCCACATTGAGTGTCATGAAACCAGCAGTGGCTGTTCTGTCCACAGGCTCTGTCTGCTTCCCGCTCAACAGACCCATTCTGGCTTTCTATCACGCGAAGAACCAGGGGGGGAAGCTGGCAGTGCTTGGCTCCTGTCACATGTTCAATGACCAATATTTGGATAAAGAAGAAAACAGCAAAATCATGGATGTTGTGTTCCAGTGGCTCACCACAGACGACATCCACCTGAACCAGATTGATGCCGAGGACCCCGAGATTTCTGACTACATGATGTTGCCTGACACAGCCACCCTGTCCGAGCGGCTTCGGGTGTGTCTCCAGGAGGGCGATGAGAACCCGCGGGACTTCACCACGCTCTTCGACTTATCCATTTACCAACTGGATACTGCCTCCCTCCCCAAGGTCATCAAGGCTCACGAGCAACTGAACGTGAAACACGAACCACTTCAGCTCATCCAGCCTCAGTTTGAGACGCCACTTCCGGCTCTGCAGCCTGCGGTTTTCCCTCCTAGTTTCAGGGAATTACCGCCTCCTCCTCTGGAGCTGTTTGACTTAGATGAGACGTTCTCCTCTGAGAAGGCACGGCTTGCTCAGATTACCAATAAGTGTACTGAAGAAGACCTGGAATTCTATGTCAGGAAATGTGGTGACATTCTTGGAGTGACCAGCAAACTACCAAAGGACCAACAAGATGCCAAACATGTCCTGGAGCACATCTTCTTCCAAGTGGTGGAGTTCAAGAAATTAAATCAGGAACATGACGTTGATACAAGTGAAATGGCATTCCAGAATAATTTCTGAGGATTGTGCCTCTTGAAGCATTGTCTGCCTCCTGATACTCTTTGTAAACTGCTTTTCAGTTGCTCCTCAGTGCTTCAGCTGGACTGACTCTACACTCTGCTTTGTGAGCTGGGAAGTCTGCATCCTTCATGGTACCCAATGAGGTACGGGCTTTCTAATTTACAAAGTCTTTCTGTAAGATATGTTCCATTTAAAAAATTATCTGCAATACTCTACTTTTATAATTCATGAAACAGTTTTTTTC
>contig_221 Average coverage: 102.39
CAACACAGAAATCTGTCTCTTGGCACGCAGGGAGGCCACCTCACTCCTCTTGCATGCTGAGGATTCGCAGTAGGATACTATAAACATCTTGTTCCATGTAGCCCCGAGCAGCATTCAGCAGATGATTTCTATAGGTTGAGATGATCTCTTCATGGTTCTTCTGGGCATCCTGCAGCTGCAGGGCAAGGCAAGCGTTTTCTCCCCGGACTGCTAGCACTTCCTCTGAAAGTTGCTCCAGCTTCTTCAATAACTCCTTGATCTTAGCTTCCTTGTCCCGGCAGGCCCCGATAAGGTGTTCCAGC
>contig_222 Average coverage: 59.14
TTTTTTTGTTTTAAATTCTGTACAACTATTATGATTTTAAGAGGGGGAGGGGAGAGTTAGAAGCATTTACAGACTTTTCACCACAATGGCCTTGCCTTGTCTAAGTCCCTTTGTCCCCTCCTGGTTCTTGTACACTTCTGGGTGGGTGAGTTCTTGGCCCATGTCTCCACCCACGGTGCTTGTGACAGCTCCGTCCAGACGTCCGACACGGAAAGCCACAGGAAGGTGTGCCCCCGCAGGTGAGGGGACCCAAGTGCTCCTCCGAAGTATCAAAGAACTATCATCTGGCTGTGTTAAAAGCATCAAAGCAGAAGTTTTCCTGTTGG
>contig_223 Average coverage: 24.69
TTTTAAATTCTGTACAACTATTATGATTTTAAGAGGGGGAGGGGAGAGTTAGAAGCATTTACAGACTTTTCACCACAATGGCCTTGCCTTGTCTAAGTCCCTTTGTCCCCTCCTGGTTCTTGTACACTTCTGGGTGGGTGAGTTCTTGGCCCATGTCTCCACCCACGGTGCTTGTGACAGCTCCGTCCAGACGTCCGACACGGAAAGCCACAGGAAGGTGTGCCCCCGCAGGTGAGGGGACCCAAGTGCTCCTCCGAAGTATCAAAGAACTATCATCTGGCTGTGTTAAAAGCATCAAAGCAGAAGTTTTCCTGTTGGTATTTTT
>contig_225 Average coverage: 14.52
CAACAACAGTGGTATTCCATATTTAGCATTTATAGACAGAGTTGCTCTACTTTTATTCTTTATTAGCAGGATACCAGGAGGCTGTGGGGAATAGGAAAAGACAGAGGAAATAACAAGGTACAAACATGCACACACAGAGAAGGCTCAAAGAGAACATGGCCAGGAACGTGGGGGTGTTGCCAGAAACTTCTCTGTGTTGCTCAGAGAAATCAAGTTTGGCTTGGGGAGCACTTCTTGTTTCCATCAAAAGGGGAACAGGTTACCATTTGTGGGACGCAACATTCCAGACAAGGCAGAACAAAGCACTTTTGGGCCTATGTAGTGACAAGGAAGAGCAGCTTATTTTTCCTGGGAGTGGACAAACGCAGGCACAGTGCCTTCCAAAATGACTCCAGCCATGCAGGGATCCTGGATGAGGCCCAGGGTAGAGTCATGAAGGCCACAAAGCCATTATATAAATCCTAAGCCAGATTCAGATGATACCGAAGCAGTCCTGCTCTTACCGTAACACAGTTCACATTGTGCCACCACATTAAAATTTGTTGCTCTAAATGCATTAGTTTTAAGGATAGGAAACTACTGGAGTGCTGAAATAGCTGACAGACTCTTATCCTAAATATCTCAGTCAGCTCATCTTTAGGCCCACCATTCTCATGGTATGGCATCTTTTTAGAAGCAGAGGTACCCACATGTCATTTTGAATACTTTGCATCTGTCTTGGCTTTGCTTAGTTATTTTCAAATGATGTCTTCTTAAAACCAAAGATAATAGAAATTTGAGTGCACAGCATTAGTAGCAAGTTAATGTCTTGTTATTTCATATATTGAACTGAACCAAAAACCAACAACTGAAAAAGCAATGAAGAGTAAGAATCAAGAACATTATAGAAAAAGAAAAGTTAACCCCAGGAAGGTTAAGGAAAAGGAAAGTGTAATGTGGAATATTAAGCTCAAAAGTCCTTATTATCAAGGAGATGCTAAAGCCATGTTTTACCTGTCTCTTTCCGAGTTCCCTTGAATACACTGGTTGAAACTGTAGATTCAGTGTGGAACTACTCCCCAGAGATAGATTAAAAACTGTTCCAGCAGTATATTTAGCATTTAAGAGCATTTGGAGAAACAACAATGAAAGTCCAGTCAGGAAACACCTGGCTTGAAAAAACAGGAACTTTTCAGAAAGTGCTTGTCCCAATGGCAACGAGTAACTCACATGGAGTATGTAATTAATCTAATTTGTCCAATCTTGTGAGAAAGGACAACTAAACCATGATACTTAAATTAGAAACTTGAAATGAATGTGCTTTATAAT
>contig_226 Average coverage: 36.49
AGATGGGAAATATCACAAGCAAATTAAAATAGAAGAGGATGCAACAGGCTTCAGCTATGAGACACTTTTTCAAGAATACCTTAATGAGACAGTTACAGAAGTTTGGATAGAAGACCCTTACATTAGACAGACACATCAGCTGTACAACTTCCTTCGATTTTGTGAGATGCTCATTAAGAAACCATGTAAAGTAAAAACTATTCACCTTCTCACCTCTCTGGATAAACAGGGCTTTGGGAACGTGCAGCAAAGTAGTGGCCTAAATGAAATCAAAGAATCACTCAGGACTCACGGAGTGTTGTTGCAAGTAGAATACTCTTCTTCAATACATGACCGAGAAATTAGGTTCAACAATGGATGGGTGATTAAGATTGGAAGAGGACTTGATTATTTTAAGAGACCACAGGGTCAATTTTCCCTTGGATATTGTGATTTTGATTTAAGACCATGTCATGAAACAACGGTGGATATTTTTCATACCAAACACACAAAACAAATATGATGTGTCACACCTTCTATGTTAACACTGTAAGAGACATCCTAAGTGTGTTTTCTGTTGCTTATAACTGAATACCACAGACTGAGTAATTTATAGAGTCAAGATTGATCTAGTTCATGATTCTGGAGGCTGGAAAGTCTGTGCTGGCATCTCATGTAGACCTTCTTCCTGCCTGTTCAAATGGCAGTGGACAACTCTAGCCAGAGGAGCTGTTATTTGTCTTAATAAACCACGCCAGTAATAACCCATTAACCTGTTATCAGCCCTTATAACCCAGTCATCTCCCAAAGCTTCCACCTCCCGCCTACCAACACTGCTGCAATGGGGGCCAGGTTTCCAGTTTGGGGAGATACAATCAAAGCATAGCAAGTCAATGTTAAATTCTGTTTTTTATTTGAGAACATTTTCATAATGGTTGACCAACAATAAACTATTTCTAGTATTTTATGAATCCATTCTTCAATTGTGGGAACACTCCTAAATACTTTTCTGAATATAAGTTTCAGTAGACTTACAGTACAGTGTTTCTTCTCAGGCCATACAGCCAATGCAACCATTTTGCAAGCTTTTCTATTATTTAACTGTTGCAAAATAATTCAACAAATAATAAATAGCAATCATGAAGATACTAATCTTGACCTGAAAGAGGGAAAATTATTCTGGATTCAAGTGCTCTGAAGTGCGTAAAGGGACTGCTTGAATGCCTGTGTTCTGTATCAGAGTGCCAGCTTGAGTCCTGGCTGCTCTGTTTCTCTACAGTTTCCTGCCCGTGTATCCTGGGAAAGCAATGGAAGATGGCCCAAGTGCTTGGGCTCCTGCACCCTCATGAAGAAACTCTGCGTTAATCCATGCAAATGAATACCACCATGTGACACCATCTCACTCCAGTGAGAATGCCGATTATTAAAATGAAACTAATGAATGCTGTTGAGGATACAGAGAATGAAGAATTATAATACTGTTGGTGGGAATGTAAATGAATACAGGGGGTGGGTGGAACTGAATCTTTACTGAACCTGTTCAGGCTTTTGTGCTTGCCAGGAAGCTCGAAGCCATACAATATAACAACTATTTGCACAGCTTTTCTATTATTACAAAATCTAGAAACAATTTATAACATACAGGAAGATTACAGAAATTATATATGCCAGCATCATGTCATTTATTAAGGAACTTGGTCATCCGCGGGTTCTTCCTGGTATCCTCGGGATGTCCTGGTATCCTCGGGATATCCTGAGGGTTAACTATGTAACTGAAAAGGAGAATTTTAGAGTTTAAGATAACACAGGGAGCAAGAAGCCTGGGTTATAATTCTTAGAAGTAA
>contig_229 Average coverage: 33.79
TACTGGTTTTAGTTTTTTTTGGTTTGTGTGATTTAGTCCATTTATGTGATGACAGCAGAGCTTTGGAGTTCTCATGGCACATCAATGAGATGGACTAAATTGTGGAGGAATCTCTTATTTAATATTTAAATTATAACAATACAATAACTAGAAAAAAATCAGTGCCTCAGTGGCTTTTCAGAAACCACATCAGTTTGAATTTCTTTCAAAATAATGATGCAACTAAATCTACACTTGTGCAACAATAGTGCAATAGGGTAGTCTTTCCTAAATAAAGGAACAAAGTTTTTATCCAAGTAGAGGATTAAATAAATCAGATTGTTGCCAATTACATTTCAAACTTGCATGTTTGATGTAAAATATACCAGGAAATCTTAAGTGGATTTGTAAATCTAAATGTGGCTGAAGCTTCACATAAGCAGCCATGGAAATGAACAGAAGTGCACTCAAAACACTTTTCAAAACTACTCCAAAAAACCAAATGACAACGTGATTAAGAACAACTGAACAACTATTATGTGTACCAGATGTAAAAGAATGGACCCTAGGGTTACTTGCACTATTTGTAAAGGTAAAATGAAGACTTAGTCCACTTCCATGTCCCCAGAAGACTTAGGGTGCTGTGTGCTATCTTTAGTTGCCTCAGGCTTAGTATCAGTTCCACTCTGTCCATCCATTGGTCCATTGTGTTCACTATTAGCTTTCGCTTTGTCCTCAGCAACCTCTACTTTCGGTTTGGGCTTGTAAATGATGGGATTACAGAAATTATCCAGTTCCTTTGATTTTGCAACTATTTCTGAAACTTTTACCACTGGATCTTGAGTGAGACTTAATTTGTTCTGTGCATTCATCTTACTATTCAGCCAACTCATGGCATCACTGATATATTTTTCAACTTTGTCCACTTCAGCAGGATCCAAATGATCATATCTTTCATCCTTGTTTCTGTATGCTTCTATCACTTTCATGACGAGTTGAATCTTTTTTCCCAAGTCATTTAAAGCTTTTGGTCTTTCTTCATGTTCCATGTACCTCATTTGAATAGGCTGGCCATATTTCTTTAGTTCTTGAAGTTTATCCACATATACTTGTTTAGGTTGGTCTTCTCCTTCTTCATAAAGCCAATTTTCTGTATCTTCCAATATTGCAGATAGTTTATTCACGTCTTCTGGAGTGATGAATTTTTCATAGACAGTGCCCAGCTTGTCTCTAAAGTCGTATACATATTCTTCAACAGCATTCTTAGCATCATTTCTTTCTTTCTCTAACTTATCCTGCATTATCATCTTCCCCTCGTTTTCAATGTAGCTATTGAGAAGATCTTGGCCCAGTTGTCTACACAAGCTACTTTGAATAGGAAGGTCAATACTCTTGACTTTTGCTTTTTTAATATTTTGATTTGACCGATCTGGTTTGTCTGATGGAGCTAACTTTGTTTTGGCTCCTGTATGATCAATTTCCTCTTCTGGGGTATGCTCAGCATGGCATTTCTGATGACTTCCTTCTTCTTGGTCAACCTGCATTTTATCCACATCATCTTTGTTTTCATTCTTAAATGATGCTTCAGTCTCCATAGGAGCATCACTGTGATCTCCTTCCAAATTCTGTTTTTCAATTACAGATGCACTAGCCACACTGAAGATTCCATGGATGTTGACACGAACTTTAACTTTTACTTTGGAACTGTCACCATCAGACTGTGGATAAACATTCTGAATAGTGAAGCTCCCAATTCTTGGATCAGGATAAGGCACTTCATGCAAATTTGTATAAAATGCTTCTAGCTCAAATGGTTCTTTCTTGTGGAAAGTAATGACTTTTGAGAATGGGGCAGGATGGTTTTTGCAGAACACTTCACATTCCCCAGTTCCATCTTCAAAACAGGTCTTCCATCTTAGTGTGATTGAATAAGGGACAATGTCTGTTATGGAAAATTCACGCACTTTAAATGCTGGTGAGAGAATCGCACACTGTAATGCACATCCTCTTGCAACAGCTTCATCGGCATTTAATGTGGTACTGATGTCTTTGAGAAAGAATTTAGTGATTTGCTCCTTCACTGCAGGGATTCTTGTTGCTCCTCCCACAATTTCTATACTATTTATATCTTCACGTTGTAAGTTAGCCTGCTCCATTACTCCTTGTAAAGGTGGTTCAACCCTGGCCAAGAGAGAAGCACATAACTGTTCAAACTGAGACCTGTTCATTTTACTAGAAACATCAAGGTCATTCATGAAGCACTCAATATTCAGTGGAAGATCTGATGCATTTGCACTCATTAGCTTCTTAATTTTTCACATTCCTGGTATAAACGTAACAAGGCCCGAGAGTTTTCTTTCACATTTATTTTATATTTGGTCTTGAATTCATCACAGAAGTAGTCTACTAAAGCTTCATCAAAATTCCTGCCTCCCAAATACGGATCAAAGGTAGTAGCCAAGACCTTAAGTTTTCCTTTGTTAAAAGCACAAACCGAGACTTGATAGGCAGAATGTCCCATATCAATAAATACTACATTTCTTGGTTTCTCATCTAATGAGGGAAGATCCTGCTTATAAATTCCATATGCTAGAGCAACTGCAGTAGTTTCATTCATCAGCCTTAAGCAATTTAACCCTGCTACTTGGGCTGCAGCCATCACAGATCTTCTCTCAGCATCAGTAAAGAAGCTAGGAAATTGAAATCACACAGTCTGCCACTGGTTTCTTTAAAGCATTTTCTGAAGTCTCTTTAAGCTTAGCTAACAGCATTCCAGTGACTTGCTCAATTGCAAATGGCCTCTCTTCTTCTAAGTACCGCACCTTAACTCCTGCAACTTCCCCCGCGTACTCTGCGTTGATA
>contig_233 Average coverage: 32.71
GTGGTATCAACGCAGAGTGCGGGGGGGGGCGGCAAGACTGCTGAAAGCTGGGAGCTGACTGCGGCGCTCTTGGAGACCATGGGGCGCTTCGCCACCGAGCGGTTCTCATCGCTGTTGGGGTTATGGCTGTTGCTGTGCAGCTGGGGGTGCCCTGGGAACGCCGAACTGCGGGCCCCACCGGATAAGATCGCCATCATTGGAGGAGGGATCGGTGGCACTTCAGCAGCCTATTATCTGCGGCAGAAGTTTGGGAAAGATTTGAAGCTGGACCTGTTTGAAAGAGGAGAGGTGGGGGGCCGGCTGGCCACCATGAGCGTGGAAAATCAAGAGTACGAGGCGGGAGGTTCTGTCATCCATCCGTTAAATCTACACATGAAGCGTTTTGTCAAAGACCTGGGTCTTTCTGCCATTCCTGTGTCTGGTGGCCTCGTGGGTGTGTATGATGGAGACACTCTGGTTTTTGAGGAGAGCAGCTGGTTTATTGTTAACATGCTGAAACTCATTTGGCGCTACGGATTTCAGCCCCTCCGAATGCACATGTGGGTGGAAGACATGCTGGACAAATTCATGAGGATCTACCGCTACCAGTCTCATGACTACGCCTTTAGTTCTGTGGAAAAACTGCTACATGGTCTAGGAGGGGATGACTTCGTTGGAACGATTAACCGAACGCTTCTCGAAAGCTTGCAGAAGGCAGGTTTCTCTGAGAAATTCCTTAATGAAATGGTTGCTCCTGTCATGAGGACCAATTACGGCCAGAGCTTGGGCATCAATACTTTTGTGGGGGCGGTATCAATGGCTTGTACTGATTCTGGCCTTTGGGCAGTAGAAGGTGGCAATAAACTAGTTTGCTCAAGGCTCCTCCAGGCTTCCAAAAGCAATCTTATTTCTGGCTCAGTAGTGTCGATAGAGGAGAAAACAAGGACTAAGCAGACAGGAAGTTCCAAGAAGGTGTACGAAGTGGTCTACCAAACTGGATCTGAGACTCATTCAGACTTCTATGACATCATCTTGATAGCTACTCCACTGAATCAAAAAATGGCCAATATAACTTTTCTAAACTTCGATCCTCCAATTGAAGAATTCCATGGGTCCTTTCAACAGGTCGTGACAACTTTAATTAAGGGGGAGTTGAATTCGACTGTCTTTAGCTCTAGAGGCATAGATAAATTTGGTCTTTCTACAGTTTTAACCACTGATAATTCAGATTTGTTCATTAGCAGTATTGGGATTACATCGTCTGTAAGAGACAAGGATGGTCCTCAACCATCAACGGATGGGACACAAGTTTGGAAGATCTTTTCCCAAGAAACTCTTACTAAAGCACAAATTTCAAAGCTGTTTTTGTCCTACGATTATGCTGTGACGAGGTCCTGGTTTGCGAGTCCTCAGTATAAGCCCCCCAAGAAATGCCCCTCCATCATACTCCACGACAGACTCTATTACCTCAATGGTATAGAGTTTGCGGCCAGTGCCATGGAGATGAGTGCCATTGCCGCCAACAATGCCGCCCTCCTTGCCTATCACCGCTGGAATGGGCATGCAGACATGATTGACCAAGAAGGCCTGTATGAGAAACTTAAGACAGAGCTATGAAGTGATACACACCCCCTCCAAGTTCCAAATAGCTGTCATTGGCAAAAAAAGAATGGACCCGAGTTTGTCAATTATTTAGCAGCTCCTGAGAAAATATGAGATTCTAATTTAAATTTGAAGATAAAAGTACTGCACTTAATGCCATCTCCAAAATTGCCTTTTTTTTCACTGTTAGCAGTATTTACTAAGTGTGTCTGCCTGGAGGAATCACCAGTAATTTCTTCAATAGATGAATGCTCAAGCTCCCTCCTTGGAGATTCTGATTCAGTCCCTCTGGGACTGGGGCCCTGGATTTTGATCAGAACCAGAGTAAGCTGAGCACTTCAAGGACCTGCACCCATCTTCCAGACTCCTTCGTTTGCACTGCACAGATGATGTAATCTTCAGTCACATGAAACTGCTGTCTCAAACCTGGCTTTGTTAACTTTCTGTGCCCATGCCTAAAGTTCTGACATTCATAAAAAAATTTTGACTGTGAGCTGAAACTCAAATGTTTCAGTAACATAACCTTAAGGTGTCATACAAAAATCTCAAATAAGGTGAAAAGTACAGGGCCATTGAATAAAAAATTGGCATTCTATTATTAAATTTCTACTTGAATATACTGATAAACACAACCATGGATTGTGATTTAATAGATTGAGGATTTGAATGTGGCAGGATTTTTGTTCCTAAAGCGCAGTCATTGTTGACAGCATTTATGTGGGAGTTAAAACATCTACAAAAGGGTTTTTAATGCCTTTAGTGCTAAGACATCCAATGCACAAAGGAGATTCATTCACAGGGAGTGATTTCTCTCCATGAGAACTGTAGCAGGAGTAACCTTGACAGCAAGAATCGGCAAGTCTACCACCAGAGGCACCTTAGATAACTATAGAATGGTTGGCATTACTGCAGTATATTCAGAATATTGAATTTCTCAGTCTAAGTTGTGGTCAAAATTTAAATGCCTCAAAGTTCTTATTAGTTTTCTGGGTAGAAATTGGGTGCTGAGATCTAAAGGCAATCGCTTCTTGGCCTTTTGGCTAAGATCAAGTGAAAGGCGGTGGCTCTCAACCTTGAGTGCAGATTGGAATCACCTGTAGGGCTTTAAGTTTTCCAGGTGACTCTAAAATGCAAATTTGAGAACCAGTTCAACATGTACTTTACAAAAGATCATGGACTCTTATTGCCACTGGCAGAAGAGAACAAGTAAAAGCATGTGTTCTAAAAATAATGGCAACCGAGTCACAGCATACACTGCTGAAGTCCTTTATCAAGTGTGACAGTACCATTATTAACAAAATAGTGCAAGAACGTTGGTTCTTAATAGGCATTATTCTCTACTGCAGTTGTGAATAAAACTGCCAAAAGTTATTTGGATTAGAGGCACAGATTAAACTCATGGTTTGTCAACAGATCAGCTTTTTAAAATTTTATTCTTCAGTGTGTTAAGAAGCATTCTATTTTTTGTTTTTGTGATTTTAATGGAAACAATTTGTACAGCCTGTAGTACTGTTATAATACAGTGGTTCCCTCTTACCCAGTGGGAATACGAATCATCTATACTTAAGGCAAATCTTAATTTGTAAATCAGGCAGTTAAAAATGAATAGTAAAATAATCATAGCACTGTAATAAAAGTTACTTAAAAGTTAGGATTTGTTACCAGAATTTTCCCATTTAATTTTTTTATGCTGTGGGCCTTAGATAATTAACTGTGAAAAACCAAACCACAAAGGGGACTACTGTCAATACTAGCAAATACTTGTAAAACTTAATTCCTATCATTTGTAAACTTTACACTGGGATATATTTCTGCGTATAAAAATACCAAGTTAATGTTACTGGCATTCATTCTATCAACCTATTCAGAGTAAATTTTGATGTTGCTCTCAAAACAGGTGGTCAAAATATCAAACATTAGGTGGTTTTAACGCAACTAGTATTAAAAGAATACTTTTCTACTAAGAAAAATGCTATTGAGCCTGCTATGCTAGGCTTCTCATAGGTAGATTTAAGTAACTGTAGTATTAAAGAATTAATTTTATTGGAAGAAAAATACAGAGCTTGCTACTCTGAACCATACTTTTTAAGCATCGTAGATATAGCTGCGGGGCTTATTACATTGCTGGGTCCCACCCTCAGGCCTCATTTGTTTCAGGTTACAAAAATTTCCATTTCTGTGAAGTTCCTAGGTGATGTTATAATTCTACAGATCACAGTTGGAGATCTAGGTGTCTGCAAAAAAGTGTCAGTGAAGAGCTAAAGTTCAAGAATGGAGGAACATTGGACTTCACATCAACTCTGTCATTCAGTCAGATGCCTTTCTTTTGTTTCTAGGAACACGAAATATTTTACACAGCCCATTCAATGTGTTCTGTACCTACCGACTTTTGTATGCTTTATAGTCTTAAAGTGATTCAGGATTTGCAGACTTTTTACCAAATCACAGAAGTACAGGCCTTACTTGCTTGGTAAGCTTAAGATTAGGTTTGAGATACAACCATCTGTAATGTATCTCACTGGGCCATGAAGAAACACTCATGAATTACTTGAATATATTGTGGATAGCATTCCCGCTACCCTTTACTCACAAATAACCACAACACACTGGAATGTTCTCCTCTGGAATCCCATATCTATTCTTTAATGCAAATCTCCACCCCACCCCATGATAAAATAAATGACATCATTACTCCTTGTGTTTTACTTCTGCTGTGCTATAGTTGGAAATTCCAAATGGAATGCTACATCTGACCTCTGGTCAGTTAAGATAGACAGCATTATTTTTCACGCTGTTGTGTCTAAAAAATAAAAATGAAAATTACAGTATGATTTAACTCCCATCCTTGCAATATTTATTTCAAAACCTGAAAAAAATCCAAAACACTTCTGTGTTCTGTCCTTGGTATACTTCATTTACTAATGCATAAAATCCTTTAAAATCAGTTCCTCCAAGAAAACTTACATAGGAAAAAGAATAGGCGTTACTGTTCTATTTCTGCATTCACAACATGACAGCATTTTTGACTATCACAAAAGTTTATTAAAAAACAAACCAAAAAACCATGAAAATGTACATGTCCCAACTTTCACATCACACTATAGCAAAACAGG
>contig_234 Average coverage: 21.71
TATCAACGCAGAGTACGCGGGGGAGGTATATGCACTAACAAAACATTTTCCTCCTTTCATATACGCATGTTTATTAGCAATGTGAGCAATATTTCCTACCATACTTCACTCCCAATATTTTTTGAGATGTTTGTATAAAATGGAATTTAAAATTCACTTATGATTGTATATGAACCACAGAGGAGCCCATTTATTAATAAAACTTTTTTAATAGTTAAATGTAGAGGGGAAAAATAAAAAAAATTGGGAAACATTGTACACAGCTTAAGTTTATTTTGTGTATGATTGAGGCACTCTGTTGCAGGAAGGTGTGTAATTGGGTTCTCTCTGCTTCCAAATGCACTCTTTCAAACCATTCATTATCCTGTGTATTCTTAATGTGGTTTTAGTAAATGTTGGTAGTAGCTCTGTTGAAGTAGGTAATTGTTATGTTTTAGGTGGCACACACACTTGGGGCATGGTAACCCAAATTTCATGTGCACGGTTTTCCTTGAACCCACTGCCCAAGTTTCACACCCCTTTCACCCTTTGTTCCCTTTGTAAAAGGAGTGGTATCTGTTTTGAGCTGCCAATTCAGATGATCAGAAATGCTGCTCTCCTCAGCATTGTCTTGTTAAAATGCATGCCATTTGGAACTTTGGCAGTGAGAAGCCAAAAGAAAGAGGTGAATGACATACGATTTATATTCAGTGAACGTTAAATATATGTGTTCATATACTTTCTAGTTCTCAGAATTTAAGTTAATAAGCTTTATGCCATTGGGCTGCTGCATATTTTATCTGAAGATAAAAGAAAATTGGGGCATTTTTAGATTGTGATCCTTCTTTTTTAAATCCATATAATTTCTGATATTTGTCTAAGAACTGGAGTGTTCTTTAAATTTATTAAAACAGTGTTGTGTGAGGAAGGAAAAACTGCACTGTTTGTGTTATGGCAGTCATGTAAATGCATGTCAGGTCACCCACTCTCAGGCATCAGTATACGCCTCATAGCTTTACACATTTGGACGGGGAATATTGCAGCATCCTCAGGACTGACATCTGGGAAAGGCTCAAATCCTCCTACTGCTCCTTGCTTGTTGACTTTGTTTTCAAATATTGTGCCTGGTGTCAACTTTTAAGCAACAGCACTGCCTAAAAGCAAGCAGAGAACAGAATCCCAGCACCATTCTATAGGCAACTTTTTAGAACTCAGATATAGTGAATCTGTTCAAGATTTATGATGTTTTATAGTAAAAAAAATTTTGTACAACATAGCTGAATATTTTTGTTTCATTTCTTTGATGTAAGGCGTGTGAAAGTTTGTCTGAATATCACATGTTGAAGTCAGGTATGGCACAATGGGTTCTGAGACCAGCTTTCTACCCCCTCCCCATTTGCCTTGTTCCATACTCTTTGTTTTTAAGTTTCTTTTCTGGTATTCATAAGCAGATATTTAATTTTACTAATAAGCATCCTATGTGAATGTATTGAAAGAAGCCAGTTGTGTTTTTGGTGTTACAATTTGCAGAAATATAAAGCTGTTTCCTTGCTGCCCCTACTTTTTTTGTTGTCTTAAAGTTACATATTAAATCACAGAGAAGCAAGGGAGAAAGTAGAAATATATCTGAGTCTCATATCACTTGATTCTATGATAGGTCACATTGGCATTGAGAGTTTGGCATATTAAAACTGGAACATGAGCAAACACATGGTGTTCCATTTTAAGATTCTGTCTCCTAAATGTATTATTATTAATGTGTGAAATTCAGATTTGTATTTTCATTTCTGAGAATTTCTAAACGTCATGAATGCCATCTGTACTTTCCGTATCCAACAACAGAGTAGAGAAAGCACAAAGACGAAGAACACTTTACATGTGGGAAGGAACCAGACGTAGGGCTTGTCATTCTTAGTACAAGGCTAGATTTCCAAGTGATAGAAGTGGTTTGTGTCCCAATATTTGTAGGCTTTTATGTTCTGAGATACTTGATAAGCTTTGCAGAGTATGCTGACTGATGAGCAGCTTTGATCACAGAAAAATCAGTATCTGCTACAATCATGGTTTTCTAGCAGGCAAAGACTTTAAGGTACATTTTCAAAAGAGCATTCATACATACTTACATTTTGACAGAAATGTGAATTCTCACATTTGTAACGTTTTTCTCTCCCACCCGTCTTTCCCTTTAGAAAAGATTTGTTTACTGGTTTTTAAAACTATGTGAATTGTGGGAAGACAAAATAGGAATGTGAGGATTCTAAGCCAGGAATTTCAGCTAAAAATTTGAAATTTTCAGACAGATGAAACTATTCTGCTTCTGATTGTTTTGTGTGATTTTAGTTTTGTGATAGTATCATGATCACCCAGTTTAAATTCAAGCATAAATGAGTTAGTGCATCTTTACCCTTGCTTGTTTACCAAAGTTGGATTGTGATCTGTTTAAGAACAGGGTGCCTAGAGCATCCTGCATTTTGTAGAATGATATTTCTTTTTTTGAAAGTACTGTCTAAAAGCTTAAGTGTTAAAGAAAAAAAGAAAGCCCTTACATGTGTACTGCAGAATGTTTTGAGTAGCAGAAAGATTAAAAAAAAAAATAAAAAAAAACAAAACAAAAA
>contig_235 Average coverage: 30.43
CTGAGAAGGGGTCTTCTTAGGACTCAGGTCTGCGATGGATTATGGTCCCTGAGTGGAGTCCTCCAGTTCTACATAATAGCCAGTCCCTATCACATCCTCCCTGGCCAGAGCGACAGGGCCTGAAGGGCAATGTGCTGGTTGCGGGCATGGGGCCAGATATTCCTGCCAATTTTTCTCTCCCTTTTTCTCATCCAACTTCTTAGCAACGTTTCAGATAAGGGATTTCCCCACTTCCACAGCCACAGGAACTGGAAAGAAAACAATATTCAGTCGAAGATGCATGTTCTCAACAGAAAAATTGTCAGTCGTGCACACAGGATAAGAAATGTGTTTGGTGCAATGAAGACAGGATCTGCAAAAAATATTGTTTTCCACATCTTCATTGTCGAATCAGTGCTGCCTATTGGACAAACTGTAAAATTGATGTGTTTGGAATCCTGATGCTTGCCCTTATTGCAGTACTAGTTGTAGTGCTCCTGTGGTACTGCTGTGCCTATCACCTTTATATGCAACAACGTCAAGCCTATTTATATGGAAGAAATGAACCAATTCATGTTCACAACTGGGATGCTGGATTCGAGGAATAGAAAATTAAAAAGACAAGTCTTCCAGAGAGAGAAGGAGGAAGTTTCCTCTATGG
>contig_236 Average coverage: 19.56
TATCTAAAAAAAAAAATACCAGTCTGTTAAACAGCCTTACTCTGAGTCAGCCTCTTCAGATACTCTTGTGCTGTGCAGCAGTGGCTCTGTGTGTAAATGCTATGCACTGAGGATACACAAACAACAAAACCAATAATGTGTACAGGATAATGCCTCATACCAATCAGATGTCCATTTGTTATTGTGTTTGTTAACAACCCTTTATCTCTTAGTGTTATAAACTCCACTTAAAACTGATTAAAGTCTCATTCTTGTCATTGTGTGGGTGTTTTATTAAATGACAGTATTTATAGTTTAAAATTATTCAATCCATTGAGATTTTGACTCATGGGCAGCCAAATATGATTAAGAAATTTTCTGTACATTCATTTTTCTGCTGTCCTTCAAAACCTAGTGTTAGAAAAGCATGCCCTTTTGTCATCTTGGGAGTAAAGTTTTGTTTACTTGTTTTTAATAGACGCATTTACTCTTAGGACTATATTTAACACTTAAAATTGTTCCAAATACATTAAATAGCATTGTAACCCCGAGAAAGTAAAGATTTCTAGAAAATTGTGTATATTTTTGTTGTGTTAAGCCAGGTGTTTGAATAGATTTGATACTTGATTTCAATCTTGTGGCTTTTCCTTTTTTTTCCCCCAATAATCCTATATTCTGTCATCAACATACAGGAAGTTTTAGATATTCATTGTGACTTGTGCCATTTAAACGATGATATTCCAGAATAGTCTAAAGAACTTTGTATACTTGAATTTTACCTTACTCCTAACATTCTTGAAAGCTAAGAGACTGAAAGACGTAGCCGTTACACAAAGCATAGTAAGCTGTTTGTAGAGAAGACAAGCCATTGTTTCCATAAAAATACCAGTAAGAGGATTGTAAGGGCAGGCTTTTGCTACAGCAAAAAATGAACCTGTGGATGGAAATTCTGTCTCTCTGTAACCCTGCCTTTCAACTAATAATAGTGAAGAGTGAAAGTTATACTTCAGAAAACCTACAAGCCAATAAACAAAAAAAAAAAAAAAAACTACCAGTACTCTGCGTTGATA
>contig_240 Average coverage: 26.55
TTTTTTTTTTTTGTTTTGGTAAATTTTATTTAGACAGATGTTTGAATCATACACAAAATCATTATGCTAACAATGTAGCCAAAATACATTTTACTTTAACTTAAGGCACTACATATGGATTTCTTTAAAGCACATTCATGTTATTAATAAACCATTTTAAGAAGTGACAATAAATACAACTTTTATATCTTACCTTTGTCCTCCATTTATCATTTTATATAGTAATAATAAAGTAAAATTCTACAAATAAAAGAAACTAAACACAAACATTTTTTTTTAAAGCTTATAAGAGATGGGCAAGACAGAAGAAAATACCCAGAACACTGTCAAGGCATTCTAGTCCTTCAATGTTCCGAAACTTGTTCTGTAGATTCTCACAACAAGCCTAACAGAATCATCCAAAGCCCAAAGCACAGTGCACTGAAACATTTTTTTATTATTGTTTACCAAAAGACCTTATAGATGAACAACAATAGTACAACTGTTCCTATGTTATAAATAAATGCACTTGTTTTGAAATAACCAAAAACTCCTCATCAAATAGTTTTCCTTCTATTTTTGCATATTATTGTCATAAACAATGAAATGTTTCCTAAGGTCAAATACTTCCTGCCACTCAAACACACAGAGGCATGTTACTCAATTACTTAACAAAAATACACTCCAAACTTTACAAGACTAATTTTATTCGAGGATTTTTGCCAGTGTTCTCCAGGAATCATTGGCTTTAACAGTGATACTTTCTATATAAATACACAAATGAATCAACACAAAATTCATTATAATATAAATACTTCTCTTTGATTAAATAAATATTATTCTTGTCCAACACATACTTCTAAACATTTACCTAATTTAAAATTAAATATTATGAGAATGGAATGAAAAACAAGACAAATAGTTGAGTCTTACTGATCAGATAAATTTACTGGCAAGAAAGCCCTTCCTATTTCATCCTCTATGAAAGCCACTCACAGACTGGATGCCATATTCACATTCCTGAAACTCACAGGAAACTATCACACTAACGCAATCACTGATACTTGGACCACTGCAAGAACAAAGTTCCACTCAACAAGTACAAACTATTCTGCACCTATTTTAAATGCTTCAAACATGCCCGGCATGTGAAAGAAAAGAGCTTTAAATGGAGTTCTATTCTTTAATAAACATTCCAACAGAAATGGCATTTTACTATCTTATCTAGATAAACTAGTAACCTTTAGAATAACTTTGATGTGAGGAAAAACAAACAAAAATAAAATTCATCAAAAATGTAATGTTACTATGAATTATTTATGCCAGCTATGGAAATACTCCTCAAAACCTTCAGACACAACAGACACCAAATACCAAGCCCAGGAAGTGAGCAGTGACCCTACAGGATGCGTCTGTGCCCTGTGAAGGGCACCGCCATCACTTCTACCATCATACATAACCAACACGTAGCTGTGCTGCCTATGTATTGCATTTGCAAGGTTAGATTTGTAGCTGCACTGACGTTTATTTTAGCTTGTTAGAACTTTAAATATCACACTATTAATTTCTTGCCTCAGATTCTGACAAATGGTTCTCAAATCCAATTCCTCCCCTCAATAGATACCCCCGCGTACTCTGCGTTGATA
>contig_241 Average coverage: 18.30
TTAGAATTTTTAAGATATCATAGGTTTATTTGGGGTATAATTTTATCATACAGCATAAATTCCTCTGAAATATTTCCTTTCAAAAGCATCTGTGATGATCCAAACTTCTAACTTCTCTTTATGTGGACATTCAACTTTAAACAGTCACTGAAAACTTAAATCAAAGTTGTTCTAGTCCAGGCTATGTTGCAAACAGTAAGTATTTCAAAAGTGGTCTACAAAATTGTTCATAGATAATATTTGTTTATTATACAGCTTGCTTTTGATAGTTAATCTTGCATTTAGTGTTAATATTGGTTACAAAGAAATATGTAAGACATTGTGGCTCAATCATAACACTAAGCTCCTGCAACATAGGTTAAAATTTCTAATGGTGATGATGTACAATCCTGTGTGCATGACTTTTTCGTTATCATAAAACTCGACAATTTAATAGAAAATGTTAGATAATGCAAAAGCTAAGTGCTGCTTGCCGGTAGTTCGATAGCTGAATCCAAGGTCAAACGATAACATCTTAACTCTCAATTCTATCAAACTATTGAACTATTACTTAACTGGAATAATGAATATAACATAACGTATTTTTATGTGTTCTTAAATAAAAAATAATGTCATTAAAATAGGACTGGGGAGAAAAAGATGGAAGGAACTAAAGTGATTTTCTCTGTAGAACTGAGACTCAGACGTTAGCCAAGAATCCTGAAGAATGACTGAGACAAGGACAACGATTCCCCTTTTTTTCCTACTAGGTAAGAGAAACAGAACGAATATGAAAACTTCCTGACACACAAGACTGCAAGTCAGATAACTGAGGAGCAGTGCAGGTTAAGTCATAAACCATGAGGTGATTTAAAGTAATGGGTAGGCACACTAGAGTACCCCATGTTTTCTTTTTGATCTTGAAACTTGTAAAAAAAGACTTCTGATACTAACTTCTGTGTAACTGTCTCAAACAGTGATTTGCCAGATTTACTTAAGAATGAAAGGTCCCTTTGGGTAAAATTTTGCATAGTTTGTAGCTAAAAGTTAAAATGCAATTTTGCTGAAGAGTGCACTGTCAGTAAATTGCACGGATATTTAGAAATATCCCACTCTGCAGGAGACTCCTGCAATGTATGGGAATGTTACACAATTCTGAGAATGACTGGTCTAGATAATCAACTAACATGTGTGAACAGATTCTAACTTTGAGGAGTTATCTGGGAACAGAAAATATTACATAAAGCAATCCGTGAATAGTTACATAATAACCTGCTTATAACTGGCACTAAGTTCAACATAAATTTATAAAATGTTGTATAGAACTATAACGTAATATCAAGGCTTAGGAGCTAATGGTCTCCAATGAAATATTCATATCCATAAGTTCAAAAAAACATCAAAAAACTTTTCAAGAGGGAGATTTGCTACAGCCAACTAGGTACTGCAGTTCGCATTAGAGCCAAAGTAAAAAACACTGTAAAAATATCTGCCAAATTTTTAAACAATTTCCACTGAAACATTTATGTTTCTTCCTAACTATGTTTACATTAAAAACTAATGTACATTTTCTGGAACAAGTGGGTACATGTAAGGAAGCTACACTAAAATGCTTTAGAAAATAGACATTATCCATGTCTTTCCTACATCCTACATTTCTGGATTAGTACATTTTCTAAAATTACTAACAGCAAAAATTTGAAGATTGAGTCAAGGATGGATGAGAGTGCAATTTAATGTTTTTCCTCCAAATCTAGTATGGAATCAAATCAGGAAAAATCGTTTCTATTTCTAAAAGCTATCTTCCCTTCTCCCTTAAGACTTACTTTACCTTCTTCATTTTTGCAATATAAAAATGTTAGAGGAATGAAGTAAGACGATTTTAAGGTCTATGATGATGGATATAAGACTCAATTTTGTCTTGATTTACTATCTCAAGCAACAGTAAGTACAGCACACATCTTATGTTTACCTAACTTAAAATATCACTAAGGTATCTGGTTTGGCTTACATACCAAATACAACTGTGGTAATGCATGACTGAATTGCTTACAAAATGTCAGTACATTACACATCCATGCTATCATGCAGTATGTCGGCAGTGTATGGTGGATAAAAAAATGTGGAAAAGGGTGCATCTAGATTAAAATCCCACGTTTGTTTATTACTAGATGTAGCCCTTGGCAAGTAACTTAGCCTCTCTTAATAATTTATAAACTGGGAATATTAGCTGTAACTCTCATATGGCTGACATGTGAAAGAAATAGTGTATGCATGACCAAGCATTCAATATGTACCTTCCTACAACTTTCTACATAAAGTAGTCTTTTCCCCCCGCGTACTCTGCGTTGATA
>contig_243 Average coverage: 14.64
CAGGCAGCTGGATCAGAAGTGGAGCGGCTAGGACACTAACTGGCTTTGCAGATGGCAACCCCATCCTTATCTTTCAATTCCAAGGTCGTCTATATTTCTCATCAGTTCATACTTCTGACCACTATAGTCTATAATCACTTTGCACAATAGCTTTAGAACGTCCCAACCAATTTGAGAGAATTGTCATCCCACTTCTGCTCAGTGTAAGGAAAAGGGAATGATTATTGGTAGAGGGGGAGGGAAGAGCTGTTACCTCCAGGAATGGAATTGAGAGGTGAGTAAGAAAGAGGTCAGAGAGGATGAAGTATTGACAGGCATGGCTCTGCTGGAGGAGGATGCTTTCAAGAGATGTGACCTAACTTTTAGCACCTGGCTATTTGTTCTCCTTAGCCTCCATTGTGTTTTACAACAGGAATCAGTGTTTTTCTGCACTATTTATGATGCTTAGTGGGTCACGAAATCATTTTTGTGGATCTCAACCAACATTTGAAGAAGGAAAAGAAAGAAGTATAAAATGAAACAGAGGAGCATAATTTAGTAATGTGTTGTGTGGGAATATCTCCATGAATTGTTACCAAGAAATTGCACAGTTGGCAAAAATCACTGCAATAAATTGCAACTCACAGTGTGAGAGAACCAATTAGCAGAAGGAGTGTATTGAATGTCCTCACTAGGTAGCAATGGGTTGTTTTAACTTTTTCTCATTAGCTTCTCATTTGGTTTTCTGGCCTAGGAGAATCAATTTGATCATTATTGTAAAGGAAGGATATAGGTTATTTTTATATTAACATAATAAGTGGTTAATTATGAGATAAAGCCAGGAATTGTTTTTTCTGTTGTGAGTGAAAGCATGGAGTATTTTTTGTTCGGTTTTAGTCTCTAGAATTTAATAATTTTCCAAAGCATGCTAGCAAGTTTCCAATGGCTGCCAACTTTCAGCAGTGGCAACACAAATTGCCCTTAAAATGGACTGGCTAGGGCTAAAAGAGAAAGAGAAATGAATTAAAAATATAGAGAATTTTGAGATAAAAATAGTGAAACCATTGAGAAAAAAATGTTGCCTGTAAGGAACAATAGTGTCTACTGTAAGCAAATGTTGAAAAAGTTTAGCCTTTGTGATGTATATGAAGATCCTAAAGTTTTAAAAATCAAGTATACAGAATCTAGTGAACCTGACTAACTTGTAGGGTTCCCTATCATTTTGGAGTACTTTTGCATGTTAAACTTGTAACATTCGCCATGAGAAGGATACTGGGGAGGCAGCAGGTGTTTGGCTTATCAGTTGAGATACTGATTAGCAGGCCTGCATAACATATGCTTACCTGCAGAGTCCAGGTGTGTCTCCCAATTCCAGTTTCCTGCTGTTGAGGACCTAGGTTGGCTCAAGTTGTTGGATTTCTGTTGCTTACCTGAAAGACCTGGACTGAGGGCTTGACATAGCTTTGGCCTTGACCTGGTTCTGGTTTTTCTGGGCATTTGGGGAAGGTGCTCTCTCTTTCTTATTCTTTCTCCATCCCTCTCTCGGTCTCACAAATATATATAAATCTACCAAAAAAAAAAAAACCT
>contig_244 Average coverage: 26.00
GGAAATTGGTCCTGTCAGACAGGTGTTTGCTCAGCCCTGTGTCGTCATTTGTCACTACGCCCTGACCGGTGACCAGCGGAAGCCTGCAAGCAGTCTGCCCCTCGTCAATCCCCGGCAACACTAAGGCAGCTCACGCCGCTCTTCTTACCTAAAATCCGGACTTGTTTTCCAGTCTGTTTCGCATTAGCGGTGTGTACACTACTGTATC
>contig_246 Average coverage: 63.72
GAGCGACGGCTTCTCATCATGGCGGACCCTAGAGATAAGGCGCTTCAGGACTACCGCAAGAAGCTGCTGGAGCACAAGGAGATCGACGGCCGTCTGAAGGAGTTAAGGGAACAATTAAAAGAACTTACCAAGCAATATGAGAAGTCTGAAAATGATCTGAAGGCCTTACAGAGTGTTGGGCAGATTGTGGGTGAAGTGCTTAAGCAATTAACCGAAGAAAAATTCATTGTTAAAGCTACAAATGGACCGAGATACGTTGTGGGTTGTCGTAGGCAGCTCGACAAAAGTAAGCTGAAGCCAGGAACAAGAGTTGCTTTGGATATGACCACACTAACTATCATGAGGTATTTGCCCAGAGAGGTGGACCCGCTGGTTTACAACATGTCTCATGAGGACCCTGGGAATGTGTCTTACTCCGAGATTGGAGGCCTGTCCGAACAGATCCGGGAATTAAGGGAGGTCATAGAATTACCTCTTACAAATCCAGAATTATTCCAGCGTGTAGGAATCATACCTCCCAAAGGTTGTTTGTTGTATGGACCACCAGGCACAGGAAAGACACTCCTGGCAAGAGCTGTTGCCAGTCAGCTGGATTGTAACTTCTTAAAGGTTGTATCTAGTTCTATTGTAGACAAGTACATTGGTGAAAGTGCTCGTTTGATCAGAGAAATGTTTAATTATGCCAGAGACCATCAGCCGTGTATAATTTTTATGGATGAAATTGATGCTATTGGTGGTCGTCGGTTTTCTGAGGGTACTTCAGCCGATAGAGAGATTCAGAGAACTTTAATGGAGTTGCTGAATCAAATGGATGGATTTGATACTCTGCATAGAGTTAAAATGATCATGGCCACAAACAGACCAGATACACTGGATCCTGCTTTGCTGCGTCCAGGAAGATTAGACAGGAAAATCCATATTGATTTACCTAATGAGCAAGCAAGATTAGATATATTGAAAATCCATGCAGGTCCCATTACAAAGCATGGAGAAATAGATTATGAAGCGATCGTGAAGCTTTCAGATGGCTTTAATGGAGCAGACCTGAGAAATGTTTGTACTGAAGCAGGTATGTTTGCAATTCGTGCTGATCATGATTTCGTAGTACAGGAAGACTTCATGAAAGCGGTCAGAAAAGTGGCTGATTCGAAGAAGCTAGAGTCTAAACTGGACTACAAACCTGTGTAATTTACTGTAAGGTTTTTGATGGCTGCATGACAGGCATTGGCTTAATGTAAAAATAAAGTTAAGGAAAATAATGTGTGTTTTGGCAATGATCTCATTAAAATGTATGAATAAAATATGTATGAGTAACAAATTAGTATATAATTCTGTGATTCAACTTTTAAGATTGGTACAGAAGAAATTTGTATGTTGTTAATGTTGCATTAATTGCAGCAGAAGTTACAAAAGAATGTTGAAGCTTTTCATATTTGCTGTGTGAACATTTTGTAAAGCATTGCAGATGGTCTGGGAGTAGAACAAGGGAGCATTTCTTATGACTTATTTTATATCATTTGTTTTCTTCATCCTAAAAGTTGAATAAAATGTTTGATTCAGTTCTCCTAAATATATTCTTATCTTTTCTAAGAGGACATTTGCTGTAGTCCTTTAAACTCTTTAGTAAGTAAGCTATTTATTTGATAAGCCTGATGAACTTGTATTTAGGTAGGTTTTTGGCTTTTCCTGTAAAATAGCCCCACGCGTGGTATTCATAGACCCTGTTGTATAGAACACAGCTGTGGGAGTGAATGCTTCTCTTCTCAGAACACAGTGACATCCTCTTCTGCTGTAATGAGGCTGTGTGACAGCTGCTGGAAAGATTACCTGCACATACATAACTTTCTAAAAATTATGATTAAAAGTAATATTTGCTAAAAAAAAAAAAA
>contig_249 Average coverage: 139.86
GGGAATGGCGCCGAGTCTGAGTACGTAGGTTGCCGTAACAACGGGCAGCGGAGTGCGTCGGCTATGGCCTCTAACTTTAAGAAGGCAAACGTAGCATCCAGTGCCCAGAGGAAAAGGATGAGTCCTAAGCCTGAGCTTACGGAAGAGCAGAAGCAGGAAATCCGGGAAGCTTTTGATCTCTTTGACGCTGATGGAACTGGGACCATAGATGTTAAAGAACTCAAGGTGGCAATGAGGGCCCTGGGTTTTGAACCCAAGAAAGAAGAAATCAAGAAAATGATAAGTGAAATTGATAAAGAAGGCACAGGAAAAATGAACTTCAGTGACTTTTTGACTGTGATGACTCAGAAAATGTCTGAAAAGGATACCAAAGAAGAAATTCTGAAAGCTTTCAAGCTCTTTGATGATGATGAAACTGGGAAGATATCGTTCAAAAATCTGAAACGTGTAGCCAAGGAGTTGGGTGAGAACCTGACTGATGAGGAGCTGCAGGAAATGATTGATGAAGCTGATCGGGATGGAGATGGAGAAGTCAATGAGCAGGAGTTTCTTCGCATCATGAAGAAGACCAGCCTTTACTGAGCTATGTGGCGTCTTTCTTACTGCAAGCACACCTAACTAGTTTAGTGCCTGTCATTGTGTAAAGTCTGGCTTTTGGAGAATGCAAACTGTTTTCTCCCCACTGAACTCCATGTGTAACTTTAGTTATGACCTCTAATCTGTTCCAGGCTTTGAAAGTGTTCTTTGATTTTCATACTCTTTACAAAGTGACCTGCTGATTCGTTTAGTTGTCAAAAGCAGAACAGGAGGAGCACACTGCAGGGCAGAGAAGGGTCTTAAAGTGTCGTCTACCTGCCGTTTTTGTTTGATGTGCTCTGCTCTTGTCATGCATTTCACATAGATGCACACCGCACAGCCTCTTAGACAAGCACACGCTGCACCCGTGTTACCAAAAGCACTGGTCGTTTTTTCAGTGGTTCTAGTTTCTACTTAATGCTGGAGAGTAGTTTTCTCTTTTATAAAACCCACTGAACTCTTGCATTGGCATTTGGATGTATGTTAATGCTACTTGTTTTGTCTTAATAATAAAACCTTTCTTAGT
>contig_252 Average coverage: 64.86
ATCATTCATAGTAAAACTTTATTGAACAGAAAGCCCGGCAAAGGTCACCACCTCAGCCAAGCTCCCCTGGGTTGAAAGTAAAGCACTGCATTTTAAAAAGCAATTATACGTAAGTCTTTCCTAGAAAAGTCCTGCTAAAACATGTCTAGCAAATTCACTGATTATATAAAGTAGTACACTTAGTGTAATTGAAACATTCCAACAGGAATCAAATCGTACCAGCAGAACCATTTCTGCATCTAAGACTTCTATGTACAAACATACATGCAGACACGCACACATCTGGAGAAGTTCCTCAGGCACAAGCATGCGACACCTGATGCCTCCTACTTACAATGCCTATCAAACTACATACAGTGTACAGTAAAGCTCTTCGGAACACGGACATGGAAACCCTAGGCATTCTTTGTTCATCCATTTGTATCAGGGCTTCACGCCTTACTCTCTGCTTTTGCATCATCACAAAAGCATACCATCACCCTTGTGGGGTTCTGGGAAATCTGTGCCTTTATCCTGTCCAGGTGAGATCTAGCTGGAGTGAGATGATCCAAGTCCATGCCTGGCACCGCCTCCAGCGGCGAGAGTGCAAAGGAATGCCATCAGTTGGCTATGGCCGGGGGGCCCTCGGGAAGAAGCGAGGCAAAGAAAGTCTTGAAGACGAGCCAGGCTGTGCTCATGAAGGAAGGGCTGGTCTGCTCGTCTCGGAGCATGTCCCTGCCTGGGGCGAGGTGGTTGGCGTCTTCACTGTCCAGATCAGCCCTTTCCTGTAAGTTGTTGTTGGGGTCCTGATTCACGTCTTGAGGAAGACCATCATTCGGGAAGTTCTGGACCGGTCTTTGTCTAAACGGAAACCACCCAACGTGATGCAGGTACATGACAACGGTGGCCCCCATGACCATGAGGAATCTGCTCAGTGAGGAGTAGAAGTAGAGGATACTGAGAAAGACAGAAAATGTCGCTGCTGAATAGGTCCAATCCAACCAGTCTCGGTTTATTTCATCGTCTTCTTCCACAATAGGGCCACCTTGTGCATTCATTCGCAAATTCTGATTGGCTCCAGGATTAACTACCACTTGAGGAGCTGCATTCTGATTGGCTGGCTGGTTTTCAGCTGGAAACTGGTTGTGAATAGGGGCTGGAGCAGGTGCAGAAACCACAGGTATCTCTTGTGTGCTTGGTGATGGGACAAAGGCTCCTGACGCAGCACTGGCAGCTAAATATTGCATGTAGTACTGCCGGGCGTAGATCTGCTGGAACCAGGACAGCTGCAGCCACCCATAGGTCGTGTAGCCAGAGAAGCCAGGTGCCAGGCCTTGGAAGGCCTGCTGCATTGCTTCAGGCCTGGAGATGCTCTCCCATGTGGAGGGAGAAAGGTTCCGAAGACCTTCTCTTTGCCTTAAACCATCACCTGCAGAATCTCCAGGATACTGGCCCTGAGTCGGAGCACTGGGCTGCTCTGTGGAGTCAGCAACCTTTGCGCTGGCTTCCGGCATCTTTGCAGGGCTCTTCACGTTGCACACCAGGTGCAGAACATGCCGCTTTTCCTGCTTTGGGAGTAGGTCCCTGAGACACTGGTGATCCAGCAAGAGCTTCCCGGAATAGATGAGCCTCTGGTCCTCGGGACACGGGCGCTCGGGGTAGACCCGGCTCAGGTGGGCCTTGAGCTGGACCGCCCCGCGTACTCTGCGTTGATA
>contig_253 Average coverage: 37.30
GATCCTTGTCTCAAACAGATGTTTCGTTCAAGAAGCATTGAGGTTTTTGGACAATATAAAGGGAAAAGCTGCACGGACGCTCTAGGAGACAGGCAATCGTGCGTGCCCACGGAGGTATGTGAGGATGCCGAAGTGGACTGTGGAAATGAATTTCAATGTGGCACAGGTAGATGCATACCGAGGCGACTCCTGTGTAATGGTGACAATGACTGTGAAGACTTTTCAGATGAGGAGGACTGTGAGAAGGATCCCCGGCCCCCCTGCCGTGATCGTGAGGTCGAAGAGTCAGAGCTGGCCCGGACAGCAGGCTATGGGATCCACATTTTAGGGATGGACCCCCTAACCTCGCCTTTCGACAATGAGTTCTACAATGGATTGTGTTTCCGGGTTCGGGATGGAAATACTTTGACGTACTATCGAAGACCCTGGAATGTGCAGTCATTGGCCTATGAAACCATAATTGAAAGAAATTTCAGAACTGAAGATTATGAAGAACAGGTTCAAGCATTCCAACATGTCATTGAAGAAGAGACATCAAATTTTAATACAAAATTCACTCTAAAATTTTCACCAACTGAAGCAAAGGCATTGAAGAGTGAAAAAGCTTCCCAGGAAACAAACTCCTCAAGTCATAAAGGTTCCTGGGGTGACTTGAAATTTTCATACTCTAAAAATAAAACCTACCAACTATTTTTGTCATATTCTTCCCAGACGGAGAAAATCTTTCTGCGTGTGAGAGGAGTAGTTCAACTGGGAAGGTTTATGATGAGAAACCGTGACGTTATGCTGACAACCACCTTCTTGAATGACATCAGAGCTCTGCCAGCTACCTATGAAAAGGGAGAATATTTTGCATTTCTGGAAACCTATGGAACCCACTACAGTAGCTCTGGGTCTCTGGGAGGACGCTATGAGCTAATATACGTTCTGGATAAAGCTTCCATGGGTCAGCAAGGTATTGAACTAAATGATGTAAAGAAATGCCTTGGATTTGGTTTGGATTTATCCCTCAATATCCATGGAAAATCTAATGGGATTTCACTCACAGGACAAATTAATAAAAACAATTGCTTGAAGAGAGATGGTGGGAAAGTTGTAAACATCACCAGAGCTAACCTCATAGATGATGTGATTTCGCTCATAAAAGGAGGAACTCAAAAACACGCCTTGGAACTGAAAGAAAAATTGCTCACAAGAGCCAAGATGATTGATGTGACAGACTTTGCCAACTGGGCCTCTTCCTTAAGTGATGCTCCAGTGCTCATCAGTCAAAAACTCTCCCCCATTTATAACCTGATTCCAGTGAAAGAAAAAGATGCACACCTAAAGAAACAAAATCTAGAAAGAGCAATTGGAGATTATATCAATGAATACAGCACCAGAAAGTGCTTGCCCTGCCACAATGGGGGGACTGTGATTCTGATGGATGGAGAGTGTTTGTGTTCCTGCCCAGTTATGTTCAACGGGATTGCCTGTGAAAGCAAGAAGCAAAAAATGGGTTAAGAATTGTCATTCCCCAAATCCCCAGAATTGGAGCTGTTGAGTGTCCCTGGAATTAAACGGAAGAAAAAGACCCAGGACCTTCCAAAGTAAGCTCCTTCCCTGGAGAAAGTGCTCGCTGCCTTGTGGAAAGAAACATGCTTCCTGAAAACCTGAGCCAGCCGCTAAAGGCTCCTCTCGCTTTGGTCGGTAATGCTTGTGTTGCTCCTTCCACTCCTGTAATGTTTCCACTTTCTGCTCCCTAACGAAGGGACACCAGTGAGCTGTGCCAGCACTCTTTTCTCCCACCAGCCACTGCCAGTCCTTTGCTAATAAAACAAAATTAAATTTAAAACAAAAAAAAAAAAACTAAACCA
>contig_254 Average coverage: 18.74
TTTTTTTTTCTTTTTTTTAATATGCAAAGTGACTTTGTCACTTTTGTATTTCCCTTTTGGTCAAGTTCACCCATTAAAAGGTCCATTGTCAGCTGTGCCAGACCCCTCTGACATTTATGACATTACTTTTTTTTTTTTTTTTTGGATTCACAAGCAGAAAATATACTGTTTATTAAGACAGAGCAAGGGAAACAAAGAGTTTCTCCCTTTCAAACCCTTCTTTTTAACAAAGCTTTAATCAAGAAACAAAAACACACACATGCAGGAACTATGTACAGGCAGAGAAAGTGTGTTCACCAACCAAGCTGCGCCGGGAACTGGGGCCAACACGCCAGTCCTGCTTTGTAGTCGCCCTGGCGCCCCCGGGGGACAGCAAGGCAATCTTATCAGCCATCCTCAGAAGGGACAATTTTGATTAATATCAGACCCATCTGACTCAGTCTATTAATCTATTAAGCCCTGAAGGAAGCGCATTCTTCAGATATAAAAGATATGCCTTTGATTAATAATTCTACCCTACTGCCATTTCAAGCCTCAGTGGTGGTGTGGCACCGCGAGACAGAGTGAGATTGACTCCTATGGAGATGCCCTTGCTCCGACGCCAGTCCCCGAGGAATGAGGCCGGGCAAGGCAGGTGCCGCCTTGGCAGAAGAGAAGCCCTCGCCACATCGTTGATTCCTCCACCCACAGACTGAGGGTCAATCACTTGGACCTAATTCTTGCTAGGAGTTGCTGAAATCTTAAACACGATCAATAGAACCCTGAGGACCAGGCAGTGACGGGCACACATACACCTGCAGGCTGCCCTCTGGGGCCGACATGGGTTGCATGGCAGCCATCTGAGGACCCCTTCCTGTATTTTCCTATGGGTTCCAGGACACACCTAGGAAGGAAGCTGCTCAAAGTTCATGCGGCTGAGATCCCGGTGAGGCCGGGGTATGGGTGGGGACCCGGTCAACTTCTTCTCAGTTCTGGATTTTCTGCCTTCTTGCCCCACCCGCAACTTCTCTCTTCACATCACCGCATTCTTCCTGATGTTCATGATCAGCCTTCTGGCATGTTCTCTGTAGTCCACGGGCTTCACGTCCATCACGGTGGCCTTAATTCGAGACTCATCGTTGTAGGTCTCTAGTTTGACCCGGATCCGGAACATGAAAGATCGAAAGTTGGCATTCTGGAAAACTTCTTCAAAAGCCTGCTCATTCTTCTCTCTCAGCTCCCCAAGGTAAGCGGTGTTTTGTCCTAGGATGGCCTCCGCAGACTCCTGGAAGCAAGTCACCCACTGATTCTCTTGAAAGTCTGCAATGTTTGCCGACAGGATCATGCGGTACTTGAAATTGGGGAACTCGCTGTCGCACTTCTCGCAGCGGTATAGCCCATTCTGCTGATCGATCACTTTCTTGTTGCAGTCCTGGTTAGGGCAGGCCTGGTACATACAGTTCTCCTTGCGCAAATACACCACGGTGGCCACTGAGCTGAAGTAGTCGGCCTTGTCCCCTTGGCCCAGGTTCTCCGATTTTACTTCGTACAAGGTCTTCCAGTTGGTGTTGCTCCCCATTGTTCCTCCACTCTTGAGGTCAGAGATGGAAACACCATTCAAGGCTTGCCCTTCTGAGTCGAACCAGCCACGAAGCTTATAGGCCTCTGGGATGTCAGGATTCATAATGACAGTGCTTGAAGACAGGACGGACAGGCTCCGGCCACCAAAATCAGAAACCCGGGCTCCTTTGATGGCTAGCACGGGCTGTCTCGAGCCATCGAATCTATCAGCATCTTCTCCCCAGAGAGTAGCAGTCACCACTTTCCCTGACATGTCCATCAGATAGATATCTCTCTTGGCAACTTCTCTGTTGTTGGACTTCACGGTGATTTTAGTGGCATCCTCGTAGCTCTTGCAGATCCCAATTATGTCCACGAGTGAGTCCTTAGACTTGCTCTCCAGGGCGTCGATCCCCGTGAAGGTAAACTGGACTGTGGGGAGATGGTTCCCATCGTCACAGGGCATCACACTCGTGTCATTATTGAAGGTCATCTCGTAGTCATTCTTAACAGCAGTGAAACTGTTTGTTAGCGATCTTCAGGGTGCCTTTCGAGAAATAATACACCTTGTTCACTTCAATAAGAGGAAAGAATTTGTCCACTTGCTCGTTGAAAGCAGTAGCTCTGATTTCACCACTTTCATCAACCAGCTCTAAGGAGAACAGCTTCCCTTCCCCTCTGGAATTGCTCCAGGTCCTGATCTGGCTTTTGTTGGTGACACGAGCACAAATCGTCCACTTGGACTGGTAGGGGGTGAGGCTGGCGATGGGGACCACTCTGCCCCGCGTACTCT
>contig_256 Average coverage: 15.62
TTTTTTTTTCTTCCTACATAAAATGTTCAACTGTGGGTTCCCCCTCTTCTTGCTCAGAGTGCCCGCCTTTATTTGTGCCTGCTGCCTCTTCTCTTCATGGCAGCCGTGCACTGCGGGCAGTACCACTTCCCTTTCGGTGCTTCTGTCAGCCCAACACACCCATAGTGGAACCATTCGATGGGACAATCTTGGTTATCACATCCCACCATCTCACCGTAAGAAACCTGATTACAAATGCAGTATCGAGGCTCATTCGGGTCATAAGTCCAATCAACCTGACTATTTGAATCAGACTCTGGCACTACTGTTGTTTGTTGAGAGATTTCTTGGACAACAGTTGATGATGAAGAACACGATGACAAAGAGGAGGAGGAGGAGGAAGAAGAGGACTGTTGGCTTGAAGACTTGTTGTTGTTTTTGCTCTTGCGGCCACTGCGCGAGTCAGCCGCCGCCGAGCTCGCATTCTGCGTCAGTGTCGTCATAAGCGCTGAGGATGATGCGTAGCCAGCTGTCTCCCTGGGCATTGAGAACTCCTTTCCCAGCTGAAAGTCATTATTCTTAAATGCTTCATAACTGGCTTTTAAACTTGACGTTCTCCGTCCCTCTTTCATCTGAGCCGTGGCTTGCACTGCCTGAGCAGCTGCCATGGTAATGGCTCCCGCACCAGTCCCTGAAGATAATGAGCCGATGTTATAGGATGCCAGAGGCTGGGAGGGATTCACGTTGAAGGCATTATTGGAGGAGGCTGTGGAATTGTTATTTCGACAACCTAGTGTATTCTCCTTAGATGCGTCTGACGTAAGAGTGGACAGAAGAGCTTCAGATTTAAACTTCTTTTCAGGAATATGATCTGCTGTCGTATGGTGAGATGTCGGATTATATTTTCTTTTTTCCACGGGAGTGTGTGAATGAGCGTGGTGGTTGTTCACAGGCTGTGAAGGAGTATCTAATTCCAAAGATCGCCTCTCTAATATTTCTGTAATTCCAGCATTATCAGCTTCCAGCTCCATTTTAAACTTAGCCAGTTCCTGATCCAGCTTTCTCAAGTGTCGATCTACCAAGTCATATATCTGGTTTGCCAACTGCACCTTCTCGTCTGCATCTTCCAAAGCCTTATAGTAGTCTTTCTTGATGCACGCCATCTGCTCCTCTCTCCATTCTGGCTTGTTTTTCTTGCATTCATGAAGAATTCACTCACTCTCTGTTCTA
>contig_258 Average coverage: 24.60
TACTCCTAAAGCAGGCTTTGACAGTGACTATGACCAAGCTCTTGCCGACATAAAAGAAAATGAACAGAGCCTCCTGGAATACTTGGAGAAGCAACGCAGTCGAATCGGTTGTAGGACTATAGTTTACTGGGGGATCGGCAGGAATCGTTACCAGCTGGAAATCCCAGAGAATTTCACTACACGAAACCTGCCAGAAGAATATGAATTGAAATCTACCAAGAAGGGCTGTAAACGATACTGGACCAAAACTATTGAGAAGAAGTTGGCCAGTCTGATCAATGCTGAAGAACGGAGAGATGTATCCCTGAAGGACTGCATGCGGCGACTCTTCCGTAACTTTGATAAAAACTACAAGAACTGGCATTCTGCTGTAGAGTGCATCGCCGTGTTGGATGTCTTAGTGTGCCTGGCTAATTATAGTCGAGGGGGTGATGGCCCCATGTGCCGCCCAGTAATTCTGTTGCCAGGAGAAGACACTCTTCCCTTCTTAGAACTCAAAGGATCACGCCACCCCTGCATTACCAAGACATTTTTTGGAGATGACTTTATTCCTAATAACATTCTGATAGGCTGTGAGGAAGATGAGGAAAATCACAAAGCCTACTGTGTGCTTGTTACTGGACCAAATATGGGCGGCAAGTCTACCCTCATGAGACAGGCTGGCCTATTAGCTGTAATGGCCCAGATGGGTTGTTATGTACCTGCTGAAGTGTGTAGGCTCACACCAATTGATAGAGTGTTTACTAGACTTGGTGCCTCAGATAGAATAATGTCAGGTGAAAGCACATTTTTTGTTGAACTGAGTGAGACGGCCAGCATTCTTAAGCATGCAACAGCACATTCTCTGGTTCTTGTAGATGAATTAGGAAGGGGTACTGCAACCTTTGATGGGACAGCAATAGCAAATGCAGTTGTTAAAGAACTTGCTGAAACCATTAAGTGTCGTACTTTGTTTTCTACTCACTATCATTCATTAGTAGAAGATTATTCTCAAAATAATGCTGTGCGTCTAGGACATATGGCATGCATGGTGGAAAATGAGTGTGAAGACCCCAGTCAGGAGACTATTACCTTTCTCTATAAATTCATTAAGGGAGCTTGTCCTAAGAGTTATGGCTTTAATGCAGCAAGGCTTGCTAATCTTCCAGAGGAGGTCATTCAAAAGGGACATAGAAAAGCAAGAGAATTTGAGAAAATGACTCAGTCACTACGATTATTTAGGGAAATTTACCTGGCTACTGAGAGGCCAACTGTAGATGCTGAATCTCTCCGTAAGTTGCTGACTTTGACTAAAGAATTATAGGCTGCAACTGGAAACTTTGACTTTTGACGAAGTTGGTAAATTCACACAACATTATGATCTAATAAACTTTATTTTTTAAAAATGACCATTTTTCCATTTTCTTTCTAGGAAATTAAACCCTTTTAATTCTTATCTACCTTCTACATAATGGTTATTGAATACTCCACAATATATTAAGTCTAGATGTTATGGTACATGCATACACTTTCAGGCTGTTTATACCCACTGTCACCAATACACATAAATGGGGGGAGGGGTTATGAAACTGTATAGGGCTGTATATATATACTTGTCTCAGCTTAATGCAGGAAATTGTGAATTTCCAGCAGTTTTGTCTAAACTGTTCAAAAAAAACTATGAACAGAATTCAAATACAGGACTGTTTTGAGGAGACTTTCTAAAGTGTACTTTAAAACATAGTAGTTTTTTACCTTTCACAAAACTGAGTTACAAGAATACTTTTGTTTTACAGTGCATCCCTTCCTAGGAAGTCTCATTAAAACACTCACTTTTTCTAACGGGTAGGGAGATTTTGAATGCTGCACAGGGTAGGAAAGGAAATAATAGTCTTAACTTTTCTTAAAGGATACCAGAAACATTGCTGGATATAATTTAAGATTAGTGTTTTCTCTTTCATAGAAAGAACGTACATACTGGGACATGAGTACAGTTACAGCAAGTCTAGGTGTGCTAACAAAACAGGGCACATTCAAGTACAATAAGATTTTGCTTGAAATTAAAAACAAACTACATGAGATTAAAGCATTAAAATCATATTTCTCAATCTGAATACATGTTTTAAAAAAAATTCAAAAGAAACGCCAGAAGTGCTAGCTCACATTTTTACCATATTACAAAAGCAATTGGTACCCATGTCCATAAAGGCAGCAACAAAGCTGCTTGTCTATTGGAGATTACTACTGCAAATTGGACTGCATTCAATGCTAGTTGTAAAAACACCAGCTTTTCAGAAGTTGGTATCTGTACAAAATTGCAGCTTATTTTCTTCACTTCTGTCCCTTCAAAAGTCTTTACACCGTAATGCTAAAACACCCAGCTTTGAGATCCTGAGTCAATATATTGCCACTTTCTTTTTGGTAGCTTGAGCTTCATAGTGTCAACTGACCTTGTGTATCCATTTTTTAAATACAGTCTGTTCCTGTAGCATGGGCAAATATTTTAAATCTTCTTCCAAAAATGTTTTAAGTTATGATGTTAGAATGGCAGGACTTTGTTCCTTTAGGGAAGGAATTCAGTTGTGCTGCAATGTATTAGATTCTATAGGTGGAGCAGAGTCATATAGTGTATCTGTATCATGTGTAGGCTCACCAGCTAATGTACAAGGGTTAGACAGTGTTCCAGCACCACAGTCACAGAAAAACCTATCATGTCTAATAAATTCTACATCATGTCCCTGATGGCACTTCTTAATGCAGTTCACACATATGGCATTTCGATCTGTGGTATTACACGTATGACATCTGTAGAAATCATGCATGGGATAGCTGGTATAACTTGATATTTTATATAAACATTGGCCTCTACTAACAGCCTTTTCTATGGCATCTTGATTGTTCATTATTTTGTTATCTTTCATTGTCACATTAACACCAGATGCTAAAAATAAGCCTCCAAACCGGTTGTTAAAAATCTGATTGCCTTCTAGTGTTGCAGTTGCATGATTTGTAATTTCAATACCTGCAGCAAATCCATCAAATATTCTGTTTTTCCTTAAGACTGGATGACTATTAGTGCTGATGAGAACGCCTGCTTGAGCATTCCTGAAAATATCATTTTCTTCAAGGAGACCTCGACCCCCATTAAATATACAGATGCCACCATCTCTTCCATCATGGATTTTGTTTCTTCTTAGTGTAGGATTACTATCTGTTTTAATCCAGACTCCAGCCATTGCATTGTCAAATATTTCATTGTCTTCTATACAGCCTAGACCAGAATTATAAACTAGAATTCCACCATTCTGTCCTCCCCAGATTTTGTTGCGCCTAATTTTGGGGTTGCTTCCAGTCCTTATCTGAACGCCAGAATACATATGATTATAGATGTCATTGTCCTCTAGCACTCCATGTCCATTGTCATAAAAATAAACACCAACCTGCTTGCCACTGTGTATACGGTTTCTTCTTAGTACTGGAGTGCTTCCAGTTGTCACCCAGACTCCAGCCAAAGTATTACTATAAACTTCATTCTCTTCTATCACACCTTGTCCTTTTTCATGCACATAAATCCCACCATGCTGGCCATCATGAATTTTGTTATGCCGAACAATGGGACAACTGTTTGTCCTAATCTGAATTCCTGCTAATGCATTACCATAAATGTCATTTCCTTCAATAAGGCCTCGTCCATCTCCAAAGATGTAAACGCCTCCTTGATTTCCATTAAATATAGAATTTCCCCTTATTGTTGGGTCACTATTTGAGGTAATCCATACACCTGCAAAGTTGTTTGCATAGATTTTATTCTCTATAAATTGCCCTCTTCCTTTTTCATGGACATATATCCCTCCAGTCTGCCCATGGTGAATTTCACATCGAACCACAGTGGGATTAGCATAGGCTTTTACTTCAAAGCCTGCTATCCTATTCCTGTGTATGTTGCAACTTTCAAAGTAACCCATGCCATGATCAAATGTGAACACACCAACATCACGTCCATGATGAATATGATTTCGTCTAATGATTGGATTTCCATGATTTTTAACCCAAATCCCTGCTAACGCATTGTTGGAAATTTCATTATCTTCATATATTCCCTTGCATGATCTCCCCGCGTACTCTGCGTTGATACCAC
>contig_259 Average coverage: 71.38
CAACGCAGAGTACTGGTAGTTTTTTTTTTTTTTTTTTTTAGATTTCACAGTTGATATATTTTGAAATTTCAAACAGTATTAAAACTACACAGTGATGTTGCTTTCCAAAAGGGGACCCAAGTTAAACAAGTTAGAGGATCATCGTCCCAAATCCATGGCACTTGATAATCCAGCAGGGCACCACAGTGAATGTCAGTTTGCACCGAGCTAACCGAAACCTTAGGACTTCTTCGTATTGGAAGAGAGAAATCTGAATAACATGCTCCTGCAGAAAATTCTACTGAGTTCTTCAATCACAGTTAAATTTAGAATTGAAGTTTGATCTATGCAGAGTAGGTTCTCCTATCTATCTGAAGCATGCCTACACTTATCACCAAAAACAGGTGTATTTGCAAAGTAAACACAGCACTTCAAACGCAGGGATCTCACGAGGCAAAACCAAAATCCTCAGCACAAATTTGTTACAACCATTTCTATCTGCAAGAAAGGCCATAGATACAATTCGCTTTACAAAGAGAAGTGGAATCACTATTTAGGCCTCATTATTCAAAAATTTGAGTCATCTCTTCACTTTGCCACCTGCCTCAATGGTTTCCCGGCCTGTTGGAGCAGCTGAGTTGAAGATTAGGGACAAGTTGGAAATTTTCTTAACCTGTTGGCAGCGGTCACCACGTAGAAATGTTTCTTCCATTTCCTCTGGGCTGTGTACTTCTGCAGCAGCACCTGGGACTTGAGGCGGACTTTGGATTTAGAAGCTTTGGCGGGCAGGCGATTGAGCCACTCGTGTTTCAGGCACTGTGTGGCACTCATTCTGCAGCTCTTCTCTTTGACCAGCAGC
>contig_260 Average coverage: 73.92
TATCAACGCAGAGTACGCGGGGGGGAGGTTATGTGACTCATTACACCCATTGTGAGTGCCCTCGTTCACGGCCGAGGAAACTGGATGCATGGGGGGCCTCACATCCCCAACCTCACCAAGCTCACTGCCATGTTCAGTTGAGGCCTGAGCTTAGGTAGAATAGCTGTCCTTCAAGGAAAGGAGGAGGGCCAGAGTTTGGAGCAAGGAGTGCCAGATTGCTTCCAAGTATGATCACCAGGCGGAAGAAGACCTTCGCAACTGGATTGAAGAGGTGACGGGCATGAGCATCGGCACCAACTTCCAGCTGGGCCTGAAGGATGGCATCATCCTCTGCGAACTCATCAACAAGCTGCAGCCAGGATCGGTGAAGAAGGTCAATGAGTCCTCATTAAACTGGCCTCAGTTGGAGAACATTGGCAACTTTATTAAAGCTATCCAGGCTTATGGTATGAAGCCACATGACATATTTGAAGCCAATGATCTTTTCGAGAATGGAAACATGACCCAGGTTCAGACTACGTTGGTGGCTCTGGCTGGTCTGGCTAAAACAAAAGGTTTCCATACAACCATTGACATTGGAGTTAAGTATGCAGAAAAACAAACAAGACGCTTTGATGAAGGAAAGCTAAAAGCTGGCCAGAGTGTAATTGGTTTGCAGATGGGAACCAACAAGTGTGCCAGCCAGGCAGGAATGACAGCTTATGGAACCAGAAGGCATCTTTATGATCCCAAAATGCAAACTGACAAGCCTTTTGATCAGACCACAATTAGTCTGCAGATGGGCACCAACAAAGGAGCCAGCCAGGCGGGGATGTTGGCCCCAGGAACCAGGAGAGATATCTATGATCAGAAGCTAACATTACAGCCAGTGGACAACTCGACGATCTCGCTACAGATGGGGACCAACAAAGTTGCTTCCCAAAAAGGAATGAGTGTGTATGGGCTTGGGCGGCAAGTATATGATCCCAAATACTGTGCCGCCCCAACAGAGCCTGCCATTCACAATGGTAGTCAAGGGACAGGGACCAACGGGTCGGAAATCAGTGATAGCGATTCCCAGGCAGAGTACCCGGATGAGTATCATGGCGAGTACCAGGATGATTACCCCAGGGAGTACCAGTATGGTGACCAGGGCATTGATTACTAGAGTGACGCAGAGGAGCCCAGGATTTAGTCCATTGTTCCTATTCAGTGAGAACCAAGCTAGCCTTGAGTAATTTTTATCTCGTCTTCCTAAAACACTATTATGCTTATTATACCTAAAAAAGAAAATTGCCTTACATACATTCCTTTTTCCTTTCTCTGCCTCTTCCCTCAATAGTTGCCTTTTAGTGCTGTAACAGTTAAATACTACAGCATAACCAGTAACTCGACCATGAAGTAAAAAGGAATACTGTGAAAGGGGAATACTCTTGTACAGCCAATTCTTTTATTAAAGATCTATGCATTTTTACAATCTTCTACTTAAAATTGGTATTTTCAAACAATAGGGTGGTTTTTTTTTTGATAGTTCAGTATATCTGGTTTCTACATGGAAGACTAAACTCATGCTTGTTGCTAATCGTGGTTTTTGCCAACTAAATCTAAGATATGCAGCATTTTAGGAATTTACATATCAATGTTTCTACAGTATTGTTTGTTAATTTTTAAATAAAGTCCTGATCAGTGTGCACCTGTGATAATATGTGTACTCATTCTCGCACCTGCGCTGACAAGATCTTTTGGGGACGGCATTGCTGAAGGAGCCTGTACGAAGCAGCGTGTACGGAAGGGGCCTGCACACTTCCGGGTCTGGGCGGTGCATGCTCTTCCTTTCTGTGCCAATGTTTCAATATAGAGTTGCTCTGTTTTCTTCAACTGTATTTATTGCTGCATTTCTCAGCATAAACTTATCCCATTGTATTTTTTATAAATAAATATTTTTTT
>contig_262 Average coverage: 23.87
GGGGGGCTATTTTGTAAAACTTCAATTTTCTCAAGTAATTATTTAGGAAGAAAAACAGGATTTCCACAGAAAAAGATGGTGACATGAATGATATTCCACCAGCCACATTTTGATGATTTGTTTTACTCGTAAATTTCTTCTGTCAGCCAAAATTATTTTCTGGGTCAATTTCCTCAGGTGAGCTTGTTCACATTTCGAATCAAATTCAGTGATGACATTATTTTAGTTTCACTTTTCTTTTTGCTTCTTTATGTTTCTTCCGACAATCCATAAGCAGGCTATGTGTTCTGGCCTCCCAGGAACTTCTGCTAGTATTATTCCCCTCTCCTCTCCAGAATAAGTCAGAACCATGAAGTCTTTCATCATGCTTAGAGAAAAAGAAAAGCGAGTGGTTTGTTTCGCAGGTAATGATGCTTCTTCAGGGATGGGCTGTCTGTGATCTGTGTCTTCAGCGACATCTTCCTCCTCTGAAGTGCTGCTGTCTTGGAAACGAGGGTCTCCCTTGCAGCCAGTCCTCCCAGGTTTCATCGTTTCAACTCTGTAGGTTTCTTCCTTTGAGTCCTTAGTGTCTGAATCAAAAAAGGAGAATGTGAACCCCATAGGCTGCTTGGGCGTGGTAGAGAGCGCCCCGGGGCTGTGCACGCCCTGAGCTTTCTCTCCATCACAGTCCTCATTCCAGGGCGCGTCTTCTTCCTTTTCACTGGCATCTTTTGTAGATAGGAAGATTTCTTTCAAATCCGTAGAGATGTTATAATACATTTCTTTAGACACTTCAGGCAGCTTTTCAATTTCTTCCCTTTTTTTTTTTTTTTTTGCTTTACTTTCTTTTAGTTTATCATCTTTTTTCCTTTCATAAGTGGCATGGTCATGTCTCGTTGGATCATAACGTATGATGTCCTTAAATTTCTTCGCAGTCGCTGATCCCTTGCTTGAAGAACTGCTTAAATTCACATTCAAAACACTCTGTACCACATTCAGGGCTTGCTTTTTTTCTGCAGCAAATTCTTCTTCCTCAGTAGTTTTTTCTTCATTCACCTCTTCCTGCTCCCCTTCGCTGTCACTCTCCAGAAACCGGGAGTCCATGCGGAATCTGTCATCGTTGCCAAAGTGAGACTGTAAATCCATGAGCTTCTGTCCG
>contig_267 Average coverage: 36.26
GAGTACGCGGGGATGAGAATGCATATGCAAAGGTCTGCCTCTATCTCACCAGTTGTGTGAATTATGTGCCTGAGCCTGAGAACTCTGCCCTGCTGCGTTGTGCCTTGGGTGTTTTCCGCAAGTTTAGCCGCTTCCCCGAAGCTCTGAGATTGGCACTGATGCTCAATGACATGGAGCTGGTAGAAGACATCTTCACCTCATGCAAAGATGTGGTAGTACAGAAGCAGATGGCATTCATGCTGGGTCGGCACGGGGTGTTCTTGGAGCTGAGTGAAGATGTAGAGGAGTATGAGGACCTGACAGAGATCATGTCCAATGTGCAGCTAAACAGCAACTTCCTGGCCTTGGCTCGGGAGCTGGATATCATGGAGCCCAAGGTACCTGATGACATCTATAAAACCCACCTAGAGAACAACAGGTTTGGGGGCAGCGGCTCTCAAGTGGACTCGGCTCGCATGAACCTGGCCTCCTCTTTCGTGAACGGTTTTGTGAACGCAGCGTTTGGCCAGGACAAGCTGCTGACTGATGATGGCAACAAGTGGCTGTACAAGAACAAGGACCATGGAATGTTGAGTGCAGCTGCGTCTTTGGGCATGATCCTGCTGTGGGATGTCGATGGTGGCCTCACCCAGATTGACAAGTACCTGTACTCCTCTGAGGACTACATCAAGTCAGGAGCTCTGCTTGCCTGTGGCATTGTGAACTCAGGGGTCCGGAATGAGTGTGACCCTGCTCTGGCGCTGCTCTCGGACTATGTTCTCCACAACAGCAACACCATGAGGCTGGGTTCCATCTTTGGACTAGGTTTGGCCTATGCTGGTTCAAATCGTGAAGATGTTTTAACACTGCTGCTGCCTGTCATGGGAGATTCCAAGTCGAGCATGGAGGTGGCAGGTGTGACAGCCCTGGCCTGTGGCATGATAGCAGTGGGCTCCTGCAATGGTGATGTTACCTCTACTATCCTTCAGACCATCATGGAGAAGTCAGAGACCGAGCTCAAGGACACCTACGCCCGTTGGCTTCCCCTTGGGCTAGGACTAAACCACCTGGGGAAGGGGGAGGCTATCGAGGCCATCCTGGCTGCCCTGGAGGTCGTGTCAGAGCCATTCCGCAGTTTTGCCAACACGCTGGTAGATGTGTGTGCCTATGCAGGCTCCGGCAATGTGCTGAAGGTGCAGCAGCTGCTTCACATTTGCAGTGAACACTTTGACTCCAAGGAAAAGGAGGAGGACAAGGACAAGAAGGACAAGAAGGACAAGGACAAGAAGGAAGCCCCTGCCGACATGGGAGCACATCAGGGAGTGGCTGTCCTGGGGATTGCCCTGATTGCCATGGGGGAGGAGATTGGTGCAGAGATGGCGCTTCGAACCTTTGGCCACTTGCTGAGGTATGGGGAGCCTACTCTGCGGCGGGCTGTGCCTTTAGCGTTAGCCCTCATCTCTGTGTCAAATCCACGGCTCAACATCCTGGATACCCTAAGCAAATTCTCTCATGATGCTGATCCAGAAGTTTCCTATAATTCCATCTTTGCCATGGGCATGGTGGGCAGTGGGACCAACAACGCCCGCCTGGCTGCAATGCTACGCCAGTTAGCCCAGTATCATGCCAAGGACCCCAACAACCTCTTCATGGTGCGCTTGGCACAGGGCCTGACACATTTAGGGAAGGGCACCCTTACCCTGTGCCCCTACCACAGTGACCGTCAACTTATGAGTCAAGTGGCTGTGGCAGGGCTGCTCACTGTGCTTGTCTCTTTCCTGGATGTTCGCAATATCATTCTAGGCAAATCACACTATGTACTGTATGGACTGGTGGCTGCCATGCAGCCCCGAATGCTGGTTACGTTTGATGAGGAGCTGCGGCCATTGCCAGTGTCTGTCCGTGTGGGCCAGGCAGTGGATGTGGTGGGCCAGGCTGGCAAGCCTAAGACCATCACAGGGTTCCAGACACATACAACCCCGGTATTGCTGGCCCATGGGGAGCGGGCAGAACTGGCCACTGAAGAGTTTCTTCCTGTTACTCCAATCCTGGAGGGTTTTGTTATCCTTCGCAAGAATCCCAACTATGATCTCTAATGGCCACCAGGTGCCCTGAGCCATACCTGGTGTATTTGGTGGGCCAGGCTCCCTGCTGCCATGGCTGGATACTTCTCTAGACTTTTGGGGGAATTGTGACGTCTTCATCTTTTGTTACTAAGTGAGATCACTTTCCTGAATAAAGATCTTTATCCCCAAAAAAAAAAAAA
>contig_269 Average coverage: 11.16
AGTACGCGGGGGAAGGCAGCTTCGGAAGATTGACAAATCAGAAGGCCGATTCCATGCCCAAAACCTCAGCCAGGTAGAGTAGGATGGGCGGAGTGGGCCTGGACTTGGACTTCGCAGGTCCTCCAAGTTCTGTTTGAAGGAGCACAAAGCTCTCAAGACGTTGGGTATCATCATGGGCACTTTCACTCTCTGCTGGTTGCCGTTCTTCATTGTCAACATTGTGCATGTGATCCAGGACAACCTCATCCCTAAGGAAGTTTACATCCTCCTGAACTGGTTGGGCTATGTCAATTCTGCTTTCAATCCCCTTATCTACTGTCGGAGCCCAGACTTCAGGATCGCCTTCCAGGAGCTTCTGTGCTTTCACAGGTCTTCTTTGAAGGCCTATGGGAATGGTTACTCCAGCAATAGCACTGCCAACTACACCGACTACCCTGGGGAGCAGAGCGGGTATCACTTGGAGCAAGTAAAGGAAAGCAAGCTGCTGTGTGAGGACCCCGAGGACCCCAGAGGCATGGAAGACTTGGGGACTTGTCAAGGTACTGTGCCTAACACTAGTGTTGACTTCCGAGAGATGAACTGTAGCACAAAGGACTCACTGCTGTAATGCAGCTTTTCCACTTCTTAAGGACCCCCGCCCCTGCCACAGAACACTAAGCAGATTATTTAACTTGAGTGTAACACATTTAGAATAAAATTGTATAGAGATGTGCAGAAGGAGGGTACCCTTCTGCATTTTTTAATTTTTTTAAGCTGTAAAAAGGAGAAAATGTATCTGAGTGATTATTTGTTTCTTGTACAGTTCAGTTCCTCTTTGCATGGAACTTGTAACTTGATGTCCAAAGGGCTTCAGTTCCCAGAGGACCTCAGTCTGCTACAATGTGGTGACTTTTCTGTGTATCTACCTCATTGGTCAAGTATTAGGGGTAAATGTATTGCTGCTGCTAATTTGTATCTGAAGGATACGTTTCCTTCCTGCACCTTTGGACTTGAGGATCTTGAGTATCCTGGACCTTTCAGCTGTGAACATGGACTCTTCCCAGCTCCTCTTATTTGCTCAAACTGGGTGTTGTAGACAGGGATTTGAGGGGCAGCTTCAGTTGTTTTCCTGAGCAAAGTCTAAAGTTTACAGTAAATAAATTGTTTGACCAAAAAAAAAAAAAAACTACCACTCTGCGTTGATA
>contig_271 Average coverage: 16.96
TATCAACGCAGAGTACGCGGGGTAGTGAAACACAACTTTAGGTTTCATTGTTGAAGTTGAAGGCGTCCCAGTTCCTGGCGTGAAATGGTACAGAAATAAATCTTTGCTAGAGCCAGACGAAAGAGTCAAGATGGAAAGGGTAGGGAATGTATGGTCTTTGGAAATTTCCAACATTCAGAAAGGAGAGGGGGGAGAGTATATGTGCCATGCTGTGAACATCATAGGGGAAGCAAAGAGCTTTGCAAAGGTGGACATCATGTCCCAAGAAGGAAGAGCTGTGGCTCTCCCACCTCCAGTAACACATCAACATGTCATGGAATTTGATTTAGAAAACACCACTTCCTCAAGAACACCCTCTCCTCAAGAAATTGTTTTGGAAGTCGAATTAAGTGAAAAAGATGTTAAAGAATTTGAGAAGCAAGTGAAAATAGTTACAGTGCCTGAATTTACTCCTGATCATAAAAGCATGATAGTGAGTCTAGATGTTCTGCCACTGAATTTCGTGGATCCAAGTATGGTTCCAAGGGAAGACGAAAGCAAAGATTTAAAAATTGACTTAGAAGTATTTGAAATGCCTCCTCGCTTTATCATGCCTATTTGTGATTTTAAAATTCCAGAAAATTCAGATGCCATATTCAAATGTTCAGTCATAGGAATCCCTACCCCTGAAGTTAAGTGGTATAAAGAATATATGTGGATTGAGCCAGATAATGACAAGTATGTAATTAGTGAAGAGAAAGGTTGTCACAGCCTTAAAATCAGAAATGTCTGTCTTTCCGATAGCGCAACCTACAGGTGCAGAGCAGTGAATTGTGCAGGAGAGGCTATCTGTCGGGGATTTCTTACTATGGGTGATTCTGAAGCATTTGCTATGATAACAAAGAAAAGCATAGTGACTTTAAGCAGTTCAAAGGAAGAATTAGTCTTAAGGAGTAAATATTCTGACTGTTTTTTTGAGTTCCAGATAGTGGAAGGGCCTCCCCGATTTATCAAAGGCATTTCTAACTGTCAGGCACCCTTAGGTACAGCAGCATACTTCCAGTGCCTAGTTCGTGGCTCTCCCAGACCCACGGTTCACTGGTACAAGGATGGGAAGTTGGTCCAAGGAGCAAGGTTCAGTGTCAAGGAGAGTGGCACTGGCTTCCACAACTTGTTTATAACAAGTTTAGTAAAAGGTGATGAAGGCAAGTACAGATGTGTAGCTACCAACAAGTCAGGGATGGCTGAGACCTGTGCAACGCTCTCTCTAACTTAAAGGCTAGTTTTTTAGTGCCTCCATAATACAATTGATTCGGTGTTCTCACATCCTCCAAATTAAATGAATGTATAGGCAACTCCCAAATGTGTCTACTCCATTGGAATGCATCCTATTGAAGAATGTTGGGAAAGAAGTCTCTGCTTGTGGAAAACTCTCCTTGTAGTACATGTAAATACCACTCTTATCTAAAATGTGAAATCTTTACTTGTGTCAACTTCACTGTGTATCATCAAACACAATTAAATATCTCCTTGGCTA
>contig_272 Average coverage: 96.66
TTTTTTTTTTTTTCCTCTGTACACGGTTTTTATTATTTACATAATACAATAGAGCATCAATGCTGAATAGCATGATTATGTGCAATACATAAATATGAACTATCTGTACACATCTGTAGATCTAACTCAGAACTAAGGTACAAAGAATTGAAAGCAAATCTGAAGGCTTTAATAAAGTAAAAACTAGGACTCAACACTGCAATAAATCAGAAGTAGTGCCTCGTGTACATACTTAACTATTTACAGATGAAAACAGGCATTACCACAACACTAATCTAACTATACTCATTTATATATAAAAAACACAAGTTTCATACAGCACAAAAAAACCTTCCATTATAACACAGAAGTGGTATTACCAGACAAGCATCAGTGAAGTATACTGCCTTTTCTAGTTGTTATTGTACAATGCTGAGATAATGCAGCCCATGCAATACACCCGAGAACACTAGAGTCCTACGCCCAGGTAGTTGCTAGGAGAAAGCAGCCCTCTGCAGGTGGTGCTGGGTACCACTACGTCTACTGCAGCCATGGTGGGGAGGGTTCTCCATGCAGAAGGGTAGTTACAGTGACAACTGAAGTCTTGAAGGAAGTTTTAAACATTCTTTCTTGAACCAAAACATTCAATAAAAGATGTACATGAAAATTAACTGTTCAGATACCTTTGCAACTTAAAAATTCAGATGCATGTTACTCGATAGAGCTGCTGATTGTGAAAGTCGAAAGTTTTATTTTCTTCTTGTAAACAAGTTAATCCTAGTGCAGTTCAGTGCTACACACTTTCAGCAAAGAGAAGGCAGACCTGGCCTGGTGCCGGCCATCGGTGGCAAAGCTCACCTCAAGACCCCGTTCCTGGCTCAGGCGTGATGTTTACCTTTTGCAGAAACCATTTAGTTGACAGCTTTTAGAAGACCAATTTAACCAGGTTACGTCCGGCACCCAATACTGGGCTTAACAGAAAGCAAACGAGCCTCGGATGTTTTCCTGCTCTCAAAGAACGTGTGGAAATGAAGAGGGTGAGGTTGAAGTATGGTAGAAGTAGACTGCCAGTCCTTTTCTGGTGTACCATTTTCCTACAGATATGGGCACACACCACGAGCCAAAAGCTGACACCTGAATTACACTCCCACAAGGCAGATATGCTGCAAACATGCAGAGATTTCATAATGTTTGGCACATGGGAACTCCATTTTGTCTGTTATCTGTATCAGTTTACTGAGTCGATTTTCATCCAATTCTAGCCAGGGGAGGGCACATACACTTTGTAGGGCTGTATCTATCCAATTCTGCCGGTAACAAACACCCAAACATCCTAAAATATTAATTAAGACAGACAAGTGTAAAGTAAAACTCTGGAGAACACCAAAGAAAAATGGCCATGCATCTGCTC
>contig_278 Average coverage: 27.56
TTTGCTTTGTTTTGTTTTTTGCCTGCTTACCAATTTAAATGGTTTTCATATACAAAGTACTTTTCAACTCCATTCTTACAAATGTGCTGTTGTGTAATTGAATTCCAAAATTGTTAGGCTACTCACCGATCCACTAGCTGTCCCTACCCATCTCCAGCCCTGTGGCCCCACCCCTACCCCATCCCACTGAGGAAATTAGTGTTGACTTTAGTGGAAATCAGTTATCAGTTAATCAAGGAGCTTTAGCCAATTAAATGTTTAGGGCATCCTTTCCTCTGATTTAGGAGGGGTTCTTTGCGTTTTCATTCAAGTTGTTGGAGCATTGGATTTCTGGCAGCCCTGTGTGGATAGGATGAGGGATAATTTGGATTAGACTTTACATTCACAAGAAAACTTGTTGTGCTTGTTCAACCAGTGCACCCATTCAAACAGAAGCCGATTAAACAGGCTACAAAAGAACTTCTTTTATCTGAGCTGCTAGGACAATGTTGGGGAAGGGAAGTTGATGATTTGGATTAAGAGTGAAAAGAACATTTATTGTTATGTGAAAGCAGACTTCAAAAGTTAAAAGGTGTGTAGAACCACTAAGGAAGTTGCTTGAAGGTTTCAACTAATACCTAATATTTTAGTGCATTTACTTACGTGTGTAGTCACAAAAGCAGGTGTCCACAGAGCAAAAGGATTTAGCAGTCTGGTCTTCTACCATCTAGGATTTTGTTCATTCTCAGTATGATATTCTTTGCATTAGACTAGACCTTCAGCAAATTGTAACCTAGTTACTATCGTAAGTTTTTGTGAATTTGAGTCTCTTTCAGCTTGAGAAGCATACTTCAGCAGTGTTGTCACTTCATAACTATGACAACCTTACGTTAGAAATAAGTAGGCTTCAAAAGTGGTCCCAATTAGGACCCTGATTCGGTTTCCTAGTTAAGTTTGTCCAGTGAACCATAATTTTCTGCAGTGTATTTAGGCTGACGCACATACAGTATGAAAACATTCTGGACTGCAATTAGGAGACTAGGTTTTACAAGCATTAAAACAGAGATTATGTATCCAATGTAACCTGAAATAATCTCTGTTCATAATGTGAACATGTAACAGAATTAAAACATTACTTGTTTTATAATATTAGGAGGGGAGAAGGAAACCTGAAATTATAACGATGTGCTATTTAATATCTGTATTTTGAGTAAAGTATTCTGATGGTAAAGTTGCCAAAGTGATTTTGAATTCACTAAAGATATTTATACCATAATAATGTGAGGAATGTTTACAGGCTCTTTTCTTTTTTCATAATTATTTTGTAGTACAGGTGAATTTGCGTTGAAGTCACTTAAATACTTTATGGTGAATATGTATTGAAATAAATTTCTCAATAAGATGATAAGCTGTAGATAAACAAGGACACTGCCTGCTTTTACGTAAGCTACCGCATCAACAAAGTATTTTGTCGTGATGTTGCTTACTGCCCACATTGGCTTCAACACAGTTTCTAGAACCATTTTTAGGTAGTGCTTCCTCCAAATGAAACAGCTATGTTGCTTAAATCCAACTTGGGTTCTTATCTGAATGATTGATTCGGTGGCAAAGACTTTGTGGTGTCTTAATCACAGTTCACATTGCAGCACCTGTTTTATAAAATTATCAGAGAATTGTATACATGCAAAGAAATTTACATAATCCTAAAACACTTGTGAAGGCTAATTGCTATGAGATAATTTGAACAATTTT
>contig_280 Average coverage: 78.66
GTAGTGTTTGGACTTCTTCCATCCCCTGTGGAAGCTCCGGTTGGGGGTGGGTGACCTCAGAGTACTCGGCCTCCGAGGGCATCCAATTCCCTGTGGCCTCCTTGGCAGTTGGGATATAGTCCTTGTTGCTCGTATTAATAGTTTGTGGTGAAGGTCTGGGAGTCTTCATGGTTGGGATCCAAGCTTCCTCCTTACCACCTGCTCCACTCTGGAGTGCCCCCCTGCTCCACGCACATGACCTCCTGTTAAGAGGTTGTCAGGATCGCACCCGATTCCCCCCTCATGCATTGGTATAGTAGTTTTATTGTTGTTTAGTGCCGCTTTGAGTCTGTTGTCTATGAATTACCAGATTTGATCTTGATAGGCTATATTGTACTTTTTTTCTCACTCTTTTTATGGTCCTGAAAGATTTCCCTGCACTCCCCCCCATTACAGGTTAACATAGCGTATTGAGGGTATAGTAGGTTTTACAGTTTTTCGATGTAGATCTTAAGTATTCTGACATTAATTGTTGGTTTATAGATTATATCGCGTTATCTTATTGCATTGGATACAGGTTGTTAGAGATTGCACTAATATTACAATATACAGGTACTATCTTCCAAGTTGTCATCTTTTCATCTCAGATTAAGGCAAACATGTGGTATTTAACCTTTTGGGATTGGTTCATTTCTCTTAGCATGATGGATTCCAGTCGGGCCCATTTGTCCACAAAGAACTGCATTTCGTTTTTGTATGTACAGTTCTAAGAACACAAGTTTCCCTTCCTCTCTCCACTTACTTCCTTCTCCTTTTCCTTTTTTTTTGCTTTTTTTAAAGTTTTTTGACACATCCTAAATTTAGATTTTAGTAAAAAGCTTAGTACTTCACCAAATAAAAAGTTTAAAAGGATTTCAGTGGGAGTGTAGGAAAAAAGTATAAACAACACTCAATATGATGTGCTGCAGCTGCACACATTTTGATGCAAATGCTAGAATTTCATTTGATTTATAGCTGAATATTTCATATATAAATCTCTCTCACACACATATACACATACACA
>contig_285 Average coverage: 61.86
CTCGCAGGACCTTAGTTGCCTAGTTGTGCCTTCTTTCCCTTGCTCCATGAGTACTGATCGGAAAGGTGAGAATCCTGGAGGTCTTTTCATAAATGACACCATTTCCAGTGGTTGACAGTTGACAGTAGGGTAAATTTTTTGCTCCCAAGGTATCACATGAACGTTAGCCTTGCATTCTAGATTTTGACCAGGTGATTTGATTTCACAACTTTCAGTCAATTCTTGATTACTTTCCTTAGAACATGTGGTTTCCTTGGCTGTGAACTCAATAGCAAATTTTTGTCCAGCCACCACCTGTACGGTGGCTTTTTTCACAGTGTCAATCTTAAACAAGGAAGTTCCATTATTCACTTCATTAAGCTTTTTTGTGGAATGAGTCAGCACCTCCTGCAGCATTGGGCTGTCCACGGGTATGGCCTTGGGACAGCCAGCGCATATCTTGGTGGGTGGTGGAATAAACTCCTCCCCTGGGAGAATGTCACACTCCTGGGAGAAGGAAGTTATCCTTAGCTGAGGGTCCATGTATGCATGATCTAAACATTCAGCGGTATCGCCACTCAAAAGGGACTTGCAGTCTGGAGTCAGGAGGAGAAAATGCTCCTTGGAACAGTTGGTCTGTATAATTGTGTAGGTGATCTCAAAGTTCCATCCAGCCACCACCTGTTTTAGGGCCCCTTTGACTTCCTGAAGAGCGAACAGGTGGGAATGCTTAGTGTGGTTGTTGAAATGTTCAACGGCGTGCCTCAGAACGGGCTCCAGTTCAGGGCTCTTGGTGGACACAGGATACACGCAGCCCAGGCAGTTATACTGAGCTGTCACCACAGGGCCCTCAGCTGGAGTGATCTGGCAGGTCTGTGTTGCCACGTAGAATCTTTCGTTGTTCCTCTTCGAGACGGTGGCTGTGCATTCTCCTGTGGCAGCTTCCTGAGCGTCCCTGTAGTTACAATCCTGCCAGCTCTTGCCGTTTTGAACAGGACAGTCACCCTCCTTGATTTGGTACTTGAGGGAGTAAAATATATCGGAGCCAACCATCTTCTTGACATCTGTCACGCGATGCAACACAAACTGGTTGCCACTTTGGATCCTGGTGTTATATTTGTTCAGAGCAGCATCCACAGCCTTAAACACATCCTCGTTGTTGCAGTCAATTTCTTCAGTGTTTAGTTGCTGGGTCTCACTGAGCAGCAGCCTGGAGCAGAAGACAAGGAGGGCAATGAGCTTCATGATGTAACAGTCTCCCTCTAGGAGCAGAGGGATGAGGATTCTGGAGCCAAGTTGGATGCTGAGTCCAGCAATCTTCAGCCTCTTGTCTCCTCTCTCTTCTGCCTCAACGTATGGGGCCTTGATTGGATTCCTGCTGCCATACGCTATGTGCCCCTATTCC
>contig_288 Average coverage: 16.22
GGGGGAAGCACTCAAAATGGCACATGGGTGAAGACTGTCTCAAGAGTTTGAAAGGGGCATATGCAAGTGATGAGCTTTGATGATTGAGTTTTCATCAGCTCTATGTCAGTTACCTTTTGAGGTTCAATGAAACATTGTTGAATGAATGAAGCAAGGCGTGAATAATCAATATTTAAGACTCCAATCAAACCTCTGTTTTCTGAATGCCATGTAATTCTACGGATACAATGCGTCTGCGATGCTGTTGGGTGTAGTGCAATCTTCCGTGATGGTGAAATCCAGCTATACACCCACTGGGAATGCTCTGTGTGTTGTACACTGAGGAATACTGTGGCCTGTGGTGAAGAGTACTTGTAGCAGAGAGAACAATAAAAAAGAAACACTGAAGAAATGATAGCGCTGGTACCTTTATACTGGAAGCATTCTGCCCATGACCCGGAGTCAGAGAAGCTGGAAATTGGACAAATTGTTTTGCTTCTCCAAGCCTCCATTTCCCCATCTCAAAGTGTCTGGCCGGTAGGATCAAGTCAGTAATTGGCAGCTACCGTTGATGCCACGATGAGAAGCCTGCTGTGATGCGTGAATTGACTGCTCACCTCGACGTTGTCGGGCTTTCTATCTAGATCCCACCGTGACCCAAAATCAGCAAGATGGAGGGACCGATTTCTAACTGTTCTTTGTGCTCCAAACATCTGAGTGGCGAAAGTGAGTACGATCCCCATGTGTCAGGAAATCAGCCAGTAAAGGAAGGGTTGTTAACCAAAAAAAAAAA
>contig_289 Average coverage: 23.19
CATTGATGGAATGGGCTGTTTTAGAACGTCATGCAGATCCATGCAGATCGGAAATCAGTTCCTTGAGGTTGAGTTTTTAGGGGAGGAAGGAACTGGCTTGGGTCCCACTTTGGAGTTTTATGCTCTGGTGGCAGCAGAATTTCAGAGGACTGACCTTGGAGCTTGGCTGGTGATGATAACTTTCCAGATGATGAATCTCGTCACGTCGATCTTGGAGGTGGACTGAAGCCTCCTGGATATTATGTACAGAGGTCCTGTGGACTCTTCACCGCACCGTTTCCTCAAGACAGCGATGAGCTTGAAAGGATCACAAAACTCTTCCATTTCCTTGGAATTTTCTTGGCCAAATGCATTCAAGACAATAGACTTGTTGACTTACCTATTTCTAAGCCTTTCTTCAAACTTATGTGTATGGGAGACATTAAAAGAATATAAAGAAAACAATTTATGAGTCACGAGGCGATAGAGACTTACACTGCACTGAAAGTCAGTCTGAAGCTTCTACAGAAGAAGGTCACGATTCACTCTCAGTAGGAAGCTTTGAAGAGGATTCAAAGTCAGAATTTATTCTGGATCCCCCTAAACCAAAACCTCCAGCTTGGTTTAATGGAATTTTAACTTGGGAAGACTTTGAACTGGTAAACCCACATCGAGCCAGATTTTTAAAAGAAATTAAAGACCTTGCTATAAAGAGGCGCCAAATTTTAAGCAACAAAGGTCTTTCTGAAGATGAGAAGAACACGAAATTACAGGAGCTAGTACTCAAGAATCCGTCAGGTTCTGGGCCTCCACTTAGCATAGAGGACTTAGGTTTAAATTTCCAGTTTTGTCCTTCTTCAAGAATATATGGCTTTACAGCTGTAGATCTCAAGCCAAGTGGTGAAGATGAGATGATTACAATGGATAATGCAGAAGAATATGTGGATTTGATGTTTGATTTTTGATGCATACGGGTATTCAAAAACAGATGGAAGCCTTTAGAGATGGGTTTAATAAAGTTTTTCCAATGGAGAAATTAAGTTCCTTCAGCCATGAAGAAGTCCAAATGATTCTTTGTGGAAACCAGTCACCCTCCTGGGCAGCAGAGGATATCATCAATTATACTGAACCGAAGCTGGGCTATACACGTGACAGCCCTGGTTTCCTCCGGTTTGTGAGAGTTTTGTGTGGCATGTCTTCAGATGAGAGGAAAGCATTCCTGCAGTTTACCACTGGTTGTTCAACTCTGCCTCCTGGTGGGCTAGCTAACCTGCACCCCAGGCTCACAGTTGTACGCAAGGTTGATGCTACTGATGCAAGCTACCCATCAGTAAATACATGTGTTCATTATCTTAAGTTACCTGAATATTCTTCTGAGGAGATCATGAGAGAACGTTTACTAGCTGCTACAATGGAAAAAGGCTTTCATCTCAATTGAGCTTTGAAGTGCAATGGGAGACATCCAAAACTTTTAAAAGGCTAGTGAAGTCTCTTGTGTATGTGTGCAGAGAAGTATATGATCCTCCACGCTAATGATACTTGCCTTTTTTTCCACCATTAAGGCTTTAAGATCATGTGGAATAAGTTTGTTAGCTGCTAATGACAAAACAAATCTTTTAACTACCCAGCCAGCAAGCATCTAGCACAGAACACTGTGTTGCTTTACAAGGGCTTATGTGACTGGAATGAGGTGGTCCCACTTGACTGTTCCAAAGAGCAGCTCCTCAGATCTTCAGTGTTCACTGGTAAATTTCTAACAGTGTCTTTGTGTACAGTTTGTCATTTCATACTCCATACACTACAGTTGACATCACTGATCCCTGTTTTGCTGGCTTTTAAGCTACTTGGTCAGAAATTCTGCTTCCTTAAAACCAAGAGTTAATGAGCATCTCAAGCTTTTTCTTTTCCTTTAAATGATGCCTGCACTATCAGAGTATTCTAGTGTTCTCTCTTTTGTTTGGCATATAATCATGCACAACATTTTTATGTCTATGAGGTGGGAATATATTTTTATTTCCTAAATGCCATACTATAAAGATCAAATTCTTAAGTGTGTTTGTGCAGCTCAAAAATAAAGGCATATTAGGCGGGGAAGGGGACACTGGTTTAGGTGCAAGGCACACTTAAAAGCAGGTTTTACTTTGGGTTGTATTTTCTTTGTATATTATAAACATTTATTTAACTTGTTGCAGTTTGAAGTAAGAAAAAAATTTCCAAAATGTATGCTCAACAATAATCATTAAAATGTTTGCAGCGTAAAAAAAAAAAAAAA
>contig_291 Average coverage: 25.96
TGGCATTAAAAGTCTTTATTATATAACAAGGCAGCAATCACATAAAGCCCTTCATAAGTAGAGACTGGAATAGCTCATAAAGAGCAACAGAGTTCTGAAAAGAAGGCAGAAGAGAAGACAGAAGTTTACCTAAAGATTCAAGGTGATTTTTCAGAGTGGGCATGTGGCACAGCAATGAAGACAGAACTCGGACACCTGCATCCTGCATTGGAGGGCTTGGTTCAAGTCTGTGTGTCCCAATGCAGATTCCTGCTTCTGTGCACCCTGGGAGGCAGCTCAGAGTGAGGCTGGACACACACAGGAGATCCAGAGTCCTAGCAGTCGGGGATATTTGGGGAGTAAACCAATGGATGGAAGACCTTTCTGGCTGTATGACTTTCAGATGAAGTGGAAATACATTTTAAAACTTAAAAAAATTTTTTTAATTTGAAAGGCAGAGTGACAGAGCAAAGAGAGAAATCTTCCATCCCCTGGCTCACTCTCCAAATGGCTGCAATAGCTGGAGCCAATCCAAAGCCAGGAGCTTCCTCTGGGCCT
>contig_292 Average coverage: 45.33
NNNNNNNNNNNNNNNNNNNNNNNNNNNNNNNNNNNNNNNNNNNNNNNNNNNNNNNNNNNNNNNNNNNNNNNNNNNNNNNNNNNNNNNNNNNNNNNNNNNNGAGTACGCGGGGGATGTAGGGTTTAATTGAGGCCAGAATTCATAGGTTCTGGAGTCCCCCAGAAACTGGAAGTGGTCACAGATGATGGGCATGTTGCTTATCAAAGCTGTTTTAAATTTTAATGCGCAGAATGTTCCTAAAACCAGAGATGACAGTGAGCAGGACCCAGCGTGGTCGGTAGGAAGGCAGGTGGGGTATGGCCCTCGTGTCCGCCTACCCCTCCCTGGCTACTCTTGTCTCTGGATCCCAGCTCTGGCTGCCCTGGCTTCCTGCGGTGCTCACCTGGCCCAGCGAGCCACCACGTCTCTCCTGCAGCTTTATAAAATGGAGTGTCCAACTTTGCTAAGTGGGCTTAGCCACAAGAGAGGAAAAAAACAATGCTTTCTGTCTCTAGAACTGTGGGACGTGGGTCCTAAATGGCAGTAATGTTTGTGGGAGTGAGTCAGTGAGGAACTGGTTCCGGCAGCAAGGGCAGGGGCCACTGACGCATGGCCAGGAAGTGATTAGGACAAACCGGAACCATTGGCTCCCACACCTGCTTGTCATCTTGCTGTCCTGCGGAGGGAGCAGGGCCTAAGGAAGGAAAAACTTTTTGAAACAAATGTTTAAAACATGAAACAAAGTGATAGCAAAAACTAGTTCAAACTGATGAAGCCGCAAGACTTTGTGTTTTTCATTTAGCGTTAGCAGAATGAAGGAGATCATACTTATTACTGTGTACACTGGAACTGTTCCTGCCACTGTGCATTGAAAAAGTGTGTTATTTGTAGTGTAGCTCATGTAGGTAGTGTGAGATGGACAGTCTCCCCAAGGCCCCAGGGCTGTGGCCGCTGAGACAGTAGGTGTGTGAGCCCCACATGCAGCATTCCACTGGCGATGTCTGTCCTCGAGGGCCCTCTGTGAGCAGGTGGAATACATTACTTGCTTGGCTGGCTAGCACTGGTGTAGGTGCTCCTCTGCATTTCCTTGTGTGGATAGCTGAGTGCAATCTAGCATTTTCATTAGGTGTTTATTCTGCGTGATCTTTCATAAATGTTTTCAGTAATTGAAAAAGGCAGTCTATAATTGCCATATTGAAGCGTTAGCATTTTAGTGCTGATAATGCTCCTGAGTTTGGAGCACCTTGTAATCGGTCCCCGTTCCAGAGGCCGTGCTCTGTCCTGCTTCGCCGTGTAATGGCAGGTTGATATCATTGGTGAACACATTCTTCATACTGCGAAATCACTGCTGAAGCATTATGTGTCTCGATTGAAGAAATAATAAAAATGCATGCTCTCTGAAAAAAAAAAAAAA
>contig_294 Average coverage: 25.06
GGACACACATGTGTAACACTGGCAGTTGTACTTGTGCTTCTAGTAACTGGTGGCTAGCCAACTTAGCCGAAGAGGAGTTGAGAAAGAAGAAAATGCACAAGTACAGACTATTTTTATTTTCATAGAGCTTTCTGCAGGAGTGACTTATTAAACGTGGTAGTGCACTTCGTTTTGCATGTCATCCTTTCATTTAAGGAAGATTAGGTACATCAACAGAGCAAGGAGAAAGGAATTGGTCCTGGAATCACATGCTAACCCACCGAAAGCTTCTTGGAAAGAAAGGAGAATTGGAAGGAGGAGAGATTTCCTCATGCCCAGAATGGAAGTGTGAAGAAAAGGAAATAAATGGCCTTTTTCACTAGCTGTGTAATGCTATTTTTACTTACTAAGGAAATTCTAAGATTTAGAACATTCATTGGGTGTCACAAAGACAGAGAAACTGAATCCAGTCTCTTCTGAGCCAGATTTCCAAAGAATAGTGTGCCTCACGATGAAATAATCCTTGTCTGCAAAGCACCTTCATGTCCCCAGATTCTGTTGAAAAGAGTCTGGATGGAAAAGGTAGGAAAGCAAGTACGTGCTAGTGAACCACCAGGAATGGTGAGCTTCTCCGGTCAGTCGGTGGCAAGGGAGGCACGTGCAATGAACCGCGCAGAGAGCCAGGACTTAGCCCAACTCCTGGCAGATGTATAAGCTACAGTTTTGTCCTGAGGAATACTCTATTTTGTTTTCAATTGTTGGTGAAAGAGCCTTATTAAAGTTGTCTTAGTTAAGGTCCTTCACAGTGTCCAGAAACATGACAGTACAAGAAAATTCTATTTCTGAGGCAATGTGCATAGACCTATTGTAAATTGTATTATTTTGTAATATTTATTTTTATTTATT
>contig_298 Average coverage: 43.62
TTTGTTTTTTTTTTTTTTTTGTTTTTGTTTTTGGCCCATATAAAAATAACATATTGCAACTCAAAGTGCATCTTTTAAAATAAACCATCAACTATCTTTATCAAATAAAATATTGACACCATTTGGTTTCTAGTGAGGAAAGCTCTTTCAGGCTATCACCATGGGGACGTCATCTGAAAATCCAGTGATCATAGGAGCATCTTCATCATCTTCCCCCAGGTCATCGCCAGAGGAGAAGATTGCTGAGCCCAGTCTGGAGCTGTAGTGGCTATTGGCGAAAGCGGTGAAGCTACTCTGCAGCCTCCGATGCTTTGTGTACAGGATGGCAAACCCGACCCCCAGGCTAAGCAGTATCAGGAACAGGATGGGCACCACCACGGCAGCCACATCGGTAGACTTGGCAGTCTGCATTGCCGATGCATCTCCACCAGAGCCCAGCTCGTCGTAGAGCAGGATGGCAGGCTCCCCGCAGATCTGGCTGCCAAAAAGGCACCTCGCCTGCACAGTGAACGTGTAATTATGACCCAGCTTCAGATTGGAAATTTTAAAGAAATTGTCAGTAGTATTCCCGAGGTATGCGGTGACATTCATAGCACTGTCCAACATGTGTATCTCGTAGCCCCTGCTTTCATTAAAATGCTTTTCCTTTAAAGCTAGGCTTTTCCAAAACAGAAGAACGTGGTCATTTTCTGTTATGATTTTTAAGGCATCAGGTGCTGATAATGGTACGGTGGTGATTTTGATACTGGTATCTTTACTCATGTTCCCCAGCTGCACAATGATGTTGTACTTTCCTCCAGGCTCCAACTTGCTCAGGGTATACTCCACAGTGCTATTGTGGGACTTGACTTTGTAGCTCCTGTCCACCTTCCGAATGAGATCTTTGATGGTGATGGCATAGAGCAGGTCCTGGTCAGGAGAGTCATAGGGCGACTCCCACTTGATGACAGCCGAGGTTTTGTCTGTGTGAACTGCGTGCAGGTGCCGAGGAGGAAGCCTGCTGTCTGGGATCATCTTCACAACAACGTAGTCTGAGGATGGCCCTTGGTAGGGCCTTACCACCCGGACCAGGAACAAATACTGCTCATCCTTACCGACGATCACGGTTGCGTTGTGCAGTGGAGTGGTCAAGCTGGTTGGGTTGCGGTAGAGGTCCAGGAAGGACGTGGCATAGAAAATACCATACACCACAATTCCTGGGGCCAGTCCAGGTGCATTCCACCGCAGTCTGATTGACGGCCTTGGCCTTGAGGCTAGGAGCAGGTGGGCGAACCCCTCTGGTTGTGACATGCTCAAATGACAGAGGACTATCGCCCAAGTCAGTCTTAGCCCAGGCGGAAATCTCATAGGATGTCTGTGCTGTCAGATTGCCAACTTTATGGGACAGTATGCTCCCTTGGAAATTCATGGTTTTCTTCTCTTGTTTGTGCGCATCAAAAGCCCAGAAAAGGTTCACCACATAGCCATTCACCTTGATGTTCCCATCCACAGTCAGGGTAAAACTCAGGGAATTTTCATCATAGCTGTCAATGTGGATATTTGGCGGTGGGATCACTTTTCCTTTTATGGTGGTAATGGATTTGGAATCGCTCCAGTTTCCTATCCCACGACTCCCCGCGTACTCTGCGTTGATA
>contig_299 Average coverage: 82.71
AATATACAATTTATTTAACATTCAAACTTCATTAAGACATGTGCAATATGGCAATTTTACTGAGGATTTAAACCCTACCTAAGATGATTGCTCGCTGGGGCTAGCAACAGGGTCCAGTTCACACTTAGCACTAATTAAATACTTTATTGAATAAATACAATACCAAACAAAATGCATTCAAATGCTTTCCTTAAAAAAAAATCAGTTTTAAAGGCCTTTCTATTTAGGCTAATGACAAACACAATAAAGGCAGGTATGCTAGTTTAACATAATTGGCTGATTTTATACAGCACTTATATCTTTTAGTCCACAAGTATATTATTAAATGATACAGAACATCTAATACAACCATTTCTACAGAACTAGGAAATAAATGTCTAAGGAAGAAAGATTTTACAGACCCCATCTTTTATACCCACCCCAACAGTCTAACTCTAGAGGAAAAAGCCAGTGACCTTCGTCCTCACAAGAGCTCACGACTAATGTCGCTTTGCTATCAAAATCTGTATTTCTGATCCGTTATGAGCATTGAGACAAGATTCAAATATTCCCAAAGAAGCACAATGCCACGTTGTGATCGCCTATTCGGCAACAGCGAGCACAGCATTCAAACTATCTCATCCCAGGAATTAAATAAGGTCAGCCACATTCATGGGCATCTCCTCCACTGTAGTATTGTAGAAAGTCTCAATGTCACGAAGAATCCTCTTGTCTTCTTCAGTAACAAAGTTTATAGCCACACCTTTCCTCCCAAATCGACCCCCTCTGCCAATTCTGTGAATGTAGTTTTCACGATTGGTAGGTAGATCATAGTTTATGACCAAAGATACTTGTTGTACATCAATCCCACGAGCCAACAAGTCAGTAGTGATCAGAACACGGCTTGAGCCTGATCGGAATTCTCTCATGATGACATCTCTTTCCTTCTGGTCCATGTCACCATGCAGAGCAGAAACTGTGAAGTCCCTGGCATGCATTTTCTCAGTGAGCCAGTCTACTTTGCGCCTTGTATTGAGAAAAATAACAGCCTGTGTAATGGTCAATGTTTCATACAAGTCACAAAGTGTATCCAACTTCCATTCCTCTCGTTCAACATTGATGTAGAACTGTTTGATTCCTTCAAGGGTCAATTCCTCCTTTTTCACCAGAATTCGAATTGGATCTCTCATGAATTTTTTGGTCACTTCTAAAACATCAGTTGGCATTGTGGCAGACAGCAGCACAACCTGAATACTAGTATTTAGTTTTTGGAAAATTTCATAAATTTGATCCTTAAACCCCCGGCTCAGCATCTCATCTGCTTCATCCAAAACGAACATTTTGATCCATTTTGGAGAAAGGTATCTTCTGTTTAACATATCAAACACTCTGCCTGGTGTACCAACAACGATATGTGGTGCTTCAGCCTGCAACTTTTGCATTTCATTTCTAACGTTTGTTCCTCCAATGCAGGCATGGCAAGTTGCTCCCATATAGTCTCCAAGTGCCAGAATTACCTTTTGGATCTGTTGAGCCAGTTCTCTGGTGGGGGCCAATACTAGTGCTTGGGTCTCCTTGAACTCAATCTCCAACTGTTGCAGGATGGAAATAGCAAATGTGGCTGTCTTGCCAGTACCTGACTGAGCTTGAGCAATCACATCATACCCTTTAATGCAAGGAATAATAGCTCTTTGCTGAATAGCTGAAGGCTTCTCAAAACCGTAAGCATAGATGCCCCGAAGAAGAGACTCCTTTAAATTCATATCATCAAAGTTATCAACAATTTCATTCCAGTTGCTCTCGATGACACCATCGGGGTCCATTCCCTCTGGGCCGCCATGTTCTCTGTTATAATCCGCAGAGCCACCAGACATGTCCGAAGAGACCCTCAGCGCCCGACTGAAAAGACAGCCGAGCCGGGTCCGCCCGTTTTTTATAGGCTCGCTGAGAAGTTATTTTTAAAAAGATAGGTACTTGGAGTACAAACTCACTACTAAGAAGAAATAACATAGTGCCTTACCTACCTCAAATTGAGTCTCCATAGTCTGTCAGGGCTCAAAAGTGTCAGATTGGGATTTTCAGATTAAAGATGTTCAACCAATAAAGTCTATGCAAAAATTCAAAATCTAAAAAACCTGAAATCTGAAGTGCTTCTAGTTACTAATATTTTAGATAAAGGCTACTCAACAGGTACTACAACAAGCTCAAAGCTAATATTAATACTATAGTGAACTTTTGTTTCTATATATAGCTATAGTAAACCAAAAAAAAAAAAA
>contig_301 Average coverage: 54.97
ACCCCCTCGAGATGCCTTGCCGTAAGTGCTCTGCTGGCCACTGTAGTCTGTATATCCCTGTCCATATCCATAGTTCCCATAGTTATACCCAGTATAATCATATCCGCCATAGCCACTATAGTTTTGATCACCACCATAGGCACTATTGTAATTTCCATATCCTTGATCATAATAGTTATTAAATCCTTGGTTCCAGTTTTGGCCCTGACCTCGGCCACGCCCCCGCACACCTCCTCGGCCAGCGGCTGCAGCACCTCTTCCTCCTTTTTGTTGCTGCTGCTGCTGCCTATAGACTTCTTTGGGTTGTGCCACTTTGATTTCACACTTCCCAGAACCAATTTGATGGTATCTGCTTTCCAACAATTTCTTTACTGGTTCTTCATCTGTGTATGTGATAAAACAGAATCCTCTTCTTTCATTTGTTTTTGTATCCATGGGAAGTTCAATATTTTCAATCTCTCCAAAGGCTCCAAAATATTCTTTAATTTGCTCTTCCGAAGTGTCTGGGCTCAATCCACCTACAAAGACCTTCTTAGGAGGTTCTTTCCCTTTTAGAGCTTTGGCCCTTTTTGGGTCTATCAATTTACCATCCAGTTTGTGTTCTTTTAGTTCCAAAACCTTATCCACACTAGCAGCGTCTTTGAAAAGCACAAATCCAAATCCTCTTGATCTTCCAGTGACCGGGTCTGTCTTAATTGTACAGTCTACAACTTCCCCAAATCGAGACAAATATTCTGTCAGATCTTTCTTGCTCGTATCCCAGCTCAAGCCTCCAATAAACATTTTACCGTCATCC
>contig_303 Average coverage: 22.98
NNNNNNNNNNNNNNNNNNNNNNNNNNNNNNNNNNNNNNNNNNNNNNNNNNNNNNNNNNNNNNNNNNNNNNNNNNNNNNNNNNNNNNNNNNNNNNNNNNNNNNNNNNNNNNNNNNNNNNNNNNNNNNNNNNNNNNNNNNNNNNNNNNNNNNNNNNNNNNNNNNNNNNNNNNNNNNNNNNTTTCTTCATCACTGATCTCAGATGACCTTGAGTCGTGTCCTTGTTCTCTGTGTTTTCCCTCAGGCTTGTTTGCAGCGCTCCTTTAAGGCCCAGGTCTTCTCCTGCCCTGCTTGCCGGCGTGATCTCGGCCCGAATTACATCATGGTTCAAAATGACATCCTGCAAACCCTGCTCGACCTCTTCTTCCCTGGCTACAGCAAAGGACGGTGATCCGTCCCTTCCGTCGCGCCGTCCCCGCCGGCGTTCGGATCCACACACAGTCTGGAGTGGGTGTGGAGGGTGGGAGCGGTTCTGGACCGTCCTGTTCGGAAGCAGCTAATCTTTCCCACATAGCCATCATCTTGTGTGTAGTAAGAGGCCCGTTTCTCAACTGTCTTTGAAATATCAAAAGGTAGTTCCCATCAGTAACACCTCGTGTTAATGAGTAGAATATCAAAAGCCTCAGCTCTAGTTGATATCCAAGTGACGATTTATTTTGCAACTACCTCAGGACAGAAAAGACGTGTGGGGGAATCTTAAAAAAAACTCATCAACTAGTCCAATGAAATTTTAGCTACACACTGCCTCCCCAGTATTAATTGTGCCTGGTTATTCCTGTAATTTGATTTTAAAGACGGACGGTGACACTTGAGATACTCGGACTGAACGCAGCTTCTGTAGTGCGCCTGCTTGCTGTCCTGTTCTCCTTCCACTACAGTGTGTGTTTCGCAAGGACAGGTTCCCTTTTTCAGCCTGTGCTCCGTTGTGTTTCCCTTCCCGGTGTTTTATGCAAGTTGACTACTAATGACTAATGAGAACAATATGAATGCATTGTTGCCGCATTAGTGTCGTGTGGTGTGGTTTTGCACTTACAAGAGGTGTTCAGATGCTGTAGTTGTGACTGTTCATGAAGAGCCACTTCCGCATTCGTCCAGCTGTTTTTAGTGAGTCTCACCAGTGGTTTTACATCCACAGAGTATCGAGGGCTGTGCTTTTAAGAGGACTGAAATTGCTTCATATTGTGATCCTAAATTTTATATTCACTATATTCCGTAAAGTATACCTTAATAAATATTTTATGACCAAAAAAAAAA
>contig_306 Average coverage: 15.54
TACACCAAAATATTTATTTAAATTCTGTTTTAGTCTTTATCCATCCACATAAATATTTATCAGAAGCATAATAACCAGGGCACAGATTATTTGCTATCTGGCTTTTAAAATTACAAGTATTTTCAAAATTCAGTAATACCACTTTTAGTGATCAAATGAATGAGTGAATAACAATAAATTAGAAATAACTTTTTTATTCCCATTGATAAATGTATTTTGAATGTTTTGGCCTTTGGTCTTGGGAATGTAATCACTCAGTGCTTTGCTTTCACATTCAGTGCTAAATTACCAGGCTTGTGCATGTTACACTGCAAGATCCAGTAGGCTTGAGGCTACGGGGTAGGCTCTTTATTCTTCCACTTCATCCCACTGTGTGTTTTGTGATGTCCAACAAGATGTGAGCTTTGGGTGAAGGCCTTTCCACATCTGCTGCACACATATGGGCGTTCTCCAGTGTGAGTCCTCTGATGCCTGATGAGGTGGGAGCTTTGCCGGAAGGCTTTCCCGCAGTCCTTGCACTGATAGGGCTTAGCTCCAGTGTGAGTTCTCAAGTGCTGGGAGATGGCTGAGCGATCATTGAAGGTCCTCCCACACTCTTGACATTCAAATGGTCGTTCTCCACTATGAATTCTCTGATGCTGTGTGAGGGATGAGCTCTGAACAAATGCTTTCCCACAGGTTTGACACACATAGGGCCTCTCTCCTGTATGGATTTTTTTATGTACAGAAAAGTACCTTGGATTTCGGAACATTTTGCCACATTCACTGCATCGGCAGATTTGGCTCCCCTTGTGAAGTCTTATGAATGTAATCTGCTGAACATTTTGGTTGAAGGCTTTCTTACAACCACTGCCTTTGTTGGCCTTTTCCCTTTCGCAGTTCTTCTGTGAAGTACATGCTGTGTTCCTAACCCATGAGACATGTTTGCGCAAACGTTTTCTAAAAGGAATTTTCTGGATTGAAACTTGGCTTGTTTTGAGATCTGCACCTGCCTGAGATTCAGGGCGTTTACAGTGCTGCTTCTGAGGGTGGGCTATTGCCTGAGGGAATTCCCCTTGTTCTGATGCTCTGTCAGGGACTTCAGGGGCCTCATTCTGCAAGACCTCTTCTGAGACAGAGGACCCATTAGCATCCCTTTCTTTCACTTTCAGGACATGACCTGGTTCTTCCTCAGGAGTATTGGATTTTGAAATCAGCTGCTTGTTTTCCTGTGTAGTCTCCCATCCCACAGAGACGAGATGCTCAAAGGTCTCCAGCATCACATCATGGTATTCGGTTCTTTGTGTTGGGCCCAACAGCCCCCACTCCTCTTGGCTGAAGTCGACAGCCACATCTCGAAAGGTCACAGGCTCTTCAGGCAGTAGCGCCACAGTAGCTGTATCCTGCTCCTTCTGTTGAGAACTGACCTCAGGAGAACAGACAGGTTGCTGGGCAGGCGGTGCTTCTTCCTTGGATATCCAGGTCGCATCACCCACCAGGGCCACTGCCTCCTGGCAGTCC
>contig_307 Average coverage: 49.04
GAACTTAGTGATTTGGCCCGCGACCCTCCAGCACAATGTTCTGCAGGTCCAGTTGGAGATGATATGTTTCACTGGCAAGCCACAATTATGGGACCTAATGACAGCCCATATCAAGGCGGTGTATTCTTCTTGACAATTCATTTTCCTACAGACTACCCCTTCAAACCACCTAAGGTTGCATTTACAACAAGAATTTATCATCCAAATATTAACAGTAATGGCAGCATTTGTCTCGATATTCTAAGATCACAGTGGTCTCCTGCTTTAACTATTTCTAAAGTTCTTTTATCCATTTGTTCACTGCTATGTGATCCAAACCCAGATGACCCCCTAGTGCCAGAGATCGCACGGATCTATAAAACAGACAGAGATAAGTACAACAGAATATCTCGGGAATGGACTCAGAAGTATGCCATGTGATGCTACCTTAAAGTCAGAATAACCTGCATTATAGCTGGAATAAACTTTAAATTACTGTTCCTTTTTTGATTTTCTTATCCGGCTGCTCCCCTATCAGACCTCATCTTTTTTAATTTTATTTTTTGTTTACCTCCCTCCATTCATTCACATGCTCATCTGAGAAGACTTAAGTTCTTCCAGCTTTGGACAATAACTGCTTTTAGAAACTGTAAAGTAGTTACAAGAGAACAGTTGCCCAAGATTCAGAATTTTTTAAAAAAATGGAGCATGTGTATTATGTGGCCAATGTCTTCACTCTAACTTGGTTATGAGACTAATACCATTCCTCACTGCTCTAACATGCTGAAGAAATCATCTGAAAGGCAGGGAGATGGATGCACAGTTGTCACATCAAAGGAAGCAGCATTATTCTAGCAGCATCCATTTTTGTTTAAGCCTTCTACTGTTAGAGATTTGAGGTTACATGATATACTTTATGCTCATAACTGATGTGGCTGGAGAATTGGTATTGAATTTATAGCATCAGCAGAACAGAAAAATGTGATGTATTTTATGCATGTCAATAAAGGAATGACCTGTTCTTGTTCTACAGAGAATGGAAATTGGAAGTCAAACACCCTTTGTATTCCAAAATAGGGTCTCAAGCATTTTGTAATTTTCATTTAAATTGTTAGGAGGCTTGGAGCTATTAGTTAATCTATCTTCCAATACACTGTTTAATATAGCACTGAATAAATGATGCAAGTTGTCAATGGATGAGTGATCAACTAATAGCTCTGCTAGTAATTGATTTATTTTTCTTCAATAAAGTTGCATAAACCAATGAGTTAGCTGCCTGGATTAATCAGTATGGGAAACAATCTTTTGTAAATGTAATGCTGTTTTTTGTATATACTGTTGGGATTTGCTTCATTGTTTGACATCAAATGATGTAAAGTTCAAAAGAATGAATATTTTGCCATGTTCAGTTAGAGTGCACAGTCTGTTACAGGTTGACAATTGCTTGACCTGACTTATGCAGAACTAATAAGCTATTCAGATAGTGTAGCTTTAATATGCTGCTCCATGATACTGGCAGCCCTGGAGTTCATAGATGGACTTGGGACCCCAGCAGTTTTGAGCTTGTATATGGAGTTTTCAGAAATTTATTTTCCAGGTGCAGCTCCATCTAACTAAAACTTACCTTCACATTGTACACTTGACAGCTGAAGAAACCATAACTTGGGAGTAATAATGGGTCAAAATTTACACAATAAAGTACTGTTTTGGTGTGGGAGTTGTCATGAGGCTGTGTTGAAGTGACTGTGGGATATTGAGTCTCCATTGAAGTGGATTTGTTCAGCCATTTACATTAATGAACATTTAAATGCAAACAGATATCATTTCAGGTGACTTAACATGAATGAATAAAAGTCAATGCTATTGGATTATTTTTCTGTTTGACCAGTGCTATCTGTGCCACTGACTTCTGTAGTAATGGGCATTACCATCTTCACCCTTCTTGAATCTGACACTGTAGTTTTATTGCTTTATTTCATTGCTTTATTTCTTAAAGTTTCTAGCACACGTGACTTCTCCACACTTTTGCACTGCTTACAATTATGTCCAATCCTATTCTTTGTCTCCACAGATGTGGAAAGCTAGAAATAAATGTTAAAGCTTGATTTTCGTAAGCGTTTAAATATAATTTGGACATGATTTATTAACTTACTGGTTGCCTAAACTGGAAGTGAAATGCATGCCTTCTGAAGATGTTCTAGCTTTGTTATTCTATAATAAGCATTTCATTGGGAAAAGTTAATCCAGCTATATAATTTTTCCAGTGAGTGAATTTTTTTATTTTATTTTATTAAAAGATAATGTCTCCTTTTAAGGTAGATGTTAAATTGTTAAGACTTTGGATTTAAGTTATGAATGAGAATTAGTGACATATTACTCTGCAAGGTAAGAACTGCTCTTTGGCTCCATTTTTGCAATAATTCTGACAATTCTGTATTCACAAAAAAAATAGCATTAGTAGATTAGTCATTTCTTGAAAGCCAAATATAAATAAAACACATGTTTATATATTACAATGCACCCCTAAATTGGCTTTCAGACCTTTTTACCCTTGGGAAACTTTAGGCGTTTAGTGATGACTTCCCTAAACCATTGATTGTCATAACTACTAGTAGATATGTCCAGATCTGTTTATCTTTGACATGATGCTTATACAACATTTCATATCATTTCTAAGGGAATAAGCCATAGAGGCTTCTCCAGGTTTAAGAGAGTAGTAATTTAAAGTACCTGGAAAACCAACTTTTGAATGTATGGACACTGGACTTGAGCACATATATACAGTGTTCCTACAAAAAAAAAAACCAGTACTCTGCGTTG
>contig_314 Average coverage: 35.79
AAAAAGTACTGTATTACACAGACTGGAAGACGAATTCTGTGGTGGCTGTTGATCTTGCATTTCCAAGAAATGGATCCTTCCACCCGCACAAGCAGACCCGGCTGTATGGCATCACCACTGCCCTGTCTCAGTGTCCCCAAGGCCATAACTACTGCTCAGTGAACAACGGTGGCTGTACTCACCTCTGCTTGGCCACCCCAGGAAGCAGGACCTGTCGTTGCCCTGACAACACCATTGGAGTTGACTGTATTGAGCGGAACTGAAGATAAGAATGCTTTGTTTTCTCTCCAAGTATTTCACAGCAACATCCTACTTGAATCTACTTGGTCAGACTGAAAACTGTCCTCTGCCTGAGTGACCACTAGGCTCAAGTCCAGCCCAGACTGAGCCCCAACAACTTTCCTCTCACTGGTCCCTTAACCATACACTTCTGTAATGGGAAAATTTCTCCCCTCTACATGAGGACAGAGGCTCTCACTTTATCCCAGCCCTCATGTAAAACCCTTATAAGAGCCTGGGTGATGACTACCCACCCCTCCCCAGTTCCCTGACACCTTTCCCCAATCATAGAACCCCGGGTGGTAAGTAGAACTACTCCAATCCTGAGTTGGCCCCTTCTCTGAGGTCTTAAAAGCTCAGCCTCATTCAGAGGCAGCCGTCATCCTGTCAGCTGCTCAGCACACCAGCCAGGGTCTACCTGGGCAAGGCTGTGAGTGAAGGAGGGAGTTAGCCCTCCAATACTTTTTATCTTGGTGCTCTGATGTCCCTGTTTATAGTCCCATTTGTTTTATTCCCCATTTCCTCATTATGTTCATCCCAAGGCCCCCATTGTAATGTGTATGTTCTGCCTTTTGATCAGAACCCATCCTATCCTAGGGAAAATAGGGATACTTTGTGGATGATAATGAGCATCCATTCCCAGATAAAATATTGGCATTATGGTAGTAGCCTTTGATATCAAAAGGCATAAGTTAAAGAAGTATCCTATGTAGAGCCAGATGTTTGAGACTGAGGAATTATTTTGATGTGCCTTATATGATACCAAAGATTATCAGAGTCACCTTATTTTCCTGAACATCTATTTCCCAGCATCTGGTCTGTGAATTCATGGCACTGCTGTCCTGGCAGCTAATACAGACTTGTCAGGCACAGATTAGTGCTGGCACAAGATGAGGACTCACCAGTCCATCAGTTTGGGCCTTTACTCCAGAGAACCAATTTATACTTACCCCTGAGTTTGCTTGCTCTTTTTTCCCCTATCTTTGAATATTATGACTATATATAGCCATCTAAAGATACTATGAAGACCAAATTGGATAATTATATGAATGATCCAGATTCCTTATTTGTTTGTCTAGTTAAATGGATCACTAATGCATTTCATGTTTATATTTCTAAAATGTATTTAGAGAGCATCTGCTTTGAGTAGCTAGTGCTATCTTTTCATCATTCACTCCCCAGAAGCCTAAAGAAATAGACATTTTGAACTGAAATTTGAACATAAGGAGTTTGAGTCAATAAAGGGTAGGGTAAAGAGAGCACAGAATACTCAAAGAAGTATTTTGAGGAGATTAACTCACAGCAGGAATGGAAAACCCAAGAGGAATGGGTAGCGAAGAGGATTTATGAATGACGATCAAAAAAAAAACTTTAAATAACTTCAAAGATAAAATTATATGTTTTGCTAAAGAATACTTGTACTTGAGGACATAGAAGAATTTTCTTGATATTCTCTGTGGGGAAGAGAGCCCTCTCCTTTTCTTTAAATCCCAGTGTATTCAATCCCTCTACCTACCTTTTCCTCCTACCTTTGTGCAGTACATTGGAATCCGAATTAGGAGAAAGTCCTTCCTTAAATAATTAGTTTATTTTCAGAGAAAACTCTATCCCCCAAATCATAAGATTTAGGGAACATTTGAAACCTCTATGTAGTCCAGACCCATAAATTAGTCTCTTTTTGTATTTATCATTCCGTATCAAGTCTTCTATATCCAGTGTTCATTATGATTTTTATATAGTCTTATATCAGTGCTATTCATTTTATTATATTCATTTTCTAAAATTTTTTGAATGGTAATTCCTAAACTGTGGAAACACTGAAGGTGCTTATTAACTATTGCCCCAGATTTATACAAGTATTTGACATCTTGAGTTTATCACCGTACAAATACTAGTACATAAAAAGTTGTTAAAAGTATCAAACATTTTCTTCTGTCTTTTTTTTTAATAAAAAGATTTGATGCTAAAAAAAAAAAAA
>contig_318 Average coverage: 49.87
AAAAAGAGAAGAGGAAAAAGAAGGAGAGGATAAATCACAACCTAAATCAATCCGAGAACGACGGCGGCCAAGAGAGAAAAGAAGATCAACAGGCGTTTCATTTTGGACACAAGATAGTGACGAAAATGAGCAAGAACAACAATCAGATACAGAAGAAGGATCTAATAAGAAAGAAACTCAGACGGATTCCATTTCTAGATATGAAACCAGTTCCACTTCAGCTAGTGATCGGTATGATTCCTTGCTGGGTCGTTCTGGATCCTACAGTTACTTAGAAGAAAGAAAACCTTATAGTAGCAGACTAGAAAAGGATGACTCAACTGACTTTAAAAAGCTTTATGAACAAATTCTAGCTGAAAATGAAAAGCTAAAGGCACAGCTACATGATACAAGTATGGAATTGACAGATCTTAAATTACAATTGGAAAAAGCCACCCAGAGACAAGAGAGGTTTGCAGATAGATCGCTATTGGAAATGGAAAAAAGGGAACGAAGAGCTCTAGAAAGAAGAATATCTGAAATGGAAGAAGAACTTAAAATGTTACCAGACCTAAAAGCAGACAACCAGAGGCTAAAGGATGAAAATGGGGCTTTGATCAGAGTAATAAGCAAACTTTCAAAAAAAAAAAAAGTCAGCAGGAATTGCACATCTTAGTAACCCAGTGGACCATAGTGACAGTCACTGTAAGCCTGGGAAGACTCCTTGGAGACTGTCATTTTCGGATATCCTGCCAAATACCCTCTTATCTAGGGTTTTTTTGTTTTATTTTGTTTTGGGGGGGAGGGGGAAGGGTTTTTTTGTTTTGTTTTGTTTTTTAATCAAGACCATTGTTTCATGTTAATGCAGCTGCTGAGAAAATTTTTTTTAATGACTGAGAAAACTTGTTTACAGCTCCAGCATATAAGGAAAGTGTTCAAGGCCAGATATGCCTCAGATATTTAACCAGTAAGCCTTAGTTGTACATAAATACGTTAGTGTCAACAGAAAACTTCCAGCTCTCACAGAAGACAGTTATTCAGCATTTTTTGATGTGCCACAGTTTCCAGTTTTTGATATTTAATTTTTTTGGCTTTACATCTAAGTTTGGGTTTGTTTGTTTATTTTTCTTTTCCTTCTAACTCTTCATGTGGCAGAGTCCTCTATGTTTTCACAGCCTTTTCATTTACAGAAACACACTCACTCTTCTGAGATTATTGTCATGTATTAGACTTGCTGTGTTGTCTCCCACCTGGAACTGAATTGCTTGGTGGAACATTTGCTTTCACTGTTTGTGCAATATGCATTTATTTCTTATATGAATGCTTTAAAGTCTATTGCTATTAGATCTTTTAAGTCCTATTTTCTACCTTCATTCGTCACTTCTTGTTTTTTATTATTGTAGTATAAGATGTTAGATTCTGTAATTGTCACATTCATTTTAGCAGGTACTGAGTGATGCTGTATATATAAATAAGTGTATTGTTTTGATTTTTAGACTACCACATGGCATGCTTGATATTTTCTAATTTCAAATGTCTGTTAATGCAAAGTACGCTACTCCATCATAGTGTTCAAAAAACCTTCAATAACAATGTGATATAAAGACTTAAAAAGTTACACATTATATGGAGTCCTATCTTTACAAAAGTTTTCTACTGTAAAGTGCTTTTAGTTTTCAGTTTTTGTTTGACAATATTCAACCATAATTAAAGTTGCATAAGATAAATACTTCACATTTCACATACCTATATTTATCTGAGTGCTGTCTAAAACTGTTGTGCTAGCCAAAGTAATGCTATGGAATTATTTGCAGATTTAACCCGTGAGTTAATGTTAAATGCACTGCTATTGCCATGTGAAGAGGCATCAACTTTGATACCACCATCATATTCAGACCATTTTATACATTTCAGTGGCCTTTTTTAA
>contig_319 Average coverage: 49.89
ACGCGGGGATTGAAAGAAAAGGCACTGTCTGAAGTGGACAAGGAGCAAAGAGTGATTCTTCAAAAGCAAGAGGCACACAGTGCTCTCGTGGTGAGTCACAGCCTAGCTGAGGAGCCTGCGGAAAGTTTTAAAGGTCCTGACATCATGACCCCTGAGTTGAACTATGAGCCCTTATTCCCTTTGGAACACACATGCACAGAAGAAGGTGAAGTTTTGATGGAAAGCACAGATAACCTAGAAGATACAGGGCAAACATTTGCAGATAGGATTGAGGAAGGCAAGTCCTTAAGCTTTACGCTAGCATACGAGGAAAATCAGGTGCTGTTCAAGGAAGAACATCCTGACCACATGACATTGCCCCTGAGCCAAACCATTGAGTATAAAAAAGAGCCCTTGGCAATAAAGGAAGCACAGGAGGTACAGCGGGATAATATTCTTTCTAAGGAAAGTTTGCTTCGTGGCAATCCAGAAGAACAACAATTAAACCTGAGAACTCAGGTCCGCAGGGCACTACAGGCAGTAGTGGCCAGTGAGCAACCGAGTCTTTTCTCTGAATGGTTAAGAAACATTGAAATGGTGGAGGTCAAGGTTGTAAGCTTCACCCAAGAACCCAAAAGCATTATGTGCACCTACCTTATTACCACAGTGAAATCTCTAACAGAAGAAGTAACCATCACTCTCGAAGATGTGGATCCACAAATAGCTAACCTGAACACAGAGCTCAAGGAAGCTTTGTGCTCCATCATATGTGAGGAGACAAACATCTTAACAGCCGAGGTTCCTGGACTTCAAAAAGGAGCTGAAACAGGTTTGCAGGAAGAAATGGGGGCTTGTTCGGATGCACAAAAGGCTGAAGCAATCATGGAACCAGAAGTAGAACCTAAATATCTTGTCCCAGCAGAAGAGGTCAGTTATTTTAATGTGGAAAGTCAGGTCAAAGATGTGGAAGCTCCCACTGGCACTGATGGGCTGGCTCCAGCTACTATCTCTGAGGAAACACAGGAGGAGATTCCAAAGTCACAAGAGGAAAATGAGAAGTCTTCTGAACAGGGAACAGAGGAATCTGCCTCAGCAAAGACACAGGAAACTGAGGCCAGCTCAACCAAAGAGGAGGGCCCTGTTATACACAGGCCTTTAGTGGACACTGTTTCTGAGGAAGGTGACATTGTGCACCTCATGACACACATAACAGGCGCTAAAGAAGTCCATTGGTATTTTGAGAATGAGCTGGTGTCTTCAGATGAAAACTTCAAGTGTTTACAAGATCAAAATACATATACACTAGTGATCAACAATACAAATACAGAAGACCATCAAGGAGAGTATATCTGTGAGGCCCTGAACGATGACAGAAAAACAGCAACTTCAGCCAAACTCACTGTAGTACAAAAAGCTGCTCCAGTGATCAAGAGAAGAATTGAGCCCTTGGAAGTAGCTCTGGGCCACCTAGCCAAATTCACCTGTGAGATCCAGAGTGCCCCCAACGTCCGGTTCCAGTGGTTTAAAGCTGGCCGAGAAATTTATGAGAGTGACAAGTGTTCTATTCGATCTTCCAATCACATCTCCAGCCTGGAAATCCTGAGGACCCAGGTTGTGGACTGCGGCGAGTACACATGCAAAGCTTCCAATGAGTACGGCAGTGTCAGCTGTACTGCCACACTGACGGTCACAGTGCTTGGAGGTGAAAAGA
>contig_320 Average coverage: 33.06
AGTGCTTGGAGGTGAAAAGAAAGTTCGCAAATTACTTCCTGAACCTAAACCTCAACCAAAAGAAGAAGTTGTTCTGAAAAGTGTTCTAAGAAAGAGATCTGAAGAAGAGGAACCTAAAGTAGAACCTAAAAAAGTAGAAAAATTAAAAAACCTGCAGTACCAGAACCACCTCCAAAAGCTGTGGAAGAAGTTGAAGTTCCTCCAGCTACTGTTGAGAAAAAGGAAAGGAAAATTCCTGAACCAGCAAAAGTGCCTGAAATTAAGCCTGCAATACCTCTTCCTGGACCTGAACCCAAAGTAAAGCCTGAACCAGAAGTGAAAACAATGAAACCTCCTCCAGTGGAGCCCGCTCCAACTCCCATTGCTGCCCCAGTCACAGCTCCAGTCGTGGGAAAGAAAACAGAAGCCAAACCTAAGGAGGAGGCTGCCAAGCCTAAAGGCCCCATCAAGGGTGTAGCCAAAAAGAACTCCTTCACCCATAGAAGCT
>contig_321 Average coverage: 21.83
TTGAAGAGGTGCCTGAGGAAATAATTTATGAAGAAAAAGTATCCATAACCATTGGTAGAAAAGAGACTCCCCCTGCTGAAGAACGGGCAATTGAAAAGTATGTTGAACCAGAAGAACCTGAGCCAGAAGCACAGCCAGAAGAAATGCCAGTACCAGAACCTGAACCTGAAAAGAAGGTTGTCGAGAAACCAAAACTCAAACCAAGACCCCCGGCACCTGCTCCTCCTCCACCTAAGGAAGATGTGAAAGAGAAAATATTCCAGCTTAAAGCTGTTTCAAAGAAGAAAGTTCCAGAGAAACCTGAGGTCCCAGAAAAAGTGGAGCTTACACCACCGAAAGTTCTAAGAAAGAGATCTGAAGAAGAGGAACCTAAAGTAGAA
>contig_322 Average coverage: 118.52
GTACTCCTACCATCATGATGGCTCTACAGAGAATCAATTCATTGCTTGTTCTCCTGCTTCTGACCCTCCTGGGGCTGGGGCTGGGGCAGCCTTCCTTTAACCCAGATCGCATGTACCAACGCTTCCTGCGGCAACATGTGGACCCCCGGGAGACAGGTGGCAGCGATAGTTACTGCAACCTGATGATGCAACGACGGAAGATGACTTCATATCAATGCAAGCGTTTCAACACCTTCATCCATGAAGACGTCTGGAGCATTCGTAGTATTTGCAGCACCGCCAATATCCAGTGCAAGAATGGCCAAATGAACTGTCATGAGGGTGTAGTTAAGGTCACAGACTGCAAGGAGACAGGAGGTTCCCGGGCCCCCAATTGCAGATATCGGGCTGCGGCAAGTACCAGGCGCGTTGTCATTGCTTGTGAGGGTAACCCAGAAGTGCCTGTGCATTTTGACAAGTAGATACCATCCTGCAAGGGTTATGGCCAGTGGTTGGCTTTTAGCTTACTCTGCAAATAACCACAAGTAGTGTGCTTGGCCTGTCCTAGGCTCTGTATTCTCTGCACATTTCTTATTCCCTATTTCTGTATAAACCATTCCAATGGATACATGGCATCAAAGTGAAATGAAGACATAAGCCTATAAGTAGTCTGGGCTTTTCTATAATAAGCTTCTTTTTCTATTACCAGTCATTTTAGCTGAGACCCTATCCTCTGAAATTTAGTCATTAAATGTGTTTAGGTAGCCTCTCAAGCATTCCAAAGTATTTTCATCTAGGATAACTCATTTTAGCAACAAAGCATTGTTGTGAATCTGCCAATACAATTATATATAGAAGTTCAAGGTTAAGAGATTTGCTAAGGACCATGAAGTTAGTGGAAAGAGCTCAGACAAAAATCCAGTTGAGCGGCTTACTCACCCTGGGCCTTTCTCGGTCCTCAAAGGGGATGTT
>contig_325 Average coverage: 106.72
AACAAGTGTTCTGGATATATTCCTAGGAGTGCTATTGCTGGATCATACGGTATGTTGAATTTGAGTTGTTTGAATATTCTCCATACTGATTTCCATAGAGGCTGTACCAGCCTGCAGCCCCACCAGCAGTGGAGTAGGGTTCCCTTTTCCCCGCAACCTCGCCAACAAGTGTTGTTGGTGCTTTTATTCATGTGGGCCAGTCTTACTGGCGTTAGGTGGTACCTCATTGATGTTTTAATTTGGATTTCCCTTATTGCCAGGGAACTTGAGCATTTTTTCATATGTTTATTTGCCATTTGGGTTTGTTCCTTTGTGAAGTGTTTGCCCATTTCCCGTGCCCATTTCTTGA
>contig_326 Average coverage: 15.96
GTGGTATCAACGCAGAGTACNCGGGGAAGACATTCACACTGTGTAGAAATTTCTCTAATACCCTTGCATATTAAAATGCTTCCCACTGACAACAGAAAGGAGAAACCAAACACAGCAGAGAAATAAGACATTTGCTGCTGTGAGGAGTGCTTCTAGCACTTTTAATAGGAAATTAACTGGGAAAACATGTGCTGTGTTAGGGAAGACACCAGAGAGGTTTCAAAGTTTTTGTTTGATGCCACTAAGTAATGTAATCCTGTGACTAATGGCGTTGATTTCTTGAAAAATCTGATTGTAAAATCCATTCTGTTTCCCTTATGTGTATACAAACACTGCTTACTAACATGTTCTCAATGGGTGTAATATGCATTTGTATATTCTCTGCAAACTAGAAGATGTTTTTTCTCTTCTTGAATAAGTTTTCATAACATAGGAAACCAGCACAGTACTGTACTGGTTTTAGCATTTCAGATGAGAGCAGAATCAATCGCCTAACTCACTGCCCCGCGATTCAGTGCTGAGGTTCCTATATAAAGAACAGAAGGATGGAAAGACTGGGTTGGAGTAACATTTCTTTCACGAAAGAACAAAATTAGGAATAATGGAAAGTAGACAGTTCAGAGAATAAAACAAGTTAGATCATATACTTAAGGTATCTTTTTATAGCAGTGGATTTCAGGCTATAATTGCTTGGAGACAGTTTCTAGTTACTAAGTTTGATGAGAGAATGTTCGATGTCAGAGGTTTTGTACTTCTGATTGAATCAGCCCCTAAAATCCTTGTAGGCTCTAGCATCAGCTTTTGTTATAAACTTGCAAGTCTAATCCCCTTCCTCAGAAACAACTATTTTTCACCTTTGTCCTGTGACCCTGTATTCATCTCGTGAAATATGTAACTAATGATTAAGTACAGAGGGGAGAAATATAAAAATAATGTTGCAAATGAGAATTCTCTGTAATGAGATTTTTCACTAAGAAGAATCTTTCCCAACACAATCCTTATACTTGAAAAGGTGATGAATTTAAAAAGCAGAAGAGTTTACTCATATGAATCAAATTGGTCAGGAGATTTGAGGTGATACCACTACTTGGCTTATAATTTGGAAAGGTATTCTCATAAGGGGTAGACTAAAAAAATCCAGCCATGTGCAAATTCTTTTTTACCTCTCTGAAAATCTGGAATATAGATACGTTTATAAAGGAATATCCCAAGTGCTTATGAATTTATAGCCAACACCTAGCAGTGCTTCTGAAATAACCATTTCCTGGGACCTCTCAGTAGCTCAGTGACGAATAGCTGCCTGCCTGAGAAGGGAAATGACCCTGGAGCCATATGCCTCATCAGAGAGTGAGTGAAACTGAGACAGAGATGTTACGGGGGCCTTACAGGTGACTGGCAGTGGGCACTGGTGATTTTTTATGCTGCCATCTGGACTAGACTGACAGAAGCAGTCTGTTTCCTTTCACCCGCATACAGCACAAGTTATTCCTGCTCCTCGCCTCCCTAAGGAAAAGGAGAAACATGGTGCTGACAACTTTCCTGTCTTCGGAGGCAGAGCAGGTCAGCTTCATGTAATGTACCCTCCGGTGCTCAACCACCAACTGTACATGGACATCAGTTCATCTATGCAAGCTTGTGTTTTCATGGCTTATTTTTACACGCAGTGTTCAGTTTGGTTCTTTAAACATCAGGTTTAATGCTAATATTATAAATAATTTTTAAACCAAAGTATTGAATGAGTCTCCGTGCTTTGTTCTCCTGGATGGTTTGACTTGTCCCTCACTCTTAATAAAGTCATCATTTGTTAAGTCAAAAAAAAAAAAAA
>contig_328 Average coverage: 20.36
TTTTTTTTTTTTTGTTTCAGGTAAATTTTATTAAAAATAGCTTTATATTGGATACATGTTTACAGATACCATTTTAAGAGGTCCTAAGGCATTACAAATGTGGGCTCTGGCTTGCTTCACTGAGTGAAGATATAAAAACCCATGTCTGCCTGAGCACAGGTTTTAAGGCAGCAGCTAATGTAGGATCTTCAGAGTTCCTTTCTCTAGGGATGTTTTGTTCTCTTATGGTGATGGGTATGCAAATGTAACTTAATTCTAAGAAAACATATGTGATGATCATTTAAAAGTTTTACTCATGGCAATTCTTTAGAAAGGAAAATTATAGCGTCTGTATAAGATTCTGGAACTTAGGTTACTTAAGAATCAACAGAAAGCAGTTTAGCTTGGAGTTTTGAGAATGGAAGAAAAGACATACAAGGGCTAAGATATAAGTAGGGACTTGATAAAACTTGCTTCAAAGTATTCATATGGTAATTTTACTGATTTTTGTGGAAAAAACCCTGACTTGTGTTTGGAGGTGGAAAGCTTTATAATTAAGGATACCTTTCTTAAAAGTATAGCTCCATGTTGCGATGCTTGGGTGTTGAGATCTGATTTGCCCAAAAGTCACTTGCTCAATATAAAGTGCAGTTGACCCTCATTTAGAATTCTTTCAGAGCATTAACTAGTGGTTTATAATAAATATCCATGGATAATCTTATTGGCTTTAAAAATACTATAAAATGGAAATAAAAAGATTTAACTTATATTTACAACAAAACAAACACAAGCATCAATCATGAAATTAGAGGGTCACATTTTAATTCCTGAATTTTACAGTTCAGCATTAATATCACCACATGTATACAAATGGTGTAAAACAAGTACAGTGGTATCTTTAATACAAAATAAACATCTGTTTTATGGAAAAACTATAATTCGTATCTACACAGTCCATCTTTTCCAAATAATAGTCAAAATTAAAATTAACTACAAAATCTCCAAAAAACAGGGGAAATACTTCAATTTAAGCTATTCCAGGAAAAATGGACCCTAAACACAAAGGTGACCAAAAGACTGTAGTTGGTATTCCTATTTTAGAATTTTTTTTCCCAATGAAATAAATTGTTGTTTGGGGACATTTTCCTCAATTTAGCATGATCTCAGATCATAGATGAGTAAACGAACATTAAAATATTTACAGTTAACTTGGCTGTTCTAAAAAATAAAACCTCTTAACTATTTGCCTCCATTATTTTAAATTCATCAACGTACATGGAATGTGCTTTTATTCTTTTTAAAAAGCAGCTTTCAAAGTCCATCCTTTTTCTTCCCTGGAGACACTTCATATGCTGCATGCTGATGCCGACACCTACGGTGGCTTCCTGGAGTTATCAAATGCTACGTAATGTAGCACTATCCTTTCTTAGTCTTTAAAACTTGCCTCAGCACTGGGGACAGTGACAACTTCACTAATTAGGCAGAAAGTGTCCTCCAAATGTCTGCCATAGAAAAGTATATCGATTGCTTCTCGGCCTTTTGGCTAAGATCAAGTGTAGAAAAGTATATCGATGGTAGTTGATAACGTTTTGTTCTAAATACCCCCAAGTCATTCAGGATACTACTGAACTGATTCTTGGTTTCTGCCATCCCTAAAAGTGCTGATTTTAAAGTTTTATTAACAAAACTGTCCATTTTGAATCCAATTTGTTTTTGTCAAAACAACTACTGCAAGTTCATGGTAAATGTGAGCTGTACACTGATATACTTCCAACTACCTAAAAGGTTGAATTCTGTGAAATCTTCAAAGAGATGGTGGTCCCAACAGCTTAACTTTATCTTTTATGATAGATGAATTTTTTTCTCATAAAAATCTATTTTAAAAAGAGGCAGATGATTAAAACAACATGGCCAGCACCAATATACAAGTAATGTTATTGGGTTTGCAACTCAAGTTTTGTAACTGGTTCTAGATTGGAACCCTGAAGCAACCCCGCACTACTGTCACTTTATCAACCTTTTCTTTGCCCACAAACCATCCCAAAACCTGAGGTTTTCCTTGCTGAGAAGCTACTTCCTAGGTCTGGTTACGAACTTTTTTTTTAAGAGACTGAAAGGCAAACCCCGTAACTGTTAGCAAGCGATGGCATTCCTGGCAAGCCTGGTTTTCACCAGCACTAAACTCACCCAGCTGATAACTCCTTGTACATTTATGAGTTCAAGTGAGAAACCTTTCTGATTCACACATTCAGCTCATTGAACAGCTGCAGCATTTCAGTAAGACCAATGTTAATGGTTCTCCTGTAAAGTACTTTATGAGCCAAGACGAGGTCTTTTCCTGGGGGATGTTTCTTCTTCTTCTTCTTCTTCTTCTTCCTCTTCATCATCAGGATAATCCACTAAGCCAACCAAACTTCCCTTGGTAGCTGTGACTGACGCAGCCAGGCCTGTCGTTTTGGAAGAGGACCCGTTGGAATGTGCTGGTGCTGTCTGAGCCACTACACATTTACTGTTTGTACTGTTTGCTCCATTGGCAGCACTGGCAGAGTGGGAGAAAGTGAATTTGAAGCCACCAGAAGATGTTCTTTTAGGAAGGTTTTCCTTGTCTTCACTTTCTTTTGCTTTTTTAGTCTCCATAAATTTTTCGTAGCTATCAGGAAAATCATCTTCTGGTTTAGATTTTTCAACTGGTGGCACAATTGCTTTTCCTTCCTCCTCTTCATCTTCATTAAACCACATTTCTTCATCCTCTTCCAAGGCTTTTGCATCTCTGCGAAATCTGTTACTACGCAATATAGATGGTACACTGT
>contig_331 Average coverage: 14.67
TTTTTTTTTTTTTTTTTTTTTTGTTTAAATTCTCCATGGAGAATATTTTTATTTACTTATAATTCTTCTTGAATATTCTAAAACACACAGTGTGGATTTCCTTTCTTTCAAGACAGTTGTGAGTCTGGTCGATTTGTCTGAGATCTTCAGAAACATTGCCTTAGGTTTCAGCTAAGCAAGTCACAGGGATTGGTCATGAACACTACAAAATTATGGGAGGCCTAGGTATGACCCAATAGTTGCTACAAAAGCATAGGGGACACCAAGACAATACAGCCAGATACAGAGGGTGAGAGAAGGATAGATGCTGTGAAGGAATAGGATTTCCATATACGTTGCTCTATGTACAGTATAAGAGTTCATTTGCACACAGTATATTTATGCTTAAATCATTGGTGTAAGGGCACTCTAAGATAAATACAAGTCTCACGAATAATAATCTGTTCTCTTTGGCTCACAAAAGCACAGAAATACCATAAACAGTATTCAGAACTTACTTCATTAATATATAAATAAGATACATTACAAATGGGAGGAAAATACAAGATGCTCTTTAACATGATAAATCTCTGAATATAAATAAGCAAATATTTGCACTCACCTACAATTAAAGTTATTGAAATCATTACTTGAGTTCTTCCTTCCCCCACTCCCCCCATGACAGTAATTTACACAATCTACACAAAATAATCTCTAAAAATGCGGCCATAGTACACCTGCACCAAGGACTCCGTTCTGCTTTCCCCTAGCTGGTCACTAAAGGGGAGGGTGTGACTCCTGTCAGCTACTGGTGCCTGTTCTCACCCATCAGTGCTTCAGGTAGGAGAGAAGCACGGACAGAGGGCCACTCCCCTGGGACATGGCATTCTGAAAAACATCTGGTCTGCAGATGATGGACAAGCTGGTTTGTAGCATGTTTAGCCCCTCAGTGACATGCTGTGGCGTAAGACTAAGTCCACTCACTATACATACATATAGAGAGAGGTCTAGATAACTGTGCATATGTACTGTGCTCCTAATGTGCAACTGCTGAAAAAGAACCTAAGTCCTGCTAACTACAACAAGCTCAAGGAAGGATTGGATGGTTGTCGTTGACAGATTGCATTTTCCCTCCATGGAATGGTCTGTGTGTTTCCGTAACACATGGAGGTTTGCTCTAGGAGGTCAGAGGGGAATGGCAATTCCCCACCAACTCAGGTTCTGCCATGGATGCTTACAGGTCCTGGCCCAGTCTTTCTATTTCCTCAATGAGGAAGTCGATTGTCCGACTGGGTTGCAGCCGGGTTCGAGATGACCATCCGGAAGAAGTTNNNNNNNNNNNNNNNGAGGCTGGTAGCCAACCATGGTGGTGCCTGACTCCATCATTAGAGCTTTGATCTTTGGAAGCCACCCTGTGGAGCTTTCCCTTCGCTCAGGGCTGTCAGGAACACCCCTGAGGCTTTGTGGAATATACCAGAAACAGACGTTGGTGTGTTCAGGCTCGCCATCAAATACCATCTCAAATTCTTCTCTGTTTTTAATCTTGGCATAGAGGTACTCGGCCAGTTCCAGGCATTTGTTGATCTGATTTTCAAATCCCACTGTGCCCTTGGCTTTCCACATCAGCCAGAACTTGAAGATATCCACGTGGCGGCCACACTGAATTGCTTTGTCCCCAGTGTCATAGCCCCGCGTACTCTGCGTTGATA
>contig_333 Average coverage: 91.63
TGGATTCAGAGCAGCAGGTGCAGTGTAGACAGGTGTGGGAGCTGCCCAATCCCCCTCCACACAGGCGCTTTGTAGTTAACCCACTGGAACTGACCCGGAAGGAGAACTGAGGCTAGGTCAGGCCTCCTCCTGTCCCCTGGACGTCACTGAGAGCCTGCCACGCACCTCTTTGCTCCCATCACCACTCAGGGCACCACCATGCAGTGCAGAGTCAGGAAGCCTGGGTTCTGGTCCTCACTCTGTCACGGAGTAGCTCTAGGACTGAGGCAAAGTCACAACATTTCTCCAGACCTGTTTTCCCATCTGTAAAAA
>contig_334 Average coverage: 22.90
AGATGCCGTGGTCCTGTGCTCCATGGCCAAGCTCTTTGCTACAGATGAGTGCTTTGCTATCTGTAACCGGGCTTTACAGATGCACGGAGGCTACGGCTACCTGAAGGATTATGCCGTCCAGCAGTATGTACGAGACTCCAGGGTCCACCAAATTCTAGAAGGCAGCAACGAAGTGATGAGGATCCTGGTCTCCCGCAGCCTGCTGCAGGAGTAGCACTCCCTGCGGGACAGTGAGCATGCGCTTTTCTGGGCAGCTGCAGTCAGCACCGAGCAGTACCTGCTGGGCTCCATGCTACTCCGTGCTGCCGTGCTGGCTGGATCGTGGGCTGGACGGAAGGAATGGGCTATTCCAAAGGGAATCTGCATTGCCTACTCAGACCCATGTTGACTCTGACAACAGCAGAGTCCTCAGTGGAAACGGGAAGATGACCCTGATAAGAAAGCACTTGCTTTGATGTCCTAGTGCTGGAAAGGCAGACAGCGAAGTTTCCTTGTCCAACCAGAGTCCTTTCTTGGATCTCCACTGTCTTGATTCGTCTGCAACCTGCTGGTTCTTCCTCTAGCGGCCGTTGAGGCTTCTTGCGTTTATAGAGCCAAACATATGGGAGGGGAAATGGAGAGAAAATACCTGTGTGCCTGCTTTGCTTCTTGTAGCACAGCTGCAGAGACAAGGCTGGTGCGGCTCGCTGCTCTGCATGCATGTCATGACGTGATGAACAGCTGGGAGACAGCTCCAAGCCTGGCATGTACACCTAATATCAAGGGCTGAGATTCTTGGGAATTTTGAATACTTTGGCACTTTGAGAAGCCTGTGGTCTAGGAATGGAATTCCATAAGCCTTTCTCATAAAAGGAATATCTTCTGAGCTTTGGGGTTGCTCTTTATTAATGTTTTTAATCACCATCTTGTTAAATAAAATCTGCCCCTTT
>contig_335 Average coverage: 18.25
CCTGCCTAAGGATCTCACTGTCTTTTAAAAACAAAACTTAATGCATTTGAGCATGACCAGAACATCCCCAGTTCAGCGAAGCAGAGAGAAATGGGAGGTCAAAGAATGAAGGGTTAATTTCTCAGGCCACAAGCCAGAAAAAAAAAATGTGTCCTGGCCCAGCCTTTGATGTTGCCACATTTGGTTTTCTCTCCCAAACCTTTTCCTTATCTCCCTTGATATTCAAAGACACTTCGAGTACTTAAGATTCAAATTTCCCATTTTTGGTAATATATATTTTTTTGTGAATTATACTTTGCTGTTTTTAAAAAATCAGTTAATAAGTTGATGTTTCATTAAGACCCTTTTTCCTCATGGTATCCTCTTTGAATGCCTCACAAATTAATGATTCTAGAGCTTATGTTTCTTATTTTGTTTGCTTTTTGAACGTATGTGCTCTTATAAAATAGACTTCTGAAAAACGAATGTATAAGACACTGGTGTATCTTACAAGGGGATGGCGTTGTCACAGACTGTGGTTAACCCAATCAATCTAAATGTTTACTATAGACCAAAAGGAGATTATGAAATTGTTTAATGTTTATACAGAGTAATTATAGGAAGTTCTTTTTTTGTACAGTATTTTTCAGATATAAATACTGACAATGTATTTTGGAAGACATATATTATATATAGAAAAGAGAAAAGGAAAACTATTCCATGTTTTAAAATTATATAGCAAAGATATATATATTCGCTTGTGCTGTACAGAGAAGACGTGCTTGGGGGTTTTTGAAGTCTTTAATATTTTAAGCCTATCACTGACACATCAGCATGTTTTCTGCTTTAAATTAAAATTTTTATGACAGTATCAAGGCTTGCCGTGATGAATCATGCTCTGAAATACACAAGGAGCCTCCTTCTTTCTTCTTAGGTCTCAGAAAGGAGTCGGCTAACATCACCCAAAAGCACAAAATGGATTTTTAGTCAAATATTTATTGGATGATACAGTGTTTTTTAGGAAAAGCATCTGTCACAAAAATGTTCACTTCAAAATTCAGAGTTCCTGGAATGGAGCGTTCCTGCCGGTGCCCCCAGAGCTCCGTTCCCCTGGGGGCCTGTGTGTCTTATGCAGTAGAAAGGCGATCCCGGTGCTAGGCATATGGCCTCTAATTTGATAGACGTTTTGACTTTAAAGATGATTGTTCTTTTGTTTCATCAAGTTGTATAATGTCAAGAGATTCTGCTGTTACTGCAAAGAAACATTTTGTGCTAGATTAAAAATACTCTTTTATCCATGGAATGTTCCAGTTTCCTGCCTCCAGAGTATCTTGATTATACAGTGCACTGGTGGTCTCTTTGTCGGTGCATCAGCAAAGCTTCTCTCATGGTGCCGTGGCCTTTGGAAACCCCGCCAGAGGATATTCCTGGTAGATAACCACTTTGTGCCAAGCGACAGGTAATGGCAAGAAATGGAGAGGATTAGAATGAAAACAAACCGTCAGATTGATAGCTAGCAAACTCTGCAGAAACCTCTTATAGTCATAAGCAGAACTGAAAGATAGTTGGTGAGAAACACAAGTGGGCAGCGAGCTGGCCCTTTCCTCCGTGAGAGGCCAGTTGCAGACTTGGTGAACGACATTGATCATTTTCAGAAAGCTGTGTGTTTAAGTAGAGAAGTGTTGACAGATTGCACCAGAGACCACCCAGATTTCCTGAAGTATCAAATGGTGGCTGAAAACCCATGTTTGAGAACTGATCCTTCTCAGAATTAGGTTGTGTCAAATGAACATCACAAATTTCTTCTGCAAAAAAAAAAAAAAAACTCCAGTACTCTGCGTTGATA
>contig_339 Average coverage: 25.19
GTCGTTTTATGTTTGATTAGTAATTCCTGTTTTTCTTTCTTGCTATCTGTTGGTGCCTGACTTGATGGCCTCATTTGGGGAAAAGTGGTGGTTATTAGGACTTTTTGCTGAAATGTGTATCTATGTAACATCACTTAAGTGTGCTTAATAAATCTTTAAGGATGTTAGATAATAAGGCTACAATTCAAAATCTTCTGAACCATCTATGTAATTAATTGAGGATTACACATTGGAATTGTTGTCATGACACATTTGCCAAATCAGTAGGATACATTTGTTTTGGCAGCCTATCAAGCAAAGGCTAGTGGTATATTTATGTAAGAAAATGATTGTAAATCTCAAGAAAAATCAGCAGCTAATGGCAAAACTTTTATTTCGTTTTGGTCTTACTGCTTTGTAAACAGGTTTAAAACACTGTCATACTCTAAGCTATTTTCCACACTAGACATACTTCTAGTTGTAATTTCCATGCTATTAGACTGTATAGTGATGTGATTTCCAAGTAGAATTTAATCTTCCCATTGAGTGTCATGGTACAAATCACTATTTGTTTTTGATGTTTTTAGGGGTGTGCAATGTGCATTACATGATGGCAGAAATATGGAAGAGGTTATGTTTGTCCCTTTTAGAGGTGGGAGACAGCAGTTTGCTTTTCAACAGGAATCTGCTATTGACTTGAACTGTTTTTCATTGACAAGTTAGAAGTGTGACAGGGTTCGATGGAGCGTGCATAAAAACGTACTGTTTTTCACCTTTTGTTTATATAGAAATGTTTATTAAGTATATGGGCATATCTGTAAGAGGGTAAGTCTGTATATGTTCATCACACATGTTCACACCTCCTTGTCCTAGGCTCCTGGGTTTGTGGAGAAGTGCTACAGTGTACTAGCAGAGTAAATCTGGCCGTGGGAGGCCATGCTTTAGGACAAACCCCTGTTGACCTTCATGCTTCCAAAAAGTAGGTCGGGCTCTCTGGGGGTCTCTCCCAGCTAGAGGAAAGTCACTTCCGTTATCTCTCCCCTTCCCCCCACCCTGCCAAGGTGGCCATTCAGCATTTTTCCACATCCCTGATATATTGTATATTTTAATCCAAAGTTAATACAAGTAGTTTATGAAACTTATCCAAGACTTTTGGAATGCTATCCCATTGTCAGATATTAATAAAGAATTCCACTGCTTAGTTAATAACAAGCAAGGTTTTTGTTTTTTAAGAAAGTCATTTGCATTGTTAACGATGAAATAATGAGTTTAACAAAGAAATTTATTCTGAATTGCATTTTATTCATTTGTGTAATAGTGTTTTTTAAAACGTCCCTTTTAGTTATTTAACGGCAATTTGGTTCCTGTAAAAGACAAAAAGGTGAGAGTTAATGTCCTGTAGATATACATGAATAGGCCGTGTTATTTAGAAGCAGCTCTCTGTCTAGCTTGTGTCTTTTTGTTTGTTTGCTTATTCTTAATAATCCCTGAGAAATGTTTCTGGAAAGGAAAGTGTTTTTGAAAACTAATGGCTATTTTCGTGGACAAAAATTCCATCTTCAGCTAATCCCGTAAATGCAGTAGATAACTTTTGGGACACTATTGCCTCAAAACCCTGCTTACATTGAGAACCCACTCCCCACCACTTGCTGTTCTGACTGGACTTTTCTATAAAAGCTATGGAAATTCTCTTTGTTCTCATTTGCTGCTATTTCTTGTCCTGTTTGGAGAAATATAAATGCATAGAAAATGGTGCATCTTAACCTTTGTTTTTACATGTATGAATGTCTTGTATTTTAGTTCATTTTTAGCGTGTAGCAACATGAATTGTTTGAGGGTAAGCCACGACATCTAGAAATCACTCAGATATGAACACCACGAACGGTAAAGCAAAGAGGATGCTGGTGTAAAGGACCCAGCTGCTGTTGCTGGCTGGCTGATGATGCCGCACACGCCACTGACTGACAGAGGAGAAGGAGGAACGGCTGATCCAAGAGCCAAGTCGTACTGCCTCGGGAGAATGCTGCGGCCCGCTGCCACGGCCACCAGACATCCTGCATGTGAGAAGCAGTGAACGTTGAATCTCAGGGATGGTCCACACCTGGATCCAAATGGAACGACCCTGTGTGAATAGTGAAGGGGTGGGGAGAGCGGTCCATCCACTATCCGGGATCCCACTTGCCAAGGTTCCCTGCAGTCGTCTGACACTGCCCTGTCGATGCCCTTTCTTACCCTGTGTTCTCTGTTTTCTCTGTCTGCTGTCTAACCCTGTGCCTTGCCTGGGATAAGGACAATGGTGTGACTGGTTTGGATTGTAAGTAGAGGACTTTGATTATTGGTTTAGAGGTTCGCTGCTGCTTTGTCACTTTTTCAATCAAATTGGCCATTTACCTAAGAAATAAAAAGCTGGTAGAATTGCCTTCTCAGATGATTGCTGACTTTTTGTGTGTGAAAACAGACATTCCAGTGCACCCTGATACAGCGTGCCCAAGAAAGCAGGCCACGAGAGCTGTGGTTAGTAAACCATGTGGAGAGTAGGTGCTCCCTGACCTGGCGTCTGGCACTGTGGAGGCTGAGACGTCCCATTCTGTCTGCATGATGTGACCAATGGCGTGCCTGGAGCACTGCTCAGACCACTAGCGTGCGGCGCTCGTTGCAGTGTGTGCAAGCTTTGGCTTTAGTCCCCAAACCCAGTCTCGTGTCCGCCCTGCTCTCCTGCTGGCCTCTTTTCTGTTTCTTTGTGAACTTCCAGGCGATATCACTTGTCAAATAGTTTTTCTTCTTTAACTTAAAAAAA
>contig_342 Average coverage: 18.46
CAACGCAGAGTACTGGTAGTTTTTTTTTTTTTTTATTAAAAAGCTTTTTTAGGCCCAAAGGCCATTTAATAACTACTTTAGTAGTTTATCAAACATTTTTTAAAACCCACATTTAGCAGACTGGTTAGTACTGGAAATACAGATTTGGTTTCAAAGCAGAAATGCCCCTGTGAAACTGACCTTTTCATGAAATTCAGTTATTCTAGGTTATAACATAAAAAAAAATAGGGACACAGACCTAACGGCAACTTAAATATTAACTCCATGGGCTACTTGGTGATATAAATAGGAAAAAAGAAGTGGTTGTGGACTTGGAGTTAGAGATACCAGCCTGCCTTGGACTTCAAAGGATGTTAAAATCTATTCTAGCATCTAAAACAGAAAAAAAAATATTCCACTTGATATAGACCCACTGGCCCAAACCATTCCCCAAGGAGTACACCCCCAGACAAATGAGGTTTGCTATCTTTAGCCTGCTACAGATGTTACTATGTCTCTAGTTAACAATGAACACAGAAAAGGTGTTGTTTCAGAATTTCTGGTATGCACAATGTATCAGTGGCTGCACAGGAATCTTCCTCCAAAAGCTCCATTCGGAGGCTAAGCTGACCCATGTTCACGCCACCGCTGGTCCAGAAAAGCACAGTAAGGAGACCTGAGTGCTGCTGGGCTGTCCACAGAGCTCTTGCTGCCCTGCGCCCTGCTCTCAGGAGAGGGGCTGGGT
>contig_345 Average coverage: 27.77
TTTTCTGTTTTCTTTGCATCACTGATTTCCATTTTCACTTGATCTTGTAATTTAGAAAAGAATGCTTGAGATGACTTTAAGGCTTTGTCTTTTCCTTCATCCTTCAGCAGGGCAGCTCTGCCGGTCTTGGTCAGCTGCTTCACGGTCGCAGCTGCTCTGGCCTTGCTGTGTTTCCCCGCTTGGTCCCCGTCACGCTTCTCAAGCTGCTTCCTCCGCTTCTCTTTCTCTTTAAGTTTCATATGCTTCCGAAACTTCTTTTTCCTCCGTTCTCGCTTCTTGTCTGTGGCTGTTTTCTCAGCAGCTGTTTTTATGTCTCCAGCTTTATTTTTCTCCTTGATCTCCTCTGGGGCCAGGAGGGCTGCATCGCTAACACCCACTGGGGCCACTTCCTCCATTGTGATGGCTGGCAGGTTGGACACAACTTTGATCTCTGGTGCAGCCGGTTTAGGGATGAAGTGGAAGTTGGACAGAGCATCCAATTTTAGAAACAGGGAATCCATCATCTTCTGAATTTCTACGTGCTCTGGATTTTCTTCTTCTTCTGCTTTTTGCTGGTTGAGCTTGAGGTACTCCTGCTCGTAAATCTCAGCCAGGCTCAACTTGCTCTTCTCATGGTCCAAGGTTAAGCGCTTTTTATACTCGTAGGCATCTTCTTTGGGTTTCTCTTTCCTTATGACATCATCCCAAGCCTGATCTCTTATTCTCTGCTTAATGATATCTTCCAGTTGAAGGGTGGTTTCTTCCGTGATCACAGGCGCCATCCGGACAGCATGGTCGAAGTGCAGGGTCTCCTCCAGCAGGCTGTTCTCAGGTCGTTTCTGTGCAGTCACTTCCCCTTGAAGTTGCCACGGCTTTTTTTCTAACAATTCTTTTTCTAAAGATGCAATCTTTTCATTCATCTTCTCCTGCCTTTTCTCAAAAGAGGATTTAACTTCCTCTGAATCCTTTTTTATATTTAGAACATCTGCATCGTCGGTCTCCTCATCATCTGGCAAAGCAAACGTCACTTTCTTTGAGATTTCCTTTTGTTTACTGTCTTCACTTTCAAGGTCATTATCTTCATCCATATCAGAAGAGCTTCCTTCTGCTGCGTCCTCCTCAGCAGCTTCTTCCTCGTCTCTGCTGGAATCCAGCTCATCACCCTCAGCACTCGCTGCCTCTCCATCACTTTCAACCGGATCAAAGAAATCCTTGTATTTCAGGTTTCTGGAACTTTTAGCTGACTTCGGTTTCTGATTTCCAAATAGTCCTCCCTCATCTTCATCAGAATCTACATCTTCAAAAAGATCAATATCATCTTCCTCCTCTTCATCTTCATTGTCATTCTGCTGTTCTTGTTTTTCCATGTTGT
>contig_347 Average coverage: 28.88
TATCAACGCAGAGTACGCGGGGGACACAGGTTAGAATCTTTAGGTGTTTGGCTGTGGGCTTGGGTGAAGAGAGCCCTCAGCAGCATGGCAGCTACGGGGGCACCTGAGCCAGGTCAGACTCAATGCTTGGGACTCTGGCCACAGCCATTGCTGCCATATGGTGAGTGAGTCCTGGGCCAGCCCAGGCCTGACAGATTTCTCCTGCAGGCAGTCTGGTGGCCAGATTGTCCAGGAAGAGACATTCTGAAGCAGTAAGAAAGGAGCCTTTCCATTCGGGACACTGAGCGGCAGCTGGAGATGGGGAATGGATTCTCAGACCAAACTTCCATCCTGGCCAGCCTGCCCACCTTCCAGTCCTTCCACATCGTCATCCTGGGCTTGGACTGTGCAGGCAAGACCACAGTCTTGTACCGACTGCAGTTCAATGAATTTGTAAACACTGTACCCACGAAAGGATTTAACACGGAGAAAATCAAGGTAACCTTGGGAAACTCCAAGACTGTCACTTTTCACTTTTGGGATGTAGGTGGTCAGGAGAAATTAAGGCCACTGTGGAAGTCCTACACCAGGTGCACAGATGGCATCGTGTTCGTGGTGGACTCCGTGGACGTGGAAAGGATGGAGGAGGCGAAAACTGAACTTCATAAAATCACTAGGATATCAGAAAATCAAGGGGTCCCTGTGCTTATAGTCGCTAACAAACAAGACCTGAGGAACTCACTGTCACTTTCGGAAATTGAGAAGTTGTTAGCGATGGGGGAACTGAGCTCATCCACTCCGTGGTACCTGCAGCCCACGTGTGCCATCATAGGAGACGGATTAAAGGAAGGACTTGAGAAACTGCACGAGATGATCCTCAAAAGGAGGAAGATGCTGCGACAACAGAAGAAGAAAAGATGACTATGAGTACCTCTTGTATGTATATGGAGCAGGCTTGCCCTGATCTGATTTGGACACATGGAAGTGTCCACAGCCTGGTTTGCCACCTGCCCTGGATGTTACTTAAAGCTTTGTTTTGTTGAACAGTCAAGATGCCCAACTCCGTTGCCTTGTGGAATATGAATAAATGCAGTACTTCTTAGAGTGGTCTCTTGCTGCCTTCCCCCCAGATCTTTTGGTACTACCATTTTGGGAAGCCAAGCAAGGATAGTAAACCGACCACAAAATAGTTGTGGAAATTGACCTGAAATTAGTCAAAGAAAACTGAGAAGAATGTCTACTTAGTGTTTTGTGCTCTAGTGTTCTTCTGGGAGAAGGCTTTGCAAAAAATTGCATTCAGGGCTATGTAAAGATGCAAAATAAATGAATGGAAATGTTAACTAGGTTAATAAAATACATGCTTGTATCAATCCCATTGGCCCAACCAGTTCTTAACCTAAGCAATGAAAGGAAGCGTTTGCTTTTCTAAAGTTTTGACCAGATGATTTTTGATACTTTCTGGAATCTCATCCTCTTGATTCTAGCCAGTATGAAGTTGGTCTAACTTTGATGAAAAGGATTCAGGTGCATGAATTAACTCTCCTGGCTAAGCATGTTTTGGTGTGTAGTTTCTTTAGAAATAGCTATGCATCTTTTAATACAGTTTAAAACAGCATTTTGGGGCTGTAGGGCTGTTACAGTTTGTCAGAAGCACTTTCACTTGGAAAACCTAAAATTGTTGACTCATGTAATAAATAAGTTATGTAGACTTCTGTGGTCACATGTACATGGTTGGGTATATGTAAGGGTTTATGAAGAAATCAGTTGATGAATCAGCCAAAAGGCTAATTACCATATGTGATCTCAAAATCAGTCCAATTGGAGGATATATGTTTTATTAATACTTGCTGCTTGAAAACAGATGCAGTTTTCATGTATTTTTGTAGTATTTTGGAAGGAACAAAAGCTTTATAAACAACACGTGATACATTATGAAATGAAAATGGAAAAGACACCGGATCTGTATTTCTCAGCTTTAATGTTTTGTTTACAAACCAAGTGATGTTCCATGGGCTTTCCAGTCTGGATTATGGAAAGGAAGGATGCGATTACTGTAGATAAGAATTATGATGATGGAAAACGAGGAGGAAGTGACAGAGCTGTCTGAAAACTCTGGTGCTGTTTACATTGTGATGCTAACTAGATCAAAGGTCTTTAATTCCTACCTACACAGACTTCCTAAGATAACCCATTAACATGGATGTTTTCTGTAAGTAAATGTAGTCAACAAGTGTTTGGCAAGTCACCACAAGAAATGCACTTTGTTAGCTAAGTTTTTTTTTTTTTCCTGATTGGTTTCTATTTTGCTTTTTTGTTTTTCTGTGGTGCATTGGCATAACCAAGTTTTTGGAACTTTGAGTCTTATCCATGCAAAATGAAGTAGCTTTCTATAAAGCTTTCTCACGTAATTGTACCTGCACTAGTCTTGGTCACTTAGAATGTTTATATTTATACAAACATAGATAATAACTACCAATAAATTACTTGAGGAATTAAAAGAACAACATTTATGATTTTTAATGTATTTCCTTTTTCTATTTTTATTAGATGTGTAACAACTTGAGTGAATTTGGCTATTTGGTCATAGAGCAGTTGGTTTGCTGCTGTGTGATAGAGGCGATGAAGGTTATTTTCCGGGCGACCCCGTCTTTGTTTTGCCCTTCTCTGGTACTGAGATCCTGTGTGCTCCAAATGCAGCCAGTCATTATGAGTTAATAAAGCTTGCT
>contig_348 Average coverage: 13.14
ATTCTTTTTCTTGTAAACCCCAAAGTGATTTCTGTATGGGGAACCTGCTGGCCACATAAATTAGAATTTCGTACATGCTCGTGTCCAAATAGAGTTCAAGAACCACCCTTACTCCCACCTTTCCCCTCTGCCCTCAAAAGAAAACCATGTTTCTCCTGTTCCGCAGATAACCCACACACCGTGTGTCAGTCTCGGGTTTTCTCCGGTGGGAATTTTTTTGTAGAGTAGCTGGTAGTGCCAGAGCTAGTGCGACTCAATGCTGCAGCGGGTCCATGTAGTCCATGCAGAGAGCTTTCGTGCATATAGTTGAGTGCATATACTGTAGTTCTATAATTAGGCAGGCCTTTAACATCCTGCTTATCCCTGGGCAAGTTCAATGACCCAGCATATTCAGAGAGAGCCTGTGGTTAACTTCATGTTTATAACTCCTCAGGAATGCCAAACATAGAAAAATGGCAGTGCTGTTAAACAGTGAACCTTGGGCTTTCTGGTTGCTTTATCTACAGAACAGTGTGTGTATTACTTTTAAAGCTCAAATATTTAAACTTACAGAAGCTCTGCCTATAAGCAATTGAAAGAAAGTATAAAGCAGGTTTTAATAAAATGTAGTAAAAAAAGAACACTTAATTGCAGGTACATTACATTTTATTCAAAGCTAAGTTTCCATGTGGTGCAGTAACTCCTTCCCTCATAAACTATGTGTAATATTTCTAAAGTTATGGGCGTTCATCCTTTTACCATCTGTACGCATACATGGAGGAAATAACATTATTAGGATCCTATTGGACACCCTGGGTAAATTGCAGCACAGGGCCAAGCAACACTAAGTGTTTAGAAGGTAATGAGCAAGTTTCTAGAAATTTCAAGTTTTGTAGAAACAGGCGAAACAAAACTTGCTAATACGAATGTGAAAATGGAAAACTAAACTTATTTCTGACAAGGATATCCTACTGTTTCTTACACAATTCACACTGCATCTGTGGATTTTATTATTTGAAAAAATAGATCTGTACGGCATTTAAACTACCAAGTGCCCGAAGCGATGGCCTTCCCCCCTTGTTCCCATTGCGTAAGCGTGAGGTGTACAGCGCAGGGACAGGCGACTCCAGTCCGAGGTAAGAAAATAGAATGGCATTTCTTGGTTGTGAGTGTTCAGATGTGCTCGTAATTCAGGGGCACAGTGGTAGTGACAGCAGACACCGCAGAGAATCCAGGGACACTTAGAGGCTGAGCAGCGGGCTGCTAAGTGACTCGGAGAACTGGCTAGGAACGCGGTTCTGTGGGCGACAGGCCGCTGATTGAACCATGCAGCTTCTGGGGCTCATGCATTGCCTTAGGATCTGTAGTCCTTTTTGCTGTAGGGTTTGTTGCGCAGT
>contig_350 Average coverage: 35.31
GTGAATAGTGAAGGGGTGGGGAGAGCGGTCCATCCACTATCCGGGATCCCACTTGCCAAGGTTCCCTGCAGTCGTCTGACACTGCCCTGTCGATGCCCTTTCTTACCCTGTGTTCTCTGTTTTCTCTGTCTGCTGTCTAACCCTGTGCCTTGCCTGGGATAAGGACAATGGTGTGACTGGTTTGGATTGTAAGTAGAGGACTTTGATTATTGGTTTAGAGGTTCGCTGCTGCTTTGTCACTTTTTCAATCAAATTGGCCATTTACCTAAGAAATAAAAAGCTGGTAGAATTGCCTTCTACAAAAAAAAAAACTACCAGTACTCTGCGT
>contig_351 Average coverage: 15.94
AAAAAAAACTGCTGCAGCCTTGTTTGAAAATCCGCCCAGTGCCACGGTGCAGGAGGCCCTCCACTGCTTCCTAAAGGTTGAAGAACTACAGCCAGGATTTTCCAAAGCAGGAAGGGTATATATTTCCAAGTGCTGCCGAGAACTAGGGAAAAACTCTGAGGCTAGACGGTGGATGAAAATGGCCCTGGAGCTGCCAGATGTCACCAAGGAGGATTCAGCTTTCCAGAAGGACCTGGAAGAACTAGAAGTAATTTTAGGAGACTAATCACACTTCAAGGGCCTTATGGTTTAAGGGAAAACAAGAAAATCAAGGCCTTTTCCCCTCAGACCCTGCTGAGATCAGGGAACCCACTGACACAGGTTTAAGGTGGGTCTTGACTGCTGAGTGCTACCCACTGCCATTCCCCAGTTTGTTAAAATCTACTGTCTAATTGGACGCTGGGGAAGTACCTGTGGCCTTGTTTCTGTTGTTCTCTCCCTTACGTGAATTCTTGAAAAATCAAGTTAGTTGGGGCCCTTTGAAGACTGCTTGAGCTTTTCCAGATGTTGGTGAGGTGGATGAGCTAATGGAACAAAGCACAGAAGGCCTCACAGCTCTAATGTTTTTCGCTGATGAATACTTAACACCTAAGACCATATCCTACCCACCAGGGCGGAGAGAATGCCAGAAGCAGGACTGAGATCATGTCCTCTTAGCACAAGCGTTCTACCTGTATTCCTCGGCTGAGGGGCTGCAGTTCCAAAGTCTTAGCAGCTTTTGGATTATGAAGCTGGCACAGGGTTTGATACTGTGAAATGATGACCTAAAGAGTTACCTGGAATATATTTTGGTACAAATTTAAAATATAATGATTTTTAATCAAATATATTATGTTTCATTTACCAGTTCTTAATGATTACTTCCTTCTACAGTTCATTGCAGACAGGCAGAAAATTTTAGTAGATTTAAGACATAGGCAGGGGTTCTCCACCCTTCACATTCATTCCCAGGGTCAGCAGTAAAAATGACCAAAGAAAGTGTGTGTGTTACTAAAAACTAGCCTTTCACGCCGTCTTTGTCATACCACCAAGTGTATTTTATGGAACAAAACCAAAAAGATCCAAGACATACTCAAGTTTTGGCTGAGAGCTGGACTGGAAGTCCTAACCAATAAAGGGAATAAAACCTGACAGAAGAAAACTAGATTCTGTGACCTTTTTTTTTTTAGTTAACAAGGTAACTTTTATTTCAGTCTCCAATGTCTTAATTCCTACCCCTGATGCAGAATAATATAGGCAACTACTAGACTTTTATAACACAGAACTTTATGGAATAAAAACAGACCATGGCTTATCTTACACATCTGAACACAGCCCTTCCTTTCAGTATTCAAATCTGAAAGGAACAGAAACCAATCACCCCGACCCAGACCCAGAGTAACTCCTACAGACAGCAGTTCACTACAAACTATTATCAGCAGCTTCACACTGAATCTGCTTACTTAGCCTCTGAAATACTCGAGATTCCAGAATTGAGTTAGTCTTAGCAGTGAAAGGACCAAGCAAGTAAAGGGCTGACAGCAAGCCTCATCCAAATCCCTCAACAGAAAACAAATTTTTATGTCCCAGTTTAGGTATGAAATTAAAGGTGTACTTCTGATTGGGAGAGTTTGCCTGAAAGAAAAAAAATCTGTGAGGGGACTCAACTCCTTTACTATGGAGTTCAAGCATTTTGCTTTACCATCTCTCAGAAGGGAGCAGTCAGGTCTCCCAGCTTCAATTCATAGAGACCTACTGTTGTCCAACAGATGACTGTTAGACCCGAGTTGATTTCAAGACACCATGTCACAGGTAGTTCATACCTCTCCTCCAGAACAATCGCAGAAATTAATTTAGTACATAAGGAACAAACATTACAAATCAGTGTGAGTACTGACCTGCCTCCTGCTTACACCATCAGAAAAGTAACACAGTGGGCATTTTGGAAGCCTTTCCCAGGCAGTCGCAACAGGTAGAGGCCTCTGAAGAACCCCAGGGAGCTGGCGCTTGCAGAGCACGTAAGGTTTAGCGCAGGAAAAACCAGTGTTCAATCCTTGGCATCTCCCACTCCGTCTGCGTTGATGGCAAACATGGCCTCAGCTTCAGGGAGACAGGGGGAGTCGTAGATTTTGTCAGATCCTGGTCTCCCCTCTTCCTTTCCTCAGATAAAGTCTGGTAGTGGATGCGTGGGCTATGATATTTCCCCCCAATAGGCTTCTTAGGATCTGCAGCAAACATGGCTGCTCCGTCCACTTGGGCTACCACCTGGTTGGTGATTACCACTGCTACCCCCGCGTACTC
>contig_354 Average coverage: 71.93
TATCAACGCAGAGTACGCGGGGATGATATCAATGCACATGCCTGTGTCACTGGCAAGCCCATCAGCCAAGGAGGCATCCATGGACGCATCTCTGCTACCGGCCGCGGGCTTTTCCATGGAATTGAAAACTTCATCAACGAAGCCTCTTACATGAGCATTTTGGGGATGACACCGGGATTTGGAGATAAAACGTTTGTTGTTCAGGGGTTTGGTAATGTGGGCCTGCACTCTATGAGATATTTACATCGTTTTGGTGCTAAATGTGTTGGTGTTGGTGAATCCGATGGGAGTATATACAATCCAGATGGTATTGACCCAAAGGAACTGGAGGACTTCAAATTGCAACATGGATCCATCCTGGGCTTCCCCAAGGCTAAGGTTTATGAAGGGAGCATTTTGGAGGCTGACTGTGACATACTGATCCCTGCTGCCAGTGAGAAGCAGTTGACCAAAGCCAACGCACCAAGGGTCAAAGCCAAGATCATTGCTGAAGGTGCCAATGGGCCAACGACTCCCGAAGCTGATAAGATTTTCCTGGAGAGAAACATTATGGTTATCCCAGATCTCTACTTAAATGCAGGAGGTGTGACAGTATCTTACTTTGAGTGGCTGAAGAATCTGAACCATGTCAGCTATGGCCGTTTGACCTTCAAATATGAAAGGGACTCCAATTACCATTTGCTCATGTCTGTTCAAGAGAGTTTAGAAAGAAAATTCGGCAAGCATGGTGGAACTATTCCTATCGTCCCCACAGCAGAGTTCCAGGACAGGATATCGGGAGCATCTGAGAAAGACATTGTGCACTCTGGCCTGGCCTACACCATGGAGCGTTCTGCCAGGCAAATTATGCGTACAGCCATGAAGTATAACCTGGGGTTGGACCTGAGAACAGCTGCCTATGTCAACGCTATTGAGAAAGTCTTCAAAGTGTACAATGAGGCCGGCGTGACCTTCACCTAGATGGATAGTGGCTGAGCCCCTCACCCTTCCCACCTGTAACTTCTGCAGATCTATCACAAGTTTACATGTAACCACAAAATCCCTTTCTCTCATGACTCATTAGGTAATGGCCACCACTCTCAGCACGTCAATCCAAATCAGCCCCCCTGGAAGAAGCAAATCAAGGTTAGGGGATCACATAGCAGCTGACGAGCATAGATACAGAAATGGCGTGTGTCTGAGAGCCTAGTAGGCATTTCCCTTTAAGTAGGAAGCTTCTTCCATCTGCTGTGAGCTGCCCTGCTCCAGTGGCTCTTCCCAGCACTGGCTGTCTGTTGCCAGAGAAGACAAGATAATCAGCAGTAGTCGGCTGCTTGCTGCTTTTGCTTGGGACAAATCCAGGACAGGCTGTCACTTTGACACATTAAGTAGCTATGAGGCATTTTCAGATGTCATGGTCCTCAATGAGTTATTGGTATTTCACCTCAGCAAAATAACTCAATTTTACAAGTTGCAAACAAAAATAAAAGCTGTTTCTCCTTAAGCATTTTATTCTCCTAGGATAAAATATAAGTACATGCTGCTGTAATAAAATTGCCTTTAATCACTTAAAAAGTCTAAGTTCAACTCAAGCAGTGAATACCTATAAACATGATACATGAAAAAAGCTAGTATTTTTATAACGTTAAACAATTATCCTTTATAGCTTATCAATCATGTGTTGTCCAGCAAAACAAAAGGCCTGATGGAGAGCTCTCTTCAGCCCTGCCCATGATAGAGGCTATTTTTAAGGCTGTTGGGATTTACTAACTGTTATTATAACATTTAGTCCAAAGATTCTAGTGACTGCCTCATCGTGTGAATTAATTGTTTCTCCCTTTGAAGCTCCATTATGTTGACTAATTGGACAGTACTTCAAGTAGAGTGCACCAGATACAAGCACTTAGGTTCTTGTTCAGGGTCCGCCAGCGGCTGCAGCTGAGCCTGCCTCTGCACCTCCCTAGGAAAAGGCTTCACCTGCTACACCCGGTTTCTGCAAGAGGGAGCAGCCAGCAGCCGGGGCTCAGGGTTGTATGGGGAGTTAGCTGGCCAGGGCCTTTTGAACAGTAGTGTCCCAGTGAAGTACTAGACATTATTTATGTAAGAATGAATGCTTTTTTTTTTTTTAATTAATGTAAGACCCTTTCAGAAATTTCTAACTACTTTTTACCTGCATGACTTAACCTGTGATAAAAAGCAGTTATTAAAAGTCTACCTTT
>contig_356 Average coverage: 61.19
AGAGAGAAGAGAAGGAAGAAGAAGGAACAGCAACAGAGTGAAGCAAATGAGCTCAGGAATCTTGCTTTCAAGAAAATTCCGCAGAAATCCTCCCATACCACTTGTAACACTCAGCATGAGCTTTCACTGTCAAATCCAGCGCAGAAGGAGTCACGGGAAGAAAACTGGCAGGAGTGGAGACAGAAAGATGAGCAGATAACATCT
>contig_357 Average coverage: 22.15
GTTATTTCCCTGGCTCTTGGTCTTAACTGTCCTGTTTGAATCTACAGTAAATAGGCGGTGAAGATGTTGCCTTTTGATAACAACATTGCATAGAATTTCTAAAATGTAGCAAATTCTACTTTCTAGTTTATGAACAGTTATTCATAAATATAAAACGTTTTCAAAGTAAATAGGAAAGGGCTTTGAGTTAAGTCTCAGACTCNGGTTTTTGATGGTCTTCTATCTATATGGAAAGAAAGTCCCATTCAGCTGGCTGCTCGCTGTTCTCTTGGCTTGAGGTTGTCAGGCTCGTAGTACGTAGTAGAACTAGGTGTGGACCGTCTCGGGGGAGACACGTTCACAAACAAAGACAACAGTGGCCTTTCCATGGAGTCAATTCATGTTCCTGATCCTGTCATTTCAATAGCCATGAGACCTTCTCACAAGAATGATTTGGAAAAATTTTCAAAGGGCATTGCCAGGTTCACAAGAGAAGATCCCACGTTTAAAGTTCACTTTGACACAGAGAGCAAAGAAACAATTGTGTCTGGAATGGGAGAGTTGCACTTGGAAATCTATGCTCAGAGGATGGAAAGAGAATATGGCTGTCCTTGTACCATGGGAAAGCCGAAAGTCGCCTTTCGAGAGACCATCACTGCTCCTGTCCCGTTTGAGTTTACACATAAAAAGCAATCGGGTGGTGCAGGCCAGTATGGGAAGGTGATAGGCGTGCTGGAGCCCTTGGATCCGGAGCACTACACGAAGCTCGAGTTCGCAGATGAGACATTTGGGGCAAATGTTCCAAAACAGTTTGTACCTGCTGTGGAAAAGGGATTTTTAGATGCCTGTGAGAAGGGCCCTCTCTCTGGTCATAAGCTCTCTGGGCTCCGGTTCGTTCTGCAAGATGGAGCACACCACATGGTTGACTCCAATGAAATCTCTTTCATCCGCGCAGGAGAAGGTGCTGTCAAACAAGCCTTGGCAAATGCAACATTATGTGTTCTTGAACCTATTATGTCTGTGGAAATTGTAGCTCCAAATGAGTTTCAGGGACCAGTGATTGCAGGAATTAACCGGCGCCACGGGGTAATCACGGGGCAGGACGGTGTTGAGGACTTCTTTACACTCTATGCAGACGTTCCTCTAAATGATATGTTTGGTTACTCCACTGAGCTCAGGTCGTGCACGGAGGGAAAGGGCGAGTACACAATGGAGTACAGCAGATACCAGCCGTGCTCGCCGTCCACACAAGAGGACATCATCAACAAGCATTTGGAAGCTACAGGTCAACTTCCTGTAAAAAAAGGAAAGGCCAAGAACTGACTCTCCTCACTTAACTGAGTGTACAGTGGTTAAATACTGTGAAGGATTCCAGTGGGATGAATTCAGGCTGCTGAAACAATTTAGAAGCCCTTTTAATTTTATATTCAGGCACTTCTGTTATATTCAAAGTTAATTATATATATATTTCTATTAATTGGTTTTATGGTTTTATATTTCATTGAGAACCCTCAAATGATTACTCAAGTATTTTAATATTAAAGTATAAAGAAACTAATGTCATATTTAAGCTTAGAATGGTTTTTCAGAGTAAGAATTCCCAGCAAACAGCAAAGCTGGAAGGTAGTGCTTACGACAGTCATCTGCCTTCCGTCTAGTTCCGACAGTGACCACATTCGGCAGCAGTTTGGCTTGTGCGTGTGTGGTCTGTGTCTCATATCTCTAGTTTTGATTTTTAAAAAATACTTTGCTCAAGACTTGAAGCTGAAATGCGTAAATTACATTTGGGATTTTATTAATGGGCAGGCTTTTCTGTTTTAAGGTCCATACAATCTTAAAACAGAATAATCGTCAGATTCTTGATTGTGATACTAAAATATTGACTGAATTGTTAGTTGGCTATGTGTGACTTGTTGCCTCAATTTGTGACTTTCACAAATTTGTAATTGCCTCTGTTTTAGGAGTGTAAATACGAATACTTCTGTGGTCCTACAGAAGGGAGCAAATGGGTTCTTGCATGTTTGATTCTTAATTTTTGTTCTTAATGTTTCTGCAGCCCTTATAATAAAGTATAATTCATGGGATTAATGCACGGTTCCATTCACTTACTGCTAGTTAGATTTGAATCTGTTCTATTTGATTATACTTATGTATTACATTCTTTAGAATTATGAAACAGTAAATCATAAGTTTCTGTTTCCGGTATAAAGTGGATTTTCCTGGGTATTTCTGCCATACTTTTCAGAATTGCTTCATGCACAGATCATTGCTACTACAGATACCTCCACTCCTTCCTCCTACTGGATAATGGGAATAAAATAGCTGCGGTGGGTAAGAAATAAAATGATTGAT
>contig_360 Average coverage: 32.77
TTGAAGAAGACCAAACCAGGCCCAACACTTCACCTGCATTTACAAAACATGGTGCTCCTGGTTCTGTCCGGGAAGCTTTGCCAGTCCTGACCAGAACCATGGTCCCAGCGGACAACTCTTGCCTCTTTACCAGTGTGTACTATGTCGTTGAAGGCGGGGTGCTGGATCCAGCCTGTGCCCCTCAGATGAGGCGCCTCATAGCGCAAATTGTAGCGAGTGATCCAGACTTGTACAGCGAGGCCATTCTTGGGAAAACCAATCAGGAGTACTGTGAGTGGATCAGAAGGGATGACACATGGGGAGGAGCCATTGAGATATCCATCTTATCTAAGTTTTACCAGTGCGAGATCTGTGTGGTGGACACACAGACAGTAAGAATCGACCGATTTGGGGAAGATGCGGGGTATACCAAAAGGGTGCTGCTCATTTATGACGGCGTCCACTATGATCCTCTCCAGCGCAACTTCCCAGATCCGGACACCCCTCCCCTGACCATCTTCTCCTCGAACGATGACATTGTTCTTGTACAAGCACTGGAATTAGCAGATGAAGCTAGAAGAAAGAGACAGTTTACTGATATCAACCGCTTCACCCTGAGATGCATGGTGTGTCAGAAGGGATTAACTGGCCAGGCAGAAGCGAGGGAGCATGCCAAGGAGACGGGCCACACCAACTTTGGAGAAGTGTGATCTATGCACGAGGAGGGTTGAAGCCTACTACCTCACTGATCCAGAAGGCTCTGGGTTTTCCAATAAGCTATCCATAACCCTGAAGAACAAAGGACACAATGCTTGAACCACACCTTGAACTTGAAGCCACTAAGACACCGAAATTCCTTGTTAAGATTAAAATTAGTGTGCAAGTTTAACAAAAAAAAAAAAAAAACTACCAGTACTCTGCGTTG
>contig_362 Average coverage: 13.62
ACCTCCTTTAAAATAAAAAGATGAAGCAGTCAATCCAGTGATTAATTTGACATGGCTTTCATTGGAAAGGGGCAGGGTGGCAAAGAGAAAACCCATAGATCAAAAGGTAACTTAAACATACAATGGTTTTCTTAGAAAGAAAGGAGAAAAAGAGACTGAGAATTCCACCACATGGAGGAAAGCATTGAAAGCCCACGAGTCGAGCCATTGCCAAAACCACGTTTTATCTTAAGTAGGTTCTCTTTCCCCTCTCTTTATCTTTTTTT
>contig_367 Average coverage: 32.66
AGTATATTTTGCAGAAACCTTTGATAGTGGAAAGCTGGCAGGGTGGGTCTTAATCAAAAAGCCAAAAAAAGATGATTCAGATGCAGAGATTTCTATATATGATGGAAGATGGGAAATAGAAGAGTTAAAAAAAACCGAGTCCCTGGTGACAGAGGACTGGTATTGAAATCTAGAGCGAAGCACCATGCAATATCTGCTATCCTGGCTAAACCCTTTATTTTTGCTGACAAACCTTTGATAGTTCAATATGAAGTAAATTTTCAAGACGGTATTGATTGTGGAGGTGCATACATTAAACTTCTAGCAGACACTGGGGAGTTGTCTCTGGAAAACTTTTATGATAAAACATCTTATACCATTATGTTTGGACCAGATAAATGCGGAGAAGATTACAAACTTCATTTTATCTTCAGACATAAACATCCCAAAACTGGAGTCTTTGAAGAGAAACATGCCAAACAGCCAGATGTAGACCTTAAAAAGTTCTTTACAGACAGGAAGACTCATCTTTATACCCTTGTGATGAATCCAGATGACACATTTGAAGTACTGATTGACCAAATAGTTGTCAACAAAGGAAGCCTGCTGGAGGACGTGATTCCTCCCATCAATCCCCCCAAGGAAATTGACGATCCCAATGACAAAAAACCCGAGGAATGGGATGAAAGGGCGAAAATCCCAGACCCTTCTGCGGTCAAACCAGAAGATTGGGATGAAAATGAACCTGCCCAAATAGAAGACTCAAGTGCTACTAAACCTGAGGGTTGGCTTGATAAAGAACCAAGATTTATTCCAAATCCTGATGCTAAAAAGCCAGATGACTGGAATGAAGATATGGATGGAGAATGGGAGGCACCTCATATTTCTAACCCAGCGTGTCGGATTGGGTGTGGTGAGTGGAAGCCTCCCATGATAGATAACCCAAAATACAAAGGCAAATGGAGACCTCCAATGATAGATAATCCTAACTACCAGGGAATCTGGAGCCCTCAAAAAATTCCTAATCCAGATTATTTTGAAGATGATCATCCATTTCTTCTCACTTCCTTCTGTGCTCTTGGTTTAGAGCTTTGGTCTATGACCTCTGATATCTACTTTGATAATTTTATTATCTGTTCAGAAAAAGAAATAGCAGATCGCTGGGCTGCAGATGGTTGGGGATTGAAAATAATGGTAGCAAATGCTAATGAGCCTGGAGTCCTTAAACAGTTAATGGCAGCTGCACAGGAGCGCCCATGGCTTTGGTTCATTTATTTTGTGACAGCGGGGCTGCCAATCATATTACTCACTTCATTTTGTTGGCCAAAGAAAGTCATTACGAAAAAATACGAAGATGCAGAGTATAAAAAAACTGACATATGTAAGTCCCAGACAAAGGGGGCCCTGGAGCAAGAAGTGAAGGAGCAAGCAGTGAAGGAGGAAGAAGTGAAGGAAGAGAAAGCTGCCCGGGATAAACCAGTAGACTCAGAAGAGGAAAAAAAGCCAGCTGATGGTGAAATTCCTGAAAAAGAAGAGGAAGGTGAACTTGGGGAAAAGAGTGAAGAAGAACTCGAAATCGTAGAAGGGCAAGAGGAAGGCAATAAGTCAAATAAGTCTGGATCTGAGGATGAGATGAAAGAAGCAGATGAGAGCACAGGACCTGGAGACGGGCCAGGAAAGTCAGTACGCAAAAGAAGAGTTCGGAAGGACTAGCTCAGGTCAAGTGTCTGCAGTTCCAGCACAGTTCTGGCGTCGGAAATCAGTGTGCCACAGCTGGCCTTGCACTGTTCTCAACATCCCTTTTGTACTATCTAGCAATGTTATTCTTTGTGATATTTTAGTCTTTCCAGGGGGAAAAATAACAGTAACTTTTAAGTTACCTGGCCTATGCAAATAGAATAAAAGCAGCATGTTACACTGCAGTTAAAAGTTTTCATAGTTTGGAGATAGTTTTAGTTTGTACACAGCAAAATAATATGTAGCAGTTTTACTGCTAGTGAAAGCATCAGTTATTGGAATTTCCACTGAAATGCCTATGCCACAATATAACTGGTCATTCGATAATAATTTTTTAAAAGTGTGTTCTGTTGTACAGAGCTCCATTGCAATAAACTCTTTTGTATAGTTGTGTGATTCTGTCAACAATTGGAAGTGTTGTGAGTGACCGCATTACTTTTGTTTGTGTCAAATTATGATCCAGTCACTTAGAGATTCCTTTGAAGTGCTTTGGTTGACAAGGGAACAAAACAGACCTTTAAGTGTCATTCACAAAAATCACTGAATAATATTGCAACATATCTTAAACACAAAAACTATAGTCTTTGCAAAAACAAAATAGTGTACAGATTTTTCATTTCAAGCTTTATAGAGTAGCTTACTCCAGTCATAGAATTGCTTGTGAGTACACTGATTTTGAGAATACAGTTTAAATATATCTTCTTTTTAAAAAAAATTATTCTTGGGGAGGCTGAAGTGTTTTACTGTTAAGAGGGTCTGCTGGCTGATACCAATTCATCATACTTTGTATTTTCATCTTGCTTTTTCTCTAACCACTTCACTTCTATCTTGAATCTGTTACCTGGCTTCAAAGTGCCCTCACACATGGATAGGATCAACTATTCCTGTGACTCTCTTTCTAAAGCAGTTGCCACAAGTCATTGAATCACTTTAGAGTGTTGCTTCATTTCAAATATTTAAGATCCTCTGTGCCTGAGAAATGATGTAGAGATTTGGAAATCTCAGATTTTTGAATCTCAGAACTACTTTGTTACTAAGTGTCTACATTCCTTCACATACACATCTCACGTCTGGGCAAGTGGGTACATTTAGAACTTGTCTATAAGGAAAAACTGGTTTCTGGCTTGTGCTTTTACTAAAGGAAGCCAACGATAGCCAATACTACCATTTGCTCCTTATCTCAGAGAGTGAAACAGAATAATAACAAGTGCTTTACTCCACTGCTGTGTTCTGAACTACAATAAATTGGTGGTGGACAACCTTAATATACAGTTAGTCCTCCTTTATATTTTCTTAAATATTAACACATCTTGCAGGGCGCCCTATCTTGCCTTACATTTGGAAGTCCAAGAGAATTACACTGAATCACAGTGGATAAGAATGTCTCTGAAAGTGAACTGCTACGTCAGGAGATAGTGCCTTCCTTGATTTTGTGCAAATGGTCGTGTCTGCCAGCTGTCTTGTATGTAAATATCTTTCCTGAAGATTAATGAAAATACTTATACTTTCTTGGTCATAGATGAATTTTTAAAATTTCATTAAATCTCATGAGTTTGCAGTGATACAATTTGAACAACCAAAATACTTGCAAACATTCTGTTTTGCAAAGTTGCTACTAGCTCTTGCGTATGTACCTTGTAAAGGTACCATGGCTCATAAGCTGAGCAAAAATTTTAAATTCTCATGAGTAACATATTAAAAACCAGGTGGTTGTTTTTAGTTTTACTACATTAATCTGACTTTATTGTTTACAATGACTTACATGTTTTCTCTAATAAAGGAGAAAAATAA
>contig_369 Average coverage: 32.27
AGAGTACGCGGGGATACTGCTTTTCTTGCTGTATTTGATATCCTTAAGATCCTGGGAAACAGCAACGAGATAGTTATCTTCTTCCTTAGGATCTTACAGAAGCACTCTATTTTGTGCTATCTCTTGCAGACTATGCAGAAAAGCACTGTCCTGAGAAATGGTAACACAGTATCTTAGGGGGAAAAGATCCGCAGGATGCCAGCATGGGGACCTATTTCTAACAGCCAATGATGATTGGCAGCGTAACAATTTCCCAAATATTGAAGCCTCTGTCGGTGGCAGCTACAGCTGTAAAGGAAGAAGTAAAAGATGTTGAAACTGTAAAATTGCACTGGCGCACATCATACCGTAACAAAGTAAANNNNNNNNNNNNNNNNNNNNNNNNNNNNNNNNNNNNNNNNNNNNNNNNNNNNNNNNNNNNNNNNNNNNNNNNNNNNNNNNNNNNNNTACGAAGCATTTACTGAGTCCCAGAGCCCCATGCCTTTTCAAAGCTGGTTACAGTCATTACCACAGCACACCCTTGTGAGGAGCGGTTGTGCGATCAGATCGATCTAAGATGGCGACTGTGGAACCGGAAACCACCCCTACTTCTAATCCCCCGCCCGCAGAAGAGGAGAAAACAGAATCTAATCAGGAGGTTGCTAACCCAGAACTCTACATTAAACATCCTCTACAGAACAGATGGGCACTCTGGTTTTTTAAAAATGATAAAAGCAAAACTTGGCAAGCCAACCTCCGACTGATCTCCAAGTTTGATACTGTTGAAGACTTTTGGGCTCTGTACAACCATATCCAGCTGTCTAGTAATTTAATGCCTGGCTGTGACTACTCACTTTTTAAGGATGGCATTGAGCCTATGTGGGAAGACGAGAAAAACAAACGGGGAGGACGATGGCTAATTACATTGAACAAACAGCAGAGACGAAGTGACCTCGATCGCTTTTGGCTAGAGACACTGCTGTGCCTTATTGGAGAATCTTTTGATGACTACAGTGATGATGTGTGTGGAGCTGTTGTTAATGTTAGAGCTAAAGGTGATAAGATAGCAATATGGACTACTGAATGTGAAAACAGAGAAGCTGTTACACATATAGGGAGGGTATACAAGGAAAGGTTAGGACTTCCTCCAAAGATAGTGATTGGTTATCAGTCCCATGCAGACACAGCTACTAAGAGCGGCTCCACCACTAAAAATAGGTTTGTTGTGTAAGAAGACACCTTTTGAGTATTCTCATAGGAGACTGCGTCAAGCAATCGAGATTTGGGAGCTGAACCAAAGCCTCTTCAAAAGCAGAGTGGACTGCATTTAAATTTGATTTCCATCTAAATGTTGCTAAGATATAAGAGAAGTCTCATTCACCTTTGTCTTGTACTTCTGTGTTC
>contig_370 Average coverage: 55.27
GGCAGAGCCAGCAGAGCGTCACCTCGATCAATTAGAAGCTCCAACATATCATCAGCAACAGTCCAGGTATGATGAGGCTGGTGCAGAGTCCACTGATTGACATAGTCCGTCTTAGGGTTTCCCCTTGTCCAGTTTTCCGCTGCAAGCATAAAGCTGAGGTGGTTGATTCATCTACTCCATTTTCCATCTTTTTTTGATTAATGCTTTGATTCCTCCATTTTGTTCAGGGGAATCCCCCTAAAAAAACTGAGGCATTCCCAGTCCAGGCTCCTACA
>contig_375 Average coverage: 32.13
CAACGCAGAGTACTGGTAGTTTTTTTTTTTTTTTTCTACAGTCACAACCACTTTTTATTATGTGAGGCTGTGTGTTTCCTAGTCACAATGAATTTTCAATCTTCACATAACACAACAATTTTAAATAAACACTGTCCTGGCTTTGAAAAGGGTTAACAGATACAATTTGACAATTTCTGAACAGAGATCACATCAGTTTTGCAGTTGGATAACTGTGCATTGAACCCTCCTTAAAATTCTCCCAAAATTCATTCACATTGACAGTACTCAATGAATGGTTAGGAGGTATCATTCTTCTATATTAAAATACTAAAAATTGAAAGGACCATCAATGATCCCTCACTAAGAAAGTAAGGTCAAAGCTGTTTCCTGTTACAAGTTTGGGAGTTAAAATAATAAACTAAAACAGAGATGTTGTCATGGCCTAATTTTTCCAAATTTCATCATAGCAGAAACCAGCATTTCCCAACCACTCAACTGCAATTCAGAAAACTGTCTTACTGCATTTGTAAGCATTTAGAATCATAAATACCAACAAACCTGTGTTATAAAACAGTTCTTGCTTCTAAATTCTGCATTTGATCTATACAGCCACAACTGAAACAAGGAAAAAATTAACTTTATAAACTTAAAAGCATTACGCAAGTAAAAGCTTTAATGTTTCCTTCAGGATATTTCAAGTTACTTGTTTTTATATCTTTTCTATTTAGTAATTTGGTACAATCTCAGCTGTCACTATGTTTCCAAGGTGTTAAACACAATTTAATTTGGAACTAAGAGCAGTACAAGGAACTCTCAAGTCTGAAATATAATACTTTCCTACAGATAAACATCTTACCATCAGAGCAAATCTCAATTAGGTCAAATTCAGAAAGTGAAATAAACCCTTCAAGTTTTCCATGTCGCAGTGATTGACACTGCAAGGTGAAGTGTCCTGAGTTTATGACAGTCCTCACCGGCCTCTTCATTGCATGATATAAAAGTGGAAAATGTAGAGATCAAGAGCATAATTCTACAATACAGAGAAAAAAATGAATGCAATGGAAGTATATTTGTGAATATAAAAGTATAACCCAAGACGCAAGGGGAAAAATATTTATGTGGAGTTTTTAATCCAAATTAGAATTCAGTTGTTGTAACTTGACCATAAGTTTAAACAGAAATCATGTTTCGAGACATACATTCTAATAAATGTACTAAACAGCATCGAAACTCAATGAAGGGCCAGTTACTTGAAGTTATTAGCAACATTTCATTTTTCTATCCAACAGAAATCTATAGTGGTATGCCCCAATTACATCACACTGTCTTACGAAAACAAATTAAACAAAATTAAATAAAACCGAACATAAAAATACTCTGAAGTTAAAATAAACTATAATCCTTGGCAGATCAATCAGGTAAACATTGGTGGAAGTCGGAAGCACAGGATAACTGACAGCACTCTTCAGCACTGAGCCATCTCTGAAAACATGAAATGATGACTCTTTGGAGGACAAGAGCTAAATATCCAAGAATCATCAGGTTTGAAAAATATTGCTTAATCACTTTCCAAAACACAGCTGCAAGAATTGAAGGTTTTTTTTTAACTATCAAGGTAATCATATTTATTGCATTTTTAAACAAAAAATTGATAGTGTACCACAGTTTCACAAAATATATATTTAGGGAGGAGGAGGGAACCTAAAATATTTATTAACAAAGTACAGACTATATGTGCTTTTCAAAGGGGGCTGAATTAAACATAACCAGCTGCCAACTTTGTGCTCTGACATACTTGAATTAGTGGGTATGTGTATACTAAATTCATTTATTTTTGTCTACAATAAATGAAATAAAAACATCACCCTATACAATCCACTATCAGCAGTGAGTACAACAGCAAAAAGTATTGTACAATTTATACATACTAAAATATTTTCTTTCTCTAGAAATAAGTCAGAACAAAACCTAATCATTTTAAGACTTAATTTGGGAAGTCTCAAATTACAATAGGAAAATCCAACTCAGGGTATATTCATCCCAAAACAAAAGTTCCCGGTCATAAGGCTATAAGATTAGTAAGTGCAAGTGGTAAGATAAAGCATGCTTAAATTGTATGCCTGGGTCTTTGTATATTTATCAAACTTTTAAATTAAAAGCTAGCTAAAGAAATGTCTTAAGCAGAGCAAGAGAACTGGGAATTCTGCATTTCTTTCGCTGTTTCTGTTACCCAACTTACACTATGCGCAAAGTGCTAAGCAACACTACAGAAACACATTTACATCAACACTGAAGACCTGGGGAAATGAAATTCAACAATTTTATTTTAATGAGCTGTATTTTCTAAATTTTGTTTTATTTTTTCCTGTTTTCATACAGTATTGAAAACAAAACGCGGCACATTCACATTTTCCCGAGGAACTGTAAAGATGATCTCTACAGGGATAACGTTGTAAAGCCTGAAGCTCAATCAACTGATGTTGAAAACTCTCCAAGGGAGTAAAGGCTTGATCTGAATGGTCTAGAACATGTACTGTAATTTAATAGAAGAGATGGTCGTCTTAACAGTAATGATTTAAAAGAACTTCCCAGTCCATGCGAAGAGTACAGTTCAAGAGTAAATCAAATATCTGGACGCATTTTATGCTACATATGTGTATACTTTGCGATCCTCAGGTGTTCGTGCCAAATATTCTCTTTCAATTAGTCCTTCAATACGTTTCTTAATAACAACTGGGCTTGGTAAGAATCGAGCCTTCAACTGTTGAGTTACCTCTGCTACTAGGACGTTGTGCTGCATCTTCTTCCTGGACTTCATTATCCGCACTATAGCAGCTTCGATCTCATGCTTTCTGTCGTCGTCTACCTTCTGCCTTGTTTCTTTCCTTTCTGGATCAGATTCGCCTTGTTTGGCAGCAACTGTTTGAATCTTGACTCTGTGTAGTTTGGAGGTGAACTGATCGTTAACTGTAAATATGTGACCATTCTCTATTTCCTTTGACTTGGGCTCTTTGGTGAGAACCCGCTGTGTTGGTTTACCACAGGCGAGGGACTGGAGGGCTCTAACAAGCTCTCTTTCAGGGATATCTGTTTCTTGTTGAATTTCCTCAAATGTATATTTTTCTCTATTATTAAAAAGCATTAATATGGTCATCTGGAAAGTGGAAACTTGCAAAATGTGCTTCCGTGTATTAGAGCCAGTTACTTGAGCACCTCCAACACCAACTTCAGATCCATCTTCCTTTTTAACTGGCCCATAAAAAGTAGCATTGAGATCTGCAGAACCCATATGATGCTGGAGTGTGAGCTGACGGCCGCTGTGTTTAGCTAGGTAGAACCTTCGGAATATCTCAAAAGCATGTCTTGGTGCTGGTGGGATGTTGCACTTTGGTGTGGCTGACTGGGTAGGCCAATACCCTGTTGTGAGCACCCGGACTGTGAGGTCAACACCGCCTAAGGACACGCCTGTTGCCTGTAGATGCTGCCGGAATTCATCCATAGTTGTGTTTGAGATGCTCATATCCCTAAACATTCCTTCCAGTTTTGATGTGAACTGACAGCCACATTCAGTCTTTAGCTTGGATATCATGTTTTTTTCAGAGTCATCAGAAACACTTTTATTTGTGAGCAGTCTCCTTGCCAAGTGTTGTTTATAGTAACGTTCAAATACATCTTTTTCTTGCATAAACCTAAAAAGGACCATTGCTTTATCCAATATTGTTTCTACTTCTTGTTCGGTCAGCCCTTTTACTCCCTTTTTCAGCTTATCATCAATAAATAATGAGAGGTATTCCGGAGACCTGGAGTTGAGGTTCAGAAAATACTCAAAGTCACCCGCAATAGTTTGTTTAAAGAGCCGGTCATTATTAAATGATTCCTGGAGGAAGCGATCAAACCTACTCTTCAGATCCAAGAGGCCCTGGATATAGTCAACAGGATTTTTTCCTTCTCCTTCCTCAGAAACAAGGGCTTTTCCTTGCTCCCTCAAATAGGAACTCATACATTCACACATTGTTTTCAAACCATTTGGCACACGACTAAATAGCTTGTACATGCAAGCAAGGTCTTCTGTTTTTCCATTTTTCAACATATGTACTAGGCCAGAATTCTCCATTTCTACAATGGTCTTCATATGCTTGGAAATGAGTTCCCTCTCAACCACCTTCACAATTGGCTCTTCAGTTGATTTGTCAAGACAGTGCATCACTCGTTCTATTTCTTCATTAATTCTAGCTTCTACTTTCTTTATATATACGGAAGCACTGTTTTCTGCTAAGAATTTCTGGCTTTCCATCTGAAAAAATTCTGCAGACATTTCCAAAAAAGGAGCCTCAAAATCTTCTTCATAGACTGATCTTCCTTCGAGACCTAAAATCATTAACATCTGGCAAGCATTTCTTATTGCGCCTCTGTCTACAACTTCTCCTTTACGCTCTCTTGCAATCATATCCAACAGAGTTTGCCGAAGATGATCCCTAATACACCCGTAACGTACTACTTGGTCTCGAAAAATAATTAATCCCAAATTGTAGACATTCTCCACATTATTTTGTTGTACATACACACGGTCCATATACATTAATATGTCTCTAATCATCACCATAGCTGTTTGATGATCACTCCAAGCTTGGTTTAGTGTTTGAAGAAAGTTGTTATTCAATGAATTTAGTACATCTTCTCGCACCTTATTTATGAGATGTTCCGTAACAACTTCTCTTAGTCCAGTGTAGAGCTTTTCTCCATGTTTATGCAAAACCATTGTATATGCATTTCTATAGAGCTCCTCAAAACTAAGACCACTGTTATTCTTCCCCGCGTACTCTGCGTTGATA
>contig_376 Average coverage: 39.93
ATGGCATCGAGGAGAATGGAGACCAAACCTGTGATAACCTGTCTCAAAACCCTCCTCATCATCTACTCCTTCGTCTTCTGGATCACTGGGGTGATCCTGCTGGCCGTCGGAGTCTGGGGCAAGCTCACGCTTGGCACCTACATCTCCCTTATTGCTGAGAACTCCACAAATGCTCCCTATGTGCTCATCGGAACCGGCACCACCATTGTTGTTTTTGGCCTGTTTGGATGCTTTGCCACCTGCCGTGGTAGCCCATGGATGCTGAAGCTGTATGCCATGTTCCTGTCCCTGGTGTTCCTGGCTGAGCTCGTCGCTGGCATTTCAGGCTTTGTGTTTCGTCATGAGATCAAGGACACCTTCCTCAGGACTTACACGGATGCCATGCAGAATTACAATGGCAATGATGAGAGGAGCCGGGCAGTGGACCATGTGCAGCGCAGCTTGAGCTGCTGTGGTGTGCAGAACTACACCAACTGGAGCACCAGCCCCTACTTCCTGGAGCACGGCATTCCCCCAAGTTGCTGCATGAACGAAACTGATTGCAATGCCCAGGATCTACACAATCTGACCATGGCCGCCACCAAAGTTAACCAGAAGGGCTGTTATGATCTGGTGACCAGTTTCATGGAGACAAACATGGGGATCATTGCTGGAGTTGCGTTTGGAATCGCCTTCTCTCAGTTGATTGGCATGCTGCTGGCCTGCTGTCTGTCCCGGTTCATCACGGCCAATCAATATGAGATGGTCTAAGGAGTCTTTCAAGAACAATGGGATAAGAGGCCTGTGTTAAAAATGAAACTGCAGCAATCTTTGAAAGACTTCCAAAGAATGTTAGAGCACAGTACATAATCCACCTGCTCTGCTACCCCACCCCCACCCTTGCGTGCAGCTGACACTCCCACCCAGTTTCTGCTTCACCCTACAGCACTCATCCTGTGTAGTGTCCATCTTGTGAAGCCCTGTTGTGCCAGAGTGTAGCCAGGTGTCCCTGCAGCTAGTCCTAGAGAATCCCCCCTGAGGCCCTGTGTGTACCAGCTCTTCCAACTGTACTTGGTCCACCTGAAGCTCATCCTAGGTGACTGGTTATCACACCTTCACTGGCCCTCCTGGGCCTTGCATGTAGTGTGGGAGGCTCCTCTAAGCCCCTCGCCAGCTGTGGTCAATCAAAGCCACACACTTTTACTTACATAGATAAGCAGACAATAGTTACCTGTTCTTTTGGCTAAGTGTTGTTTGGTTTGGTTTTCCCATTCCTAAGGCTGTTTCCTACCTTCTTCAGGCTGCCTACCACACATAAGGAGATACCTCGGTAATTGCTCATGAGGAGGAGAACAGCATGTGTCATGCATGAAAGAAGTTCGTGAGCAATTAGGTGGCCTCCTTTCTCATTGTTCCATATCTGGCTGTGTAGAGATAGTTTAGTGCACCTTTGCCTCTCAGTTGAAACCTGTATAATCCTGTTACAAGCTGTATTGTTGCTTCCTGTAAAGGCGATGACATCACTTTTGTTTTCCCCAATTAATTGTGATTGTGTCATTTTACTACTTCTTTCTGTATTTTTTCTTCTTGCATTGACATTAAAGACATTGAGGACCTCATCTGATCATTTAAAAATGAGTGTGAAGGGGGAACAAAAGTCAAAATATTTTTAAAAGTTCTTTAAAAAAAATGCTTCTGTCTAGCATGCCAACAAGAATGCATTGATATTGTGAACATTTGTGATATATGTATTAATAAAT
>contig_381 Average coverage: 41.62
TATCAACGCAGAGTACGCGGGGGGGACTGCCCTCTCGCTAAGGAAGAAGCCAGCATTCAGCCACCTGTGTGTGTGTCTCTACCCATAAAGGAAGCGAGATGCACTTTAGAAACTTTAACTACAGCTTTAGCTCCCTGGTTGCCTGTGTGGTAAACAGTGAGATCTTCAGCGAAAGTGAAACCAGGGCCAAATTTGAGTCCCTCTTCAAGACCTACGACAAGGACATCACCTTCCAGTATTTCAAGAGCTTTAAGCGAGTCCGGATAAACTTCAGCAACCCCTTGTCGGCAGCAGACGCCAGGCTCCAGCTGCACAAGACGGAGTTTCTTGGGAAGGAAATGAAGCTGTATTTTGCCCAGACGCTACACATAGGCAGCTCACACCTGGCCCCGCCCAACCCAGACAAGCAGTTCCTCATCTCTCCGCCCGCCTCTCCACCAGTCGGTTGGAAGCAAGTGGAGGACGCTACACCAGTCATAAACTATGATCTCTTATATGCTATCTCCAAGCTGGGGCCAGGGGGGAAGTATGAACTGCACGCGGCCACCGACACCACCCCCAGCGTGGTGGTCCATGTATGTGAGAGCGACCAAGAGAACGGGGAGGACGAGGAGATGGAAAGAATGAAGAGACCCAAACCCAAGATTATCCAGACCAGGAGGCCCGAGTACACGCCCATCCACCTGGGCTGAGCCGGCGCAGGGACAGAGATGCATCCGAGCCATACTCAACGGGGCAGGGTCATTTACTGTGCCAGTCGCCGGTGCTCACATCCTTGGAGGTGGCAGCCGTGACCGCCGCCACAGAAAATTCCAGTTCATGTTGCTCAGAAGAGATTCGAGGCTTTGTCTCTTTGTGTCAGTGCCGCTGCCCCAGTCTGTGTGCATGGCACCCAGGAGTGTTTGGGGCCACCCACCAAGTCTGTGGTGATCGCACATGGACGTTTGGGGACGTCTTGAAAAAGCTGGTCACAGTAGTGTTCTTTACTTGTTCTTTCCTGGTTGGTTCTGTTTTTTGCCAAGGGCAGGCAGATCTTGGGTCTGGGGAGCTTTTGGTTCCAAGCAGCCTGTGGGCAGATGCTCCCCTCCCCGCAGGAAGGAGCTCCATGCCAAACCACCAGGTGTCCTCGGCAGGAAAGGTTGTGAGAGCAGCCACAATGCCATGTGGGAATCGTAGCGTTTCATTTCCTGCCTCATGGTCTAATGTCTGTGCATGTATATTTTATGATCTTTGAGACTAACCCTTGTCCGTGTAGGAAGTTATGCTGTTGTCATTTTATACCCTTTGGGGAAGCTGGGAAAGCACTGGAGAAGGGCATCACCTTTTCGGATCCTGAACTCTTTGCAGCAGCACTCCTATGCAGAGTGCTACCTAGAGTACATTTATGTGCTTTTGCAAAAACAAAAAAAAAAGTTAGATCTGATTCACATGCAGAGTTTAGCTTTTGCAGTAAAAGGGCAACAGCAGTCTCACTGCCAATTTTGAGTGGGTGTGAAGTTTAGTTCAGGTGTTTGGGGTCAGGTATCAGTCTTGATGGTTTCTTTTATGTGGTGGCGTGTGAACGTGAATCATAGCCAAAAACCCTCTTGGGAACTGCTGACTGAAAGAGTTGATTTTTTTTCACCCCAGTCGAAACACCAATATAAACTTGTACATAAAGCTGAGAGCATCCGTTCCTGCCTGTTGTATCTTTGGGTGGAAAAAAAATACATATATATGGCAGTGGGAGACTAAAAGACATATTAACCTACCTGTGAATTGTATGTCATAGAAATGTGTAATGGGTCTGAGCTCAAAGCATGTCAAGTGGCTCGTAGCTGTGTGTTGCCATGAGAGGGATGCAGTGCCTTTTCCCATGAATTCCGGATGGAATTGTTACACTAGATAGACATTTGTAATTCTTTTCTAGTTGTAATGTGAACGTCTGGTAAATAGCTATTATATTTTGGCCTTACACTACCGTAACAAGAATTTGCCATTTTGAATGCCCAATGCCAAGTAACAATGCATGCTTTGGAAATTTGGAAGATGGTTCTCTCTTTGGGAAGAAAATGCGTTTGCATTGAGTTCTTTGATGGTTCATGTCAAGACATCCACTGAATGTTCTCAAAACCCTGTTTACAGCCCTGAGTAGGAGGGAGCCGGTGATGGGAAGAGACCGTTGCATAGCTGTTCAAGTGTTTCTAGTTAAGTGCTTTTAAACTGGAGAGGTGAACCTCAAACTATTTTTTTTAACTGCATTCTCTAATAAATCAGCACAATTCGCTCCTGA
>contig_383 Average coverage: 27.60
TTTCCTGTATCCTAGATGCCCGGGGTCTCTGTCCTCTATGATGTCCCTGAAGGATATTTTTCAACAATTAGAGGAATTTAAAGAGAAAAACACAAAGGACTACAAAGAAAATAATAAAAGCGTTTGTATGTTTTCATGCTGGTGGTTTGAGGAACCAGATGTCCCTCTCTCAGTTCTCTCCCACCCTGTGTTGACAGGCAGTCCTTCTCTGTGTCTTGTTACTCTCACTACCTCTTAGCAAGAATACGCCACATTACCCTGCTCCTTCCAGGCCTCCCTGCCTCCTCTTGCTCTTGCTCCCCAGGGACAGTACTGATGGGAACACTCTGCCCCTCTTCTTTGCTGACTGAGGTAGGCACTGGGGACTGCTGTGTGGCTTCTAGCAGTGTCATCTCTTCTAGACTGATTCCAGGGAGTCAGGCCCAAGGGCCAAGGATGGCAGGATTCTTACAGGCCTCCTCATCCTCCCCACGGTAGCCCTTGGAAAGGCTTCATCTTCACAGCCCTTTCAACCCTTAGGAAAGCAAGGTTTGGAACCCATTGCTAAGCCAGGTCTGACTTGGGCACTGTGATGATTGCCTCGCTAAGGAGGCTTCTTCTCTGAGACACTTCTCCTGTCCCTCCACATGCATGGAGATACACACACTTTTCTGCACTCTCACTTTCCCAAGATTGCATATGCAAACGCCTATCTGAGTAATCACTGCACTACACCTTGTAAGACCCAGAGAGGGTGTTAGCAGCTCTTGAGCGATGGTCGCTGACACAGGGAAGCAGTGTGCATCGGAGGTTTCTCAGGCCCAGCAGCATTTGCCAGGGTGGCAGATATGGGACTTGATGGCCAAGAAGCTCAGGTTTCCACTGCTAAAATTTCTCCCTTCCTGCAACTCTGGAGCCTTCAGGGTGCCACTCGTAGTACTTATATGTCCACAATGGATTTGACTTTTTTTTAATTATAGTTTTTGTATTGGAAAAATGGTGTTACTTATCAGAAAGCTTCAGGGCATGGTGTTCCTGAAGTAGTAGTAAAAGAACATGGTTCAAATAAACTTTTTGCTGCTTTGTCTGAGGACCCGAGACTCATGGGATAGGAGGAGACAGTGTTTTCATTGAAACCAACGTAGTGGAGTTTCCTCACTGGGAGCATCTTAGGTGAGGACAACAGGTACTAGAAAGCCATTGGTGACTGTCTTCCAAACTTAAATTCTTCACAGCCAGCTCCACCAGTAATAAAGGTGGCAACTTTATCATGTGATTAAGTGGTTGGTTCTCACATCTCTTGGTGTGTCTTCCCCCCCCCCCATCTGTAGAGATTGCTATGTCTGGCTAACCAAGAGGTTTGTGAGAGATTAAAGAACTTGTTTTCAGTCATATCCAACCTGCAAATGGGAAGTCAAGGGCAAAAATTTTTGCTAAGGTAAACTACTTCATGCCAGAGAGAGACAATAATTATTTTCTATTAGAACCTCTGGTTACCATGAATGCCCTGATCTCATCACCAAGATGAGAAAGAGTAGTGTGGTTGATTTTTCTTTGATTGTTTTGGTCTGTTTGGTCTTTTAGGACAGAGGAAAGCATCAAAATAAAAAGATAAGACATGGTTATCTTCATTTTTACTAGAATTTAAATGTGTGGCCCTTTAAGTACTCTGTCCCCTGTCACAATCACTCTGTTTGAGTGGCTCCCAGGGAAAGTCACAAGACCCTGAGGGGTGAGGATGACCATTTTAGAAAGTTCTGGAAATTCTTCAGGACACTAGAGTAATGAATAGAGAACACTCTTCTGTGCATATCTGGTCTTTGGTTAGAGATACCTGAGACTCTCAAACACATGTGTTTTAGAAAAAAATGCCAAAATAAATACTTAGCAAAAGGAAGTTATGCTTTCATGACTCAGAGCCGTAGTGCACTGTGTCTGCTCACCTGTGTCGTAATCAGAATGGGACTAGATGCACTGGGTGCTTAGAAGAAGCTGCAGTGGAGAACTTGAGTGCCTAGAAGGAGCAGAAATACACTGGAGTGACTCACATAGGAACAGGACTGGAGCCCATTCAATTGAGCTAAGGCTTAGTAGGAAAGGAAATGAGAGCAAAGCAGAGAAGAGGAGCGGGAGCTGGGAGTAGATGGTACAGGAAACAAGTAGGATGACTCCAGATTTGAATTCAATGGTTGCATGTTGAGTTCATGGAAAGGCAGTGCTGCATTTGCACAGGCAGCTTTTCTCCCAGCAGTAGTTTTCACTAATGATCACCCCTCATTCCTCTACCCCCACTCAGCACTTCACTCCTTCTTCTTGAGAGCATGTTCCTTCCCAAAGCCTTCCCTCCATGCTGTCACTTCCAACATGGCAGCCCCAGCAGTCCTCAGTGCTAAGCCAAACAGCCGGAGAGTGGGGATGGAAAGAGGTTGCCTCTAGGAAGTCCCACGAGGCCACTCCTATGGATAACTGCATGTGCCCCTGGGATTCCTCCATTTTCTAATAAAGTGGGAGTGTTCCATTTTCCCTGACAGCAAATGTCCCCTGGGAAGCAATGCTAGACCCTGGGTTTGCCCACCTTGTAATTCTTCATTATTTCCCGCTTTCCACCCTTAACTCCCCCTCCATTGTGGAAATTGATCCCCTTACGGTTCTTTTGCCAAGTGACACCTTCTTTCAATTTATTATTTTTGTTTTATTTAGCTGTGGTGGTTGGTCTTTATTTGCTGGTAGCCTTCTCTCATGGATATCTTTTTTCCCTCCTTCCTTCTGCTTTTGTTTTTTCTGCCCAGAAAAACCTGACTTCGATACCAAAAAAGATAAAACTACAGAAACTCAAATTTAAAAAAAAACTTAAAAAAACAAAAAAATATTCAACGATTCTTTCAGCTTTATTAACATTTTCCATTGTTTCTTGCGACTCGTGTCTCGTTCTTTGTAGTATTGATGATGAACATTTGATAATGAATGTTCTTGTATATTCAGATGAAGAAAAAAACCAAAAAAGCGGTCTGAATTTAATAGTGTTTATAATAAAAATTTTAAAAATGACCCTCATAGCACGCAAAACAGGATGGGGAGTTTGCCCCTACTTTCTGTGACAATGCGCATCATTCCTGCATTAGTTTTAAACACCAGACTACCTACATTCATCATTTCAACATTTTTCTTTTATTTTCTTGCATTTGTGAATTAGTTCAAGAATGCTAGAAAAGTGTCGAGTTGTGCACATCCATTTCTTGTTTCACAATGTTTAAAAGTGACGGTAATTCATTTTGTAAACTAAAAAAAAAAGGTTGGAATAGTGAGCTTAATAGGTACAACCTAACACGTTATTATGTTTATTAACTTTGAGACCCAGAAATAAATTCTTTTCTTTTCTTTGTTCCTGTTCTTAAAAATACAAAAAAATATATATATGTGT
>contig_384 Average coverage: 13.89
TTTTTTTTTTTTTTTTTTTTAGTATTGTAAAAGTTTATTGGTATGGTCAAAAAGCAAACAAGCAGACATCTGGTTATCTTTGCCACCACTACATTCTGAATAGCATCTTAAAAACGTATGACAAATAATATTTAAACCATCACTAGAAAAGTAAATTGAGTCTACTTAAGGCACTTCAGATGAAAGCTAATTTAAAAATTTCCCCAAAAGTAGCAATATTTGAAGTGTAATAAATCTGTCCTGCACAAAGTTTAGCCAGAGTGCTCCCTTTCTTATTGTAGAATGTGCTCAGACAGTGAGACAAACATGAAAGGCTGTGATTCTTCTAATGCTCTTGTCCAATTATGTGGAGCAACAGAGATTATGTGGCAGTAGTATTCCCCTGACGCATCCATACAAATCAGGGCATCTTCATTCAAAGCTTCTAAGAGTCACAGCACACATTTGGCCTGTGACAAATACAAGAACAGCAGATGAGGGATGCAGCATCACACAGTCTACAGGTGATTGATTAATGAACAAAAAGTAGGCTCAGTTAAACAGTAGAAAAGTCAACTACATCTAGCCGCACCCCAATCTACTAACAAAGATATAAAACAAAAACCCACACCACACACTGTTCTCCATGACAGCTGTATCTACCTCCTCCTGAAACTTCTTATCACGTGAGAGGGATGTTAGATGGAAAACAGCGGGGGACAGCCGCAGTCTTTTTTTTTTAATAACACTACAAAGATTTCCCTACTTTTTTTTTTATTAACAATTGCAATTCTCCTATTTCCATAACAGTAGCATTTTGGGTTACTTTTCATAACTACAGGGAGATTATAGTTAGGTGTAATCATAACCATGAAGACATTGATCACAGAAAGCCGGTTAGCACATACAGTTATTTCCACATAAGGGTGATTTTCCAATCAAACTTCTTCAAATGTTTACTTTGTTTCTCTGATTGGAGAAGGATAATAGAGGCTGAAATAATAGCACAAAAACAGAAGACTCTTCAAGAAACAATTCCTACACAGAGACAACAACATAGTATTTAATGTTTTTCTTTTCCTCCCCGCGT
>contig_385 Average coverage: 62.45
AGAGTACGCGGGGTGATACTCCTCATATACTTGAATATTACATTTCTTTATTCACAGTATCTGTGTCACCTGCACCCTTCGGTGTTGCAATTTTAGGTGTGTGAAAGTAGATGTTAGCAGGGTTCTCTCCCTGTTTTAAAAACACATTTTAAAAAAAGCTTTAGCATGAAGTTGCTTTCTGTACCAGCTCAAAGCTGTAACCCTGTTTTAGTGCCAGATAAGTCTCTCCCGTAACGCTAGAAAAATTATTTTTCTTTGCTTTCACCAATATGGAGTTTGTGGGGATGGGTCCAGTTATACCTGAAAGGATATAGAGATTGTTGGTTTAAGATTTTTCACCAAGGAATAGTTTGGGCTTTATTCCAATTCATGAAACTGATTTCTCAAGATTTATTTCAGTTTGATTTTTTTCATTTGCTAAAGTTGAAACTAACCATTGTATTTTGGGACTTATTTTCCAATTATTTGAAATAATACCTATTTACTAGATGCTCCAATACAAGTTGTTTGGCTTCCTTATCCAAAGTGAACCCCTTGATCAGAAACATTCGAGACACAGATATCTAGGTCAGTTTTTCAATAACTCCAATACTGCATTCTTAGTGTGATTTGTCAGTAGATAATATTATTCTTATTTTATATATAATCCAGAATCACAAATCAATAATTCATTTCTCTCACACATCCTTCATCTTAGACTGCCATAATAACCAAACAAATCATCAGTGGCTTCAGTAAGGCAAAGAATCACCAAACTGAACTGACACTTCTGAATATTTGATTGTTCTTTTTCTTGCATGGGGCTGGTAGGCTGAATCTGAAAAGTTATAAACACTTAATACTTTGGGTGCTTGATGTCATTGAGCTAAGTTATTTCCTGAAAATAAAGATAGAAATGATGACATGGACTGAGGTAATAGAAACGAAGAGGTAGTATAGCTTCATCCAAGACCTAAGGCTAAGAATGTGAAGGCAAACAGACATGGTACCATTTTATGACCACTTGGATACCACAACCTGACCATTAACTGCCACAAGAGAAATCCTAGGAACAAACACCATTCTTTCATATCTAAGAGATTAACATGGGAAATGTGTCTTTAACCATCTGTAAACAATAATTTTTGAAAAAAAAATTTAAGTAAGAGTGTAGATGTTTCTGCTTTATGCCTGATAAATACTGTGAGGTTTGAGTTGACCAATCTGGGCAATTTATTCATCAACTTCCCTTGAAATGCACCAGAAAATAGAAGGGGTAGTTGTGTGAAGATCAGGTGTATTTTCTTACATGTTTTAATGAAGTCAGATCGTCATGATGTGATCTAAAAGAAGTCAGATGGTGGCTACAACAGTTTTAACCTTTGGAACAAGTTTTGTTTTGCTTTGTTTTGTTTTTTAATATTTTTTTATAAAAGTTACAATGATGTAAACATGGTCTACATAGTACACTCAGTTTCTTACGTTTATATGTCCAAAAGACAGACTATAGAAAGCACTCAGTAGTGTTTCTGACCACACCCAAAATTATGAAGAATAAATGCCTTTGGTTTGTAGTAAACGGAATTCTTTATGAAGTTTGCAAACGGTAGCTGATAGCTTGTACCAGTAAGGAAGAAACACAGGCTAAATGTCTTCTCAGGATGGGAGGAAAAACCCATCTTGCTTTCATTCTTAAGATAATGACACAAATTAAGCTTTTGAACACCACACTTGTGGGGACACACATACGCTGATCTAAAAATGATAGCTTGATAGCTCCATTTCTAGATCTACTCATGCCAGTTTCTCTCTGGCGTTAGCCTTTGAGAACCTGTTTAAGAATACATGAACAATCCAGAGCTGTGAAGAGTTAAAGGCCAACTTCTGCAATAAACTCACTCTCTCTGGGTCACCTGCAACTGAAAATTGGAAACTTCAACTGAAGCGCAGGAAGATCCGAGTTCATGATGAGTTTCTAAGGCCAAGTTCATTTAGGAACAAACTCTCTCTGGACTTACCTGCTGAGTTGCAGCAGGATGATGGGATAAAGTCCCATCCACAAACAAGACACCTGTGTTGTATCAGCTAGCTCTGGATAAGGAAGGGTCACTATCGAAAGCCGCTAAGTGGAAGAAGATATTGATCATGTCTGAACTTCTCCACACTCACTCATAGTGTAACACAGCAAGAGCAGGACTAAAGTAGCCAAATGTAACATTGTGGCAGTATTATATATAAGAAATAATCTCAACATGCTTCATTCTACCATTACAGTTATTAGCATTTTTCTCCCATTAGTCATGCCACAGAAAGTTTCTTATTCGTGGTCAGTGTAGCAAAGACAAAGTAGAAGGTAAATTCCAGGCATTCCTTCAAAGACAGTTGCTCTAAAATCAGTACTGAATCTTTCTTTTCAACACCTAGAATGTTAAAACTGCGTGTTTAGGTTAAGGCCAGGTCCCTCTTCAGGAAAAAAGTCTTTTTTCAAA
>contig_387 Average coverage: 25.46
GAGTACGCGGGGATGTTAATACTATGTTCAAAACAGTTATATTTTTGTTTATTGCTAGATAATCAAAGAAACATAGCTTTTATCTCTCTGAACAGTTTTAATTGCCAAATATCCTTTGACTTTTGGCTCTTTCCTATTTGAATTTCTTTGTTATGAACCTCAGGGGTCACAAACAAACAGATCAGGTAGTCAAAAGAATGGTATGGAAATTTTAGAAACATTGAAGTTTAACAGAAAAATTCTGTAACTGAAATTTGAGATCAACTAAATTTTGAAATTGTGGGTCAACAGGCAGCTAAAATATAAATTGGCACTGGTCATTTTCTTCCTGTGATTTCCATTGTGAAAAATGCTTTTGCATTAACATAGTGGCCAATCTTAAGAGTTCTTCCAAAATAACAGGACTTCTAATACCTTTACCACTGTTAAATTCTAAAGGAAAATGTTTAACTATTATATATATAAAAAAGGAGAAATCTAGTTGGAGAAAACATGCATTTTAAAATTAAAATCTGAAGACCCATTTTCCCTTCCTATTTTGTTACATCCCCCTGAACTGGTTTCTGTGGCCTTGGATTGCTAAATTTGTAAGCTAACTCATTGTGTCTAAGAATTTGGAACAAAATTCAACCTAGCTATGTAGAAATTGATTTGCAAGGTCACAGCAGATCACAACTGCCACTGAAGTCAGGTTTGGTTCAAACAGAAAGATGTTCTATAGGGAAAAAAGTATGTTCTGATCTTGAGTTGAACAACTTTTTCTCAATCCAAAACCAAAAAGTATCCTGAGAGTTTTGCCTTTGAAAAAACATCTACAATTTTGTAACAGCTGCCTGTAACTACATTATAACTTTAGTAACCAAGTGATAAAAATGTCCAAGTATGCTTTTAAAGTGTACCAATAAAGTACATTCCAGGGATACATATCATTTTTCATTTCAACATTAACCTACCTGAATTCTGACTCTTCAACTGTGCGTAGTCGTTTACTAAACCAAAGGGTCTCGTTTCCCAACCAGTACTTTTGATTCTACACTTAATTCCTGCTTATTTCAATGCATAAGGTAAAGAGCTAATGCATTTCCATCTAACATTCAGGCACTATATAATAAAAATAGGCTTCCCTACTCAATAATAACAATTATAATGTGCCATGTATTTATGACTTTTATCTGCATGGACTAGTTTTTAACTTAACCAAATATATGAATATTTTAACACTGTAGCCAATTTGTTTGCTGCAATTCCATGGGTCTAAATTTTCGTTTGGCTTGCTATGTAAATAATATTATATATCTGCTATTTTGCCATCAGATTATACTTTGTGAATGATTCCTTTTAATATCTAGTTATCATTAACTTAAATTATAATGCCATCAAACAATACCAGGTAAATATACTGATATATATGTAGGGCATGGATAAATTGCATATATTTTAAAATGTCAAACTATTTTTGTTGTTTTTTAAAATAAATGGATGCATTTCTTAAACCTGTGTTAACAATTTTAAAATGTTTCATTTGTTGTTTTATATTTCATTTTTTCCTTTATCCATTAGTACAGGTTAGAGAAACTGATTAAACTAGCAAAATATGCCTCATTCACTAGAATTGTAAGAATAATAGTACATGTAATTATATATAAGAACTTACAGGACTATAAACTACCCACTGTACCTTTGTTTTTCAGATAATATTACTTTTTACCCATTTGGTTATTTGTAGTTCTAAATCCTGCACAATGTAAATAGCATGTTTCAAGATGCAGTAGTCCTCATATTTACACACTGCAGAACAAGGTGAATTTGTACTTGAAAAATGAGTGATGGAAACCTGGGATTCTGTGAAACAGCTAAATAAACAATTGTATATTATATTTACATAAATCACTAACTGTATAAATCATGCATTTATTTACCTTTGACATTCCCAACTGTCAATAAAAAGTTTAAATCAATAAATGATACCAGAACAGTAAAAAAAAAAAAAA
>contig_389 Average coverage: 256.53
CAACGCAGAGTACGCGGGGGAGATGCGCCACGGCTTTGGTAGGACGCATCCTCTCGCTTGAGGTGAGCACAGTCGGCGTCTTCCCCCAGGAGACCGGTGTAGTCAGCCCGCCGCAGCTCCTCGGTAACCATGTGCGACCGTAAGGCAGTTATCAAAAATGCGGACATGTCCGAAGAAATGCAACAGGATTCGGTGGAGTGCGCTACTCAAGCGCTGGAGAAATACAACATTGAGAAGGATATCGCGGCCCACATTAAGAAGGAGTTTGACAAGAAGTACAACCCCACTTGGCACTGCATTGTGGGGAGAAACTTCGGCAGTTATGTGAC
>contig_390 Average coverage: 50.17
GTATGCTCAACAGGATCTCACGTTTATTGAGAGTGATTAATGGTAAAAAGAAAGGCAATGCCCTTTCCTCATTGGCTGAACAAGAAACTGAAGAAACATCCACTACACATTTTACAATATTTTTTTCTCTTCCAAAACGCGTTTCTGTTAACGAGTTTTTAACCACTGTTCTTAGCTCTGAAACCAAATTAATCGGACTTCATCAGCATAATGTACAAGAACAGAACATTTCTTAGGACTCCTAGTACTCCCAGTAACAAAGGGTCTGAAAAGGAACCACCCTTAAAGACACAAGCTTGGGTAACACTGTTAAATTCTCCTAGACAAAAATTCTTCATAAAAATGTTCTTCCAGTTCGGAAGGGAAAAATCAAATTCCCACTTTCTGGGTGGACGCCTAAAACCTTCGCAACTCAAGTGTTCTCCAAGTGCAAATGTCAAAATGGGAAGAGGAAAGGGTTTAAAAATTAGAGAAAACTGTATGCACTTACGGACTTAAAAATCCGAAAAACATAGTAAAAAGACAAAAAAACAAAGCATTATGCTCTGAGATCACAACCAAAGCCAAAATCAAAGGGACATTTTTCATCTAAACTACCTAGAGGGATTTTTT
>contig_396 Average coverage: 37.71
AAAGGAAGTGGGGATAAATGGTCAAACAAGCAAATCTTCTTGGATGCCATTCACCCTACAGAAGCCATATTTTCAGAAGACAAAAACACCATAGAGCCTGCACATAAGGTTAAAAATGCCCTATCCCTTCCCAACACTCCAGAGCCAACAATAATGCAAGAACCGCTGGTGGGCAGCCAAAAGAGAAAAGCAAGGAAAACCAAGATTACACACCTTGTCAGGACAGCAGACGGCCGGGTTTCACCAGCAGGAGGTTCTCTGGATGACAAACCAAAGGAGCACCTGCGGAGAAGTCTCCCCAAGGTAGCTGAGGCTGACTGCAATGATGAGTGTTCCCACCACCCTGAGGCCGAGGAGACTCGGAGCAGTACTCCAGAAATGCCCGCGGTGTCTGCGTTCTTCAGCCTCGCTGCATTGGCCGAAGTGGCAGCCATGGAGAATGTGCACAGAGGTCAGAGATCAACTCCGCTCACCCATGATGGACAGCCAAAAGAAATGCCACAGGCTCCTGTACTTATTTCTTGTGCTGACCAGTGAAGCGCCCTTTAATTGTCAGACCTTGTGCTTTACCTCCTTCCCTAGCCTTGTCTTTACCAAGGGATGCTAGTGAGTCCACGTGGTGGAAAATACAGACTGCAAACAAGTGGTTTTGTGCCCTACCTGGCGGCCCGGATTCACTTGAAGCAGAATTGAGCATCCTGGCCAGTTTGTTCTTTCAGAACCCAGAATCTTTGAGGGTGATGTTATTTGTTGATACTGAGCAGAGGCAGGACAAGCCTGGAGCTTTGCTTTCTATTGAAGGCTTTTGGCAGTAACAGGTGGTAACTTGGTAAAAGGCTGCCTTTACTGTAGCTCATTCAGCATCTCTTTTACCAACCAGAGAGTGTGAAACTAGTTTCATATATTACCTAGTTATTCTTTAAAAACAAAACAAAAA
>contig_397 Average coverage: 33.49
TATCAAACGCAGAGTACGGGGAGTCGTAGTACGTCTGCTACTCTTGTATTGTTCTAGGTGTTCGTGGGTCGTTAGATAAGAAACTAGGCTCAGCGTAAGCATTCCCTCAGTCAATTGGCTCATCAGCTACAGCAAGTACATGCGGGCCCTTGATGAGTACTATGACAAACACTTCACCGAGTTTGTCCCCTGCGGACCAAAGCTAAGGAGATTCTGCAGGAGGAAGAAGACTTGGCGGAGATCGTACAGCTTGTGGGAAAGGCTTCTTTGGCAGAAACAGATAAAATCACTCTGGAGGTAGCAAAACTTATCAAAGATGACTTTCTACAACAAAATGGATATACACCTTATGACAGGTTTTGCCCATTCTATAAGACAGTAGGGATGCTGTCCAACATGATTGCATTTTATGATATGGCCCGCAGAGCTGTTGAAACCACTGCCCAGAGTGACAATAAAATTACATGGTCCATTATCCGTGAACACATGGGAGAGATCCTCTATAAGCTTTCTTCCATGAAGTTCAAGGATCCAGTGAAAGATGGTGAGGCAAAAATCAAGAGTGACTATGCACAACTTCTGGAAGACATGCAGAACGCATTCCGTAGCCTTGAAGATTAGAACTGTGATTCTTTTGTCTTTTTCCTCAGCAAACTCGTGTATATTTTCCTAAATTTCTCATCTCAAAACCTTGCTTCTTTATTGTGCAGCTTTGGGACTGGTACCTATGTGTGTTACCATTTGCTTCCCTGTTTTATTTGGCAGGTCTTATGGAAAACCAACATTCCTTTGTTCTCACATTTGAAGGGTCTCTCAGCCCCAGTGGTGAATGTAGTGGTGGCTGCACTACTGTGACTGTGTGTAGGGTGAAACCCTCCTTGCCCTACGCTTCTGCTGCCCTTTTCTTTTCTGCATTAAGTTGTACACAGGACTACTGCATGTACTCTCTTTGCAAGGGATTTGCCATGCAAGGCCAGGTTCCCATACTTATTGTTTGGCCATTGTGAAATGACTCCATATCTGGGTGGTAAGGTCACTTGCAGGTTAGCATCTTGCTAGCTAACTGCTTTACAGGAAATGTTTACAAAAATACAAATGATTAATGTTCCAATTATGCATTACTATCCCTATATAAATCAGGAATATTTATGGGGAACTATGTTATCTTGTAAAACAGGCATATATGGAGCTCAACACAATCTGTAAATCAGTCAAGCAGTCAAACTTCCATTAGCATCATCTTGTTAAAACTTATTTTATTTCAGTAGGAAAAAAAATCCGTATCAAGGTCTATTATATGTTGCACTGCTAAGAAATTGTTTTTAAAACTACGTTTGAAACAATCACTGGAAATTTGATCCACATTATACCATCTCTCCTCTCCTTAAATATCTTCAGTGGCCAGGCCTCTAAGGATCATGTGGTGGTGTGCTGGGGAGCCGCATGTCACAGAGAAAATACTTAGTGGACATTAAAGGCTGTGTGCCTCTTTAAGAGTCAACGGGTTCTAGTGATTGTTGAGGCCAGAGTGGCATTCTGTTTCCACAAAATGATGACATGTGTTGCATCTGCATGTGCTGAATTTTAAAGTCACCAGTTTGCCAGTTGTAAAAGACATGGCTTTCCTTCATGTGCTTTTTGAATCGGGATCAAAAGATTTCTCAGAATATCTTTGGTCCTAGCAGCCTGACAGTTTCCAGGTTTTTTAGTAGGGATGAAATTAATTCTTCTATCTGCTGGTGACAGAATCTCGGTCATGTGAAGAAAAAGACTTTTTATCCTGCATTATAAAGTATAGATCTCTGTGTTTGTGTAAGACACTTCCAAACAGCTCTGAGAGCAACATTTTTCCATTAGGGTTTTTTGGCCAATAGTGCTGGCACCTGTGCCTTCTCTTTGGAAAGAGTAAAGGATATGTAAACATGTCAACAATTTCAAATGCTCAAATGTAGTGGCATAAATTAAAGAGTTTTAGCCTCAGTATATTATTTAACTTTCTAAGTAATGCATTTCTTCTGGTCTGTTAAGAAAAGATATGATCAGTAGAGAATTCAGATAGTTTTGTTTAAATCCTTGCACATTATATGTATTTGTAGCAGTCTGCTAGTTAGGTCAGGTGTTCTTCCATGGAATTTTCTCCAACCCTTCAGAATATTGACAGATAAAAATTATGCAATGATATTGTTGAGATGTGGATTTCTTGGTGCTGCTTAATCAGTTTGCTTCCAACGTGGCCTCCGACCCACAGGCCGCAGGACTAGCGGAAACGTAAAGGGTTTCAAAAGCATTCTACTCCTACCTTAAACCGGCCAACAAACTGAGATTATGATCATAGTGAATGATGTAAAGAACATTTGCCCAAGTTTATTTGTTCTTAATTTGAGTCGTATATTCTTACTCCTCTAAGAATGCTGATGTGTGAGTGTGAAGCTGCTAGAGAAGCTGCTCAGATAGTCACTGGTAAGTGTACCTTCACCTGTATGTTGTAGAACTTCAGATCGGTCACTTATAGTGTTTCTTTAGTAAGAATGTGTTAAAATTACAATATTTTAAAAAGATGCAGTTCTATATTTATTGTGCTGTGCCTGGTCTGACGTGGGAGCCAGTTAAACAAGTTTCATATGTATTTTTCCAGTGTTAAGTCTCACACACTGTTCTCTTTGGAAATGTCCTTCCATCCTAAGGAACGAATAGAAACTCTATATGTACATACATAATGCCCCCTTATCCTTGCTATTTCACTCTCTTTATGTTAAAAGTTGTGTATAATTGTTAAAAATCTATGAAAGAATGAAAAGTGGATATTTAAAAAAAAAAAAAAAAATACCAGTGATGTTCTGCAGACGAGAGGGTCACTTTGCCAGCGAAGACAGACTGGATAGATGGAAAATGATATTGCAGCAGGGAAAAACCAAAGTAAGCAAGGATAGCTGTCCTTGGATAACATAGATTTTAAGATAAATCTTAAGCAAAAAAAGGAAAACAAGCTATTATGTAATGGTTAGGGAAACAGTTAAATGTATGTAATGGTTGTAAATGTATAAGCACCAGTGCCAGACACCAGTTTTATAAAGCAAACAGATGTAAAGGGAAACATAAATGCCAAAATAGGAACAGGGAGCTTTACCTTTATCAACCAAAAAGATACACTAGAAAAAAACATTATCAGAGTTAACCTACGGTACACACAAAATGGACCTGACACTTTCAGAATGTTCCATCCAATAACTCCCAAAGACACGTTTGGTTCATCTATCTACATCTGGAATGTTGTCCAGCACAGACCATGCATGAAGCCAATAAAAAAAGGCTCAACAAAACTAAAAAAAAAAACCAAAAAGACAAAAAAAAAA
>contig_398 Average coverage: 64.87
AGGTGAAAATCAGTTGGCAGCTTCAGACAGAGGGGGGGAGCACATTCGTTGTTTGAAACAGACGAAAGGAGCCAGCTTAATGCGCTTGGAGAAATGAAGTTAAAAGGATTCGCCGCAGCTCCTGAATAGAAGCCAGAGGCCAGCGTGTTCCACGGCCATGACTTCACACTCAGTCCCTGCAGATGACTTCGGTAGCTACTATGTCCTTTAAGGAGGCCCGGGAGCAGCAGCCCCACTTGCAGGGCGTGACTGGCCTGCGGAACCTGGGCAACACATGCTACATGAACGCCATCCTGCAATGCCTCTGCAGTATCTCGCCGCTGGTGGAGTACTTCCTCTCCGGAAAGTACATCACCGCTCTCCAAAAGGACTGCAGCGAGGTGGCCACTGCCTTTGCCTACCTGATGACAGACATGTGGCTCGGAGACTCGGACTGTGTCTCTCCAGAAGTGTTTCGGTCTGCCCTTGGCCACCTCTACCCAGCCTTCATGAGGAAGACCCAACAAGATGCCCAGGAGTTCTTGATTTACGTCCTAAATGAACTCCATGAGACTCTGAAAAGGTACCACCGGAAACGCCCGCATGAGAAGGGATCCACTCAAAGATGCTGCAGGAAAGTGATTCCCAATGAGACGTCGATCATCACGCGGCTGTTTGAAGGGCAGCTCAATTATGGCATCATATGTTTGAAGTGTGAGAACTACACCTACAGAAATGAAGTCTTCACCGTCCTCTCCCTCCCCATCCCATCTGAATACGAGTGCTCCCTTCAGGACTGTCTTCAGTGTTTTTTTCAACAAGACACACTGACTTGGAACAACCAAATTCATTGCTCCTTTTGTGAAACCAAGCAAGAAACAGCTGTGAGAGCCAGTATTTCCAAAGCACCAAAAATAATTATTTTTCACTTAAAAAGGTTTGACATTCAGGGTACATTGAAGCGGAAACTGAGAACAGACATTCATTACCCGCTCACCAACTTGGACCTCACTCCGTACATCTGTCCAGTTTTCCGGAAGCATCCTAAATACAACCTCTGTGCAGTGGTGAACCACTTTGGTGATCTGGACGGTGGCCACTACACTGCTTTCTGCAAGAACTCGGTGACGCAGGCCTGGTACAGCTTTGACGACACCCGGGTCAGTGACATCCCTGAAAGTTCAGTTCAGACCTCTACAGCCTATCTCCTGTTCTACAGCTGCCAGCCGTTTTCCATCCCTGTTCGAAAATACAGACGCTAAAAGGGTGTTCCCTGAAAACTGCAAAACCAGCAAAATTAAACTCCTAAAACTCAAAAAAAAAAAAAAAA
>contig_399 Average coverage: 46.35
GGGTCTGTGGATATTCACAATGACTAGCAGAGCTCCGCTTGTCCTGTTCAGGTTCCTGTTCCTGCTGGCCATCTTCTACAGTTCAGATTGCACACTGAAGTGTTACCATTGTGAATTCCCGTTCCCTAACTGTACCACAGTCATCAACTGTGCACCCAACCTCGATTCGTGTCTCACTTCCACCAGTGGACCACGAGTCTACAGACGGTGCTGGCGACTCCAGGATTGCAATTTTGAATTCATTTCTGAGAGATTACAGGAGAACTCACTGAAGTACGAGTGTTGCCAAAAGAACCTGTGTAACGGTGACAACAAAAATGATGGGACAACCTTATCAGGGCTGACCATGCTGCTGGTGGCTCCGGTGCTGACAGCCACCGGGCACCTTTATGTCTAAGTCAACACCAGAAGGGCTGCTTCTAAACTGCCCCCTGCTCTTAGAGTCGCCATTTTCTTGTTGCTGTATGCCATAATCTGCAGTTGCTCTACCTGGTTGCTGTTGGGAAAGAATAAAATTAACTTGAGCAAGTTAGAAAAAAAAAAAAA
>contig_401 Average coverage: 16.19
CAACAAGCTCAAAAGGAAATGGCAGTAATTGATATATTTTCAAACTAGCACTTCTAGAGAGTCCAGATCAGCCAAAGAGTGTCCGCATGCAAGCTCAACACAAGGTTAGTGCTGTGGGAGGTGGCAGGCAACTGCACAAATGCTGGACACACATTCCTTTCTTTATATACAACAAAATGAAATATACACTGGGAACACTGGCTGTACATTTGGTCAGCGTGTTAACTCACAAAGCTAGTGCGGAAGAACATCAATCTTGTTGCTAGTGGCAGGAGGGTAAATAAGCCATCCCCAGAACTGGAGACAGACATGGTCCCTTACTTTCCTTCAGGACACCAGTGACCTGAGCATACACAGCAGACCTGGAGGGGCCGGGGTGGAATCCACGCTTTAAA
>contig_405 Average coverage: 123.13
GCGCTTTGGCTGATCATGCTGTCCCGGGTGGTGCTTTCTGCCGCCGCCGCCGCAGCGGCCCCCTCCCTGAAGAACGCAGGCCTCCTGGGTCCAGGAGTATTGCAGGCAACAAGGATCTTTCACACAGGGAAACCGAGTCTGGCTCCTGTACCACCTCTCCCTGAACATGGAGGAAAAGTTCGTCTTGGGCTGATCCCCGAGGAATTCTTCCAGTTCCTTTATCCCAAAACAGGTGTAACAGGACCCTACATGCTTGGAACGGGGCTGATCTTATACTGTCTGTCCAAAGAAATATATGTGATTACCCCAGAGACATTCTCTTCCATATCAGTAGTAGGCTTACTTGTGTATGTAATTAAGAAATATGGTGCCTCAATTGGAGAATTTGCTGATAAACTCAATGAGCAAAAAATCGCTCAACTAGAGGAGGTGAAGCAGGCTTCCATCAAAGAAATCCAGAATGCGATTGAGTCGGAGAAGGCACAGCAGGCTCTGGTTCAGAAACGCCACTACCTTTTTGATGTCCAGAGGAATAACATTGCTATGGCCTTGGAGCTGACTTACCGGGAACGGCTACATAGGGTGTACAAGGAGGTGAAGAATCGCCTGGACTATCACATCTCTGTCCAGAACATGATGCAGCGAAAGGAGCGAGAACACATGATCAACTGGGTGGAGCAGCGTGTGGTGCAGAGCATCTCTGCCCAGCAGGAGAAGGAGACAATTGCCAAGTGCATCGCAGATCTGAAACTGCTGGCCAAGAAGGCTCAAGCACAGCCAGTTCTGTAACGTGCCTGACCAGGCAAAACTGAATGTGACTGTTGCTCTCTACTGAAGTCACACCTTACCCTTCCTAGAGGTGAAATTTGAGTTTCATAAAATGAGAAATACTTTGGCCAGTGGTACATTTCTCATCCTTTGTTCTCTGTGTTTCAAGTTGACCGTAATCACTTTTAATGTGCAGTTTGCTTTTGGTAAAATGTGCTGCCTAACTGAAAATTACCAGGTTATATTTTGAATGTTTAATTCATTTTACCATCCTGAAATAAAATGACAGTTAAAA
>contig_407 Average coverage: 20.21
GTGGTATCAACGCAGAGTACGCGGGGACTGAATGCTCGTTGCAAGATATGCCGGAGAAAGGGAATGCTGAGAACATGGTGCTTTGCGATGGCTGTGACCGGGGTCATCACACCTACTGCGTTCGACCAAAGCTCAAGACCGTGCCTGAAGGAGATTGGTTTTGTCCAGAATGTCGACCAAAGCAGCGTTCTAGAAGACTCTCCTCTAGACAGAGACCATCCTTGGAAAGTGATGAAGAAATGGAAGACAGTCTGGAAGGTGAGGATGATGACGTTGATGGTGATGATGAAGAGGGTCAAAGTGAGGAGGAAGAATATGAGGTAGAAGAAGCTGAAGATGACTCTCAAGAAGAGGAAGCAGTGAGCCCACCAAAACGAGGACGACCACAAGTGAGATTGCCAGTTAAAACAAGAGGGAGATTTAACTCTTCTTTCTCAAGTCGTGGCCAACAACAGGATCCGGGAAGATACCCTTCAAGGAGTCTGCAGAGCACACCCAAAGCAGCTGTTTATTCCAGAACTCCTGGTAGAAACCTAAGGAAGATAAAATCTGCTCCTCCCACAGAAACAAGGTCTTTAAGAATTGCCAGTCGTTCTACTCGCAACAGTCCTGGGCTGCTGCAGACAGTACGTTTTTGTGGAACTGCTGAGCCCTCGAAGAAAACGCCGAGACAGGACAAGTGCTAATGATTCAGGAAATAGTCCCGACATCCCTAACTTAAGAGTCATTGCCACAAAATCAAGTGGGCAATCAAGAACTTTTGATTCTGCTTCAAAGCTCTCTCTCCAAGACAGTGAATCCAAGAGACGGGGCAGGAAAAGACAGTCTACAGAGTCATCTCCTGTGACACTGAGCCGAAGGAGTTCTGGCAGACAGGGAGGAGTTCATGAACTGTCTGCTTTTGAACAGCTTGTTGTGGAATTGGTACGGCATGATGACAGCTGGCCGTTTCTGAAACTTGTTTCTAAAATCCAGGTCCCAGATTACTATGATATCATTAAAAAGCCCATTGCCTTAAATATAATTCGTGAAAAAGTGAATAAATGTGAATATAAGCTAGCGTCTGAGTTTATTGATGACATTGAGTTAATGTTTTCCAACTGCTTTGAGTATAACCCTCGTAACACAAGTGAGGCCAAAGCCGGAAGTAGGCTTCAAGCATTTTTCCACATTCAGGCGCAAAAGCTTGGACTCCATGTCACGCCCAATAACGTGGACCAAGTTAGTACACCGCCGGCTGCCAAAAAGTCACGAATCTAATTCTGTCCTTCTAAAGGATATATTGAGGAAAAAGAAATCGTTCATGAAAAAGGAACATTAAATCATGCTTTAAAGCAGACGTATCTATAAAGCAATAACAACAGATTGACCAAGTTGAAGTGTGGCCTGCACTATATTCTCAATTTTATATTAAGCACTCAGGAGAATGTAGGAAAGATTTCTTTGCTACAGTTTTGTTCAGTATCTAATAAGTTTGATAGCTGTATTGGATACAGTACTGGTTTACAGAGGGATTTGTACATTTAGAGATCATTCATGTGTCCATTTTTTTAACCTGTGATTTATTTTGTTGTTTGATTTTTTATAATTCATGGTGTTAAGGGAGATACATTTGAACAGATAAATCTCCTGTGGCATGATATAGAAAAATGGATTTATGTCTTAAGAATTGTTGGGTGAGCGCTTTCTTTCAACACTACACATGAATGGATCCAATGTTATATCTTTGAAGTGCTGTACCAGTACTGGCCGGAGGTATTAAGTCTGAGTTTATTAACTAGATATTTATTTAGCATTCAAGATAATTTGTGAATTTGTTTTGTATTTATAAAATTTATACCTGGAAACTGTTCTTTAATTTTTTAAACATTTTGCTGTGGTTTTATTTCTCTTACTTCCTTAATGATCAATCAAAACAGGTAACACCCTCCCCTGTCCCTGACAGTTCTTTTGGTTTTACAGAGCTGTTCCAAGTTGCTTTGTACAACTTTTTAAGTGTACAAATAAAATGATACTTTTTCAAGTAAAAAAAAAAA
>contig_408 Average coverage: 35.49
TTTTTTTTTTTTTTTGGTTTAGAAAAGGGAGCAATTTAATCAGTATAATACATAGTGCTTTAAGAAGTCTTTAAATGTGTAAAAGAAAAACAGCTTAGTGCATTCAATTATTACAGTCTTTACGTTGTCTCTTCTTTTTATTAAAAAGTTAACAGTAGTATGAAAAGAGCCACCCACAAAGCCAGCTGTTTGAGTGGAGAACTCAGCTAAACTGCAGCATTTTGGAATTACTAATAAAGCTATAGTTAAAAATAAAAGTTTATCTAAATGAAAGCAGCATGCATACTCAAGGCTTTTTTGTAACATTTTAATTAGCTGACAAACATTTAACCAAGAGCTGAACATTTATTATTAATTAAATTAGATTATATAAACTGGCCAAGCCTACTACATCTGATCATTCAGAAAAAAACATTTTAAAAGCCAGAGCTAATTAAACTGAGCGTTTCTTCTGTGAAGAAAGTACATTTTGCAAAATGGTCCTATGATCACAAAACAGAGGTCCTTCTCAGCATGAATGAACAGCACCGGTCTTGGCAGAATTTCTCAGTGAGCCTGAGCATTCAATCTCCTGACACAGTGACAGGTAACGGCTAACATTCCCATGATTCAAAGCATCAAGCTAACTTAACTTATTATGACCAGTTCAGAATTTCTATTCATAGACATTGTTATGCAAAGCAGAATTTCATAAAGATATCATTCTTGGAAGTTTTGAATTGACACCTGTATGCATACTTCTGCTTTCCATATGATTGTAAGGAAATCACGTATTTACTATATGATTATTTCTTCACATTTTTGGTACAGTATTCATTTCAGAGTTTCACCCTATCCAAATTCTTACGCCAGTTTCTTTTCATTCTTCGACATTATCTTCAGTTTAATAAAAAGCAATTCAGCTTCTAATGAAAAAAGTAAAAGAAGTATTACAAATGGAAATAGTGGTATTCATGAATGTGTTTCATGAAAGATCCAATCATCAAGAGCCAATAAGCTCCCCAAATCTTACTGCTTCAATATAATTAAATAGGTTGTTCTTAGACTTTAAGTTGTATAAGCCCATGCACAATTTCTAATCCCAATGCAGGGCCTGATAAATAAGAGACACAGAAATAAATCATAATTCAATTCTTTCCCCCCACCCCATTTCTAGCAACTTTTACTCCATAAAACGTTTGGTCACTCAAAGCTGCAAGTTTAATCACATATCAAAGACATATCCAGGCAACAAAGCCCATCTTACCAGACACACAGTAGTAAGCTGGACCAAGGAGGAGGGCAAGCTCCAGTGGTCATGAAACCCCTCAGAAAGTCTAAGATTTAGAATGTCTCCATTGTATCAGAATAAAAATGTATTAAAACTTGACTTTTTTTTTACAAGTTTTTTAATTAGTGTTCTATTTACATTGCAGAACTTCCCCAACTACAACCACCACTGCCACAACTGTATCCCTCACATCTTCACCCACATCTCCCCCATCGGCACCCACAACTGCTGCAACCACAACACCAGAACCTTCTCCCAGTACACCAGAGTCCACAGGTACCACTACTGAAGCAAACACTTCTCCAAATGAAACTACAGGTGAATCCCCAGAATCTCCTGATGACGATGATTTGCTTTCCTTCCTAAATAGAATGATGGAGCTATTTTTTAATTTTCTAAGAGGGTAAAGAATTGTGCTACATTTGCTAGAGCATTACTACCTAATATTTTGTGAAGCACATTAAAGATACGTAATGAGTGAAAACAAAATCTAGTGGCCAAGCCCAAATCAAGATTGTGGCCTAATATTGTTGAGAGCATGTAATTTTTTAAACTCCATGATTGCCATTTATTGTACTGCATTTAAGGTCATGTAAATCTGATGTACTTAATTCTAACCTGTATCTTAAAAGAACTGTCTTTGTGTGTTCATGTGGTAGTCAGGATATTTGTATTCAATTCATCTGCATGAATTTAATACAAAATACATTCAACAATAGATTATTTTCTAAGCCTATAGTCATTCATTGGAATGCATTGTTCTAATTTTAGGTTTGAAAAACATGTCTCTGAAAATAAACCCTGGCTTGGTTAGTAGAATATTTAAACTGAACTAGCTGATGTGTGGATACGCAATTAATTTGAGATAAAGTATATTTTTATTCTTCTGGCATATCAAGTAAGAACTCTGATGATTTTACTTAGATTGTTTTGCTAACTAATAAAAGCTTGAAGTGG
>contig_410 Average coverage: 71.54
CAACGCAGAGTACTGGTAGTTTTTTTTTTTTTTTTCAGGTGGATTGCTGCGGATTTTTGATTTATTTCTCTGAACATAGACTTTTAAACATACATATTTTTTTAAATGTCCTTCTTATCCATGAATACACTGTCAAAACCCTTTCGCCAAGATTCCCGGCAGTCATTTGTCCTTTCTTCGTTATGTGTTGAAAGTTGTGTCCGAAGGTAAAAATCACAGCTGAGTCTTGGAGGAGACTTGAGCGTGTGAGACGGCTGCTGTTCTCAGGGTTCCCCCATTCCCCTCCAGAGCCTGGCGCCACGCAAGTCCTCCTGTCAGTTGCTTTTCTTTTTCAGGGTGCTGAAGTACGAGGAGTCAGCATCCATACCACTCTTAAAGGTCTCAATCCTTTTATTCGCAACTTTGTTGGCAACCCACCAGGCCCAGGTTGGCATATACTGCCACAGATATCCCATCAACAAAAAAGGCTGGTCAGCAATCCAAACTTCTTTCAAATCATTGGCCATGCTGATTAACATCAGCCGCACACAACGACTGGTCGACATCTTGTAGGACTGGTCTCCATCACGGCCTACAATCTTTGTGACTTCCTCAGTTAGGGCGTTCTTCACAATACTTGACTGCACAGGTCCTGGGCAAATGTTAGAAATGATTATACCTGGATATGCAGTAAGTTCAGTGCGGAGAGCATTAAAAAAACCCCGCAGTGCATGTTTGCTGCCACAATATCCACTGGAAAGGGGTACAGAGGTGACACCCGCCAGGCTGTTCACAACAACAATCTTTCCTTGCTTCCTCTTGATCATGTGAGGCAGAACACACTTTGTCAAGGACAACGTCCCTAAGTAGTTAAGCTCCATGAGCTCCTTGAAGACATCCACGCTGGCGTCCACAAACAGAGAACGCTGGGTTCTTCCTCCATTGTTGACCAGTATGTCGATTCTACCAAACTCCTGGAGAACGGCTTTGGTGGCCGCTTCGTGTGTACTTCTGTCAGTCAAGTCCAAGGGCAAAACGAGGATATCTTTTCCTTTTAAATTGCTGTTCTCCAGGCATCTTCTCTTCACCCTTTCCAGCTCCTGCACCCTTCTGGCTGACAGCACGAGAGAAACTCCTAGCTTAGACAACTGATAAGCCAGCTCTTCGCCAATGCCACTCGACGCTCCGGTCACCCACACTACCATGTCGGTCAGCTCCCATTCTGGGCGTCGCCCCTGCCGTTCGGCCCCCCCGCGTACTCTGCGTTGATA
>contig_411 Average coverage: 14.16
CAGAGTACGCGGGGATTAGCTTTACTTTTCAAATGGCTGTTCAAAGATGTGTGGTGCGAATCCGTTCGGATTTGAAAGCAGAGGCTTTGGCATCAGCAATAGCATCAACCAAGGTTATGAAAGCTCAGCAAGTTGTGAAAAGTGAGAGTGGAGAAGAGATGCTGGTCCCATTCCAGGATACTCCTGTGGAAGTAGAAGAGAACACAGAGCTGCCCGATTACCTGCCAGAGGATGAGAGCCCCACGAAGGAGCAGGACAAAGCCGTGTCCCGGGTGGGCTCACACCCAGAGGGTGGAGCTAGCTGGCTGAGCACAGCTGCAAACTTTTTATCCAGGTCGTTTTATTGGTGACTTCAACTTCACTTTGGGGCTCAAGGACAGTGTGAACCAACTAGGGGCCAGTTTTCCAGTGTTGTGGTGAACTGTCAAGTGCAATTTGCAATAAGTTATCATGAAAAAGTTTTTAGATTACATGATTGCGTATGCTGCATTTTACATTTTATTGGACATTTTACCCCATTGGGTGATAAAAAGGACGGAGGTGACAGGTGGAATTGCTTTGTTCACAAAGGTGTTTTGGTTTGCCTTTCCTTTGTTCCATTGCCTCACTTTTTTAAAAACATGGGTCCATTGCTAAACCAAACATGTATGTGTAGCTTTATATTTTATTTTACATGAAGCACATGATTAGGAAAACTCATTTTCTCCTCCAGTCTCAGGACCTATTTGAAGAGAAGCTTCTTTGTAATTCAAATTGTGCATGAATTACTGAATGTTTTCCTCTGCTTTCATGAATGATCTGTGCTTTTGTACTCTTCACTGAAAACTGAAAACATTTTGTGTTTAGCCCCTTTTGTGCCTTTTTTATTTTGCCAACCATGTTTATAGAAAGGACATTACTAATGACATATTGCAGATTAAAATATATTTATTTGAACACCATAGTCCCCTAAGAAAAAGCTCTGAGAAAAACTTTGCAATGTTATTTGCTTTACGTTTAATAAAATTAATGCAAAATCAATCAAGGAGAAGAAAAGATGTGTTTTAGCCAAGTATTTTTGGAGACCATTGGAATGTGGTTCCAGTTGACTGCTGTTCAATTTTGGTTTATGTCAACTCTTAAGAGTTAAGTCCACCATGAAATTGTCTCCTACTAGACAAAATAATTGTGGTAAAGAACTGACAAACTTGAAAGAAAGAGAAGAAACTGAATGCCTATAGTGCCGTAATGCCACTTTGGTAGAGTCTCACTTACATGGGTTGCCTGACAGAAGCCTGTTCAGAAGGCATTTTTGGTATTGCCTTTTGTGCATTTTGTTATGAAAATGCTGCAGTCATATTTAGTGAGAAAAGATCTGAATTATTGTTTATAATAGAAACAAAAGCAAGGATTGGTTGCTTACACTGGTTTCTCATGTGCAGCCAGAAGAAGAGAACCTCAGTTAAGGTAAGATAAATAAATGCACACACATACAGCATAGGTACTTTTTTGGGGGGAGGGGTATATAAAAGGAAATCAATTGTATGTAATACTTTAATAAATCCCTAAAATGTTTGACAACTAAATTTTTCATTTTGGAAATCCAACTAAATCCAAAAGCATTGTAAAGTTACTATGGTTAAAAACTAATAAGAAATTTAAATTTCCCTTTTTTTTTAATAACATGTAGAGCTGCTATTTTACTGCTTGGGCAATGCGAAGTACAAATTGGACCCTGGAGGGTTTCTACACATTTTCATCACTTCTGTTTTAGAGAATGTTAAAGCATCCAGTGTTAACTGGAGTAAAATAATTGTAAAGTACCATCAGCAAGGAAAGCCTTGAGTCTGTTAGCATTGTGACCTCCTGGAGGAGAGATGTTGATGGTGTTGAGAACAGTGCTTTTCCATGTGTCTGGTCTCTGATCCAAGTTATACGCACAAACAGAAGCTATGAGCTTTCAGGGCACACATGGCTTTAAATGTATAATGCAACTTGCTGCCAGAACCAGATGTGTTGAAGAAAGAAAACAAAACCACCTCCTTTCTATAGCCATTAAAGCCAAGTTTACTGTTCTGTTTTAACAAGTTTGTGTTTTATTTTGCATAGCCGCACATCTGCTTA
>contig_412 Average coverage: 20.54
AGAGTACGCGGGGATTGTTCCATCCAGTATCAGTGTTGCTGTGGCGTTTGGGGCGTAGTCGTCGTGCCTGCCTTGCGCCAAGTATCCCGGGTGTGTCCTGCCGTGCCAACCACAGACCCGAAATCACCAGAGTATTTGTGTCTCACAACGAGGGAGAGGGGGGTGGGAGGGAACCTTTACGGGCCTAGTTGTTGCCTTTTAACTACTTAGTAGCTGTATTTAATAGCTGGAAACCTCTGGTTCAATTTGTGCTTACATGCACTTCTGGCGCAGTTCTATTAAATCCATATGAAGCCAGATATGATTGGGTACAGATGCGGCGTGCCTCATGCTATGGTAGCGGGCCAAAGCCTTGCGATGTGGTCTTTTGCGCGGTGACGCACGCTATGAATGGATTTACTAGGAGAACATTGCTGCTCCTTATTTATTGTAGTGTGCTGCATGGAACATATTTATTTGAAAGTATTAAAATAAACGATCCCGGAGCATGTGCATAATGAGAGGACTGTATTCTCCCTGCTGCTCTGGAGGTTACGTTAAGTTCCAAATCAGAATTACTGTATGCCAGTTCCGCCCAGGACCCAGAGTCCTCAGAGGTTGGTTGTAGTGAATAGAATGAATTTTTAATGCCTATTATTGCTAGGTATTTGAGCGATATTTCAAATAGAGTTCACCATTGATACTTGTCGTTCACACAGTCTTGACAAGAGTCTGTAGTTCCTAAATAGGACCAGAATTGCTAATAAAACATTCCAAT
>contig_416 Average coverage: 42.80
GGAGAAGACGACGACGACGGCGGCGGCGGGAACGACGGCCTCAGCAGGCGGGGAAGATGAAAGGTAGCCGGATCGAGCTGGGAGACGTGACCCCACACAATATTAAACAGTTGAAGAGATTGAACCAAGTCATCTTTCCAGTCAGTTACAATGACAAGTTCTACAAGGATGTGCTGGAGGTTGGAGAACTAGCAAAACTTGCCTATTTCAACGATATTGCTGTGGGTGCGGTGTGCTGTAGGGTGGATCATTCACAGAATCAGAAGAGGCTGTACATCATGACACTAGGATGTCTGGCACCTTACCGAAGGCTAGGAATAGGAACGAAAATGTTAAATCATGTCTTAAACATCTGTGAGAAAGATGGCACTTTTGACAACATTTATCTGCATGTTCAGATCAGCAATGAGTCGGCAATTGATTTCTACAGGAAGTTTGGCTTTGAGATTATTGAGACAAAGAAGAACTACTATAAGAGGATAGAGCCAGCTGATGCTCACGTACTACAGAAAAACCTCAAAGTCCCTTCTGGTCAGAATTCTGATGTGCAAAAGATAGACAACTGAGCAAATGACAAATGAACTTTCTTGCACTTGCTTGTCGCCAAATAAAAGAGAGGCCCATTGATTCCCCCTAATCCTTTCTTTTAGCTTTCTTCCTTCCTTTTTCTTGTTTTTCTTTTCCTCTTTCCTGTAAAAGTTTGTTCTTTCAATGACTTAAAAAAATCATGTTTGGATTGTTTTAGTTCTCTTATTTTTGTGAGGTGGTTTGATTGAAGGAAAGAGAGGTAGATATGTAAGATGTATGGTCCCAAAAATCTGGGTGTCAAATAATTTTGAACTTTTTAGCTAATTTTTGTTTGAATGTCCTGCTTTCACATTGAAGGGCAGAGCCTACAAAAACTTATTTCAGAAGACAAAAGAAGTAGCAGCAATATCTTGTTTTCTAAGTCATGGACACGTTTAGTGTGTTTGTGGTACTTTGCATTTTTCAGGACTGTGGGATAATAATCCCTTGACATTGCCTTCACTCCACCTTCTGAGCTCTCACTCTCAGGAGTTGAACCATTGCTATCCTTGTAAGAAATACTAAAGCTTATTTTGGTTCCTAAAAGCAATTTATTTCTTCTCTTGGTGGATGGGGCAGTATGGGTAAGTAGTAGTATACTTTGGTTTAAGTATTGCTTTTCTGCTGGAGTGGGCTGGTTGCTTGCAGGTTTGGTTTTCCTGCTGTTGATTATTACTAGTGGCATTAACTTTAACAGTTGGGCTGGCGAGATTAATTTTGTTTTAATATCCCAGCTAGAAAATATGGCCTTTAACTGACCTAAAGAGGTTTGTTGTGATTCAAGTTTTATTTCTCCTATTCTTTTTCTTCAGTAAATACAGTGATAGTTTAGTATTCAAAATGGAGTTGATGTCTTTATAGGTCAATACCCTTAAATAATCCTGTTGCAGATGTTTCTTTGACAAAAAAAAAAACTGAAAGGAAGGTTAGGTGTACTTGTGGCACAGTAAATGCATTTAGCATCAATAAATGCAGGCTGTTATAAGTGTGACCACCAATCATTTGCTAATCGGTAAGAATATCTAGACAGTATTTTTGAGAGTAACACAGCTGTGCTATTCCTTATCTGTTGGAGAAGATCCCATATTTGCTTAGACTCTGCATACGCATTGAATTTAAGGATTTGGGATAAGGGGAGTTATTAAACATAGTGCTTCTTTTGTTGCAAATGTAGAAATGCGAAGTATTAGTGAGCAGATGTCACTGTGACCTCTACTGACAGGACTGGTGTGTGCCAGATAGTTCTCTGGAGCTTAAGGAGAGACTTTGACAGATTGGTAACTTTCTCTAAGGAGATGTCTGAAATATTCATGTTTTCCTCCCATTTCAAACAGATTACCAGTACTGATGACCCAAAAAAATTGTTCTCGTTGGAGAACAGAGCTTTGGCTTTGAATGGAATATCACAATATTTATCCTGTTATACAAATGCTGATATAAAAGTCTCATCTCCAGATGTGTTAAATGACCGTTATTATGCAAAGCGTTTATGTACACTTTATTACCTTAACTTTATGTTTGAGAATGTGAAAGTACAAAGTACAGTAGATTATCAGTCTTGAGTGCCAAGAATAATACAGAAAAAATTAGTTGATGGGTGAATTTATAGGTTTCTGATCTCCATATAGCTAAATGTAGAAAGGACTGTACTGGTTTCCTGGGTATCAGTTTCTTAAACTTTTGAACAGTCTAAATCTAGAAGAAAATCTTAGTAGTAAGCACCTTTACCTTCATGAGTAAGTTTCAATTTGCTCTTGCCAAGAAAAGAGAGTTTGAGTCAGAGAAGGCATAATTAATTTGAAGAACTCAGCCTTTTTGTAAACTTCCAGATATCAAAGTAGATTTTGATATGTAATGACACTGCCTCTATTTCTACAACCATTTCACCTGGACTGTAATCAGTCCTTTGAATGTATCCCTAAATGTTATTGAAAAACCGAATAGCTGCCTCATAGTTAAAGTACACGTTATTTAAGGAGGAAAAAAATAAATTTTGAATTGAATGTTTTAGGCACCCTATTATAGATTTTCTTTTTTCACACTACTCAGTGACTTGTCCTAAGTTGTAAATGTTTGTAAAGGATTTATTGTTGTACATCAAACTTCCACTTACAGAGGAAGAGGAGATGGAAAAGGTAGAAGCTAAGTCTAGTTCATATATCTATGAATTAGTAGTGACTAATGTAATGTCCCATGTTGATTTGGTTATTTTGATATGTGAGAAAAATTATCTTTGAAGTCAAACAGTTCTTGTTAACTGGAAGATCACGGTATATTTACATCATATTTTTTAGGACAGATAGTTTTTACTGTGAGCTAAAATTTTACTGTAGATTATTTCCATTTGGGTTCTAACAAAAAGCATCTGTAGAGAATCTATGCAATATATAATTTGTCCAGATTAGTTTTCATTTTGGGAAAGAAGTTCTGAACTACATCTCAAAGGCAATTGCTCCTCAATTGAAAGCCCTCCAAAAAGAGAACTATTGGGAAACTGATGTGTGGTGGTAGAAAAAGAAAAGCTCCCTCAGTTTTTTGGAGGGGATAACTTTAAAAAATCTAACGGCTAAGTTTACTTGGTGCAGAAAAGACTAAATTTGTCAATTTTAACATTGCTGTTACATCTAAAATAAACTTATGTGATGTTCT
>contig_417 Average coverage: 36.42
AATGAAAACAAGCGGGAAAGTGAGAAAGATTGCCCGTGATTCTGTTTCACTGTTTGCTTTCTCCTGTCATGGTAAAGAGAAATGTGCAATTGGATCCTCGGTCGGTGGTGGAGGGTAACAGGGTAGATTTACTTGTGTGCACTTGTGCAGTGGTAGCTGCGCGTCCAGCGTCCTCTAGAGCATGTGTGCTGGCACTGAGTTGGTGAGACAGTCGTGGAATATCCCATTCTGATGAGTACA
>contig_418 Average coverage: 23.73
CCCCAAAACACTTTAAACAAAACAGATTATAAGAATACATATCCATTAACAACATCTCCACCTCTCACGGTAGTTGATAACTCCTTCCATATTGTAGCGCAATTCAGCACCAGGAAAGTCAGAGATGTCAGGGATGGATGAAACTGGCCATCAGTGTAGTCTTTGCCATTAATTCAGACTTTTCAGTCCATTAGAATTCTTCTCTCATTCTCATAAACTCGTGGTTTCTTGAGACCTTTTAATGTTCACTAAGTTTTATTAAACATCAAACCGGCAGCT
>contig_420 Average coverage: 121.73
TATCAACGCAGAGTACGCGGGGGAAGCAATGCCCAGGGGATAGACCTGAACCGGAACTTACAGGACCCGGAGAGGATTGCTTATGTCAACGAGAAAGAAGGGGGTCCCAACAACCACCTGCTGAGAAATCTGAAGAAGATTGTGGATCAGAACGCAAAGCTTGCTCCCGAGACCAAGGCGGTCATCCACTGGATCATGGACACCCCTTTTGTGCTCTCTGCCAATCTCCACGGAGGCGACCTTGTGGCCAACTACCCCTACGACGAGACCAGGAGCGGAAGTGCTCATGAGTACAGCTCCTGTCCAGACGATGCCGTTTTCCAAAGTGTGGCACGGGCGTACTCTTCTTTTAACCCCGTCATGTCTGACCCCAACCGGCCACCGTGTCGTAAGAATGACGATGACAGCAGCTTTGTGGAAGGAACGACCAACGGTGGTGCCTGGTATAGCGTACCTGGTGGCATGCAAGACTTCAACTACCTCAGCAGCAACTGTTTTGAGATCACCGTGGAGCTCAGCTGTGACAAGTTCCCCCCGGAAGAGACTCTCAAGAGCTACTGGCAGGATAACAAGAACTCCCTCATTAGTTACATTGAGCAGATCCACCGAGGAGTTAAGGGATTTGTCCGAGACCTTCAAGGCAACCCCATTGCCAATGCAACCATCTCCGTGGAAGGAATAGATCATGATGTCACGTCCGCAAAAGATGGTGATTACTGGAGACTGCTGGTACCTGGGAACTATAAACTGACAGCCTCCGCTCCTGGCTACTTGGCAACCACTAAGAAAGTGGCAGTTCCCTATAGCCCTGCCGTTGGGGTTGATTTTGAACTGGAGTCCTTCTCAGAAAGGAAGGAAGAGGAGAAGGAAGAGTTGATGGAGTGGTGGAAAATGATGTCAGAAGCTTTGAACTTTTAGCCCAGCTTCTCTTCAGCTGCTTTTAATGTGTCTATATAATGTAGTGTGACGTACTGTGGCCATATTATCCCAGGTTGTGTGCAGTTACTATTTAATATTGATTCATTTTTATTCATTTGAATATTAAGCAATATTACTTAAGTAGATGCTTAGGCAAACAAAACTATAAGAACCTTATTTCATACTCTCCTACGTAGTATTTGCTTTCCAACATATCCTACAGGAAGGAGTGTAGAAAGGCTTCATGTGATCTTGCCATCTTAGACAAATACAATATTCTAGGTGTTATTTACAATACAGCACTTTTTGAAGAATTCCAGCTTTTACAAGCTAGTAGACTTCTTCTCATGTAATTGGTAAACATGTCACGTGATGAATGTGGTTGAAAAACCAGTAGCCGTTGCCTGGAGCTGGCACCTGCTGCTAGACTTGATCAGTTCTGTGTAAGTTACCATTTGCCTCTTGTGCTGCTTAGCCACATACGCATGATCTTGTGAGTGCATTTTCAATAGAAAGAAAATTACACATGTTTACTAAGAGGCTTAGTGAAAGGGTCAAAGCTGCCTTCTTGTTTATACAAACAGGAGCAATACTGCAATGCTGCTCTGCCTGTCATTGCTGAAGAACATAGGGTTTTCTCTTGGTTGCGTTCTGTATGAATAAAGGTTACAAAAGACTACAAAAAAAAAAAAA
>contig_427 Average coverage: 16.87
ATCAACGCAGAGTGGAATACCAGTTTGCTCTTCAGAGACCACTAACACTTAAGAGAAGGAGGAAGCATGGCAGCAAGAAAGTCATAGGTCTTCAGGTTGCAAGAGAACTGAGCAAGTTTGCAAACTGAGAGCAAGGGGCCAGGCGACAGGGACATTTGAAGATTGGGGGATAAGTAGCAGAGCTGATGGATCCAGAAGCAGGAGGAGAAGAATTGATATACAAGGGTTATCATAGGCTGAAGAAGAAATACTGTTTTCAAGGAGGCAAGAAGAAAAAATGAGATGGGAGAGGAAAATGAAATGGGATAATAATCTCTCTTTTTTCTAACAGCAATACTCATTGATGCTAACGGTACCTCTCATGCAATGGTTAGGAATGTCAGAGAGTCACACTACATAGGTCTATGTTCCAGTAATTGCATGTGGGCTGGTGTGTGTATACGTAAGGACTACCTTTGCTCTGTCACGTAGATTTCCCTACAGGTAGACCTGGTCAAAAGCATATGAACACCCAGTTGCTTTGATAGCTGCATTTTCAGTGCAAGTTAGTAACATGGCTTTGTGGTTTACATGGTAGCCTTGTATGAGTGCTTAGATGGCCTGTGGTCTGGAGAGACTGAATCACTTTCAGAATATTGACAGTGTCAAGCTTTTGAATACAAAAAAAAAAA
>contig_429 Average coverage: 46.56
GGAGCAGGCACAGATGAGGGCTGCCTGATTGAGATCCTGGCCTCCCGGACCCCAGAGGAGATCCGGCGCATCAACCAGACCTACCAGCAGCAGTACGGCCAGAGTCTGGAAGATGACATTCGCTCTGACACGTCATTCATGTTCCAGCGTGTGCTGGTGTCCCTTTCAGCTGGGGGCAGGGATGAAGGGAATTACCTGGATGATGACCTCATGAGACAAGACGCCCAGGACCTGTATGAGGCTGGAGAGAAGAAATGGGGCACAGATGAAGTGAAATTTCTGACTATTCTCTGTTCTCGGAATCGAAATCATCTGTTACATGTGTTTGATGAGTACAAAAGGATATCCCAGAAGGATATCGAGCAGAGTATTAAATCAGAAACATCCGGTAGCTTCGAAGATGCCCTGCTGGCTATAGTAAAATGTGTGAGGAACACACCTGCATATTTTGCTGAAAGACTTTATAAGTCTATGAAGGGCTTGGGCACCGACGACAACACCCTCATCCGCGTGATGGTGTCGCGAGCGGAGGTCGACATGCTGGACATCCGGGCCAACTTCAAGAGGCTCTATGGAAAGTCTCTGTACTCGTTCATCAAGGGTGACACATCCGGGGACTACAGGAAGGTGCTGCTTGCTCTCTGTGGAGGAGAAGATTAGACTCACATCCCACCAGGATAGCAAGATTCTCACCACCTTGACATTGTGTTTTTTTAACCATCATTTTTCTACACTGCTATTACCATGATCTCAGAATGTTCATTTCCAATTACGACGCCTACAGTTGCCTCCTAGGGTATAGCCTGTCTGTATTATTATTCATCTGTAATTAGTCATGATGATGCTTTAAAGCTGTACTTGCAGTTCAAAGCTTTGAAGACCTACGTGGAAATTTAAAATTAGAAATAAAAACATACGCCCTGTTTTTAACAAATTACTTCCTCATTTGTGCTCCAGATAAATTAAATATACTAAATTATTCCATATTTCCTTTTTGGTGAAAACCTTTCAAAATGGAAGGCTCCTAAAAACAGCTTCTTCCCTAATCCTATTGTTTCAGTGGTAATTTATTCACTTGAAATTGTGAGAATAAGTAAAAATAACTATCTAGTTTTCTCTTTTACAAAATCATAGATTGAAAGCCCATATCTACCTTTTTTTAAGGTTTTATTTGTCGTGTTAGTTGGCCTGTACCAAGATTTCCTTCATCCCATGTTTGATCACTTTCTCCTGATTGAAGTTCACTAAAACCAACTAACTTGAACAAGTTAAACCGCCAGTGTGGTTATACAGATCATATACAGCTGATTATTAGACATGAATGCTGCACATTCCACTATATTATAGTAATGTCTTAATTCAACTTAAAGCAAATAGAAAATAAATGAAGCTTCAAACTTGGTATTCTGTAATGGTGAAATGCTCTGAAGTTAGAGAAAACTTCCTGGGCTCAAAATAATCTTTAAAACTTTTTGTGATTTTGCTGGTTTGTACTTATATCTGCCCTATGCCTTTCCTCTCTAGAATCATTTAGAAAGTATGTTTAGAAATCATTTGAAAGTTCAATTTGTATACAACCTGAAAAAATAATTTTAATAAAAAAT
>contig_431 Average coverage: 31.35
CAACGCAGAGTACTGGTTTTTTTTTTTTTTTTTTTCTTCACATAGTTTTTATACCTGGGATGAGGCTGAAATAAAACAAACCAGCACAGAACTCTTTAGTTAAAAAAATAAACAAAAAGAAATAAAAACTTGAAACTTCATTATTGTGAGAGATGATCGAATAAAAACCAATCCTGTATGAAACAACACATTTCTAATTACATTGACAAATTCTATGATCTATGCGCCCCAAATTCCACTATCAGAAGCTCCTGATTTAAAAAAGAAAATACAGACACAAAACCAGGACAGTCCGTCAACAGAAAGATTTGGTTCACTTGGGCATGTATGCTGGCCTGGCTGCTCAGCGGAGAGTGACCAGCTCCTCTGCAGAGGTAGGATGGATGGCCACCGTGTTGTCGAAGTCGGCCTTGGTGGCTCCCATCTTGACAGCAACGGCGAAGCCCTGCAGCATCTCGTCACACCCGATTCCTTGCATGTGGATCCCAACCACCTTCTCCTCCTTGTTGGCACAAACCATTTTCATCACACATTTTGTTTTCCTGGTGGTGACCGCGTGATACATTGGGGTAAAGGAGGTAGAATAGGTCTTCACATTTTCTTTTCCATATTTAGCAATGGCCTCATCTTCCGTGAGTCCCACTGTGCCAATGGGAGGGTGGCTGAAGACCACAGTGGGGATGTTGTCATAGTCCAATTTGGAATCCTTTTTGCATTCGAAGAGTCTATGGGCAAGTTTTCGGCCAGCAGCTATTGCAACTGGGGTCAGAAGGGCTTTCCCACACACATCGCCGACTGCGTAGATGCCTTTGATGCTGGTGTTCTGGAACTCATCCACTATGATGTGACCCTTGTCATCGGTCTGAATCCCCACGCTCTTTAAATTCAGGCCCCTAGAATTTGGGTCCCGCCCAATGGCCCAGAGCAGGCAGTCAACATCTGGAATGACAGCTGAGGTGGGTTTCCGACCAGGAACCGCAGTGACTGTGGAGATTTCCAAGCCCGAGGAAGTCTGTTTAACTTCCTTAACCTGGCAGTACTTGAGGACTTCTATGCCGGCATTCTCCAGCTCTTCAGTACAGTTGGAACTGATGAGAGAATCAAAATTCCTCAGCACCTTATCCTGCCGGATCATCAGTGACGTCTTGGAACCCAGGGCTGAGAAGATTCCGGCGATCTCCACAGCAATGTAACCGGCACCCACAATGACGCTCCGCCTGGGCAGCTCTTCCAACTGAAAAAATCCATCACTGGTGATCCCCAGGTTGGCGCCAGGGATCTGGCTCTCGTGCGGAACCGAGGGCACACCCCCCGTGGCGATCCCCGCGTACTCT
>contig_432 Average coverage: 45.30
AGAAACAACTGTTGCATTCAATAAAACTGGGGTGCCTAATGCTGTTGCCTTGGAAATAAAAGTCGAGACGGGATCTAATTTGACATACGTACTAGCCAACATTTTGGCTAGGTGAATAAGTTTAATGATGCTTCCTAAGGGTAATGGGATCAGTTTAGCAGGCCACAAGTTTGACAGAATTGCAACCTCTGTTTGGATCATAACCAACCTGTTTGGACATTTAGCAAAAGATTCTTGCTGTTTAGCATTTAAAATGTGCTTATCATTTGTACCAGTTGACCTTTCCTGAAATCATGCAGTACTGAGTTATATCCTAAGTCTGTCCCATGCCAGAATCTTATCAGTACACAAGAAATTTAGAAAATGTAGGTGCCAAGATACCCAGCACAATACTTGTATATTTACTATCATACAGAATTAAAATCCCATGAACTATGAACTCTCGACCTTATGTGGTTTCTTCCTTTAGTCATTTCAGACATGGGAAGTAGGGACTATCTGGTTATTTGCTTGCTTTTACTTTATGTTTACATCTCCCGCATTCCTACCAGTGTACATCAGGTTTGCTTAACCATTGATTTCTTTTACCAATTATTATTTAATATGTTTCTATAAATTTATTTTTTGCTGTTAATAGAAAACCTCCATTTGGAAAATCTACATTGTACAGAAGCACATGTCTTTAAAGTCTTCAGACAAAAAAAAAAAGCCTTACAGTTCATTTAATGTTTGCACTCAGAGGTGCAGCTTAACAGGGAGGGCCTGAAAAAAAAAAGAATGGGAGGGGGCTATTAAATATTTTTAGTAAAATGTTGCCTTTGTCTTGTGCGGAACATGTAGAATATGCTCTTTAATTTAGTAAATATTTTTTTAAGAGGTAGAGATGCTTTGTTGTAGCTTAAAATTCTTAATCATAAAATTTCTGAAATTCCTGTAATTTTTCCATACTTATCAAAAGTTGTTTACCAACTTACTTTGTTTGAAGTGTGATTTTTTTTTCTTCCCAACCTCTTGGCAAAAAAAAAAGTGGGTTTCTGCTTATGGTTTGAGCAGACATCTAATATTTTATATGCCTTTTGAGCTGTGTAACTTAATATTTGAATACTTGATAATTTGTTTTATTATGTAATTGATAAAAATGGTGATGTGTATTAATGTTCAACCATATATTTATACTGTCTGGGAATGTGTGGTTATAGTTCTGTGGGAGAAATAATTTGTCAGTGTTCACCAGCTTGTAAAAACTTAGTGCGAGAGCTTAAACATCTAAATAAATAATGAAATGCATTTATCATTGAGATTGTTTTGCTTAAACTTAACTTATTTTGCAGATGAAAATGAATTGCACTTTGCTTAATGCCATTCAATGTAAAGTGTCCACAATTTTTTAACAAATGAAAAATCAATTGAAGTGAGCATTTTAGCAAGCTTATAGACAAAGCCTAGTGTGCACTGTTAAATACTAAAAATGCTATTGTAAGCTTTTTAAGGGTATAGATAATTTTGAGTCAGTTGTGTACTGAAGAGCATAATAAAGGAAAGCCTTGATTTTTTTTTAAAGCTCACTTGCATTGCTAGTGGTGTTATAACCTGTGAACCTCAGTTTATTCAGTTACAAATTAATATTTCAGATTTTTAAATTTAAATTTTTATCTGACCCATAAATACTAAGTATCAGTCATCTAACATGTACTTTCTAGATAAAACAGATAGTTAGCAAATACCAGTTTAAAAGTGTAGAAGACTCAAAATTGGAGTCAGAAGTGGTCCTCTACCTTGGAGTTGTAAGGAATTTACTTCACTGTCATGCCAGTATATTCCATCCTTGAAATTTTCCAGTGCAAGAATAGAAGCCTGGAGATCCTTGAGTATTTAAGTCTTTGTGATTCGGCTGAGTTATTAACCTTGACGGTTTGTTTTTTACTATTTTTTTAATGCAACCTACTTTTAAGATCATTTTATGTGTTTAATAAATTATACACTATTACTGCACAATCCATAAAACAGCATTGTATTTATTGAAAGAGGAGATGCCATCATGATTAATGGGAAATATCTCAAGTTTGAAAGGCTGAGTTAATTGACAGTGTTGGTTTTAATATGGTGCTAAAAATCAATTTACTTTATAAACCTTATCTGTACAATATATAACATGAAATTTGCTTTTTATTCAAATATTTTGTATCTTGTAAATACGGCTAACTTCAGGAATATCTACAATATTAATACATCCTGAAGAATTTCTTTTATTTAGTAAGAATTGAAGGAATTATGAGTTGAGTTCCTAAATACAAAGTTTGACCAACGGGTTTGTATACCCTGATGAAGATGTAAATAACTAGTTGTCTAGGCTTGTCTTTAGAAACCATAATGTTGCTGGTGTAATTAATGATGTTACTGAATCATAGCAAGAGAATAGAATCTTTCCTGGAAAGAGAACCCTAGAAGTAGGTGCCATTGGTAATTCCACAGTGCACTGCATCGTGATTGATCTTTATTGCTCCTTTTCCTTGGGCAGTGCTGTCCCATTTCTACACGTGTACCCCACTCTATACTTAAAAGCAGCCTAAGTAGGCATGCCATCACCTACTCGCATCCTCCCTCCAGAGCACTTGTGAACGCTACTGTGGTTTCAAAGTTCGGCTGTAGAATCTCAGATCTGCTGTTCATCTGGCAAATGCCTGCTGTTTACCAGACTCACAAGCATTGCAGAGGAGTATCCCCAGGCACCCAGAAACTCCACCCTACCCAAGAGATTGCTTTCTCAAGGAGATTCAGGAAATGTGATTTAGTCAGACTGCTTTGAAGAGACGGTGCATTTTAATATGTAAACAGTGAAGGTCTTTTAAAATAGTATCTGCGGAACATGTTTATACTCTACTTTG
>contig_435 Average coverage: 47.43
ATCTTCAATTGAAATCTGGTCAAATAAAAATAAAATTCCTACAGTAGAGCAACCTCATCTTACTTTATTTCGATTTTTAGAGTGGAGAAAAGACTATCTTAAGTATCGATCACATCATTTTGCATTTTTATTCGCACTTGGGAAACACCATGCGCTTCTAGGAGCCTCGCTTCCAGAGAAATTGTGTGACAAGGACTTTGCAGCAGGAGTTGCTCTGTATCCAGAGGGTTTTTCACTGGAATCATATACTATCATTATCGTGCAGTTGCTTGGAATTAGTTTGGGATTAAATTATGACAGTACTGACAGCTGCTACTGCTCAGGAGATGTTTGCGCAATGATGCCAAAAGCAATATTTTCAAGGGGTATCAAGGATTTTAGCACCTGCAGTTTGGATGACTTTAAATCTATCACTTTACACTCTGATGTTCAATGTCTCTTGAACAGTAATTACAGTCCTTTTGAAAAGCCATTTTACAAACAACAAAACCCAAGGAGAGTGTGTGGCAATAGTATAATTGAACAAGGGGAACAATGTGACTGTGGCATTGCAGCGAACTGTACACATAAAGATTGCTGCGATCCAAGATCTTGCACAAAGATAGCTGGCAAAGCCTGTGGCTCTGGAGAATGCTGTACAAAAGATTGCAAGATAAAACCAAAGGGTGTGTTATGTAGGAAAATCGAAGATAAACAATGTGACTTCGCTGAGTATTGCAACGGGGAGAACCAGACCTGTCCACCCAACACGTTCATGCGCAATGGGGAGTACTGTGATGATGGCGAAGCTTTCTGTTACAATGGGCAATGCCACAGTGCCACAAAACAGTGTAAAAAATTAATTGGAGGCGATACTAGAGGTGCTCCATTTCCGTGTTATGATGAAGTAAATGCCAGAGGAGACAGATTTGGAAACTGTGGCAGAAACCCTTGTGATTTTCCAGATTTACTATGTGGCAAATTAGTTTGTGTATGGCCACACAAGTCATTTGTATCACGTACAAATTTATCTGTAATTTACACACATCTACATGACGAAATGTGTGTATCAACATATAAACCAGCCGCCAAACCACAAGATCAACCTACTCTCACAACATACAATACGGCACAGGACAGAGATGAAACATTTGTAACTGACGGCACCATCTGTGGTCCTAATATGCTATGTGTCGGGTTTTCTTGTAAAGTAGTCAATTCACTGAAAAATATAAAACTTTGTGAAATGTCGGACCATTGTGGCGGTAATGGGGTTTGCAACAATTTTAATCATTGCCAATGTAAGAAAGGATTTGCTCCTCCTAACTGTTCAGCACGAGCAGGAGAGTTTGGAAGTGTTGATGACGGTCATTTCCGGACAGGCGGGAGAAGTGATATTGTTGGAAGGCACGCT
>contig_436 Average coverage: 74.80
GAGTACGCGGGGGGAAGCTCGGTGGGTGTTTCTCCAGAAGTTTCCCCCTTGGGCGGCGGCGGTCGGTTCTGGAGCCGCGGTAGCCACGGTGACAACCAGGGATGGCGGCAGCTGCAGGAGGACCTGCAATAACTCAGACGTTTCCCCAGACCTTCCCAGATGCTCTGGTGGACGAGAACCCCCAAGCGGCGTTAGAGGAGCTGACAAAGGCGTTGGAGCAGAAACCGGATGATGCACAGTATTATTGTCAAAGAGCTTATTGTTACATACTTCTTGGGAATTACTGTGATGCTGTAGCTGATGCAAAGAAATCTCTCAGACTTGATCCCAATAATTCCACTGCTCTGCTGAGAAAAGGGATATGTGAATACCATGAGAAAAACTATGCCGCTGCTTTAGAGACTTTTCTAGAAGGTCAGAAGTTACATAGTGCAGATGCTGATTTCATTGTCTGGATTAAAAGATGTCAAGAAGCTCAGAATGGATCAGAATCTGAGGTGCCTGCATCCCAGCGGACTCAGTCAAAAATCAAGTATGACTGGTATCAAACAGAATCTCAAGTAATCATTACACTTATGATCAAGAATGTTCAGAAGAATGATGTAAATGTGGAATTTTCAGAAAAAGAGTTGTCTGCTTTGGTGAAACTTCCTTCTGGAGAGGATTACAGCTTGAAACTGAGGCTTTTTCATTCTATAATTCCAGAACAGAGCACATTTAAAGTACTTTCAACAAAGATTGAAATTAAAATGAAAAAACCAGAGGCTGTGAGATGGGAAAAATTAGAGGGGCAAGGAGATGCACCTCAACCAAAACAATTCATAGCAGATGTAAAGAACCTATATCCATCATCATCTCATTATACAAGAAATTGGGATAAATTGGTTGGTGAGATCAAAGAAGAGGAAAAGAATGAGAAGTTGGAAGGAGATGCAGCTTTAAACAAATTATTTCAGCAGATTTATTCAGATGGTTCTGATGAAGTGAAACGTGCCATGAACAAATCATTTATGGAGTCGGGTGGTACAGTTTTGAGTACCAATTGGTCTGATGTAGGTAAAAGAAAAGTTGAAATCAATCCTCCTGATGATATGGAATGGAAAAAATACTAAATAAATGAACTTGACACCACTGTATTGCAAAAAAAAAAAAAA
>contig_437 Average coverage: 14.93
AGAGTACGCGGGGGGGAACCATGGAGTGCTAGGCTACAGAGACTCAATTTTATTCATTAGATACTTGGAAACTTGTTATGATCTTGGGTCAATGTGATCATATCATCAGTATTATTGTAAAAAGCATGTAAAATTGTTCTGTTGATTGAGGACACAGTGGATTGGAATATAGGCAAGAGTAGAGGGAATTAAATGATCCTACTATGTATTGAGAATTGACTCAATCCATGGCCAGGGATATCTTTATTAATTATATCCACCACTTCATGAAGTACGTACTGGTATTAGTCATTTAATTGTTCTAATGAAAATCAAGCTTGGACTCTAATACAGCAAACTTGTGCCCTAAAATACTAAGAATGTGGCATAGTAATGAGGACAGCTTGAAAGATGGGGTGATGCTAATGACACTATAGGGAAAAATGGATGAGGTGTATATTGTGAAGGAAGAATAGATCAGGCCTGCTAATGTGCTGGATTTAAGCGACAAAGGAGAAACATTAGCCTTCATTTTGTCCTGAATGATTTAAAACATTTTTAAAGAAATAACCAAGGAAACATTGGAGAGGGAAAAAGGAATTTAGCTTCAGGTATGTTGAGTTCCAGGTAAGAACGAACACTGATAGTTCAGGGCAGCGATGTATCCTCTCCTAGGACATCACAGATGTCATTTCTTGGCCAGAAACTTGTAGGTGGAATTCCTCAGGAGGCAGTATGGAGGTCAGACACATGAAAGACATGGGAGGAATCTGTATGGAAGTAACAGCTAGGACCCGCAATCATCTGCAGGTAGTAAAGGAGAGAGACGAAGGATTGGGGCTTAAGAACAGCCCAGAAAAACATCACACCTGTCACAGAGAGACATACGGACTTGAGGGAGAGCCATGCCACTGGTGTGCCTGCATTGGAGTCATTGTTGGAATGTTGAAACCGGTTCTGTCTGCAGCATTGGTCTAGATCAAAGGAAGGAGCAAATAACAGAATGAGAGGGAGCAAAGAGCTTCAGGTGACGGTGAGTCAAGAAGCAAGATCCAGGCTTATATTGAGAAACGTGATGTGGTCAAGGGACACTTCAGGAAAAGGCCCAGCTCAGAGGAGGACAAGACCATACACCATTCTTCTTATTTGTCCTCCTTCACCCACCACAGGCATAGCCTTTTCATCTTGTGGTGAAGGCAATCTCTCCCAAATATTTGGTTTTGTTTGTTTGTTTTACCTTCAACTCATTTTATTTTCTTCCTTTCCTGCCTTTTTTTTGTTAATGATCAGTCATCTCCAAAAAAAAAAAAAAAAAACTACCAGTACTCTGCGTTG
>contig_439 Average coverage: 19.21
CTCTTCAAGTGGAAATAAAAAATAAAATTTGTCTATTTACTATTGAATACACATAGGATTTCAATTTTTTTTGTTATACTGAGAAAAAAAGCTCTTTTGTGTTGGGAAAAATAATGCTTCAAAAAATAATTAGTAGAAAAACCCACCAGTATAATGTTTGTCCTTTCAATGCCAGCACAGATTTGGGAACATACTGAGGATGAAATAACAGACATCCACAGGTGAAATGTACAAGCGTATTTTAAAGAAATCTTTCCTTGTGATTGGAAATAGTTTTGAAATGAAGTAAACTGATTGGAAGTTGTCACAGCTGCTTTTGTAAATTATGCCAAGGGCATTATTATCCTCACCCCTAAATTATGAAAAAAATAAAAATAGTATTTATAATGTGCAAGACAAATATGAACTGAACATAAAATGTTTCACATTTTGATCTAGTCTAAAAATTAATTAATAGCTTGATCAGACTAATGAATGGAATGTTCGCATCCTCAATGATTAGCCAATATAGATGCATTCCAAAGTCCTTCCTGAAATGGGAAAACTCAGGTGGCCATTTCCACATTCCCTATGGGAGGCAATGGGTAGGAACTCACAATTGAGACAACTGCATTCCTGATCCGCTGATCACCCACTGAGCTCTCTGGCGAGATGAAGGTCAATGTAACAGTTTTTGTCCCAAATTATAACCAGTGATCTAGTAAACTGCCATCAGCCCTATTAATCACAATGCATTAAAAAATTCCTTGCAATCCTGCAGAATTAGGCATAAGTTGTTGTAAAATAAAAAACAAACAAACCTGTTTTGTCAAAACTGGCAGTGTAAAGAAGGCAGCACTGGAAGTGTCTGAATCATCTGTAATGCCAAGTACCCTCCATAAACTCTTAATGCGGTTAGGCTTTGGGACCCAATGTTTAAAATCGCAGATGTATACATTTTTCTCACAAAACCTACGATCTTCACTCAGCCAAGTTGAACTTCAGCTTTAGCAATTCTTATTCAAGCTATGTCTCTGGGTCTACAGGACAGTATTAATAATTCAAACCAAACTAACAGACAAGAGACCACTTAGGTTTAGTGTTACCATAGCAGCCTTTTATAAGTTTACTAACAACTTTAGCCTAATCCCAATAAAGCCTGATAACAGTCATAAGAATTCATTAGGAAGTTTACTGGGGGGTACCATTATACCCATGCCTTTACGAGTCCATATAGAGATATAGTATTTATCTATATATATATAGTTAAGAGTGAATTTGGATTGCCTGAGTAACAGCTGTCTGGCAAACTGGACATGATGGCGTTCTCTTTTCACAGATCTTGTTGGCACATTCCATGCAGAAGAGGTTGTGGCCACATGGAACAAGGGCAGCAATAACTTCATTCTCAAAGCAAATCACACAGTCGTGCTTTCTTCTTGATTCTGGAGGTGAGCTAGAGGTGGAACCACCATTGGAAGAGGAGTAACTATTGGTACCATTAGAAAAAGCAGGGATGTATATTGGAAGGCCAACATGGTTGCCTGTACTAGGTGGGTCGCTCCTAACCCTCCGAGCAAGTGGGTGTTCTATGCTCTCAGGAAATGTAGGAGACAGACGAGGAGTAGATGGCTGACTTCCTCTACGCTGAGTCTTCATGTTACCAGAAGGATCACTCCCAAAGCTAGAGAGTGGGTTAACTGGTTCAAATGGAGTCCAGATAGTTTGAGCAGATGTTGGTAAAGAGTCAAATGCAGGAGAGTCGACTGCAAGATCTTCTGAGCCCACAGATGGTAGTGTGTCTCCAAACCAGAAGTTTCCTGTGCTAAATGGGCTTGTCGGACTGAAGTCAGCCAGCCTATTGCTTCCAAAGTAGGAATCTGTGGAACCACTTCCTAGAGAACTGGAGCTATCATTTCGATAATTAGATATCATTCTTGCACGACTAGGAGGAACTGGATTGGAGGAGAGCCACGCAGAGCCAAGAGTGCCACCTTCAAAGCTTACATCGGTACCATTGTAATGGAAATCATTCTCTTCATTGAGCTCTATATAGTTTCCTGTGCGCATGGCAATATGCATTTCTATTTCTTCCCGGGCTCGGTCTACATTTTCTGGCATTCCCGTCACCTCGAAGACAGGCTCCTTATCTCTGCTTGGAGTTACGATGTAGGTGTGGGTTTGCTGCTGAATTCTTTTAATAGTTGCTCCTTTGGGTCCAACCACTAGCCCCACCACACGATAGGGGACCCTGACTTGAACAGTGGTCTGCCCAGGCAGATTAGGACTACAGGACAACCCTCCCAGGGCAGGGCCATTTTTGTTTCGAGATGCACGAATCATGGAGAAGTGTTCTGCAGCTGAGAGGATTTCTCTTTTGGCCATGGCAACATCTTCTTTCCGTCCAGTGACAACAAAAATGGGCTCTTCACCACGAACAGGTGTCTTGATATACGTGTTTGTCTTGGCTCTCAGTGCTTTAATTTTACAACCATTGGATGGGCAGGCTGTGGAGGGTGAAAGCCAGGCTGTTCT
>contig_440 Average coverage: 20.17
AAAACTTCCCTCTGTCCCGTGTCTGTGTCTTCCTCCGTTGAGCTTCTTTTGGGCCAGGAAGAGAAAACTCCAAAAAGGATTGTCCCAGTTACTGTTTGTATCCTCCAGTTAGCATTGCCAGGAAAACCTTCTAAAAACCACGTCCTTAGTTCCATTGGTTCCTCCTGCCTCTTATGTCACGATCTGACCAAAAGTCCTTCGCATAGAAGGCCAGTACAGGTGATGGCCACCACGTCGCCGACACGCAAGCGTCGAATTTTGTTTACTTGGTGTTTACCGGGAGTGAAGGCCCTTCTTGGGATCAGCTGCAGTTAGGCCATGCCATTTGCTCACCAACCTGTGAACCATAGGTAACTTCTGTGTTGGCCTCCCACAGCTCTGCTTCCCCTGGAGAGCATCGTGTCAAACCATTGCAACGTTGTTCATGTATGTGTTCTCTCTTAAAATGCGAATAAAGACTGCTTCCTTAGAGGGTACTCATCCAA
>contig_441 Average coverage: 140.27
CACGCCGCCGCAGTCCCCACCTTCAGTCCCGCGGCAGCTGCTGAGCCGCCACCATGGCGCGCGGGAAAGCCAAGGAGGAAGGCAGCTGGAAGAAATTCATCTGGAACTCGGAGAAGAAGGAGTTCTTGGGGAGGACCGGTGGCAGCTGGTTTAAGATCCTTCTCTTCTACGTCATATTTTATGGCTGCCTGGCCGGCATCTTCATCGGAACCATCCAGGTGATGCTGCTCACCATCAGTGAATTTAAGCCCACCTACCAGGACCGGGTGGCCCCGCCAGGATTAACACAGGTTCCTCAGATCCAGAAGACTGAAATCGCCTTTCGTCCTAATGATCCTAAGAGCTATGAAGAATATGTGGTGAACATAGTCAGGTTCCTGGAGAAGTACAAAGACTCCGCCCAGAAGGATGACATGATTTTTGAAGATTGTGGTGATTTGCCCAGTGAACCTAAAGAACGAGGAGAATTTAACAATGAGCGTGGCGAACGGAAGGTCTGCAGGTTCAAGCTCGACTGGCTGGGAAATTGCTCTGGATTGAATGATGAAACTTACGGCTACAGAGAGGGCAAACCATGCATCATTATAAAACTCAACCGAGTCCTGGGCTTCAAACCTAAGCCTCCCAAGAATGAGTCCTTGGAGTTTTCCCCAGTGAAGTATAGTCCGAATGTGCTGCCTGTTCAGTGCACTGGCAAGCGAGACGAAGATAAGGATAAAGTTGGAAGCATGGAGTACTATGGAATGGCTGGCTATGCTGGTTTCCCTCTGCAGTATTACCCCTACTACGGCAAACTCCTGCAGCCCAAGTACTTGCAGCCGCTGCTGGCGGTACAGTTCACCAACCTCACCATGGACACTGAAATTCGCATAGAGTGTAAGGCGTATGGTGAGAACATTGGGTACAGTGAGAAAGACCGTTTTCAGGGACGTTTCGATGTAAAAATTGAAATTAAGAGCTGATCACAAGCACAAATCTTCCCCACTAGCCATTGAATAAGTTAAAAAGATACAAAAACCTACTAGTCTTGAAAAAAAAAAAAACTGTCATACGTATGGGACCTACACTTAATCTATATGCTTTACACTAGCTTTCTGCATTTAATAGGTTAGAATGTAAATTTAAAGTGTAGCAATAGCAACAAAATATTTATTCTACTGTAAATGACAAAAGAAAAATAAAAATTGAGCCTTGGGACGTGCCCATTTTTACTGTAAATTATGATTCCATAACTGACTTGTAGTAAGCAGTGTTTCTGGCCCCTAAGTATTGCTGCCTTGTGTATTTTATTTAGTGTACAGTACTATAGGTGCACACTCTGGTCATTTTTCAAGCCATGTTTTATCATATCTGTTTTCTACTTTATGTGAGCAAGGTTTGCTGTCCAAGGTGTAAATATTCAATGGGAATAAAACTGGCATGG
>contig_442 Average coverage: 61.53
TTTTTTTTTTTTTTTTCTGTTGTTTCATATTGTTTATTAAGTTATTAATATGGACAATCTATTATGCAACTTTACAGATGTCTTTCAAAACCTATAGTAAAATATAGTCCACTCTCCAGTCCAGGAGAAAAACAACGAACAAGATCATTCTTACAGTAAGTGTAGCATAAGCACTCAACAATAGTTCCTTATTTCTATATCAAAGGGAACATTAAGATTTACCTCCTTTAGGGTCTGACCTTCCCTGAATTGTTTTCATAGAGTCCTAAGTCCAACTTGGTGCTCCTGTGGACACGAGCAGCATCTCCTGTTGGAGGGTTGGGATGCCTTTCACTTCCTGGGCAGCCTGTGCTATTGTCCTGTTCTCCTTCCACACTGGAGCCATTTTGCTTTTTAGGTCAAGAGCGGTCAAACTTGGGTACAGGGAGAAGGCAGGTGGGTCACAGGATGCTTTAATTTACAAAGACTGCATTTTAAAGTTCTTAAAAACCCTTTTGGTGGTGGTAGTGGCAGTGAAGATTACACTCTATTTCGCCCAGGGAGTCTTCCCATCTCTTGGATCTTTGCTTTCTTAGTTACTTGCTTCTAAGTGGAAGAGTGGAAGTGGACACTTAACAGTGACAGGTATGAGACCAGCAGTGGAATGAACTGGACTGGCTACTATGGCTTTTAAAACTTGCCTTTTTTTTAGTCTAAACAAGTTTATTTGTTCATCTTTCCTCCTATATCTTGCTAGTCCTAATAAGATTTAAAAGGACCAAGATGAAACTTCTCACTTGCAAACTGAATGAACAGTAGCACACACACACACACACAAATCCATTTTTCAGTGAGCTACACTTTCACCTGAACACTAGTACCAATTGAGTTTTAAAGACAAGTGCTTGACAATGTCGATTAACTGATGGAAGAAGATATTGAGCTGAAACTGCACATGTATCAGAAACTAAAATATAGGCAATAACTGAACGCTCTAGTGTTAGAGGTTCTTCAACTCCTAGTTTCATATTGATGTTGAAAACCTTTGTAATTTTCAGAGTATTAAGACAGCCAATGAAAAGGCATCAGAAACCTTAGTATGTCTTGCCAAGTTTTTGGCTATTTCAGTAGCCTATTGCTAGGAAAAAGGAGAAATCATAGGGTAAAGATTGAGAGCACTGGAATTTTATTCAATGTTAGGTACCAGGGGTTTGACATTAGTAGGTAAGATTAATGAGTGTACAGCCATACAATTTTTTTGGTCACTGTGCTTCTGAAAGCAACCAAAAAAATGGAGCTATTTATACTATTAATTTCATCTTAATTAGCTAGACAGGTCCTGCTGTATTCTTTGTTTCTAATTTACCAGTATATTATTATGTAGCTTACTGCAAGTGAGGAGCAAGTCATTATGTAGTACCAAGTTTATATCATCATAGGTTTGCAACATGCACATTCTAGTTACTGTAGTTCAAGCAACAGGAGTACAAGAGAACCATATTATGGGTGGAGACTTGTTTGACAAAGCCATGTTCACACTAACTATGTGTTTAGAAATCTTACTAGGCATGTACCTACAGCAGTTCTTCCATTGGTATGGGAACGTTACACGCATGCACAAGTGATATGGTAGAGAATGAAGAGGAGGGCAGCTGGACAGAGGACAAGAGGGGATCTCAGAGATAGAATGGTGGTACATGTCTCAGCTTTCCACAGTAAGTCTCTGCTCTGTGAGAGAGGCCTGTTGGGCAACACTCTTGTTCTCATGACCACGAAGTTTGGATACAACATCTAGGAAAGCCAAATCTTGAACTTCCTTGTGTAGAGACTCAGATCCCATGAGAGCACAGATCAGGACCATGGAATTGTATTTTATTTCAGGAGCACTTCTTTCATCTGCTAGCAATCTGTGTAGAATCTGTACAAGTTTAGCACTTTCTAGATCTTTCTCAGCAGTGCC
>contig_443 Average coverage: 29.90
GTAAAAGGGTTTCTACAATCACCACTCTGTGTCATGAAGGGAAGCAAATGGTAAATGGAGAAGTGAGTGATGAAAAGGTAACTGCAAATGTTAAGGCAGAGCACATTGAAGCCAAGTTCTGTGAAACAAAGGAAGATGTGCACAGTAGCCCCTCTAAGGACAGAAGTGTCATCATGGAGGGAAATGGAACAGAGACCCTAAGTTCTGTCATCACCAATATGAAAACAGGAGAGCAAGAGAAAGAAGGGGCCCCTGCAGGAAAAGACACAGGAGGTGCCATGGCAGGCCCAGAGACCCAGAATCAAAAAGGGCAAATAAAAGAGCCTGGTCAGCCGACAATGGAAACCTCTCTTGAGTCTTCCGAGTTGGCAAAAGCTCTCTCTGTAACAGGTGCTTTATCTACCACTGAGTCATGTACCACAAAAGCGGAAGACAGGTCTCTTAAGGCTAAGACAGATACCCGTCCACCTGTCATGGAGTGTCTTGAAAAGTCAGAGAAGTTCAAAAGGACTCTTCTTGATAAGGATTTGCAGAGACTGAGTCCTATACCAGAGGAAGTTCCGAGGAGTACTCTAGAATCAGAAAAACTGGGCTCTCCAGGCAAAGCTGAAACTTCACCATCTGAGGCCACATCACACTGTGACCAAATAGCCCTTGAAAATCAAGGGGCAGAAAGCCAGAATAAAAGTCCTGTTGGGGGTTGTTCTCTGGAAAAGACAGATGCTCTTAAAGAGGTTTCAGAATCCATGAAGGTGGAAATGGATAATCCGGACAATGCCCAGACCTCTGGCATAGAGGAGCCTTCTGAACCGAAAGGTTCTATGCATAAAAGCAAATTCAAGTATAAGTTGGTTCCTGAAGAAGAAAACAGTGCCACAGAAAATACAGAGATAACCTCTGAAAGGCAGAAAGAGGGCATCAAGTTAACAATTAGGATATCAAGTCGAAAGAAGAAGACGGAGTCTCCTCCCAAAATTCTAGAACTAGGACAAAAGCAAGAGAAGACAGAAAAGGAAGAAGAGAAGGCAAATATGGGTCGTACGTTAAGGAGGTCTCCAAGAATATCTAGGCCTACAGCAAAAGTGGCCGAAATCAGGGACCAGAAAGCTGATAAAAAAAGAGGGGAGGGAGAAGATGAAGTAGAAGAAGAGTCAGCAGCTTCACAAAAACCAGACAGAAAAGAAAACCAGAAAAAAATGGAGAAAGATACAAATTCTAAAATAAGCAAGGTAAAACCGAAAGGCAAAGTTCGATGGACTGGTTCGCGGACACGCGGCAGGTGGAAATATTCCAGCAATGATGAGAGTGAAGGGTCTGACAGTGAAAAGTCATCTGCAGCTTCAGAAGAGGAAGAGGAGAAGGAGAGTGAAGAAGCCATTGTTGCAGATGATGATGAACCATGCAAAAAGTGTGGCCTCCCAAATCATCCTGAACTCATCCTGCTGTGTGACTCCTGTGACAGTGGATACCACACCGCTTGTCTTCGCCCTCCTCTGATGATCATCCCTGACGGAGAGTGGTTCTGCCCGCCTTGCCAACATAAACTCTTGTGTGAAAAATTAGAGGAACAGTTGCAAGATTTGGATGTGGCCTTAAAGAAGAAGGAGCGTGCTGAACGAAGGAAAGAACGCTTGGTGTATGTTGGTATCAGTATTGAAAACATCATTCCTCCACAGGAACCAGATTTTTCTGAAGATCAAAAAAAAAAAAAAAAGATTCCAAAAAGACCAAAGTTAATTTACTGGAAAGGAGGTCAACAAGAACACGGAAATGTATAAGTTACAGGTTTGATGAGTTTGATGAAGCAATTGATGAAGCTATAGAAGATGATATCAAAGAGGCTGATGGAGGAGGAGTTGGCCGGGGAAAAGATATATCTACCATTACAGGTCACCGTGGGAAAGACATCTCTACAATTCTGGATGAAGAAAGAAAAGAAAATAAGCGACCCAGAGGGCAGCAGCTGCTCGTCGGAAGAAACGCCGGCGACTGAACGACCTCGACAGCGACAGCAACCTGGATGAAGAGGAGAGTGAGGATGAATTCAAGATCAGTGACGGATCTCAAGATGAGTTTGTTGTGTCTGATGAAAACCCAGATGAAAGTGAGGAAGACCCACCATCTAATGATGACAGTGACACTGATTTCTGCAGCCGTAGACTGAGGAGACACTCCTCACGGCCAATGAGGCAAAGTAGGCGCTTGCGGAGAAAGATACCCAAAAAAAAAAAAAAAAAAACTACCAGTACTCTGCGTT
>contig_445 Average coverage: 104.29
ACATACATCCCCTTGTGCGATCAAAAAAGAAATCGTACGTCGACTTTTCAATTTTCACAGCCTCAGCCTAGCGAAAATGGTCTATGGGATAAACAACTGATATTTGTATCTTAAAATCCAGATCGGTCACATAAATGCCACGGCATTCTGAAGTTTTGATTTTGATTAACATTGACAGGATTACTGTGTGTTTAATTTTTAAAAACTGAACACTGTGATTATGGGGCTTTATAATTTAGCAGAACTCTTACTGGTAGAAAAAAAAATAGACCTGAATTATGCATAACTTTTTGGAGAGTTGAATCTGATACAAAATGGTCACAAACACAATTCCATTGTAAAGTTGTACAGAAAGTTATAGAAATTTATTGTGATGCCAGAACTTGGCTGGAGACACCCACCATTTGGCATTCAAATTCGATGGTAATTCACAGTAACTCTGCCTGTTCAGGGTTTATAGACATTTGACTGGTTTGGTCTCAAAAGTTCATGACCACAAATGTCTACAGTGTCATCCTCTGAGGAAACTCAAAGCCTGGAATTGGAATTCTTTGTGGCAAATAACTGGGTTGTGACATTGCAGAGGGTCCAGTACTCCTATGACTAAACCCATTTTTCTACAGCAATATGTTACCAATTTGTCACTTAGAAAATGGTGGAATCTGTTTTCCTTGTAACCACTTAGCTAAATAAGAAGAAAAAAAAAAGCCGTGTATCCTATGGATGGCCTTACCTGTTTCCTGGATGATACAATTAGGAATACTGTTCTGTAGAGATATCCTTTCCCTGGAAGAGGCCTCAGTCTGTGGGGTCTTCCCGGTTGGGGGCTCACTTAAATGTTGAAATCAAAACACTCTTCCCCTACCTCTCTTGACTGCTGACCTTGCTATTCTCCCTCTTTAACTTCCGTCCTTCTGCTTCCTTTTACATTCTTTTCTTCCTGAGTTCTGTTTTTTCATTTTTGTTCACTTCTTAATCCCAAATGAGCAGAGGGTGAGAGGTGATGGTGAGCCAAGCCTTGCTCTGAGGAGCTTCCGGCACCACAGCCCTGTCTTCCTCCATTCCCAGCATGATTCCATTTGTCAGTCATATCAAGCTATGAATCCACAAAGTATTTTTCAGTGTCCATGACTTCTCCCCAAATCGCAGCCAGCTCTGATAACGCTTGGTAGTGCCTGTCTGCACCTCTGACTCGGTCCTCAGACAGGTTTGAACAAAGACCCTCTTGGTAGTGCAGGGAAGTTGCATGGACTCCGCACTGGGGAGCTCTGCAGTCTCACAGCACCCCCCGTCCACCCATGACATTCCACATAGCTCTAGGTCCATCTGTGTGTCCATCTGCTGGAACCAGAAAAGAAACTCATGCACTGATTTAAAACCAAAAAAAAAATTCTTTCCAGCTGAACAAAAATGTGCAGTTAATACTTTGGCGCTTGAAAATGCAGTAGTGAATGTGGAACCAAGCCTGTCTGTGTATCTGGTAGCTCTTTCTT
>contig_446 Average coverage: 43.92
TATTTTATTATGGCACACAGGATGGAGTATGACACAGTGATCTTTCTTCAACCAATTAATTCTCAAATCAGTCTGCTGTTTCCATTTGGCAAAAGTGACTCAGCACGCAGTTTGCATCTGTCAGACATGTACCATGTGCATCAGTCCATGTATACATGAACATAAATGAAAAACCTTGGTTTTGGGGGAGACTCCTCATCATTGCTGATAGCCTTCCAAGTCCAAATCCACAGCATCACAGTAGATAAAGAAATATTGTAACTGCTTGTTGAATAACATATATTTAACTAGGAATAGTTAAAGCAATGGGACAAACATTTTTAATGGAGACCACTTTGGTTTCAGGTAAAATTCATAACTGCTAAAATTATCTAAAAACAATTATTGAACACAGCAAGCTGGCAAAGCGTTCAAGGACAGAAGCGGAGCAGCAATTAGCAGCTTCATCTATATTCCACATCAAATGCAAGTGCAAGAGCTTGCATAACTTTACAGTGGATAGGGAGGGCAGATGGGACGTGGGTTTGATGCACTATCGAATCAGTTAAGCTATCGTTGAAATTCAGATACTTCTCAGTAAAGACACACAATACGATGCCAATGTAATGTACAAGTATATTATCTCCCCCTACCCCCCAGTGACTGATAATTATTTCATTACCTATGTCTGTAGTTCTGTAGTTCGCAAAAGGTTTAAAGATGTGTGGTATTATGGGCTATCTACTTGAGGCAACAAATTGAAGCTATCAACATATAGAATCATGAGCTCAGGATTGCAGGCAACATGTTTGCAAATAACCTTTGATATTCTTATTCTCCTCCTGAAGTCATATTTTGATAATTATTTATCTTCAGTGCATCCTTTGTTCAAGTCTCAACTTCTGCCTCTGATGGTCAGTTATGCTGTATTTTAAAGTATGGTTATGTGGGTGGGATTCATGTTCTACACATATTGCATTATCATTTGCTTTCCATAAAATATATATTTATCACATAATTTCAGAATAGCATATTAAGAAGCCATCTCTCAACCTCACACTACATTTTATGGAACAAAGTAAGTTGTTATTTATTGAACCTCTCATTTAATAACTTTGGTTATCAGTATAGATTTCGAAGGGAGAGATTTCATGATCCCACAGGATTCCCAATTAAGAATTTCAAAATATTGTCACTGCTAAAAATTTTGGCTTAAGAAAAAGGAATAGTGCACTTGTATACAGTTCATATTGGTGCCATCTGTAATATGTTTAATTGACTCAACAACAACAGCAAGAAATATGTCATTCAGTGTAACTTTATTTACTGTTTATTGCACATAACTCAAGGTCTTTAATTTCTAGCCACCAAAGGTTCAAACGAGTATTTTTCCATGAAGATTAACATTAACATAAATAGTTCATTGATTCGTGTTTGTTTTTTTTTATTGTAAACATCTGAATGGTTCACATTGCCATAGATCCTGAACTCATAAGCATGGACCATGCACAGGCTGGCAGCAAGCCAGAAAGCCACTCTGCAAGCAAACAGATACTCTGCATTAAGGAGCAAATTCATAGCACAACATTGAATGTCCAACCTAACTCATCTCAGAATTATACATATATTGACTTCCTAATTCATAGAAGATCTGGAACTCAACTGGTTGGTTGGTGATGAGGTTGACCTGATTGTGGGAGAATTCTTGCTGGAATAGGCAAGGGGACATGGGGCTCAATCTTTCTTCTTGGTTGCTTGTTCTTCTCCAGCACCCTCATCTTTCTTTTCATCCTCTTCAGCTTCTTTGGTTTCTTCTCCTTCCTCACCTTCACCTCCTTCTTCTTCTTCCTCCTTTGCATCTTCAGATTCTTCCTTGGCGGCTTCTTCTTCCTCGGCTCCCTCCTCTTCCTCTCCTTCTTCCTTCTCCTTCTCCTCTTCCTCGGCCTCTCCTTCCGAGGGAGGCTCGTCCTTTGCTTCCTCTGCTTTGGCAGCTTCTATGGTCTCCTCCACCTCAATCTGCTCTTCCTGCACGTGGCTGGTGTAGTAGGTCGGGAAGGAGCGGGCAGACAGCAAGTAGGAGCTGGTCTGTAAGCCGCCGTAGGCAGATCGGCCGAAGACCTGGGAGCTCTGGGAGTAGCCACTGGTTATGCTGCCCACGCTGGTGAAACTGAGCCGGGTCTCCTCACCTTCCAGGAGTTTCCTGTAAGCTGCAATCTCAATATCCAAAGCCATTTTCACGTTGAGGAGGTCTTGGTATTCCTTCAAGTATCTTGCCATTTCGCTCTTCGTGGTTCTCAGTTCATTTTCTAGTTTGTTGATCGTATCCTGCATAGCACTGATGTCGGCGTTCTGCTTATCTTCCAGCTCCTGCAGCTGCTTCTCCAGAGCCTCATTCATGCCCCGGCATGCTTCAATCTCCAGCGTCTTGGCCCCCCGCGTACTNNNNNNNNNNNNNNNNNNNNNNNNNNNNNNNNNNNNNNNNNNNNNNNNNNNNNNNNNNNN
>contig_447 Average coverage: 25.00
AAAACTGTTGCCTAAAATCACATGTTGCATGATAATCTATCAAAGGTTCAGATTTCTCCCCTGCAAATAGAATACTTACATTCTTACGTTATAAACTTATATTATATGTGACATTTAAGAAAAGTGACATTTATATCGAGTAAGAGTTAGAGACACCAGTGAGTCATAAACCCCATAATTCAGTTCTGATGTCAGATTCAGTTCATATCAAATCAATGAGGAATGTATGAATCTCTGACAAGAGCTGCATAGGGTGGGGCAAGAAGTCACATCATTTGGGAAAGGACTTTAATCCTGTCATCAGACATAGAAACCAGATACATCACTATGCAGATTTACTACACATTCTAGATTTCATGCCCAGTGCATTGTTGGGTGCGTAAATGGAACAACAAATGGGATGTAACGCACATGTGATGAGACAGAAAAGGGCGGTTCTTTCATAACTTACTTTTGAGGAATTTGCACGTTTAGCAGGGAGCGGAAACTTAAGTCATAATGAAAATTCTGCTTATTTTCTCACTTAGTTTCTGAACTAAACTTTATGTTAGATATACCTTTGAACATATCTGCTTTAAAACATGACATTTACAACGGTGACAACGCTGTTACATGCCTGAAAGCTGCCTTACATTTACTGTTATCACAAGCACATGCTTGTTCTAATGAAATCACCCCCACTTGGTTGTTGTTGTTTGGAAATATATTTTGGCCTCTGATTATTTTCTGGTACTTTCTGGGATTTTTGTTTTGTTTTTACTGTTGGTAAATGATTAAAAGTTCTTTAAAGG
>contig_448 Average coverage: 29.51
TTTTTTACTTTGTTTTTAATATTGCTTACACAGCTTCCCATGTGGGTCTCCAATCAAGGTGGAAGTATAGAAGATGATAGGTGGGAAAACATTGCAGTTTTTCGTCTTGTTTTGTTTTGCTCCTGTGTCTTCAGTGGGAGCAAGGGGAGGATGCACTCCTTGCTATCAAACTACATCAGCACCTGGGGATGGGGGACAGTCATTTGGTGACACCTGAGGGATCTTGATGTGGGAAAGAGTATTCTGAGGGTGGTACTTGAGTGGTTTTGATAATTTTAAGACACTGTCAGCTTGTCGCACCAGGATTGAGACACTTTTTCCAAGGTCTATTGGGGATTCGAGTCCACCTTAGTATATCCACAGGCCCAGGAACATGTTTCAAAGCTCATCCAGCAAAGTAGTCCAATCTGTTCTGCTTTCCATCCTCTGACAAGGCACACAGTGTTTTCTACTGGACTAAAGGAGCTGGCTGTCATGCCCTCCTTGTGTATCTGGGCATGTTAATTCATTGCATAGGCATCAGCAACTGAGGAGGCCCAGTTCTG
>contig_450 Average coverage: 77.29
TAGTTTTTTTTTTTTTCTGTTCAAAACAGATATTTAATATATTGTCCACAGGAAAGAGATTTAACTGATATATGCTTACGCTGGCTGATGTCTTATTTTACAAAGGTGACAGAAACACAGAAACAAAGGAAGCATCTAACATTGGAAATGTTCTTCAGCTTTCCACTTTGATGGTCGAAGATACCACACAGACTTGTGCAATGTCATCGTATTCGTATGTTCTCTTTAGGAATGTGTCTGTTAGTCTCAGGCCGGAGACACTTTGCAGTCCCTGGACGGAGGAGAGCAGAGTGAGGGCGAGGCAGAGGGAGGAGCTTGGATGCAGCTTGCCCAGCTGTCTTCCTGAAATACCACACCAGTGGATTGAACTGGTATTGCACATGTCCAAAACCAGATCCATAGTCCTTTCACTGCAGTTGGTTATTTTACAGGTAATGTGAAAAGGTTCTTCTAGGTTGACAGTATCTGGGATTGCTTCCAAAGACAACCTCACATCCCCGTAGCCTGGAGCCATTCTCTGAAGCTGGCTGGTCTGTAACCTTCCCCGCTCACCTAGATTGGTTTTCCACACTATATCCAGTTTTCCAATTACAGTTACTCCCTTAATGATGCCCGCTTTTTCTGCAAATTCCTTTTTGGGCTTTAGGCAGTACAAATACTGGCGAGTGTCCATTGGCTGCAAATACGCTCTTGACCCAAACGTGGATACACATTCTCCAGCTTGGTCCACTGAATTCAATTCTGTCACATTGTACATCAGAGATGGCTCCAGTGAGACTTTCTCCATAAACATGGGTGAAGTTGTAATATTCTGAATCTGGGCTTCCAGAAACACTTCATCAGTCACAGAACTGAGGTCACTCTCTGCATTGTAGAATTTAGTTTTCACATCCAGTGGTTTCAGAACCTGAAATTTGAAGAACTTCCTAAAATACATTTTTTCTCCACCCTGAGTTGTGTAACTCACAGCGCACACCAAGATGTGGGTTCCGATTTCTTTT
>contig_453 Average coverage: 29.35
GAGTACGCGGGGAGAACAAGAGAGATGAACATTTATTGAAAAAGAGAAATGTTCCTCAAGAAGAAAGTTTAGAAGATTCAGATGTTGATGCTGACTTTAAATCACAAAATGTAACACTAGAAGCTATATTGCAGAATGCCACGAGTGATAATCCAGTGGTGCAGTTGAGTGCTGTCCAGGCAGCAAGAAAACTATTATCCAGTGACAGAAACCCACCAATTGATGACCTAATAAAATCTGGGATTTTACCAATTTTAGTCAAATGTCTAGAAAGGGATGATAATCCATCATTACAGTTTGAAGCTGCTTGGGCACTAACTAATATAGCATCAGGAACTTCTGCACAGACTCAAGCTGTTGTACAGTCTAATGCTGTGCCTCTTTTTCTGAGACTTCTGCATTCACCACATCAAAATGTTTGTGAACAAGCAGTCTGGGCTTTGGGAAACACCATAGGTGATGGTCCTCAATGTAGAGATTATGTCATATCACTGGGAGTTGTCAAACCTCTTCTGTCCTTCATCAATCCCTCCATTCCCATCACCTTCCTTCGGAACGTCACATGGGTCATTGTCAATCTCTGCAGGAATAAGGATCCCCCACCGCCTATGGAGACAGTTCAGGAGATTTTGCCAGCTTTGTGTGTACTCATATACCATACGGACATTAATATTCTTGTAGACACTGTTTGGGCTCTGTCATACTTGACAGATGGAGGTAACGAACAGATACAGATGGTTATTGATTCTGGGGTTGTGCCATTTCTTGTGCCCCTTCTAAGCCACCAGGAAGTAAAAGTTCAGACAGCAGCACTCAGAGCAGTTGGCAATATTGTGACCGGCACTGACGAGCAAACCCAGGTTGTCCTCAACTGTGATGTCCTGTCACACTTCCCAAATCTCTTATCGCACCCGAAAGAGAAGATAAATAAGGAAGCTGTTTGGTTCCTTTCCAACATAACAGCAGGCAACCAGCAACAAGTTCAAGCTGTAATAGATGCTGGATTAATCCCTATGATTATTCATCAGCTTGCTAAGGGGGACTTTGGAACACAGAAAGAGGCTGCTTGGGCAATTAGCAACTTAACAATAAGTGGCAGAAAAGATCAAGTTGAGTACCTTGTACAGCAGAATGTAATACCACCATTCTGTAATTTACTGTCAGTAAAAGATTCTCAAGTTGTTCAGGTGGTTCTGGATGGCCTCAAAAACATTCTGATCATGGCTGGTGATGAAGCAAGCACAATAGCTGAAATAATAGAAGAATGTGGAGGTTTGGAGAAAATTGAAGTTTTGCAGCAACATGAAAATGAAGATATATATAAATTAGCATTTGAAATCATAGATCAGTATTTCTCTGGTGATGATATCGATGAAGATCCTAGCCTCATTCCTGAAGCAACACAAGGAGGTACTTACAATTTTGACCCAACAGCCAACCTTCAAACAAAAGAATTTAATTTTTGAGTTCGTCTGAGTGCAGCATCTTTCCAACATCAAATACAAAGCACCACCAGATGGCTACCAAACAATAAGAACAACAGCAACAAAAGGCTCCAAAAACACACATGCCTCTTCGTTTTGATGCTTCTGCAGCAAACCATGTCTCAGTCACTTTGCAGTTGCCAAAAGTCACTCTCACATGGACTGTAAATGCATATGCATGATTTCCTAAACTGTTTTAGAATTCTCCTTAACAATCTCAACTACCCTATTTTTCCCTGTTGCCTGGTGCCACATGCTGACAACTGCAGTATCTGGTTTAGAATATTCCATAGTGGTGGCATGTCAGCTACCCACTGATACTCCTTTGGAAAATGGTGCGCTGTGGATCAAGACACTTTCGTATGATGCATAATACACATTAGAAGACTAAAGAGGTGCAGTATGTTCTGAGCCTCCATCATTGTTTTCCACAAACATACTTTCATATTCTTTATGTGGAAGAATAGATTTTAAAGTACAAGCCAAATGATTTTCATTGGTGGAACTGACACACAAAAAAAGTAACTTAAAAACAAGAAACTTGGTTATTGATTAAAAAAACTGTACTTCATCTACCAGTAATTGATCTGTTTATCTGCCTCAGAAGCCAGGGTTGGAGGAAGAACTTTAGATATGGATGGTAATGTGTTCGCCATTAAACCTAATTTTTGAGAACAGCAAGCCCTATTTGACCACTCACTTCAGCCTGTGTGTTCCTGCTGTTTTGAAGTAATCAAATGCTGTGCATGGTATTTTACCTGAGCTACAACCTGTTACGGACTTGAACTTCTGTTTAAGTTGAAAGCAAGAGTCCCTGACTATAAGAAAAAAAAAAAAA
>contig_454 Average coverage: 32.38
CAGCTATGGCGTCGTTACTTTGGGCAGGCGACGCAGGGGCGGCGGAGAGCGAGCGGCTGAACAGCCATTTTTCAAACCTCATCCACACCCAGAAGAACCTTCATGGTGTTAGGAATACTGCAGCCCCAGGCATAGATGATTCTTTTAACATCGATGAAAATGAAGAAGATGATATAGTGGACTTGGCAGCTAATTCACTCTTAAACAAATTAATCCGTCAGTCATTGGTAGAATCCAGTCACCGAGTTGAAGTCTTACAGAAGGATCCTAGCTCTCCACTCTATTCAGTAAAGACATTTGAAGAGCTGAGACTAAAAGAAGAGTTACTAAGAGGGATCTACGCAATGGGATTTAATAGACCTTCCAAAATCCAAGAGATGGCACTCCCCATGATGCTTGCACATCCACCCCAGAATCTCATAGCCCAGAGCCAGTCTGGAACAGGGAAAACAGCTGCCTTTGTCTTGGCAATGCTAAGCAGAGTGAATGCACTGGAACTATTCCCACAGTGCCTCTGCCTGGCTCCTACTTATGAACTGGCTCTGCAAACTGGTCGTGTGGTCGAGCAGATGGGAAAATTCTGCTTGGATGTTCAAGTGATGTATGCCATTCGAGGGAATCGAATTCCCAGAGGCACTGAGATCACCAAACAGATTGTCATTGGGACTCCTGGGACTGTCTTAGATTGGTGTTTTAAGAGAAAATTAATTGACTTGACTAAGATCCGTGTGTTTGTCCTGGATGAAGCTGACGTGATGATTGACACCCAAGGATTCTCAGATCAGAGTATTCGTATTCAAAGAGCTTTATCCTCCGAATGTCAGATGCTCCTCTTCTCAGCAACCTTTGAGGACTCGGTGTGGCAGTTTGCTGAACGAATCATTCCTGATCCTAATGTTATCAAGTTGCGTAAAGAGGAGCTGACCCTGAACAACATCAGACAGTATTACGTGTTATGCGAGAACAGGAAAGACAAATACCAAGCACTGTGCAACATTTATGGTGGCATCACTATCGGCCAGGCCATCATCTTCTGTCAGACTCGTCGAAATGCCAAATGGCTGACTGTAGAAATGATGCAGGATGGCCACCAGGTGTCCTTGTTAAGCGGAGAGCTGACCGTGGAACAGCGGGCTTCCATCATCCAGAGGTTTCGAGATGGGAAAGAGAAGGTTCTTATAACAACCAACGTGTGTGCTCGAGGGATTGATGTGAAGCAGGTCACGATTGTTGTGAATTTCGATCTCCCTGTCAACCAATTAGAGGAGCCGGACTATGAGACGTACCTCCACCGCATAGGGCGCACAGGACGCTTTGGGAAGAAGGGCCTTGCCTTCAACATGATTGAAGTGGATAAACTGCCCCTGCTGATGAAGATTCAGGAGCACTTCAACCGAAATATTAAGCAGCTGGACCCTGAAGACATGGATGAGATTGAAAAGATTGAATACTGAAGAAAGAACTTTATTGTTTGTAAGATATCCTAGTTTAAGTGAGAATGTCCCCGTGGGTTTT
>contig_456 Average coverage: 90.12
TTTTGTTTTTTTCTTTTTTTGGTAGATTGCCTATTGGTAGCTGAAGGAGCCCAAGGGTTCCTGGGTGGCCTGGTCCTGCCCAGGGAGTAACTGAGCTTAGGGGCATAGGCGGGCCTCCAGACACCCCCACCTCCAGCTTTCTCTGCTGCCTGCACTCCGTGGGTCAGTCGCAGCTGTCAGTTGGAGCACAAGTGTGCACCTGGTGGACAGTGACAGATTGACTGCTGTCCCTGTGGAAGAGGGACAGAGAGGGCAGGGAAGAGAAGGGACATCTGGTGTATGAATGTCTTTCCTCCCGGAGCTGGGCTTCTTCACCATGGGGATGTGGTCCATTGGTGCAGGAGCCCTGGGGGCTGCGGCTGTGGCACTGCTGCTGGCCAACACAGATGTGTTCTGGTCCAAGTCCCAGAAGGCCTCCCTGGAGTACCTGGAAGATGCAGACCTGAAAACCATACTGAAGGAACCGAGGACTTTCAAAGCAAAGGAGCTGTGGGAGAAGAAGGGAGCCGTGATCATGGCTGTGCGGCGGCCAGGCTGCTTCCTCTGCCGAGAGGAGGCTGCAGACCTATCTTCCCTGAAGCCCAGGTTGGATGAGTTGGGCGTGCCCCTGTACGCGGTGGTGAAGGAGAATATCAAGAGTGAGGTGAAGGACTTCCAGCCTTACTTCAAAGGAGATGTCTTTCTGGATGAAAAGAAAAGGTTCTATGATCCACAAAAGCGGAAGATGATGTTTATGGGGTTTTTGCGTCTGGGAGTGTGGCATAACCTCTTCCGGGCTTGGAATAGAGGCTTCTCTGGAAATCTGGAAGGTGAAGGCTTCATCCTTGGAGGAGTCTTTGTGATTGGATCGGGAAAGCAGGGCATTCTCCTCGAGCACAAAGAGAAGGAATTTGGAGACAAAGTAAACCTATCTTCTGTGCTGGAAGCAGCCAGGAAGATCAGATCACAGGCTTCCGCCTCAGAGAACAAGTGATCCAATGAAGGTGCCTGGCCCAGGGATGGCTGTGGGGACACCCCAGCTCCTGGGACATGCTGTGTGTGCACATGTGTCCCTCACTGCCACCGCCTTCACACTATGATTATTGATGTGTTTTTATATTGTTGAGTTCTATTGAGACCCTGTAAGGCAATATAGCTTCGAAACAATACTGACAGAAACCTAAGATGAGTGAGGGATATTTCAGCTTAAATCTAGGGAATACGAGGCTTGCAGGTGATTGCTGAACCTTCTTAACAAGGTACATGGGGGTTGAATGCTGTTCTCTTCTTTGAGAGAAGTTGATGATGGAAGATTAAAGAACATTAGGTTCTGGGCTTGTGCATTTTCTACTAATGATTGCTGATGCGATAACAAGGTAATACAGCAATTGATGTGTAATGGGATAGCTTGATAAAGGCAAATTATAAAGTGAGACCTCTGGTTTCATCATGTTTTCATATTCATTTCTTAGATCTGTTCTAGAAAAAAATCGTCTCTGGCTTTAATAAAAGGATGTATAAAATACAAAAAAAAAAA
>contig_459 Average coverage: 20.46
CTAAAATCACGTTGCATGATAATCTATCAAATGTTCAGATTTCTCCCCTGCAAATAGAATACTTACATTCTGAAGTTATAAACTTATATTAGATGTGACATTTAAGAAAAGTGACATTTATATCGAGTAAGGGTTAGAGACACCAGTGAGTCATAAACCCCATAATTCAGTTCTGATGTCAGATTCAGTTCATATCAAATTCAATGAGGAATGTATGAATCTCTGACAAGAGCTGCATAGGGTGGGGCAAGAAGTCACATCATTTGGGAAAGGAGTTTAATCCTGTCATCAGACATAGAAACCAGATACATCACTATGCAGATTTACTACACATTCTAGATTTCATGCCCAGTGCATTGTTGGGTGTGTAAATGGAACAGCAAATGGGATGTAACGCACATGTGATGAGACAGAAAAGGGCGGTTCTTTCATAACTTACTTTTGAGGAGTTTGCACGTTTAGCAGGGAGCGGAAACTTAAGTCATAATGAAAATTCTGCTTATTTTCTCACTTAGTTTCTGAACTAAACTTTATGTTAGATATACCTTTGAACATAACTGCTTTAAAACATGACATTTACAACGGTGACAACTCTGTTACATGCCTGAAAGCTGCCTTACATTTACTGTTATCACAAGCACATGCTTGTTCTAATGAAATCACCCCCACTTGGTTGTTGTTGTTTGGAAATATATTTTGGCCTCTGATTATTTTCTGGTACTTTCTGGGATTTTTGTTTTATTTTTACTGTTGCTGATTTCATAATTGGTAAATAATTAAAAGTTCTTTAAAGGTA
>contig_461 Average coverage: 97.97
AGAGGAAGAGAAGAAGAAAGAGAAAATGTTGAAGGAGAATTTGAGAAAGATGGAAGAGGAAAATGAGAATATCCGAAAAGAGGTGGTGCGTTACTCTACACAACTGGAAGCCACCATCAGCAAATACAACGCCAGCCAGCAAGTCATTGAGGAGTTGAATATAGAGATAAACCGCCAGAAGGAGAACACTGCCAGCCTGAAGACCCAGCTGGAGAAGGCTGAGGAGAAAGAGAGGCACTTACTTCAGACCATGGTGACAAGAGAGACCTATGAGGAGTTAGCCCGGAAGTCGGGTGCCTGCCAGGATGACCTGACACAAGCCCTGGAGAAGCTCAACCATGCGACCTCAGAGACAAAGAGCCTGCAACGAAGCTTGCTGCAGGCGCAAGACAAGAAGGCTCACCTGGAAGATGAAATCCTTGCCTATGAGGACAGGATAGAAAAAGCTCAATATGGAATTGAAAAAATTGCAGGGCTTCCACCAGCAGAGTGAGCTAGAGGTGAACACCTTTGACAAGAAGCTGGAGGAGATGAGCAACCAGGTGCTGCAGTGGCAGAAGCAGCACCAGAATGACCTCAAGATGCTGGCAGCTAAAGAGCAGCAGCTCAGGGAGTTCCAGGAGGAGATGACCACGCTGAAAGAGAACCTCCTTGCAGACGAGAAGGAGACCTGCTGCCTGCCCCCGCGCTCCGTGCCCAAAGACACCTGCAGGCTGCACCGAGAGAATGATCAGATTATGTGTAACATGGAGCAGTGGGCCAAAGAGCAGAAGGTTGCCAATGAGAAACTCGGAAACAAGCTCCGGGAACAGGTCAAATACATTGCCAAGCTGACTGGTGAAAAGGACCACCTCCACAACGTAATGATCCATCTGCAGCAAGAAAACAAGAAGCTAAAGAATGAGATTGAAGACAAAAAGATAAAAGCCGGGCATCCGAGGCTTTGCAGTAAAGCGATATGCCCGAGCAAAGTGGAGCCCACACAGAAAGGCAAAGTGTGCGGCATGCTGGGCTGGAGAGGCACGCCCCAGGATCTGAGCCCCAGGCTGGACTTCACCAAGTACCTCGGGCTGCCCCACTGCTCAGGTTCCTCATATTGCTAGACTCAGCATCTTGGCCTGAGCATCATATGCATGCGTGAGTTTCAGAGGATGGTGAGTTGCTACCCCTCTCCTCCTGACCTGAATCAGCTCTTCAGGAACGTAACAAGGCCCCAACCTATTTTGCAAGATGCTAGCATTGAGTTTTGTCCAATTCCCTGCAATGGAGCAAGCTTTGGAACCATACCACCACCCCACGCCCAAATGGCAAAATAAAGACATGAACACTAAAAAAAAAAAAAAAAACTACCAGTACTCTGCGT
>contig_462 Average coverage: 32.73
CAACGCAGAGTACTGGTTTTTTTTTTTTTTTTGGGGTTGTGTAGCCCTTTATTAGCAACTAAAATAGAAGGTATCTGTTGTACAACACGGGTAATAATTGACTATAACTGGAGATTTATTATATTCTAATACAGATTATTTATAAATGCAATTTCTTTATTAAAAAGCTTCCACCCTTTTTTGTTTGTGTACAATTTGCAAAACTATTCTGAAAGCGGAATATATGTGCACAAGTCTGCAAAGAGTGCAAATTTAGGATATGGTAAATGCTTTACAAGTTACTTTCAAAAAAACTGCCTGCCACAAATGGGCCATACAGTGTCATCTTTTGATCAAAATATCTTGATGCCAGCCTTCTTTCCACCAACCTAAACTATAAAGCATTTTTTTTAAATGAGTTGAAATTAAGGAAGGACTACACCTACTAGAAAAGAAGAAAGTTCTATTAGTCTGAGGTTTCAGAATCCCCCACTCCAGGACCAGTATCTCGGTAAAGGCTAGGCCGGGACCCCGAACACAGTATGAGCATGTGCAGGCAGCATCCCTGAGGACTGCGGGCTTCAGTGCACTGTGAGGGCTCCAGCTGCGTAACTCACTGAACTGTCTTGCCAGTTTCTGCACTGGCTTGACTGGGCATAATTCAAAAAGGAAAAGCTCATATTCATTCCATTCTTCTGGAGCTCTGTGATAGCATTTAGTAACACCCCAATGGGATGTCTTCCACATATAGTATTATGGTATTTCTTCAAGTAATTGCTAAAAGATACAGGGTCTAATTGTTCTATAATACTCATACCCATTTTATCTAGATGTTCAATGGATCTATAAATCTCCCCCTGGGATTCATCATAGTAACTGTAACGGAACCTTTGACCCCAATGGCAGAAATCAGAAGAAACCACAAAGAGATTACTAGGATCCGCTAGATATTTACTGAAGAGTTTTCCGAATTCCTGTTCTTTTGACTCACTCAGAGCTCCAACCAGTACAGGAATAATGGTAAACTCATCCTTATGGCTTTCCATGGCTTTAGCTGTATAAGGCAAATGCATTTCAATACTGTGTTCATCTTCATCTGTTTGCAGAGACATGCGTTCAAACATTCCTGTCTTCCACAGTTCTCCGTAAATCTTTTGGTCAATACGAAGGTCATACAGAGGTGTCCTATATATATCCACACTGGAAAGTGCACATCGAGAGAGGGGCACGTGATGAGAAGGCCCAAGGATGAAAATTCTCCGGGTTATAGATGGATCCACTTGTTTGTAAGCATGGGCAGCACAAGACCCACAGTATGTATATCCTGCATGGGGTGCAATAATGGCTCTAGCAGGTCTTTTTGTAGACTGTACTTGTGAAAGCCAACCTTCTAGCTGGGCATTCAGCTGCGGTCCTGAGGCTGTGTACCAGCTCCCGGCGTGACTGGCTTCCCGGCAGACCACTCGGTTGGACATCTTGGTGCCTNNNNNNNNNNNNNNNNNNNNN
>contig_466 Average coverage: 164.60
AAAGCCAGCATAAAGCATTTTATTGCAATAATAAAACTGGAAACTCACATGTAGTGCCAGAGGGAAGGGGTGCTGCAACAGTTTCTCACCACATCACTACACAGGACAGCAGATGGGGGTGAGAGCTGGGAGGAAGAGCCAGGAACGCTGAGATCAGCAGAGGCAAGCATCAAACCCCGGGAGATGCTGAAGCTGCGATGACCAGCATCACTTTCTCAGGAGAACACTCAAGGATGTGTTGTGATGGCCGGGCTTTCACTGGGTGATGGGCTATAAACAGCACCTTCAATTTAAACTTTCAATTGAAGTTTATTAAAATTTAGCAAGTGTTGGAGTCTGGATATTTTGGAGATTATAAAAGTTCTGAAAATCCACTAGAAAAACCACAGGATGTGAGGGGAAAAAAAGGTCAGCCAGGTCGCATAGAAGGCTTCAGAGGTCCCTGCTGGCCAGGGACAGGTACCTGTAGTGTCCAGCATCGCAGGGACGCGGTCAGGTGGCAAAGGCAGAGTAGCTTCAGGAGGCTGGGCAGGGGCTGTGCAGGCGAAGGCTCCCCTGTCCCCACTCCAGTTTGGGCAGCATGTTAATCTAACCCGAGGACGTGTCTCACGTGGGAGACTCATTCAGCCCCGGCAGTGCTGCAGCAAGGCTGCCTAATACATAATAGATACAAATCCCAA
>contig_467 Average coverage: 62.07
TTTTTTTTTTTTTTCAGTAGAGCAACATGCTTTTATTTTTTATCATGCATATAAGACAAATATGCCAATTGTGCATTTCTAATTTGACATAGCAGTCTTACAAGTATTGCATAATTTAGGAAAATAGATACATCAAATACTAAGTTATTACCCAAATTATCCAAATAAGCCACACACTTTTGGACAAATTATTTTTCAACGAAACTATATTAAGTCTAATAATGACCCACTTATTCAAACCATGTTTCTAAAACTACAATGGAATTTAATAGAATTCAGCAGAAACAAGAACAAGTTGAAAACTACTATAAATATTCACGTAAGTCAATATTGCACAGGAAAGCAAGATTAATTCTTTCTAACGTTCCTACTTGAAAGCAAAAGTCAGTACAGCTCAATTTACCAACAAGCAGAAACAGAAAACAGTAACATGAAACACTAATGAAACAAGGGTACAGTGATAATCTTCCACATCAGGTCACATAATAACAAAACAGAAAGCATCCAAAGTAGCACTGAATTTCTTTAGGCACCATTTTAACAACCAATCCTCTTTATTTATATCACCACCCTAAGAAACATATTACTCTTCCAATTTAATTGACAGATTAAGTATCCTCTGCTAGAAGGCTCTGTCAGCCAAATCCTTGCCCAATATTTACCTGGCTCAGTTCTGCCTCTGATCTTCTGTTCGGTTTTCCCTGTCCATGGCACTCATCACAATCTCTTTATTTCTTCCATCCACTGCAAACCAGATCTCTTTGAGCCCTCCAGGACTTATGAAAGGAGTTGGTGAGTTGGGAAGAGAGCTGAGAATGCAAAAATCCCTAACAATTTTACTGAATAACCTCTCTAAGAACAATAAAGCAAAATAAACTAAAAAGCCTTCTTTTGCAGATCCTTTTATCATAATGTTTTGCTTAAGAAATACAAGCAGCAGCCAGATAGATAGCTAGGGAAACAGTAACAGTGATACTGAATAGTAATGGAGTAGCATAAATGATATGAAACAAATGGGACCCTGCTTTTCTTCCTTCATATTATATTAAGTCAGGTAACTGTTCACAAACCATATACATTCAATGCTGAATGCAGAGGCTATGTAGAATGGATTTTGAAACAAAACTATAAATCCTGGTGGTAGTAACCAGAACAAAGTTTCCTGGGAACAAAGAAAGTTTTTAAGTAAGCAATGGAGATAAAAGCAGTATAAACTACAGTCGTCATTTGCTTAGCTTTACAGTGGTGTGTACCACAATCACACAGCATGTCATTAATGTAGAGCAGCATGAAGGTCAGTAGAAGTGAAGCAGCATGCCTACGATGGTCTCAATCTGGAGGTTTAGCAGACTGATGTCTAACAGAAGACAGAGTGCAGAAAGCTTAACAAAAACCAAAAGGCATCACTGTTGTCCCAGGACAGGCCAACAGAAGGTGATGAGGAACCTGGTGCAGGATTTCCAAGCATGAAGATTAACCCGACTGGAACCCAAAGGGCCTGGGGATCTCTACCGGCTCCCTTATTGGGCGACGTCTGGCTCTGCGGACACCTTCACGCAACAAGTAGTACTGCAGTGGATTTGGCCACAAGTCCTCTTTGATAATCTCAGCAATTTTGTCGGATTCAGGAAGGCTGTGGTCTGAAAACCAGGTGAAGAAAGTGCAGATGAGGTCTTGGTTTCTACGGATGAAAGACTGGGGTTCGTGTCCCCTGCGCCATATGATTGGCGTGGAAACAGACACCACTCTGCCAGAGGATCGAACCTCATATTCCTTCACAATCAGCTTATTCCCCCCGCGTACTCTGCGTTGATA
>contig_468 Average coverage: 99.63
TATAAGCAAGGTGAGAAATTCTATTTTCCTTCTCTTTTTTAATTGATCTCAGAAGAAGCACTATCTAACTCCTGAGACACGCTGGATTTCCCAGGTTTATCTTCCTCCGTACTCTTTGGCTCGATGGCCAGCATGTCTTCGTGGCTGTGGGATTCCTGGCTGACTTTGGAGCTTTCCCGGCTGTCAACGCTATAGGAGTGCCGCTCCATGCTGTCATCCTTGACGTCTCGCTTGTACTGTTTGACCCGCTCACGGCTTTGGGATTCCATGCCATGGTCATCCATCTTGCTGTCATCATGGTTGTCCCAGTCAGAAGGTGCATTCAGGTGCTGAGCCACGAGGACGGCCTTGCGGGCATCATCCATGTCCTGGCTGTCCACGTGTGAGCTGAGGTCATCCTCTGCAGCACCAAGAAACTGGGCCGTGGAGATGCGCAACACCTTCGACTTTGACTTCAGTCTGTAAGCCACACTGTCACCTCGGCCGTCATAGGTTTCTATTGTAGGAACAACTTCGGTGAAAGCTGTTGTGGCCGGACTCTCTGTGAGAAGGTCAGTGACCACTTCATCAGACTCATCAGAGTGGTGGGACTCATCGGAGTGATGGGAGTCGTCAGCCTGGTTGTCATCGTCATCGTCATCGTCAGCGTCGTTGGAGTCGATGAAGCTGTGGCTGTCGTTGTGGTCCTCATCCTCGTCGATATCATCCATGTGGTCATGACTTTCCTGCAACTTACTCGGGAGGGTCTGTTGTTTGAAGTCACTCTTTTCTTCAGAGGATGCATCATCCTTTACTGATAGGAGATTCTGCTTCTGAGATGGGTCAGGGCTTAGCCATGCAGCCAGATCATCTGGGCTCTTCTGGTAAAGCTGCTTTTCTTCAGAGCTGCCAGAATCAGAGTGTTTAATCGGCAGGGCATAGGCCATGCCCAAGAGGCAAAAGGAAATCATGGCAATTCTCATGGCGGCAATTTTTCCTTGGTCGGCGTGTGGCTGACGGGGCTGCAGCGGCTGTGAGAGGAGTGCAGTGCTGGAGGATGCTCTGTGCTCCCCC
>contig_469 Average coverage: 47.73
TACTCTCAGAAAGTCTGAGCGGGTTGTCTTCCTCAGATGTCTCAGGGCGAGAGTCGCTGTTTTCCTCATCTTCATCATCTTCTTCCACATCGTTTCTGCAGCCTTGCTCTTCATCGCCACCATCGACAATGCCTGGTGGGTAGGAGAGGAGTTTTTTGCAGATGTCTGGAGAATTTGCATCAACAACACAAACTGTACGGAAATCGGGGACTCCTTTGAAGAGTTCTCCACGCTGCGGGCAGTGCAGGCCACCATGATCCTGTCTACCATCCTCTGCTGCATCTCCTTCCTCGTCTTCCTGCTGCAGCTCTTCCGCCTCAAGCAGGGCGAGAGATTCGTCTTGACCTCCATCATCCAGCTCATGTCATGTCTGTGCGTCATGATCGCGGCGTCCATCTACACGGACCGGCGTCAAGACGTGCACAACAGTAACCTGAACTACTACAGCCCGACCTTGGACGGCAGCTACGGCTACGCCTACATCCTGGCCTGGGTGGCCTTCGCCTTCACCTTCCTCAGTGGCCTCATGTACCTGATCCTGAGGAAGCGCAAGTGAAAGGGGCTGTTCCCGCCGTGGCCGCCCGTCTGCACGCGGGTCACCGCTGTGTATATAATC
>contig_470 Average coverage: 31.02
CCTACATCCTGGCCTGGGTGGCCTTCCCACTGGCCCTGCTCAGTGGCGTGGTCTACGTGATTTTACGGAAACGCGAATGAGGCGCCCTGACCCACTCCCAGTGTGCGTCGGAGGCTCCGAGCGTATAAAAGGCAGGCCAGGGACCCAGAACCCGAGACAAGGATGAGAGAGCTAGCCCCCATAGCCCCAACTCCAGCCAAAAACCAAACGGACGGCAGTGGCTGTCCCTCGAAGGTGTATATACTATCTATGGTTTATAAAACCTATTTATAACACTTTTTACATGTATGTACATAGCAGTATTTGGCTTTTATGTTGACCATCAGGCTCATGTTGAACCTTCAAGAAGTAGCTAAAGAACTTGACCTCTTAACAGTATAATCAAACTCAGTATTTTGTTTTGTTTTTGATTTTTTTTTTCCTTTGGGAGGAAGTAGGGGTTGTGTTTTGCCCCCCCCAGATCAAACAACTTCATTTGGCACCCCCTCTTTATCTGAGATAAGATACCTCCCTCCCACTTCACCTCCTGAAAAACCAAAGTGTGGGGAAAAAAAAAAAACTCCGCAAAAGCAAAAATCTGTGACCCAAAGCCCTTTGTTTTGGGGTGGGGTGTGCATTCAGCAGAAACCCAGAGCAGGAACGTGGCCCGTGGCTGTGGGATACCAGCCCTTGTGCGTCACACGTGTCAATGGGCAAGCGGTGACAACCAATCTGTGACATGGTGCTATGTATCTACCATTCCTTATTCTCACTAATCATCTAAATGACTCACTGGAAAGCCAGTTAACAATTTTATGACCTAAAGGTAGAATGGAGACCTGAGTAATTCCGTGTAATGTAAGTGGTTTATAACCACTTCTGTACCTTGCTAGGCTGCTTGCTCTTCCTGTAATGAAGAAACTCTAACACTTCCATTGCTTCCACATTGCTGTTTAAGGTCAGAGCAGTAGAACTAAGCTTCTAGACCCCTCCCCTGGGACCATGAGTTCCCCCCCCATCCTGGGATTGGCCGGGTCTAGAATGTTCTGTGCCTCCTAGGACTGTCTGGCGATGACTCGTACTGGCCACCAACTCAGAATGTACATATGGTGCCCTCTGATGCTAAGACTCCAGACCATTCTTATTATTATTGTTATTATTATTTTGCTTTGCTTTCTCTGATTTTATACCAACAGTGTGGACTAAGATGCATTAAAATAAACATCAAGAGTAACTACAAAAAAAAAAAAA
>contig_473 Average coverage: 52.56
TCTCTACTTGGTCTAGAACATCCTAAGCCAGAAAAAAAAAGTTAACAGTATTTTCCTTTGCACTGATCCCAATTCAATCTAGGGAAGGAACATGGTAATCACCCTTCTCACTTGATATCCTGGCACCCTGGGCTTCAGGGTGCCTCCTAGCCAAATCACTAGAGTACAGTGAGTGACCCCAGCCTCCTGCCTGTCCCAAGATGCCCTTCCTCACCCTGACCGTGCTAACTGTGTGTACATATATATTCTACATATATGTATATTAAACCTGCACTGCCATGTCTGCCCTGTTTTGTGGTGTCTAGCATTAACTTATTTTCTAGGCCAGAGCAAGGGTGGGAGTGGAATGCCACGGTAAAAGGCGTAGCAGAGTCGAAATTGTTGCATAGTCTGAACAAAAAAAGTTTGTTTTTTCTTTAAAAAAAACATTAAACTTACAAGCAGTCTCAGAGGCTATTTGGAGAAAGTTGAAGTTAGGCGCTTTTAGGATGTGGGAGCAGTGGGGGTTGGGCTGGCTACTGGAGAGGGAAGAAGCCAGACTGATTACAGAGCACCTTCAACTACTAGCCTAGCCTGGTCGGCCCGTCCCCTCTGGCCATTGCTACGGACACCTGCCTTAACACACACACCTTGAGGACTTCAGTTTTGCCTTAAAGGTTGTTTCAAGTTTCCCCAGCCCTGTTTGGCTTCTTCCTTGAGAGAGACAGTTGTTGAATTGAGAGGGGGAAAATGAATATGGACTGTGCTTTCATTCAGGATATGTTATGTGTGTGAGAAGAGAGAGAGAGAGA
>contig_474 Average coverage: 80.28
AGAGAGAGAGAGAGAGAAAAAGAAAGACTTCCTTATGAAAGAAATGGGAGAAGAGAAACAGGGTATTTTTAGCAGAGTCTAGTAGTTCCTCCATAAGGCAAAATAATCTCAGAAGACTAACCTGCCCCCCATCAACCTTGTACTGCTGTGAGATTTCCCCTCTCCTGCACTCCTCTGTCTGCAATGTGCACGGCCTTGTTCTAACCCTGGAATAAAGGTGACTGATTGTACT
>contig_476 Average coverage: 129.82
GCAGGTAAGCAGTGGTATCAACGCAGAGTACGCGGGGGGAGTAGGGAAGCGTCGGCGCACGCGTAGTGCGCCCTGTCTGCCCGACCTTCAGCAAGGCCGGCACCACCATGTTTTCTCGGGCGAGCGTCGCTGGGCTATCGGCCTGGGCCTTGCAACCGCAATGGGTCCAAGTTCGAAATATGGCAACTTTGAAAGATATTACCAGGCGACTGAAGTCCATCAAAAACATCCAGAAGATTACCAAGTCTATGAAAATGGTGGCAGCAGCAAAATATGCCCGGGCGGAGAGGGAGCTGAAACCAGCTCGAGTGTATGGAGTCGGATCTTTAGCTTTGTATGAAAAAGCTGATATTAAGGCGCCTGAAGACAAGAAGAAACACCTCCTTATTGGTGTGTCCTCAGATCGAGGGCTTTGTGGTGCTATTCATTCCTCTGTTGCTAAACAGATGAAAAATGAGGTGGCTACACTCACAGCAGCTGGAAAGGAAGTCATGCTGGTTGGAATTGGTGACAAAATCAGGGGCATACTGTATAGGACTCACTCTGACCAGTTTCTGGTAGCATTCAAGGAAGTTGGAAGAAAGCCCCCAACTTTTGGAGATGCATCAGTCATTGCTCTTGAATTGTTAAACTCTGGATATGAGTTTGATGAAGGGTCTATCATCTTTAATCGATTCAAGTCTGTCATCTCCTATAAGACAGAAGAAAAGCCAATTTTTTCCCTTAATACCATTGCAAGTGCTGAGAGCATGAGTATCTATGATGATGTCGATGCCGATGTGCTGCAAAATTATCAAGAATATAA
>contig_480 Average coverage: 131.31
TTGAAACCAGCAGTCAGTGCTCCTGGCCAGCTGTCATCTTTCGCACCAAGAGGGGACAACAAGTCTGTGCTGACCCCAGCAACAAGAGAGTTCAGGAGTGTATGATAAACCTGAAACCGGACTGGGTGAACAAGAACCTGGAAACTATTGCACTTGCTAGAACCTAGGCTCCAATACTCTCAGGGTTCCTTCAGGGTTCCAGAATAAACT
>contig_482 Average coverage: 181.18
TTTTTTTTTTTTTTCTCTGCAAAGAACCATTTATTAAATTCTAAATTTGTTATTTTCAACAATTACAAATTTATTTTCCCCACACCACATAGGAAATTACAGAATTAGCCATCAACTCAGGCAGCAGGCCACACAGTAGTAAGTGGTACATTAGTAGACACAGAATGATACAAGTGTTAGGATTCTTTTCCCTAGGGATAGGAAAATCTGTTGACAGTCAAGCTCCCTCTAGGTTAAACCAAGACAGGCTAGTAAAACAGTGGGTGGTGCTGTGGGCTGAGCTCACCACTGTGCAACCTTCTTTTCCATAACAAGCTCTCCATGAGGACCCTCGGCGTCCGGAGGCAGGAGAGCCAAGTACATGGGGGTCTCTGCTCCTTCTTCTGGGCTTTTGGTAGCATTGGGTCCCGCCATGTCGGTTCTCACCCACCCTGGGCAGCAGGCATTCAGCAGGATCTTGTCTGCTTTCCTCTGCTCATTCAATTTCCTGGCCTGGATTCTGGACAGCACAGTGACACCAATCTTGGTCACTCCATATGCAGTATTGGGCCAGCCCTCCTTCTGGTGCACCCCATTCTTTGTGTCTTCCACGAACTTGTTCATGAGCCCCACCAGCTCCTCCTCCGTGATGGTCTCGCTGCGAAACTTCTTCTGCAGCTCTGGGCTGCAGCCGCTAAGGGCTCTGACACTCATCATGCTGGACACGTTCACCACCCTGCCTTGGGGTTTCATGAGAGGCAGCAGCTCCACGCACACATCTCGAGTGCCATAAAAGTTTGTCTTCATGGTCACCTCTGCTTGAACATGGAAGGGTGTGGTGTCCTGCATCTTGAAAGCAATGCCCG
>contig_483 Average coverage: 40.35
TTTTTTTTTTTTTTTTTTTTGAAAGAATCGTTTATTCAGCTGTTGATTTCCATTTTTTATTTTCAGCCATTACAATTTTTCTCTCCATGTATGACATAGAAAAATCATAAAGGACGTCGCCGAATTCATAGTGAACTCATGGGATAGCTCACTCAAGGAATAGTAAACTAATAGATTTTGGTTGATAAAAATGTTTGCATCTCTTCTCACCTTATGGTTAGACAATTTGTGGCATCCTCTCGGTTAAACCAACACAGTCTACTAAAACAATGGTTGGCACTGTGGGCTGAGCTCACCACGGCTCAACCTTTTTTTCCATAACAAACTGTCCATGAGGACCCTCAGCATCCGGAGGCAGGAGAGCCAAGTATATGGGGGTCTCTGCTCCTTCTTCTGGGCTTTTGGGGGCAGTGGGTCCCGCCATGTCGGTTCTCACCCACCCTGGGCAGCAGGCATTCAGCAGGATCTTGTCTGCTTTCCTCTGCTCATTCAATTTCCTGGCCTGGATTCTGGACAGCACAGTGACACCAATCTTGGTCACTCCATATGCAGTATTGGGCCAGCCTTCCTTCTTGTTCACCCCATTCTTTGTGTCTTCCACGAACTTGTTCATGAGCCCCACCAGCTCCTCCTCCGTGATGGTCTCGCTGCGGAACTTCTTCTGCAGCTCTGGGCTGCAGGTTCTAAGGGCTCTGAGACTCTCCATGCTGGACACGTTCACTACTCTGCCTTGGGGTTTCATGAGAGGCAGCAGCTCCGCACACACATCTCGAGTGCCATAAAAGTTTGTCTTCATGGTCACCTCTGCTTGAACATGGAAGGGTGTGGTGTCCCATGTCTTGAAAGCAATGCCCGCGT
>contig_486 Average coverage: 66.34
GTTTTATAATATTTTATTATTAATAACAAACAGCTGCTGCACTGTGTCTGTCCTGCAGCTGTTAAAGTGTGGGTAGGACACCCTTAACCCTGACAAGGAAAACTCAAATTCAGCCTTTATGTACAAGCAAATCCAGAGCTCTTTTAAATGTCCAAAGCTGTTAGTTTAATTGAGCCATTAAACTAATTCTAAATTAACATACTTGAATAACCAGGAACTAAAATGTTCAAATTTTTTCTAGTACAAAAAATTAAATTTGCTTTAGTTATAAAAGAGCTCTGTCAATATACACAAATTATATACTTCAGACAGTCACAAAAATGTGAGCAGAAAGCTTATCAAAAGACATTTAATACAATTAGTTTTCAACAACCCCTCAGTGGTCCACATCTACAAAGATATCCAGCCCAACCCAACCCCCTCCAAAGCCCACCCCACAGAAAAGCACATACTTACCAGAATTTTTAGCAAGTATGGTTTGGGAATTTGTTTTTTTTATAAAAGGCCCCCTGGGCAAGTTATTTACAGTTTAGTTGCCACTGTCAACTGATCTGGACCTGGACCTGGACCGGGATCGGGACCGGGACCTCTGGCGGTCCACAGATGCTGGAGACTTCGATCTACTTGAAGAACCACGTTTCTGGCTCTTCTCAGGCGCAGGAGACCTACTAACAGAACGAGACTTGCTTCGGCTCCGGCTCCGGCTCCGGCTCCTGCTTCTTGAACGGCTGTAAGACTTGCGACTGCGGGAACGGGAACGGGACCGGCTACGAGACCGAGAGGAACTCCTGGTCCGGGAGCGAGACCTGCTTCTTGACCTACTGTGCCTTTTGCTGCCTTCAATTAGCTTTATTTTTCTCCCATTTATTTCCTTTCCAGAAAGTTTTTCAATAGCATTCTTTAAGTCACCATAAGAGGCAAACTCAACTACCCCTTCATTTAGTTTAGGTCGATGTGCATCCGCAAAGGTTACTTCCCCAGCTTGCCTCATGAAATCTTTGAGATCCTTAACACAAGATAATTGTGTTACGCGGGGTAGAGGAAAGGTGGCACACAAACAACCACATGGTATAAAAACAAGACTACTGAAAGAGAAGATGTTAGATAAAGTACAAACATGGCATTGACCACACTTGTAGTCTATCAGAATTCAAAAATTATCTATGTCAGGGCACGAAATAAGCAAATAGCATATTGCTTTTAAGCAAAATGCTAAGGAAATTCTTATTTTAACATTAAAGTAGTATTAGTCTATACTGAGTTCAGTACAAAGGGGAAAAAAA
>contig_489 Average coverage: 10.95
CTGAGCTAGCTCCCTGCTAATTGCCTGTAAGGCATCAGATGATGGCCCAAGCATAGGGGTCCCTGTTTGTGGAGAACTAAATTAAGTTCCTGTCTTCAGCCTGCCATGCCTACCTGTTGTGAAGGTTTGGGAGTAAAGCAGTCTGTGGAAGAACTCTATCTGTCTCTTTGTGTTTGTATCGTTCAAATAAAATAACTAAAAAAAACAAAACAAAAAAAACTTAAAAAAATAAAAGGAAAAAAAAAAAAAAAAACTACCAGTACTCTGCGTTGATA
>contig_492 Average coverage: 44.51
TATCAACGCAGAGTACGCGGGGGAGGTAGCAGGATTTCTAACCTCTGATACTAGACGTGGAAGACAGAAAGCTCCAAGGTTTAAAAATGGAACATTTTGATGCATCACTTAGTACCCATTTCAAGGCATTGCTAGGTCCCCGAGATACTAGAGTAAAAGGATGGTTCCTTCTGGACAATTACCTACCCACATTGATCTGCTCTATCATATATTTACTAATTGTGTGGCTGGGACCCAAATCATGAAGAACAGACAGCCCTTCTCTTGTCGGGGCGTCTTAGTGGTATATAACCTTGGACTCACGTTGCTGTCTCTCTATATGTTCTATGAGTTAGTGACGGGAGTATGGGAAGGCCAATACAACTTCTTCTGTCAGGGCACACGCAGTGCAGGAGAATCGGACATGAAGATTATCCGTGTCCTCTGGTGGTACTACTTCTCCAAACTCATAGAGTTCATGGACACCTTCTTCTTCATCCTGCGCAAGAACAACCACCAGATCACCGTGCTGCATGTCTACCACCATGCCTCCATGCTGAACATCTGGTGGTTTGTGATGAACTGGGTTCCCTGTGGCCATTCTTATTTTGGTGCCACACTTAACAGCTTCATCCATGTCCTCATGTACTCGTACTATGGTCTGTCATCCGTGCCATCCATGCGTCCGTATCTCTGGTGGAAGAAGTACATCACTCAGGGGCAGCTGCTTCAGTTTGTGCTGACAATCATCCAGACCAGCTGTGGAGTCATATGGCCGTGCACGTTCCCTCTCGGTTGGTTGTATTTCCAGATTGGATACATGATTTCTCTGATTACCCTCTTCACAAATTTCTACATTCAGACTTACAATAAGAAGGGGGCATCCCGAAGAAAAGAGCACCTCAAGGACCACCAGAACGGGTCTGCAACTGCTGTGAATGGACACACCAGCAGCTTCTCTGCCCTGGAAAACAGTGTCAAGCCACGGAAGCAACGGAAGGATTGAAACGGAGCGAAAGAGTCACTGCAGACCACGTGACCCGATTGTAAACACAGTGTGAGTTGTGTGCCGCTGCTGTTAACAGCTGCTGTAACTAGTCCGGCCTACAATAGTGTGATTCCTGTAGGAACTCTTTCATCAGTTCAGAACCCCTAGACAAACTAGACAAATTATCCAAGTAGGTGTAAGATTTCTTAACATTTCTGGGCTCTCATTGACACCCGCGCTAGACTGTGGAAAAGGGAATATTATTGTAGTATATGACACTGCTGTTGCCTTATTAGTTATAACATGATAGGTGCTGGAATTGTGATTCACAATTTAAAAACACTGTAATCCAAACTTTTTTTTTAACTGTAGATCATGCATGTGATTGTAAATTTGTACAATGTTGTTATAGTAGAAAAACACACATGCCTTAAAATTTGAAAAGCAGGGCCCAAAGCTTATTAGTTTAAATTAGCATATGTTTTAAGTTTGTATTTGTAATAACTCTGTTTAGGAAAAAAAATCAAAGACCGTAATTTATTAAAGTAATATGTGACCTGTAATTTCAAGTGACTTAAGAGATGTGAAGTCTGTAACGGCACCTCCAGTTTTGTAGTATTGGCTTTGAATCAAGGCAGGCTCAAATCTAGTGAAGCCTATTGTCTGTTTAACTTTCTAACAGATCTTATTTTTTATAGTTTGAGTGCCACTATTAATAATGTACAAAAATTGGGGGCCTGGGGCTCTAAAGCAGTCTTGATGAAACTTAAATATATATTCTTTATCCTCAAGATTGTCAGAAGTGTGTAGGATGAGTAGGCCGTTGTTCATTTCTGAATTACTGGGTGTTTTTATATGGGAAATCAAGTTTGTTGTGCTTTCCACCTGTGTGCGAGAGGATGTGTTCTTTTCAAGAGAGAGGTGACTGAGTGTGTGCTCTGACATAGCCTCACAGACGCGCAGTAGGGAACTGGTCGCCAGGGTCCAGATTCGGGTTGATTTCTGTACTGTTATCTGTTTTGACAGAAGCTTTCTTTTTAAAATGTGCCTAGTTTACCAAAATTTTCACAGCAGGAAGAATGACCTTAAAGAAAAAATATAAAATGAAACAGATAGCTACAGCATGAGAGAACTGGGAAATTGGATGGCGATAGCTTGTTTGTTGTAAATCTAATAGCCTCTATGAATTTTTTTTCTGCTTAGACTCTAAAAACTTGTTAGAACTGCTTGTTTCAAGTAATATACTGCTTCTTGTAAAATCATGTCTTACACACTGGAGGCAGCGGTTGAACAGATAAGGACTATTAATGTGTCATTTTAAAGTGTTGGAATTTAGCCTCTAAGAACCTTCTCCATTGAAAACAAAACCATCCACTGAACCACTCATGACATGTCTTAGAAGGTCATTGACAATGTATAAAACTAATTGTTGGTTTGATATTTATGTAAATATCAGTTTACCATGCTTTAATTTTGCACATTCATATTCTAGGGAGCCGATGGGTTCCCGTCTTAGTCTTGTGGGTTTTCTGTTTGGACGGAGTCACAGCATCTGTTTACATTTACCTTATCAAATCTAGAACGTGTATATTTGTAAAAGTGTGTCTCCATTCCTAGGTACTAGTTTGCAGGTGTCTTTACATATTTCAATACAGAAACTGTAACATTCGATTAGTGTGCTGTCAAAGTGTGCTTAGCTCATCTGGATATACCCACACTGTTAAATAATGTCTAAACATTTAATCATTAAAACATTTTGGAATTAAAAAAAAAAAAAAAAAAACTACCAGTACTCTGCGTTG
>contig_495 Average coverage: 12.69
CAACGCAGAGTACTGGTAGTTTTTTTTTTTTTTTTGGCCAAACATAACTATTTATTAATCATTTCTTATAAACATTCAGTTTGTTCCTTTAAAAAAAACTATAATTTAAATATCCCATCACATACAAGTCTCTATACATTATTTACATCTTTCAAATAAAACATAGTATAAATCTTCTGACATTCAATATCCCCTTTAAAACAAAAATGTAGCAAGCTCTGATCAATAGTAACTACAACTTGCATAATCTTGGCACAGTTTACCATGTAGCGCCCACATTTCCTATTTTAGACCATTTTACCCCTTCCCTCTCTTCGCTGAGGGCTGGATCCTGTCTGGAAACATTCTCTTAGACACCTGCACAATGTCAGTGTTGCTTTTTCTGTGTCCATCCAGCCCCTAGCACCGGCAGTATCCTATGTTTTTGTCTTCAGAAAGGATCTCCTTCAAGCTTTGAGTGTTCTCCTGTTCACTGTGTTCTCTCGGTCTAGATTACTGTTGCTGTTGCTGTTGATAATTTTAAGTAACACTTAAATACGTAGGAAAAATTCAGATAGAACAAAGTATTCCCTACAAAGATCGGTGCCCTCACCACCTGATTATATATGTACAAAAATAAGAGATACAATTTAGTGGCTGTAAAAAACTATTTTCCCTAAAAATAGTCATTTCTGCAGAACAATTTAAGGATAAAAACGTTCTTAAAATGAAAACACACTCATCTATTTTACAACTGGAACAATTGAGTGTTTGTTGAAACAAAATGAAAATTTGTGCAAAACTGTAAAAAAAATTTACCTAATATTAATATGAAAGAATATTAAATAATAATAAAAAGTATTACTCTATATCATTAATAATCTGCTTCAGTGACATAATGTAAAGGAAGCTATCGGCTGAAACCTGTGTACTCCATAATCACTAACAATAAAAACCTGTTTTCCAAGGTGTCTGTGTGTACCTGCACACCTGTGTGTGTGCGTCAGTTGGTGGGAGAGGGGTCAGGAAAAGAGGTACGGAAGGCCAGTGATTTTACTATCTTTCTAGCTTTCTATTGTACTACAGTTCTCAAATATATTCTACATGAGGAAAAGCAAATCTACATTTGCAAAACTGAGCGTACCCAGTGTTTTGTTCTGTTTTCTTTTCTCAAGTGTAAATTTGTTCAGGTACAAGTGGCAAATATGCAACATTTGTGTGATTAGTTCATCAGTAGATTTGTAAAAATTCAAACCATCTGCCTTTAGAATTGTTTCATACTCAAGCTTTTCCAGTAGATCTTAAAAGAACTTTACCTCCGAACTTTTATTTTCTCATGAACAACTAAGCTGACAGCTCAACAAATGATTCCTCTGCTAAATCTTATCAGGAAAAATTCTTAGCATTTAATTACTTTAGGAGTGGTCCTTAAAGTGTACAGTTGTGTTTCTAATAGGTCAAGTCTCAGTATACCAGATAAGTTTCAATAAATAAAGCCACATTTCCAAATTACAAATATACCTCTGCCCCCCATATCTTTTCAAAGGACATTCAAAAATTCAAAATATACATGAAATTATTATAATTGTAAATATTTTGTGACACGTAAGCTTAAAACTCAGCATAATAAAGCATCCAATTTTTGTGTTAGCCTTTAATAAAGTAAAACTGCTTATGTGATAGAAAACATGCTTCAAAAAAAGCATGAAAGTCAAGTGCTTAAAATTCTCTGAAACTATTTCTATCTTAAATATTGGATCCATTCTTCCGTATTGGAAATTCGATCAAAATTACTATAGCANNNNNNNNNNNNNNNNNNNNNNNNNNNNNNNNNNNNNNNNNNNNNNNNNNNNNNNNNNNNNNNNNNNCAAATGGTTTTAAAAAATAGATTTAACTGTAAGTAGACAGAATTTTGAAAGTAAAATCTATACATCTAAATGATACTGTGTACTTCAAGATAGTGATCTCAGAAAACCATTCTTCACACGTCTGTGCTGCACATTCAGAGCACGTCACTTTCTTTCAAACTTCCCTTATGGTGCCGTTCTCCAGGCATGGCCAGTTAGTGTGGGGATTAAGATAGGTCGCATTAAGCCTCCTAACAAGCTTTCAGTGCAACGAAAATGGTGAAACTCACTTCTTTTCACAATCACAAACTGATCTGTGTGACATGTTCAAAATAACCTCCCAGAAGCACTGCACTTCTATGTGTTCATCAGTTACTGAGTCTTCTCAACTCCGCACAGGCAGCAGCGCGTCCTGGCACAGCTGGAGCAGGGAGTGCTCCCGCGGCAACCTGCCATCGCTCTTACTAGGATACGGAGGTATAACACAAGCATTTTAAAAGGAAATTCTATCATTCTGATCATTGAAACCTCTCTCAGAAAGGTAAAAGTATGAAAGAAAATCTATTTTTTCATTTTCCCATAAGCAAGGAAAATACAAAAATGGAATCCGCTGATTGTATTTGTAAAATATCCACATCATCTCTACTTCCTGTAGTGCTTGACCCATTCTCAGAAGCCAGACAGTAACTCCGTCTGAGAAACATACTACACTAACCCTACCTACCCCACCTAACTCATTTTATGCTGACCATTCACAAGTTACAGCTGACTAACCGGCAAGGCCGAATGAAACAGCAATCTAAAATACTTTCAAGATAAATTGGCCTCCAAAGCCACCAGCTAACTGACACACACACACACTGCTTTAGTGCATTCTAATGTGGTTTTTATGGACAACAGAATAATCAAATCAAGGAAGGAAAGCCAGCAGCAGCGTTTCCTGCTAACTACAAGGTTTCCACTGTTGTCAATTTCTCAACACTGCCACTTCATCATTTAAAATAATGACTAAATCGTGTTTCATATTAACTTAACTGAAGCATCATGACAGTAAAACTACGTTAATTTGCTTCTGTATCCCCGCGTACNNNNNNNNNNNNNNNNNNNNNNNNNNNNNNNNNNNNNNNNNNNNNNNNNNNNNNNNNNNNNNNNNNNNNNNNNNNNNNNNNNNNNNNNNNNNNNNNNNNNNNNNNNNNNNNNNNNNNNNNNNNNNNNNNNNNNNNNNNNNNNNNNNNNNNNNNNNNNNNNNNNNNNNNNNNNNNNNNNNNNNNNNNNNNNNNNNNNNNNNNNNNNNNNNAATCCTAACTACCCTTCTAGTAACCCGGCTCTTTCCTACATGTTCTGCCTTGTACTGGTCACCTTGTAACACGGGGACAACAGGAGGCCTCTCCGCAGGACTTCTCCACCTCCTTCCCATTCACACACATCCACTCCTCCTCATTTCCCGACTCAGGAGCAGGCACCTGAGATTCTGGCACAGTG
>contig_498 Average coverage: 145.50
GAGGAGACGCCTGCCGGACGTGCGGCGCTCGGCAGGACCAGAGGCCGGTTGGTGTGCGCGGTGTTCCTCCCTGTCGGAAGATTCTTCAAGCAATCAGTATGTCAACCAATACAGATGTTTCTCTTTCTTCCTATGATGAAGATCAGGGATCCAAGCTTATCCGAAAAGCTAAAGAGGCACCATTTGTCCCCATTGGGATGGCGGGTTTTGCAGCAATTGTTGCCTATGGGCTCTACAGACTGAAAAGCAGGGGAAATACGAAAATGTCCCTTCACCTGATCCACATGCGTGTGGCCGCTCAAGGCTTCGTGGTAGGAGCCATGACTGTTGGTATGGGCTATTCCATGTATCGGGAATTTTGGGCGAAACCTAAGCCTTAGAAGACGGGATGCAGGCTTGGGTCTGTTAGACATCTCACATTGAGGTTACATTTTCTGTTGAAAATAAATAATTTGAGTGGATGTGGACAATAATAATGGTGTTTTCAATACTGACCTCCTTTCTTGTAGGTGCAATTTGTCTAGTAACCAAAATTATTTGTGACTAGTTCACTCATGGGTCATTCAGAGGAGCCAAGTTAACACAATGTTACATTTTAGTTTCCCCCTTCTGAAACTCTTGTAGTCCTGAATGACAACAGGCCAACCTTGAAGCTACTCCCAGTTTGCTGCAGAATATCACATGCTTTGCATGTTAGGAGTCTAATTACCCCAGTTAATTTCACTTTTTTCCTGCCTGCCTCATAGACTGGTTGACTATTTCAATTTTTTGGGCTAGTTATCTTTTTTAAAGAGTTCGTGGAATGGAACTTGTAAACCGCTTCCCTGAGAGAGTGTAACCCTTCCCTAACTGAGAGTGAGTGTGTGTGTAGTAAAAACAAAACCTTTTAAGGTAGCTGTTTGGTAGTATATTTCAGAATCATACCTATAAACATGAGACTAATTTAATTATGAATTCCAATTTAGTTATAACTGCAGAATTATATTTTTGCTGCTGTTATACTAGAATAGTTTCTAAATTCATTTTGAAATTGAAACTTGTGTTTTAACTGCCTAAAGCAAAGGTAAATTCATTTTTAAATGTGTACAGTATTTTTTTTCTTTGCAAGACTTATAAATGTTAAATTACCTATAATGGAAGTGACTAATAGTTTGTGAGCAAGTTGGTTGGTCAGACATTATACACAAACTTTGATATATACAGAATATGTAATTATACTTGTAAAATTCTCTTGTCTAACCTGAACTTAAATTCTATGGTGATAGTCTGATCTATATATTGCTATTAAAGTGAGTGAACACATTGAATGTCTTGTATTTATTTCAGTTTGGAAAGATAAGAGTAGCATAGAAATTAAATTCCTAGAAAATAAA
>contig_499 Average coverage: 12.31
TGTCACGGTATGGGAGGTAATCAGGTTTTCTCTTACACTGCCAACAAAGAAATTAGAACAGATGACCTTTGCTTGGATGTTTCCAAACTTAATGGCCCAGTCACAATGCTCAAATGCCACCACCTAAAAGGCAACCAGCTCTGGGAATATGACCCAGTGAAATTAACCCTACAGCATGTGAACAGTAATCAGTGCCTGGACAAAGCCACGGAAGAGGATAGCCAGGTGCCCAGCATTAGAGACTGCAGTGGAAGCCGGTCCCAGCAGTGGCTTCTTCGAAACGTCACGCTTCCAGAAATATTCTGAGACCAAATTTACAAGAAAAGAAAAAATAATGGTTGACTGGGCTACCTCAGCATAACATTTCTGCCACACTCTAAGTAGCAAAAAAGGAAAAGTGCTTTCCTCCTCAGCAGGATGTAAGGTTTATCAGCCATTAAAACTCAGACTCTCCTAGCTTTTCACTAGCTGTGAACCAGCCTTCCTGCCCAGGGACGTGAGACTGCACACTGATGTTTACAAGATTGAACGTCTTTCATCAAGAATCATGGTAAATAATAGACAGTGAAACAATCAACAAAATGTGCTTTCTAGAGAGCTACACCTTTTATGGTTTGCTTGCACATCAGTAATTTCTACTGAATGTGCTGTCATAATGAAGAGATTTCCAAGGGTTTTTTTTTTCCTGATTAGAACTGGTTGCCAATATATTAAACATTGAAATAAAAATAAACGAAAAAGAACTGGAACCAGATTGAGAATCATGAAAACATTTTTACAATTAAAGGAAACTATATTAAACAGGGTTTAAAGGAAATTAAAACAGAGCTATGAGAAGTACAATTTGTTATAATATAGTATCAAATTTCTATATAGATTTTATACCTCAGTGGGGAAAAAA
>contig_500 Average coverage: 17.23
AAAAAAGTAACTTGATTCCAATGACATTCATTTTGTTTTCATCTGTGATAGACATGGATGCTTTTATTTTCCTTGGGGTGCTAGAAAAAAAAAAGCTCTTTGAAGATAGTTTTCTTTCTACAGTGTTTATTTTTTTTCCTTTTTGGTTTGTGGGATGTTGGAATTGTAATTTTTAATTGCCTTCTAAAATTGAGATTTAGCATAATGTCTAATCTCAGCAAGTTCAAAATCCCAGTTGCTCTTGTGTCAGCTGGCTTATCCACACAAATTTCCTACCACATTTTCAACTTCTTGATTGAGCTGATTATGCTTAATACCCAAGATCCATACTACTGTACTCCAGATGCATTTTCACAGCAATAACTCTTCAGTTGTTTATGATTCCACATAACAAAAGGCCTACAGAAGCAAAATATTGTTTGGGTATTAGGAGATAATCTGATGGGTTTTTTTGGAAAAACCTTTTCCACTCCATACCAGATGTACTTCGTTGTAAAGTGCATATTTAGATCAAATTCTTGAATTGTAATGTTGATCTGCTTTTTCAATAAAATCATCCTGAAATGTTCAGTTGGCACTTTCTTGATGAGTTAGCAAAAGAAGTGCAGCTGTTACTCCATTTACTAGTCCTGCATTTCTTCCCTAAATTCTATTTAGGTTTGATTGATTTTTCCAATTTTCAGTACCGCAAAATCACCTGAGTATTAATTAAAAGCTAGTTTTTTAATTTCATGAAATATCTTTGTGACTTTTTTCCTGATAATGTAGATGTAAGACAATTCATTGGCGAAACTACGTGTGTTTTCCCATTTGTAAGATTATATTTAATGGTTTTTGTTTCAAAGATTCTTCACTGCAGGCAGTGCTCTTTCTTGTGCCTAAGAATGTTTCTGAACGTCATATCACTAATGATATTTGCCAAGTTGAGTGTACACAAACTTCCTTCTATTCTATTCAAATTAGTCAACATCAAGCACAAACGGATGCTATAGGGTAAGGTTCTAGGACAGAATGCAGAAACTGTGTGCCTAGTACTTTGAAGTTAAACCGGTGCTGGGTGGGATATTTTCCTATTCCATGAGTTCTGTGTTCATTCTGTCTTTGGTAGGCCTAATGACTGAATAAATCAGATGTCTAATCAATAAATTATTTTCATGCTCAGAATTTCAGGTTTTTGTACTCCAGCATATGATCTTACTCCTTATTGTAAGAAAGCTCAACAGCAGTGTGATTTAAGGTTGTGTTGTTTTGTTTTTAAGTGGGGAATACAAGTNNNNNNNNNNNNNNNNNNNNNNNNNNNNNNNNNNNNNNNNNNNNNNNNNNNNNNNNNNNNNNNNNNNNNNNNNNNNNNNNN
>contig_501 Average coverage: 81.95
ATTGGCTACAACCCTGACACAGTAGCATTTGTGCCAATTTCTGGTTGGAACGGTGACAACATGCTGGAGCCAAGTGCTAATATGCCATGGTTCAAGGGATGGAAAGTCACCCGCAAAGACGGCAATGCCAGTGGGACCACGCTGCTGGAAGCCCTGGATTGCATCCTCCCACCAACTAGGCCAACTGACAAGCCTCTCCGTCTGCCCCTGCAGGATGTCTACAAGATTGGTGGGATTGGTACCGTTCCTGTGGGCCGAGTGGAGACTGGTGTTCTGAAACCTGGCATGGTGGTGACCTTTGCTCCCGTCAATGTCACAACTGAAGTCAAGTCTGTTGAAATGCACCACGAAGCTTTGAGTGAAGCTCTTCCTGGTGACAACGTGGGCTTCAATGTCAAGAACGTGTCAGTCAAGGATGTTCGTCGTGGCAATGTGGCTGGTGACAGCAAAAATGACCCACCCATGGAAGCAGCTGGCTTCACTGCTCAGGTGATCATCCTGAACCATCCAGGACAGATCAGTGCTGGATATGCCCCTGTGCTGGATTGCCACACAGCTCACATCGCTTGCAAGTTCGCTGAGCTGAAGGAAAAGATTGATCGCCGTTCTGGAAAGAAGCTGGAAGACGGCCCTAAATTCCTGAAATCTGGTGATGCTGCCATTGTTGACATGGTCCCTGGCAAGCCCATGTGTGTTGAAAGCTTCTCCGACTATCCTCCTTTGGGTCGTTTTGCTGTCCGTGACATGAGGCAGACAGTTGCCGTCGGTGTCATCAAAGCAGTGGACAAGAAGGCTGGTGGAGCTGGCAAGGTCACCAAGTCTGCCCAGAAAGCTCAGAAGGCTAAATGAATATTATCCCTAACACCTGCCACCCCAGTCTTAATCAGTGGTGGAAGAACGGTCTCAGAACTGTTTGTCTCAATTGGCCATTTAAGTTTAATAGTAAAAGACTGGTTAATGATAACAATGCATCGTAAAACCTTCAGAAGGAAAGGAAAATGTTTTGTGGACCATTTTTTTTGTGTGGCAGTATTAAGTTATTAGTTTTTAAAATCAATACTTTTTAATGGAAACAACTTGACCAAAAACCTGTCACAGAATTTTGAGACCCATTAAAACAAAGTTTAAT
>contig_506 Average coverage: 19.42
AGAGTACGCGGGGGGACGAGTCCGGCTGTGATGGCGGACGCCTGGGAGGAGATCCGGCGGTTGGCGGCTGACTTCCAGCGCGCGCAGTTCGCCGAGGCCACACAGAGGTTGTCAGAGCGAAATTGCATTGAGATTGTGAATAAATTGATTGCTCAGAAACAGTTAGAAGTAGTTCACACACTTGATGGAAAGGAATATATTACTCCAGCCCAAATTAGCAAGGAAATGAAAGATGAGCTCCATGTTCGGGGTGGCCGAGTAAACATTGTTGACCTACAACAGGTAATTAATGTGGACCTTACTCATATTGAAAATAGAATTGGTGATATTATTAAATCAGAAAAGCATGTTCAGCTAGTATTGGGACAACTAATAGATGAGAACTATTTGGATTATTTAGCAGAGGAGGTAAATGATAAGTTGCAAGAAAGCGGTCAAGTAACGATATCAGAATTGTGTAAGACTTATGATCTTCCAGGAAATTTTCTAACACAGGCACTCACTCAGAGATTTGGTAGAATTATCAATGGACATCTTGATCTTGACAACAGAGGAGTAATTTTTACTGAAGCTTTTGTAGCTCGACATAAAGCTCGCATCCGTGGACTTTTCAGTGCTGTTACCCGACCTACAGCAGTGAATTCTTTGATTTCAAAATATGGATTTCAAGAGCAACTTCTTTACTCTGTGCTTGAGGAGCTTGTCAATAGTGGACGCTTGCGAGGCACCGTGGTTGGTGGAAGGCAAGATAAAGCTGTGTTTGTCCCTGACATCTACTCCAAGACACAGAGTGCTTGGGTGGATTCCTTTTTCAGACAGAATGGCTATCTAGAATTTGATGCCTTGTCCAGACTTGGCATCCCAGATGCTGTTAACTACATAAAGAAAAGATATAAGACTACACAGCTCTTGTTTTTGAAAGCGGCTTGTGTCGGCCAAGGACTTGTGGACCAGGTGGAAGCGTCAGTAGAGGAAGCTATCAGCTCTGGAACATGGGTTGATATTGCACCTCTGCTGCCCAGTTCTTTATCAGTTGAAGATGCTGCCATGTTGCTTCAACAGGTGATGAGAGCATTCACCAAACAGGCACCAGCTGTTGTCTTTAGTGACACTATTGTAGTTAGTGAAAAGTTTATAAATGACTGTGCAGAGCTGTTCAATGAACTGATGCACCAAAAAGCGGAAAAAGAAAAGAAAAACAATCCTGTACATTTAATCACTGAAGAAGATCTGAAACAAGTCTCCGTGTTAGAAAGTGTTAATACAGGTAAAAAAGATAAAAAAGACGAGAGGAGGAGGAAAGCAACAGAGGGTAGTGGAAGTGTGAGAGGAGGAGGTGGGGGCAATGCCAGAGAATACAAAATTAAGAAAGTAAAGAAGAAAGGAAGAAAAGATGATGATAGTGATGATGAGAGTCAGTCATCTCACACTGGAAAAAAAAAGCCAGAGATGACTTTTATGTTCCAGGATGAAATTGAAGACTATTTTAAGAAAACATGTACAAGATGCTCCTGAGGAATTTATTTCTGAACTTGCAGAACACTTGATAAGGCCTCTTAATAAAATTTATCTCGAGGTAGTACGTTCAGTATTTATGTCTTCAACTTCTGCATCTGGAACTGGCAGAAAACGCACCATCAAGGATTTGCAAGAAGAAGTTTCAAACTTGTACAATAATATTAGATTGTTTGAAAAAGGGATGAAATTTTTTGCAGATGACACTCAGGCTTCCCTTACCAAGCACCTGCTGAAGACTGTGTGTACAGACATCACCAACCTCATTTTCAACTTCTTAGCTTCAGATTTGATGATGGCGGTAGATGATCCTTCAACCATTACAAGTGAAGTAAGAAAAAAGATTTTAAGCAAATTGTCAGAAGAAACCAAAGTAACTCTCACAAAACTCCATAATTCTCTGAATGAAAAGAGCATAGAAGACTTTCTTTCTTGTCTGGATTCAGCAACAGAAACGTGTGATATTATGCTAAAGAAAGGAGACAAGAAAAGAGAAAGGCAGATAATGTTCCAGCATCGACAAGCACTCGCTGAACAGCTGAAAGTCACAGAAGACCCTGCACTCATTCTGCACCTCACATCAGTCTTACTGTTTCAGTTCTCAACCCACAGCATGCTCCATGCACCAGGAAGATGTGTCCCACAGATCATTGCTTTTCTTAATAATAAAATTCCAGAGGCTCAACATACTCTTTTGGTACAATATCAAGGTTTGGTTGTAAAGCAGTTGGTTAGTCAGAATAAGAAGACTGGACAGGGAGATGATTCTTTGAATGAGGAATTTGACAAAGAGCAGCAAGATATCATCAATACTACTCGTAAAGAACTGAAGGAACTTTCTTCATCCGTTAAAGACCTGGTTCTGAAATCCAGGAAGTCATCTGTGACAGAGGAGTAATTATCTTAATTTATTTTTGTTAAGTAGTAAATGTTTCTCCCCAGAATTAAAGGTGAGTGGTCACAAAAAAAAAAAAAAAAAAACTACCAGTACTCTGCGTTGATA
>contig_508 Average coverage: 15.90
TATACATTGTGCGGTGATTAAAATTTAAACTATTTGCTGTCAAGCAAGCCTAGTATAAAATGTAATTTGGTGTGTTCACTCTATTTTGTATTCTCTTTATAGATTCAGTAACTGTATTCAGTAAAATTATTTTCACAAGCATTTGTGTAAAGCAGAACTATTATCTAATTTATTGTTCTCTTTTAAATCTAGTTTTATTGTCCATATGTTCTCTACTTTGTGATCCTAATCCAGATGATCCGTTAGTACCAGATATTGCACAAATCTATAAATCAGACAAAGAAAAATACAACAGACATGCAAGAGAATGGACTCAGAAATATGCAATGTAAAATGAAAAAAATTTTTCATAAACCAGAGTACTGTAAAATCTAGGTTTTTTTCAACATTAGCAGTAAATTGAGCACTGTTTACTGTTTCATTGTACCATGAAACTTTTTGATTTTTACCCATCGTAAGTGTGTTTCTGAAGCAAGACAAAACAAACTTCCAAAAATATCCATAAGACTGTGATGAGAGCATTTATCATTTTGTATGCATTGAGAGACATTTATTATGGTATTTAAGATACGTGGACACCCTACATCTTCAGCTTACAAGATCTACAATGCAGCTGAAAAGCAACCAAATTATTTTTTGCTGAAACTAGATGTTTTTACATGAGAAATACTGTATGTGTTGTCTAAGATGTCGTCACTTTTATAAATCTGTATTCAGATTTCATTCTTTGTTAGTTCACTTTATAATTTGTATTTTTTTACTGTATAGACTAAATATATTCTATTTACATGTATGTCAACTCATTACTTTTTTCCTGTGAACAGTATTGAAAAAACCCAACAGCTGATAAATGAATTAACTGTGTCTGCCATGTCTTAGGATTTTGTGTAGATTGATCGCAGATTTCTTAAACCTGAAATGAAATGATCTTTACACTGTAATTCTCAGTATGCTGATTATGGAGAAACACTTGTTTTGATTTTGTTATACTTGACTTAACTTTATTGCAATGTGAATTAATTGCACTGCTAAGTAGGAAGATGTATAACTTTTATTTGTTGCTATTCACATTTGAATTTTTTCTGTATAGGCAATGTTATATTGACACCTTTTACAGATCTTAATGTAGCTTTTCCATATAAATAAAATGCTTTTTCTACTATTTGTCTTGATTACTTAAAAAAGTGAAAATTACTTTATAAGTAAGGACTAAAACTCTATGTGAACTCTTGCATGAAAATTATTTCCAAATTGTGACAATGAGGTCTATTGTGTTTGGCATTAATCATCATTGATTATGAATTTAATTGTTTTAGGTTATTATCTCTTTATTAAATTGTCTGTAAGTTGATGTACTTTGGTCCATTGTAGAGAATTTAGAAGATGGAGTTTGTCTTAAATCATATCTAAAGTGGAGTATTTGCAAAGGTACTGAAATGAGTATATGGCATTGTCACCGATCCTGAGAAAATTTGTGTTTATAGATCTGAAGAATCACTGGATTAGTTCAATAGAATACTGCTCTAGACACAACAGGCAATATAATCCTAAGCATTTAAAATCTAGAGTTTCTAAAGCAGAATTTTATAGCCATCACAATTTGAAGAACTTTTTATTATAGAAATTACAAAGAAAATGATGCTTCCTTGTTTTTATAAATTGCCAGCTACAAATGTTTAAATAAGCAGATAGTAGATTTTAAAGTAAACTAGAAAGCTCTAATGCTTTAAATTGGAAAAACACATCTCTTTAATGTTTAGCATGCTTATCAAACTTGAGTGAGTATCTTTAAGAACAGTCGTAGCTCTCCTGAGTATTGTAGTAGCTGTGTAGGTGCAGGAATCTGTGATGGGTGTAGTCAATTAGCGAAGCATTTAAATCACTGGAGTATTTGATCATGTTTCACTATTTTATTAAAGCACAGAGTAACCTTGTTAGAAATTATGTGTTAAAAATAATTAAATGAATCAATGTAAAGTAATAAAATGAATTGTGAAATGGATGTTTAAGAACATATAATCTTTAAAAAAATTTTATTGATATCTTGAATGAATCATAACATGAAAACCACATTTCATTGGCTGTAGTACTGNNNNNNNNNNNNNNNNNNNNNNNNNNNNNNNNNNNNNNNNNNNNNNNNNNNNNNNNNNNNNNNNNNNTTTGTTTTCCCCCAGAGTGGAAGAGGGAGAAGGAGCGGCTCTGCAAGCTGCCTCTGTTCCCATCTTGGGAGCACGCAGGGGCAGTGGGCAATAAAGCATTTGAAACTTGAAAAGAAAAAAAAA
>contig_509 Average coverage: 27.06
GTTTTGAGAATGAAATGTTTCTCCTCATAGTGGATTCTTAAGCACGTTCTCCACGTATGCGGCGTGCTAGCTGGATGTCTTTTGGCATAATTGTTACACGTTTGGCATGGATAGCACACAGGTTGGTGTCTTCAAACAGGCCAACCAGATAGGCCTCACTTGCCTCCTGCAAAGCACCAATAGCTGCACTCTGGAAGCGCAGATCTGTTTTGAAATCCTGAGCAATTTCTCGCACCAGACGTTGGAAGGGGAGTTTGCGAATCAGAAGCTCAGTGGACTTCTGATAACGTCTAATTTCACGGAGCGCCACAGTACCAGGCCTGTAACGGTGAGGTTTCTTCACCCCTCCAGTAGAGGGCGCACTTTTGCGAGCGGCTTTTGTAGCCAGTTGTTTTCTGGGTGCTTTGCCACCAGTCGATTTGCGGGCAGTCTGCTTTGTACGAGCCATGGTGCAAGTACTTCCTTACTCACC
>contig_514 Average coverage: 11.23
ATTTCATTGGCTGTAGTACTGTAAGCTACATTTTCTCTGATTTTGAACACCCAACATCTTTAGATTTAAGTATTTAGCATACTTTGAGAAGAAGGGGTTTTCTTTCTTGAGCATCTTTCACTTTTTTAAAAACTTTACATTTATGTGGCATTTATTTTTGGAAGTGTCTTTTTTTCTTGATTAAAGTTTTGAAACTTGTATAAAAAAAAAAAAA
>contig_516 Average coverage: 18.18
TATCAACGCAGAGTCCGCGGGGGGTGGGAGCCTCAGCTTCCCAGTCGTCCGACGAGCCCGAACAGCTGAGTCCCTTCCCTGTCTTTCACTCTTCTGGCATCGGTGGTTTTACTTCTTCGATTGAGCCCTGCTTCCTCGAACCCCTGGGAGGCCGCCTCCTTCAGGCGCCTCCCTTCTCTCCGCGAACTCGCTCTGACAGCTGAGGAACTGGCAAGATCCTGCTACCCAGAGAGTGCTTCCGGGTTGGCTTTGCGGTGGCGTTTCCGACTGTGGGAGCCTCAGCTTCCCAGTCGTCCGACGAGCCCGAACAGCACCAGAAAAGTGCCACTGTAAGCCATGAGATGTCTGGTCTGAATTGGAAACCCTTTGTATATGGCGGCCTTGCCTCTATTGTTGCAGAGTTTGGGACTTTCCCTGTGGATCTTACCAAAACACGACTTCAAGTCCAAGGCCAAAGCATTGATGTCCGCTTCAAAGAGATAAAGTATAGAGGGATGTTTCATGCCTTGTTTAGAATCTATAAAGAAGAAGGTATATTGGCTTTGTATTCAGGAATTGCTCCTGCTTTACTAAGACAGGCATCATATGGCACCATTAAAATTGGGATTTACCAAAGCTTGAAGCGATTATTTGTAGAACGTTTAGAAGATGAAACTCTTCTAATCAATATGATCTGTGGGGTAGTGTCAGGAGTGATATCTTCTGCTATAGCCAACCCCACTGATGTTCTAAAGATCCGGATGCAGGCTCAAGGAAGCTTGTTCCAAGGGAGCATGATCGGCAGCTTCATTGACATATACCAGCAAGAAGGCACTAGGGGTCTGTGGAGGGGTGTGGTTCCAACTGCTCAGCGTGCCGCCATTGTCGTGGGAGTAGAGCTACCTGTCTACGACATTACCAAGAAACACTTAATACTGTCAGGAGTGATGGGGGACACAATTTTAACTCATTTTATTTCCAGCTTTACGTGTGGCTTGGCTGGGGCTCTGGCATCCAATCCAGTTGATGTTGTGAGAACTCGCATGATGAACCAGAGGGCAATTGTGGGCCATGTAGACCTCTACAAGGGTACCTTGGATGGTATTTTGAAGATGTGGAAACACGAGGGCTTTTTTGCGCTCTATAAAGGATTTTGGCCAAACTGGCTTCGACTTGGACCGTGGAACATCATTTTTTTTATTACATATGAGCAGCTCAAGAGGCTTCAAATCTAAGGACTAAATTATCTGTGAGCCCAGCCCTGCCAGCCTTTCTACTGTTTTCTTCCACTGTGTTCTAATGTATTTTGACAAAGCTCTATAAGTTTACTGAACGATTTGATCTCCCAAGGACCTCCTGGTAGAAGAACATCAGGGTCCAAAGTTGTATATGTGTTTGTGTTACCATGTTAACTTCTCCTACAGAGGAAGTGTTAACATTGCGATTCTGGCCCCAGATTGGTATCTTCTGTGAAGATGGATACTGATGGGTGACATTTAAAATTGCCTTCTTTCCAAATGTGGGTTAAATGGAGTTGGTGAGCCCCAACCATGGGCTAGAGCAGAAAGCATAGGCCAAGGCAGCTATTGCCATGTATGTTATGGACCTCAGTTCTCATTAAAGTATTTATTGGCAAAAAAAAAAAA
>contig_517 Average coverage: 23.98
GGGACATTGAAATAAAGCCTTCCGTTGAGCTTCCTTTCCATACTTTCAATGTCAAGGCTGGAGACCAACTTAAGATTGATGTACCATTCAAAGGCAGACCTCAGGCCACTGTATCATGGAAAAAAGATGGTCAGGCTCTTAGAGAAACAACTCGAGTCAACATTTCTTCTTCAAAGACAGTAACATCACTTTCTATTAAGGAAGCTTCCAGGGAAGATGTTGGAACTTACGAATTGTGTGTTTCCAACAGTGCTGGATCCTTAACAGTTCCTATTACTGTAATCATCCTGGACAAACCAGGACCACCAGGACCTATCCACATTGATGAGGTTAGCTGTGACAATGTAACCATCTCTTGGAATCCTCCAGAATATGATGGTGGTTGCCAAATTAGCAATTATATTGTTGAAAAGAGGGAAACTACTTCTACTACATGGCAGGTAGTGTCACAAGCAGTTGCAAGAACATCTATTAAAATAGTGCGTCTGACAACAGGAAGTGAGTATCAGTTCCGTGTCTGTGCAGAAAACCGCTATGGAAAGAGTTCCTACAGTGAATCTTCAGCTATTGTTGCAGAGTATCCGTTCAGCCCCCCAGGTCCACCTGGTACCCCTAAAGTGGTTCATGCCACAAAATCTACCATGGTTGTAAGCTGGCAAGTACCAGTTAATGATGGAGGAAGTCAAGTCATTGGCTATCATCTAGAATATAAAGAAAGAAGCAGCATTCTCTGGTCAAAAGCAAATAAAATCCTCATTGCTGATACTCAAATGAAAGTCTCTGGTCTTGATGAAGGACTGATGTATGAGTATCGTGTATATGCTGAGAATATTGCTGGAATTGGCAAATGCAGTAAATCATGTGAACCAGTCGCTGCCAGAGATCCTTGTGACCCTCCCGGACAACCTGAAGTCACCAACATCACAAGAAAATCAGTGTCACTTAAATGGTCTAAACCACATTATGATGGTGGAGCTAAGATCACAGGATACATTGTAGAACGCAGAGAACTACCAGATGGCCGGTGGCTCAAGTGCAACTTCACGAATGTGCAGGAAACATTCTTTGAAGTAACTGAACTAACTGAAGATCAGCGCTATGAATTCCGAGTTTTTGCAAGGAATGCTGCTGATTCAGTTAGCGAACCATCTGAATCCACTGGACCTATTACAGTCAAAGATGATGTTGAGGCGCCAAGGATTATGATGGATGTCAAGTTCCGAGATGTCATTGTTGTTAAGGCTGGGGAAGTCCTTAAGATAAATGCAGACATTGCAGGGCGGCCCCTGCCAGTCATCTCCTGGGCCAAGGATGGTGTTGAAATAGAAGAAAGAGCCAGAACAGAAATTGTCTCCACAGACAACCACACTATGTTAACAGTCAAAGACTGTGTAAGAAGAGACACTGGGCAGTATGTACTTACGGTAAAGAATGTTGCTGGAACTCGGTCAACAACAGTTAATTGCAAGGTACTTGATAAGCCTGGCCCACCAGCAGGACCTCTTGAAATAACTGGCCTGACAGCTGAGAAATGTTCTCTTTCATGGGGACGTCCCCAAGAAGATGGGGGTGCAGACATCGACTATTACATCGTAGAAAAAAGAGAAACAAGCCGTCTTGCATGGACAATATGTGAAGGAGAGCTAAGGACAACATCTTGCAAAGTAACTAAGTTACTTAAAGGCAATGAATACATATTTAGAGTGGCTGGCGTTAACAAATATGGTGTTGGTGAGTCCCTAGAGAGTGTGGCCGTAAAGGCTCTGGATCCATTTACAGTCCCAAGTCCACCCACATCTTTGGAAATTACATCTGTGACCAAAGATTTTATGACACTTTGCTGGTCAAGGCCCGAGAGTGATGGAGGCAGTGATATCTCTGGATATATCATTGAAAGACGAGAGAAAAACAGCCTGCGGTGGGTGCGTGTAAACAAAAAGCCAGTTTATGATCTGAGAGTGAAATCAACAGGACTTCGGGAAGGATGTGAATATGAGTATCGGGTGTATGCCGAAAATGCTGCTGGCTTAAGTCTGCCAAGTGACACCTCTCCCTTAGTTCGGGCAGAAGATCCGGTGTTCTTACCAGCCCCACCATCCAAACCCAAAATTGTGGACTCTGGGAAAACAAACATAACTATCAGCTGGATTAAGCCTCTGTTTGACGGTGGGGCCCCAGTAACTGGATATACCGTGGAATACAAAACATCTGATGAAACTGAGTGGAAAACTGCCATTCAGAGCCTCCGAGGCACAGAATACACAGTAAGCGGGCTGACAACTGGAGCTGAATATGTTTTCAGAGTCAGATCTGTCAATAAGGCCGGCGCTAGTGATCCCAGTGATATCTCTGACCCTCAAATAGCAAAAAAAAAAAAAAAAAACTACCAGTACTCTGCGTTG
>contig_518 Average coverage: 19.57
ACAAAGGATGGTTTGACACAATGAAGGCCCTCGCTGCAGCCCTGCTTTTGGCCACGCTGCACTGTTCGTGGGCAGTGACTCCCACTGACTGCAATGCTGTCAAGCCTGTGGCTGAGAAAGCTCTAGATCTGATCAATAAGGGGCGACGGGATGGCTACATTTTCCAGTTGCTGCGGGTCGCTGATGCCCACTTGGATGGAGCGGAGTCTGCAACTGTGTATTATTTAGTCTTAGACGTGAAAGAGACGGACTGTTCAGTGCTAACCAGGAAACATTGGGAAGACTGTGAGTCAGCTGATTCCAGACGTCCAGTTGACTTCGTGATTGGACAATGTAAAGTAATAGCTACCAGGTACTCAAATGAATTTCAGTTTCTGAAACTGAATGACTTTAACTGCACCATAAGTTCCGTCTCTTCAGCACTGGCCAACACCAAAGACAGTCCTGTACTGTTTGATTTCATCGAGGACACAGAGCCCTTCAAAAAACCAGCAGACAAAGCTCTGGATGTGTACAAGAAAGAACATGACGATTTCGCCTCTTTCAGAGTAGACCGGATAGAGAGAGCCATAAGAGTGAAAGGAGATGAAAGAACCAACATCTACGTGGACTTCTCCGTGAGGAACTGCTCTAGATCTTACTTCCGCAAGCACCCTGATTTTGGATTCTGCAAAGCAGATCTGTCCTATACTGTAGGAGCCTCGGACTTGGAAAACCCAGAAAACATCGTTATAAACTGTGAAGTCTTTAACTTTGAGGATCACAGAAACATCAGTGGTTTTGAACCCCATCTGGGCCACCCTTTCCACTTTGGCGGTCGCAAGCATCCCCACAAGCCACATAAATCTGAATGCCCACCTCCCCAAGAAGGGAAAGACTTCTCAGATGGACCACCGCTCCCAGGAGAAGCACCTCCACCATCACGGCCAAGATGTCGTCATCTGCCTTTTGGAGCCAATGAAACCCATAGGTTCCCTCATCATCGTAATTTCAGTGAACACCATCCGCCCCATGGACCTCCTCCCCACAGCCATCCCCACGGCCTTCCTCTTCCAGAAGCCAATTTTCCCAGCTTCTCTTTGCGAAACCATACCCATCCTCTAAAACCAGAGATTCAGCCCTTC
>contig_520 Average coverage: 17.24
TAGTTTTTTTTTTTTGTTCTGAAGAAAGATTTTCTAACACTGTAACCAAGAAGTCAAATGACCATGCCCTGTGTTTCTCTGAAAGGACACACACTAATCTATCCAGCTCTATAATTTCCACCCTTCAATCTTCACACTCTTTTAGAATTCTGGGCACAAACAACAGGGTCTACAGCTTTGAATACAGTGCAAGGTTAGCATCTCATTCTTGTTCTGTTTAACACGCCTTCCAAGCACTTTCAATCAGTAAGCCTAGGGGGAAAAATTAAACAATAGATTGATCACTTGACATCCACATAAGACAGGATCCAAAAACAACCCATCCTATTCACAAAATCTAAAATCCACAAATGCTCAAGTCTTATACAATGGTACATTTTTATATATAATCTACACATAATTTCCCATAAATTTAAAATCAGCTCTATACTGCTAGTAATACCTAGTAACTATGTTAAGGACATAGTTATAACCCTATGTTGCAGAGACTAATGGAAAACAGTTGTCATACCATACTAATTAGGGAATAATGACAAAAAATCAGAGACAATACACTTCTTGAAATATTTCTGATCCACAGTTGGTTGAATCCACAGCTACAGATCCTGTAAAGGCACAGGGCAAGCTGTATGATACTACAAATGTTTTCAAGATTCTAGTCTAGCAATTTTATTCATTCATAAATTCACAACAAAGATTTGTTTGGAAAACTGTTTTGTTTTACTATGTTTGGAAAACGAGGTTTTTAAATTTCCAATTTAAAAGACAATTCTAGCCAACTCAGTCACACAAATGAGCAGAGTCACTTACCTTGATTTGATTTTCTTTATC
>contig_523 Average coverage: 25.20
TATCAACGCAGAGTACGCGGGGATTCCGCCATTGGCTGCGTTGGTATCGGACGGTGTCGGAGGGAGCTGGGGTCGCTGCGGGAGGCCACATCACCATGTCGGCGGCCGCCGTGGATGCAGTTAACGCTGCGCCCCTGTCGGGGTCCAAAGAGATGAGTTTGGAGGAACCAAAGAAGATGACCAGAGAGGACTGGAGAAAGAAGAAGGAGCTAGAAGAACAGCGAAAACTTGGTAATGCTCCTGCAGAAGTTGATGAAGAAGGAAAAGACATCAACCCTCATATTCCTCAGTATATCTCCTCGGTGCCGTGGTATATTGATCCATCTAAGAGACCGACTTTAAAGCACCAGAGGCCACAGCCGGAGAAGCAGAAGCAGTACAGCTCATCCGGGGAGTGGTACAAGAGGGGCGTCAAAGAGAATTCCATCACTACTAAGTACCGCGAAGGAGCCTGTGAAAATTGTGGGGCCATGACACACAAAAAGAAGGACTGCTTCGAGAGACCCAGGCGAGTGGGAGCCAAGTTCACAGGCACTAACATAGCCCCGGATGAGCATATCCAGCCCCAGCTGATGTTCGACTACGACGGCAAGAGGGATCGCTGGAACGGCTACAATCCAGAGGAACACATGAAGATTGTGGAAGAGTACGCCAAAGTGGACCTGGCAAAACGAACATTGAAAGCCCAAAAACTTCAAGAAGAGTTAGCTTCGGGAAAGTTAGTGGAACAGGCTAATTCTCCAAAACACCAGTGGGGAGAAGAGGAACCGAATTCTCAGACGGAAAAGGATCATAATAGCGAAGATGAAGATGAAGATAAATATGCAGATGATATTGACATGCCTGGGCAGAATTTCGACTCTAAAAGGCGCATTACTGTTCGGAACCTAAGGATTCGAGAAGATATAGCCAAATATTTGAGAAATTTAGATCCAAATTCTGCCTACTATGATCCAAAAACCAGAGCGATGAGAGAGAATCCTTACGCCAATGCAGGAAAGAATCCAGATGAAGTGAGTTATGCAGGAGATAACTTCGTTCGATACACGGGAGATACCATTTCCATGGCTCAGACCCAGCTGTTTGCTTGGGAAGCCTATGACAAAGGCTCGGAAGTGCATCTGCAGGCGGATCCAACAAAGCTGGAGCTGCTGTACAAGTCCTTCAAAGTCAAAAAGGAAGACTTCAAAGAGCAGCAGAAGGAAAGCATTCTGGAAAAGTATGGTGGTCAAGAACACTTGGATGCTCCCCCGGCTGAACTGCTGTTGGCTCAGACTGAAGACTATGTGGAGTACTCGAGACATGGCACAGTCATCAAAGGACAGGAGCGGGCGGTGGCCTGCTCCAAGTATGAGGAGGATGTGAAGATCCATAATCACACACATATCTGGGGATCTTACTGGAAAGATGGCCGATGGGGATACAAATGCTGTCACTCTTTTTTAAAGTATTCCTATTGCACTGGAGAAGCTGGGAAGGAGACTGTTAATTCAGAGGAAAATATGATAAATGATACCATTGGAGAAGAGTCTGTGAAAAAACCTCAAACCCTCATGGAGATACATCAGGAAAAAATGAAAGAAGAAAAAAAGAAGAAAAAAAAAAAAAAGAAGAAGCATCACAAGAGCAGTTCTGATAGTGAAGATGAAGAAAAGAAACAGGAGAAACTGAAAAAGGCGCTCAACGCAGAGGAGGCCCGCCTTCTTCAGGTCAAGGAGATCATGCAGATGGATGAGAGGAAGCGGCCTTACAACAGTGTGTACGAGACCCGAGAGCCCACGGAAGAGGAGATGGAGGCCTACCGAATGAAGCGGCAGAGGCCCGATGACCCCATGGCCTCTTTCCTGGGTCAGCAGTGCTAGGCACAGAAGGTCAGCAGCCTGGAAAAAGCAAATAGGTTCTTTTCCACTCTTGCTTGGTGACTGCATAGAAGAACCCTTATCTACACCTCTTGCTGCCTGACTTTAATAAAGCTTTGAGAAATCTCAAAGTAAATTCCTTGCTTTCCACAATGAAGAAGATAAAGAAGAAAGGAAAGAAAAGGGGTACACTAAGTATGGTTTCAATTTTATTTCTCTAATTTTATACCAGTGATTCGAAGAGACCTTGATTCATTACCTGTCAGGGATGTCTTCTAGAAGACAGTCCAAAAAGTTATTTCCTCAATTTCTATCATCTTTTTATCAGATGCTGTGGTACACATTTTGAAAGCAGTTTGGTTTCTCTAAAGTAGAGCTGCATTTTGTTTTATAACTGTTAGTACCTGTAATTGTAGTAATTGTATAGTCATTTGTTTATGCCTTCTGAGGTTTTCCTCATCTGAAACTAAAAATGTTATTCAATTTTTATGGTCTTTAAGTACTGAAAGAAAATCTGTAGAAAATGTAAAAAACCCTTATCTCCCAAGTCATAAATTATTTTTTGTTTGGCTATTTCATTTAGATTTTTAATGTATTTTTTCCTTACACCCAAAAAAAAAAAAACTACCAGTACTCTGCGTTGATA
>contig_525 Average coverage: 43.36
TATCAACGCAGAGTACGCGGGGCTACGTCCCCCTCCCCCCGTATTTTTATTTTCCTGCCATCAACCGTCATTCTCGCACTTCTCTCCGGAGAACCACCATCGAGTAGGTCGGGCCCGCAAGGGAACAAGCAAGACCCCTGAGAGCTCCACCTACTTCACAGGAGAAAATCCCACAGCAGAACTCAGAGTCAGCAATGGCTAAACCCCAGGTGGTTGTAGCGCCCGTGTTAATGTCCAAGCTGTCTGCGAATGCCCCTGAATTCTACCCATCAGGTTATTCTAATTACACAGAATCCTATGAAGATGGGTGTGAGGAATATCCCACTCTATCAGAGTATGTTCAGGACTTTTTGAATCATCTCACAGAACAGCCTGGCAGTTTTGAAACTGAAATTGAACAGTTTGCAGAGACCCTGAACGGTTGGGTTACAACAGATGATGCTTTGCAAGAACTTGTCGAACTCATCTATCAACAGGCTACGTCTATCCCAAATTTCTCTTACATGGGAGCTCGCCTGTGTAATTACTTGTCCCATCATCTGACAATTAGCCCACAGAGTGGCAACTTTCGTCAATTGCTACTTCAAAGGTGTCGGACCGAGTATGAAGTGAAAGATCAAGCTGCGAAAGGGGATGAAGTGACTCGGAAACGGTTTCATGCATTTGTCCTCTTCCTCGGAGAACTCTTCCTTAACCTGGAGATCAAGGGAACAAATGGACAGGTTATGAGAGCAGATATTCTTCAAGTTGGTCTTCGAGAGTTGCTGAATGCGCTTTTTTCTAATCCTATGGATGACAACTTAATCTGTGCAGTGAAATTACTGAAGTTGACAGGATCCGTTTTGGAAGATGCCTGGAAGGAAAAAGCCAAGACTGATATGGAAGAAATTATTCAGAGAATTGAAAATGTTGTCCTCGATGCTAACTGCAGCAGAGACGTAAAGCAGATGCTGCTGAAGCTGGTGGAGCTGCGGTCAAGTAACTGGGGTAGAGTCCATGCAACTTCAACCTACAGAGAAGCAACACCTGAGAATGATCCTAACTACTTCATGAATGAACCAACATTTTATACATCCGATGGTGTTCCTTTCACTGCAGCTGATCCAGATTACCAAGAGAAATATCAAGAATTACTTGAACGAGAAGATTTTTTCCCAGATTATGAAGAAAATGGAACAGATTTATCCGGGGCTGGTGATCCATACTTGGATGATATTGATGATGAGATGGACCCAGAGATAGAAGAAGCTTATGAAAAGTTTTGTTTGGAATCAGAGCGTAAGCGAAAGCAATAAAGTAAATTTCAGTGTATCAGTTTTATAAAACAGTTTAGGTATGGTGATTTAGCAGAATGCAGGACAGCAAGAAAATTTGTTATATCAAATTAAGGATCTTGAGTTACGTTACTAATGTATGCAACTTTAATTTTGTTTAACACTTATCTGCCAAAATAAACTTTATTCCCTATAACTTAAAATGTGTATATATATAAAATAGATTATTATGTACAGTTAATTCTGTTTTGGCTGCAATAAAATCGATTTTGAAAATAAAAAAAAA
>contig_532 Average coverage: 33.58
AAAAAAAGTTCATTTACCAATTTTAACAATCTAGGGAAAAAACCGGAAAATCGACTATAATACCTGATAACACAGATATCATATTGTAGTAGAAAACATAAGAATAAAAAATTATCACTGAAAATATTGCACAACTTCAGGGGTTTCCTCAAAATTTGCTTTATGTAATTGGGTGGATATAAATTAATGAACAGAAATTTAAACAAGATACATGAAACAAATTAACAGAACCTGATAATCTAATTTCATTCAATCTTTTGCAAATTCACCTTTAAATCTTTCCATCATGAGGCTCACAAGGAATTAACTAACGCATGGGTATTACAGATGAATGTCAAATCTTCAAAGTACTTATAGTGAAGTCCTCTATAATGTAATTTATAAAGAACATTCAAGAAATTTGTCTTTTGAATGTAGAAAACTGTTAGAGTCAAATATTCAACTCAATATAAACTAGTAACTTCATTGTTGAGACAGCTTCTCCTTTCACTAACAAATGATTTTTAGATGTAGTATCACTGAGTTGAACAAAGAAGTCACTTTTGTATACATAAGAAAAAATACACACATGCTAAATGAAACATCACTAACTACATTACTAGACCATCTCTACCTCTAACACTTCAAAAGCTTAGAGATTTAGAGTATTCTTACATTAACTGCAAGAAAACTTCTTTTTGAAATCACAACTATGAAGTCATGTGGTTATACAAATTCTGCATTTGTGTGCAAAACATGAAACACATTTATCTTGATTTTCCCTGCTTTGTCTCATCAGTTAGCTAGCAGGACTTAACAAATATCTTCCCAAGAAACAAAAGACTGAGATGTGTTTTATATAACTTCAATGACCTCAGCACTACAGGGAGAAGAGATGCAGTATCCTTTTGTTATGGTTCAAGACAACAAGGAAGGAGGTCACAAGAAAGAACATTTCAAAATTGTTACAACCGAGAAACTATTTCTTATTTAAGTTTCACCATGATGCCACATTCACTTTTACATAAGCACTGTGGCATAATTCAATAAATCAGAAATCTTAATATTTAAAATTTACCTTGACTTTCAATTATCACCATATTAACAACCAAAAGAATGAGATAAAACACATAAGAAATGGTAATATTATAACCCAACTTTACTAGAATTGGTTTCTTGACACCATTAATTTCAGTTTAACAGAAAAGGGATAGTGCATCTCAGTTTTCTTACAAGCTAGGAGACCACTTTGAATTCTGCATTTCCTAACTGCAAACATAATACAGCACTTATAATAGGTTATAAATAAACTGATTTTCAAGCATAGAGCCAGCCCCGACAATAATAATACACTATTTAAAAGGACCTAAGGCAATGAGTTCCATTTCCAATGGAAAAAAAGAACTGTGCAAACAAGCTTAAAACTACTTTTTTTTTGTGCCAGTGTTATAAAATGTAGCTTTTAATAAAACCTTGACCCAAATGCCAGCAACTTCAGAAAAGAATCTGAGTGGGGTCGGGGAGAATGTTAATTCACTTAGGAAAAATAACCACTATCTTTTTCCTAATCTTTAACACACACAGTTTAAACATATACAGCTGCTGTAACACTTTACACAATTCCTATGTACTTGAGCAATAATAAGATCTAAATACAATTATATTTTAAACACTGGGTCAAGGCTTTACATAAAAATACCATCCTAATTTCCCCCCTAGTTTCTAAAATATCACATACTTTCCCGCAACATCTGCAGCCATCCAGGAATTTTTAGGAAACTTTTGTGCATGATCTTAATTCCTAATCCCTGGCTCTTTGGGCTCAGTGACAAAAGATCAAAACCACCAAACTGATGGTTCACTTGAAGTCAGATGAGAGACCCTGGCTCAATTAGTCTCATAGGATGAAAGCAGTGCTGCATCCACTGGCTCCATGCAGGAGGGGCACGTGAAGGATCTCATCAACCAGTCGTCTATACAGTCCAGGTGGTAGATGTGCATGCACGGTAGAAATCGAATGGGGTCCCCATACACAAAGTCCATCATACAGATCACACACTCCCGGATCTTTTTCTCTGATCCATCCCTTCCAGGGTCATACACTCCTTTCGGCAGATGCTGTATAAGGCCTATTCTTTGAGCTATCCTGATTTGTTCCTCTTCAGTCAGCTGAGTGGCTAGCCGAGTCTGGCTGGGTGTTGGATGATACACTGGAACAGGAACTTGTTCCTGATATGGCGGCGGCGGCTCCTGATCCGGCTCCGTCCCCTCGCCGAAGCTGGCCCGGTCCGACTGAGACTCGTGAAGCAGAGAGATGTCATCCGAGGTAGGGGATTTGAGGCAGTTCCCCATCTTCCAGGGCGGGTGTGTGTGATCTGTACACGCCTCTGACAGTCTTTGTCCCCCCGCGTACTCTGCGTTGATA
>contig_534 Average coverage: 63.44
AACAAGCTGGTTTAATAGAAATTCTCTATTACAATAAAAAGCTCGATTAACGGCACACTGAACCTCGTAGGTGCTGCCACGACAGAGGTAGGTACACTGTGCAGAACAAATACATTATATACATGTCCAAGAGTCTAGTCCGTTTGAGGCTCTTTACTTTCCTGAGGTATTCTGCTGCTGTTGCTCGGCCAAGGCTTGCTGCAGGCGCATACGCTTCCGGGAGTAGTGCTGCCAGTGTAGGATTTGCTGCTCATCAATAAACTTGGCACACTGAGCATTCACCAGCTCCTTGCGGAAGTGTTCATACTGGAGGAGTTCTAACATGTGTAAACACTGAGGGTAC
>contig_537 Average coverage: 42.71
TATCAACGCAGAGTACTGGTAGTTTTTTTTTTTTTTTTTTTGTTTTTTTCCTATGCTAGTGTTCTGAGCAGTGTCTCCCTTCCCACCAGGTTTCTTGGCTTTCAAAAGAGTGGGCAAAGAGGGCAGCCCTTCCTTCTCATGTGGTCACCATGCTGGACAACTTTCCCACCAACCTACACCCCATGTCTCAGCTCAGTGCAGCCATTACAGCCCTAAACAGTGAAAGTAACTTTGCCCGAGCATATGCAGAGGGTGTCCACCGAACTAAGTACTGGGAGTTGATTTATGAAGACTCTATGGATCTGATCGCAAAGCTACCTTGTGTTGCTGCAAAGATCTACCGGAATCTTTACCGGGAGGGCAGCAGTATTGGGGCCATTGACTCTAAACTGGACTGGTCCCACAATTTCACCAACATGTTAGGCTACACAGATGCTCAGTTCACTGAGCTCATGCGCTTGTACCTCACCATCCACAGTGACCATGAAGGTGGAAATGTAAGTGCCCATACCAGTCATTTGGTGGGCAGTGCCCTTTCAGATCCTTACTTGTCCTTTGCAGCAGCCATGAATGGCCTGGCAGGGCCTCTACATGGACTAGCAAATCAGGAAGTACTTGTGTGGCTTACACAGCTACAGAAAGAAGTTGGCAAGGATGTGTCAGATGAGAAGTTACGAGACTACATCTGGAATACACTCAACTCCGGACGGGTTGTCCCAGGCTATGGCCATGCGGTACTGAGGAAGACTGATCCACGATACACCTGTCAGAGAGAGTTTGCTCTGAAACACCTGCCTAATGACCCCTTGTTCAAGCTGGTGGCTCAGCTATACAAGATTGTGCCCAATATCCTCTTAGAGCAGGGTAAAGCCAAGAATCCTTGGCCCAATGTGGATGCTCACAGTGGGGTACTGCTCCAGTACTACGGCATGACGGAGATGAACTACTACACAGTCCTGTTTGGGGTGTCACGGGCACTGGGTATACTGGCGCAGCTCATCTGGAGCCGGGCCCTGGGCTTTCCTCTCGAGAGGCCCAAATCCATGAGCACTGATGGTCTGATGAAGTTTGTGGACTCGAAGTCGGGATAAAACGGAAGACCAGGGGAAACTACCAGAAAGTGAAGAAGCTTAAAAAACGTATATACTTTTTGTTTTTTTGTTTCAGGGGGCCTTTAAAGACTTACAATTAAATTGTATCTGAGGCACTGAAAATAACATTTGAGGTTAAAGTACAAATTAAGATTTTCAAAGATCAAAAACGATGCCCCTCTTCCCTGTACCCAGCTTCCTTCATTCTGCCTGGTATGGGCTGCCCGATACCTGTAGGATGACCAGGACAAGTGCATGTGGCATGGGTTGGGTTTGGCCTCCGACCATCTCTTAAGAAGCAGGTTCCTCCTGTCTCGGGTCAAATCTGGCTGTGGAAAATCTGTAGTCAGTTTGGAGTTTTGGCTTCAAGTCTGCCCAGTCCTTTCTAGGCCAGCAAACCAGGACACTGTCCCTTGTTTCCATAGGAATCATGTTGGATTGCCATCTGTACCAAGCCCCCCGATCCTCTCCCATGCACACAGACATCTCCTAGCAAAACCTGCTGATTAGCTGGACATGCTTTGACAAATTTTTTAATGCTATCGGATGACCATAATGGCATGGCATTTGTTATGACTGGTAACCAGTGTTTGACTTCAGTTCTCTAAAATTGCCCCACTAAAATTAAGATGTGGGAGTGTTCTGTTTCCCACTACTTTAATACTTCACCTCCTTCCAGACTTTTTATGTCTGTTGCACCTCAAATGGGATACTCTGAACCTCCAACTCTAGGTCCCTACTTGAGACCTCCTTCAGCAGATCTGTGGTCTTTCCAAGTCACTTGGCCTTTTATCAGTGCATAATGTGAACTAAACTTTTTACTTCCATAGAATATAAAGCCACTACCCCCTGACCTCCCCCCCTCCTTTGATCTGTTGGGGCATAGATCAGGGGCTCAGGAATGAGCCGCATGGTATCTTCATGGTCTGTCCCAGGGGTACCAGCTCTTTATGAACAGGGAAATGAACCAGGATTAGACAGGACTGTCTTTGAGTTTCAGGCTCTGAGGCTGACTGGGAAAAGTGTGAGGCTCCCTCCTCATCCCCTGCCACAGGAAAGAGTCCCCTTATTTATCAGTGTCCTTTCCCTGTCCTTCCCCTGGTGCTCACATTACAGTATTTGTTGTAGAAGCCCCGCTCGCACAGGTTTTCAGTGACTCAGAATGCTCTACTGCCTTTTCTGTAAGAAAGGATTGAGATACACTCCTACCGTGCCCCATCTCCCCTCAAGACTCCTGCCTGTGTTTGTGTGGACCCCCAAACCCCAGAACCACACTGTTGAGATGGACACACTGTAAACCCCTGGGTGACTGTCAAGTCATAATGCAGACTTCAGGTTGTTCTGTACAAAATACAAAATAAATGTTTTTATTAACAAAAAAAAAAAAAAA
>contig_540 Average coverage: 27.11
AGAGGAGGAAGAAGAGGAGGCCGCGGACGCAGGGGCATTCAACGCTCCAGTAATAAACCGATTCACAAGGCGTGCCTCCGTCTGTGCAGAAGCCTACAACCCTGATGAAGAAGAAGATGATGCCGAGTCCAGGATCATACATCCAAAAACCGACGATCAACGGAATAGATTGCAAGAGGCTTGCAAAGACATCCTGCTGTTTAAAAACCTGGATCCGGAGCAGATGTCGCAGGTGTTGGATGCCATGTTCGAAAAACAGGTCAAGGAGGGGGAGCACGTCATCGACCAAGGTGATGACGGGGACAACTTCTACGTCATCGACAGAGGGACGTTTGACATTTACGTCAAGTGCGACGGTGTGGGGAGATGCGTCGGCAACTACGATAACCGAGGGAGTTTCGGCGAGCTGGCCTTAATGTACAACACGCCCAGAGCAGCTACGATCACCGCTACCTCTCCCGGTGCTCTGTGGGGCTTGGACAGGGTAACCTTCCGGAGAATAATTGTGAAAAACAATGCCAAAAAAAAAAAAATGTATGAGAGCTTTATCGAGTCACTGCCATTCCTCAAATCGCTGGAGGTTTCGGAACGCCTCAAGGTGGTGGATGTGATAGGCACCAAAGTGTACAATGATGGAGAACAAATCATCGCTCAGGGAGATTTGGCTGATTCTTTCTTCATCGTCGAGTCTGGGGAAGTGAAAATTACCATGAAGAGAAAGGGCAAATCCGAAGTGGAAGAGAACGGTGCTGTGGAAATCGCCCGCTGTTCTAGGGGACAGTACTTCGGGGAGCTCGCCCTGGTGACGAACAAACCTCGGGCAGCTTCCGCCCACGCCATCGGGACCGTCAAATGCCTAGCCATGGATGTGCAAGCCTTTGAAAGGCTCCTAGGGCCTTGCATGGAGATCATGAAAAGGAACATCGCCACATATGAAGAGCAGTTGGTGGCCCTGTTTGGCACGAACATGGATATTGTCGAACCTACTGCATGAAGCAAAAGGATGCTGCAGAGACCCTGAGTGACAAGTGACGCAGTAGCGGTTAGCCCATTGAGGATGTGTTTGTCTAGATGCCAAGCATTTTCTGTGATTTCAGATTTCTTTTCTGTTATTTTTTTTTACATTTATGATGTATCAGTCAACAGTAGAGATTAATAGTCAATAGGCTTTACCATCACTTTCTAAAGAGTAGTTCATTAAAAAAAAAATCAGCATATTGGTAAAAATGACTTTCTACTCCACAAAATGATTGGACTGAAAGGTTTATTCAGATGATTGTAATATATTGAAAGTATATGTGTTTAAGAAGATAATTAAAATATGCTATCCTGGATGATATATGTGTTTCACTTGTTCAGTTGATAATCATATTAAGCACTGTGCCCATGTAAGAGGGACCTTGGCAGTAAATCTCTCCTTTTATAACTCATTATATATATTGCAAAACTTTTAATCATTCTTGTTTCAAACTTTTTCTGGCTTGATAAGTTAAATACTGGCCTTGGCCTATTGGTGAAATGGTATAAAACATCATATGCAATTTTAAAACTTTTTATAATTTTTGCAGTAATATACATTTTGACTTCTCTGATGTGATATCAGTAGCCTGCTTATTACAGCAGTTTTAAGGACTGGCAATTTACTCATTATGATCGAAGAGGAGGGGAAAGTATTTGTTTTTTAGTTGAAAGATCATGAATGCATTTTTTCATCCTGCATGTAATCTTCTTTTCATTTTGCAGTTGTCCACATTTTTTATCTTTTAAAACTTTTGGTCTTGACACTGAATGTCGCAAAGAGGTTGTAGGTTTTTTTGTTTGTTTTTTAAGCTACTTAGGCTTATTGAAGCCAACATTTTTAAATTCTAAGCTCTAACACTTCAAAAAACAAAACCTCAGCTTTGCTAAAAAGATTTTGGGATGCTTATCAGTGTGGTCCCAGGAAAGCTGTTTGGTCCAGCCCATGCCCGGGTGACACAGTCCTGCACTCTGAGTTCCTGTTCTGCCAACCCATGATCTGTCTCATCGCTTAGTAGCTGGTGGCGTTTGTCTCTCGTTTTTTTCCCCCTCTTAAAAATGGTTGAAAGAAATCTGTCCGAACAAAACCTGCTGTGCTGAGGAAAGGGGCTTCTGCCCCCACCACAGAAACCATTAGGCCTCGCCATTTGCTTCCACGTAGACTCAGTAGTTCGAAGTGCAGCATGAACTCAACCCTCCTAGATGCCCGTTGATCACTAATAGGATTCTTGCCCTGCCACATGAGATGGCTTTGATTCTGTCCAACCAAAGCACTGTACCCCTCCATCCCCTCCACGTTCTCTGGGCCTTCAAGACCCCGATGGCTAGGGACATTGATTCTAACCAGTTGCTTTCTTTTTCAGTGAGCAGTCTGGTTTGGGGAAGCATGTTTCAAAAGCATCTCTACATGGGTAAAATTGTTTTGTGGCTATGTTGGTCCTATTAGAGAATGTTTATGGTCCGACTCGCGTATGAAAACACGGTCAGAATGTTCACTGGATAATGTATATACAAGAAGTTTAAGAAGCTATGTGAAGTATAATTTCAGCCACGTTTTGACATTTTAGAATGCTGTTGGACATTTTTGTGAAGTCTTCTTTTAGAAAAAGAGTACTTTCTACATGACTTGTTTTGGATTTGGGGATTTATTTTAAAAGCCATGTCTGTTAAAAATACAAACGAACTCAAATTCCTGGTTCATCATTCTGTATTCTTTATTCACTTTTTCAAGTTATCTTTTTTTGTTGCATAAGCTGATTGTTAACTATTCATGGAACAGCAAAACAAATGCCTGTTTAATAAAGAACTCTGACCAAGGCTATGTAAGCCAGTTACATTATTTTCAGTATTGGTTATATTTAAATTTTCCTTATAATAAAGCACACTTTTATAA
>contig_541 Average coverage: 57.20
TATCAACGCAGAGTACGCGGGGGGGGGAGGTACTTTCTGAAAGAGGGTTGCTATAAAACCTGGCCATGTGATCCTTCTTTTCTGACATTCCACATCTGCTCTTCACCATAGAATCCACATTGTACCATTTGGGCCTTCAGCCTCCAAAACTTTTCACTGAAGATTCTTTGGATCATCCAAGGTGCCACGCTGTAAAAAATGGTTCAGCTGACAGCTACTCCTACAAGTACACTTGTTGATGAGCCAGTGCATATCCGAGCCACTGGCCTGGCTCCTTTTCAGTTGGTGTCCCTTCACGCGACCCTGGAAGATGAAAAGGGGATGTTCTTTAATTCCTGGGCCTACTACAGGGCCAATGAAGTTGGTGAGGTGGACTTAGATTGTGCTCCGGCACTTGGAGGTGATTATACAGGAGTACACCCCATGGGACTCTTCTGGTCACTAAAACCTGAAATATTCTTAACTAGGCTGTGTAAAAGAGATGTGATGAACAGCCCCTTCAAGGTCCAGATAAAGCTTTATGACAAAGAGTTACCAATACAACCCAAAGTCACCCGTGCACCAACGGCCAGTGTGACTGTGGAAAGATGGTATATGGCATCTGGTGTCACACGCATCCAGGTCCGGGAAGGTCGTATTCGGGCAACCCTCTTTGTGCCGCCAGGAGATGGTCAGTTACCTGGAGTAATTGATATGTACGGTGGTTCTGGTGGACTGCTTGAATCCCGAGCTAGTCTCCTGGCCAGTCATGGTTTTGTCTGCTTGGCCTTGGCTCATTGTGGCTTTGAAGACCTGCCAGCCCAGCCAGACAAAATAGACTTGGAGTACTTTGAGGAAGCTGCCAACTTTCTCCTGAAACATCCTAAGGTCCTTGGTCCAGGCATCGGGATAGTCTCTGTGTGCAAAGGGGCAGAGATTGGTCTCTCAATGGCTATTCATCTAAAACAAGTTGTGGCCTCTGTACTTATTAATGGGCCCAACTTTGTTCTTTCTGCTCCACATGTATATCGTGGTCTGATCCTTAAGCCTGGATCCTTTTCCACAGAATTAATACGCTCCAATTCCTATGGATTGATAGATTTTTACCATGTTTTTGATAAAAGTAACCAGGAGAAGAGTCCTTCTGTTCTTCCGATTGAAAAGGCTAAGGGACATTTCCTGTTTATTGTGGGAGAAGCTGATAAGAATATCAATAGCAAAGTATTTGCTAAGAATGCCATAGAACAACTGAAGAGACATGGGAAGAATAACTGGACCCTGCTGTCCTACCCTGGGGCAGGTCACATGATAGACCCTCCCTATTCCCCGCTGTGCACTGGCTCAGCAATCCCTGGTATATGTTCAGCCGTTCACTGGGGAGGAGAGTTGGTCCCACATGTGGCTGCACAGGAACATTCTTGGAGGGAGATCCAGAAATTTCTCAGGAAGCACCTCACTCCAGTAGTGACCAGTCAAATTTGAGAAGACCAGGTTTTCCTAGGATGCAGCCGTGTTAATCTCTTTATTAGAACTTTATCTCAGTTTTCATAGAGAAATTTGATCTTCTGTTGTCTTTGATCTATTGTAAGAAGGAAGTGCAAACAAGGATGGCAAGAGGACTGAGAAGTTATAGCTTGAATTTTGAAAGAGAAATATGGTTTACACTTAACCAAACATCATATGCTGAGTTCTGTATTCACAGTTATAAACTTGGAACTCTTGCAACTCTAGAATATTTGTCATATAGCAATTTCCAATCACATCAATTCTCATTCATATCAGTTTGCAAAGGGAAACAATGAATCTCAGAATATCCTGAATTATAAAAAGGACAAGAAAAAAAACAGATACTGGCATTTTTAAATTTCCCACAACTCAAATATAGTAGCTCCCCCAACTCTCCTTGAAACTAAACTTACAGCTCATGATTACTTCATTGTTATTGGAAAACTGGAGTAAAGAATACATAATCTTAATGCAAAATGGAAGCTTTATTAATCAGTCTACAAGTAATAGTTCAGCATCAGCAATATTTGTATGTCTGAACATGTATTTTTTGGCAGTTTTGGCAATGAGAGAAATACAAATTGAGATTCATGTAGTTGCAATTTGAGAAGTAGCCGTGATCATGTGAGTTGTGTTCTAGATTAGAGGCTGGGAAACTTTTTCCTGTTACTACTATTTAGCCTGCCATTATAGCTCAATGCAACCATAAACAGCAAAAATGAACAGTTTGAGCCTGTGCTCCAATGAAATTTTATTTATGGAAATCAACAATTGCATTTCATATAATTTTTTATGTGGCACAACGTAATGATTTTTTTCCTCTAAGAATTTCCAAATACAAAAACCATTCCTAATCCACTAGCATCACAAAAGTAGAATGAAGTTTCAGTTTGGCTTTCAAGAACATAATTTGGTGGACCTGGTGTAGCTTAATTTAAATAACATTGTTGAAGATAAAACGTGAAATTTTTTTTCTAAAAGGCAAATCATAGCCCAAATATTCCTGAACTACTGAACTGTGACAAAGAGAGGCAGAAAGCAACTAATGGATGACTGAGGTGAAGGATGAGCCAGTGGAAATGCGTTTTGGAAATGTTATAGATGTGACGAGAAGCCAGGGAGGACTTAGAGGAATAGAAGTAACATAAGGACATTCACTTCCATCTGCCTGACCCCATCTCCTTCTGCTCTTGGCAGTCCATCTGCTTAAAGTAAAACTATACCATGCGGTTGAAATATTAACAGCTTCCCTACTCTCCCATTGAACTGGTCACATTTATAGGCCTGGTCAGTTAGAACTCTCACTATGATGACCATATAATTGGATCAACAATATCTCTTTTAAAATTTTACGTATTAGTTGTCATAATGGATATGATGTTCTTTTTTCTTGTCACAGACTTTAGAAAGAATGTCTCTGACTTCAAGGTCCGATGTCAGTGTCTGATATGTTTCCCATGAGACATAATTTATAGATTTTTTTTAAACCAGGAATGTTTTCAGTTTTTTTTAAATACTTTTTCAGCATCACTAGAAATGCTTCTGTATTTTTTCTCTGGAGAGCTATAAAAAATAAATTAGTTTAATAGCAAATAGTGAAGCAATTTTAGTAGTGAACTAAACCTCATTATGATGTATTCTTAACATTAATAAATGCAGTTGAAATGAACGAAAAAAAAAAAACCAGTACTCTGCGTTG
>contig_544 Average coverage: 120.52
GAGGTGGTCATAGTAAGTGCTACAAGGACGCCCATCGGATCCTTCCTAGGCTGTCTGTCCTCACTGCCGGCCACCCAGCTCGGGTCCTTGGCAATCCAGGGAGCCATTGAGAAGGCAGGGATTCCCAAAGAAGAGGTGAAAGAAGCGTACATGGGCAATGTTCTGCAAGGAGGGGAAGGACAGGCCCCGACAAGGCAAGCAGTCCTGGGCGCAGGGCTGCCCATTTCCACTCCATGTACCACTGTGAACAAGGTTTGTGCCTCAGGAATGAAAGCCATCATGCTGGCCTCTCAGAGCCTGATGTGCGGGCATCAGGATGTGATGGTGGCAGGTGGGATGGAAAGCATGTCCAACGTGCCCTATGTAATGAACAGAGGAGCAACGCCATATGGTGGGGTGAAGCTGGAGGATTTGATTGTGAAAGATGGGCTAACCGACGTCTACAATAAAATTCACATGGGTAACTGTGCTGAAAATACTGCAAAGAAGCTGAATATTGGGCGAGACGCACAGGATACTTATGCTATTAACTCATACACCAGGAGCAAAGCAGCCTGGGATGCTGGGAAATTTAGAAATGAAGTTATTCCTGTCACAGTTACAGTAAAAGGTAAACCAGACGTAGTGGTGAATGAAGATGAAGAATATAAACGTGTAGACTTCAGCAAAGTTCCGAAGCTGAAGACAGTGTTCCAAAAGGAGAATGGCACCGTGACTGCTGCCAACGCGAGCACACTGAATGACGGAGCAGCTGCTGTGCTGCTGATGACCGCAGATGCAGCCAAGAGGCTCAATGTCAAACCACTGGCAAGGATAGCAGCCTTTGCTGATGCTGCTGTAGAGCCTATTGATTTTCCAGTTGCACCTGCATATGCTGTGCCAAAGGTCCTTAAAGTTGCAGGACTGAAAAAAGAAGACATTGCAATGTGGGAAGTGAACGAAGCCTTCAGTGTGGTGGTCCTGGCCAACGTGCAGATGCTGGGGATTGACCCTCAGAAGGTCAACGTCAACGGGGGAGCCGTTTCTCTGGGGCATCCCATTGGGATGTCTGGAGCCAGGATTGTTGTACATTTGGCTCACGCCTTGAAGCACGGAGAATACGGTCTGGCCAGCATTTGCAATGGAGGAGGAGGTGCTTCCGCCATGCTCATTCAGAAACTGTAGACAGCCAGTGTGGACACACTGTGTGACCAGAAGGCCTGTGACATCTCTGTGCCTTTCCTTGACTCAGCTTGTCCTCGACAATAAGTCTTTTCATTTCTTCAGTTTCAATCTTAAATTTTTATGACAACTGTAAAATCACCAAGTTTTTTGAATTATAAATAAACCCTTCTTTT
>contig_547 Average coverage: 41.54
ACGACGCCGTGGGAGAGCTCACAGGGGCAGTCCGCCGCCGGCAGAGATCATGTCCAAGGACTGGGGCTACGCCAACCACAACGGTCCAGATCACTGGCATGAATTTTTCCCCAATGCAAAAGGAGACAACCAGTCACCCATTGAGCTGCATACCAAGGACGTCAGGCACGACCCCACCTTGCTGCCATGGTCAGCATCTTATGATCCAGGCTCTGCCAAGACCATCCTGAACAATGGGAAGACCTGCCGAGTTGTATTTGATGATACTTATGATAGATCAATGCTGAGAGGTGGTCCTCTTTCTGGGCCCTACCGCCTTCGCCAGTTCCATCTCCACTGGGGCTCCTCGGATGATCATGGCTCCGAGCACACTGTGGATGGAGTGAAGTACGCAGCTGAGCTTCATTTGGTTCACTGGAATCCAAAGTATAACACTTACGGAGAAGCTCTGAGGCAGCCTGATGGAATCGCTGTCGTTGGTGTTTTTCTGAAGATAGGACGTGAGAAGGGGCCATTTCAGATTTTCCTTGATGCATTAGACAAAATTAAGACAAAGGGCAAGGAAGCACCCTTCACACACTTTGACCCCTCCTGCCTGTTCCCTGCTTGTCGGGACTACTGGACCTACCGTGGCTCCTTCACCACGCCGCCCTGCGAGGAGTGCATCGTGTGGCTACTGTTGAAGGAGCCCGTCACTGTGAGCTCAGACCAGATTGCCAAGCTGAGGACCCTCCTCTCCAGTGCTGAGAACGAACCCCCAGTGCCCCTCGTGAGGAACTGGCGTCCCCCACAGCCCATCAAAGGCAGGGTAGTGCGAGCCTCTTTCAAGTGAGGCCTCTGGAGCTTGCCCTCTTCAGGATGGGAACCCTGCTATCGGCGAGCGTGGTGCCTTGTCTCCTGGTGCTTCCTCGTCCAAGTCTTTCATTTCTCTCCCTGTGCAAGGAATGTGGAAAATGTAATCACCAAGAAGCCAAAGTTACTTTTGAGAAGCTCAGATGTGAAACCACAGATTTCACCTTTGATCTTTGTAATAGTCACCTTTCCTATGAAAGTACCATTTCTAGTAAAGTTTTGAAGAAGAAACAAGTGGGAGTGTATATGTGCGTGTGTGTGTGTGTGTGTATACATATACATACATACAAATATATAAAGGTTATTGGGCATCATTTTTTGATTATCTTAATTTTTGCAAATGTTCAGTTTTCCTATTTTCATATTATAACATATTCATTCTCAAGCAATAATGAGTAATTCTATATTAGATAGGAGTAGATTTGTATGAAGATTTTATAGCAAGTTACCATAGATGAGAAATTAAAAATGACTGTGGATACCACACACAATGGACCTTGTGTTATTTAAGAAGGAAATCATACCTATTGAAAATTTAGCTATTAAAGTTACCTAGTTTTGATTTTCAAGAAAGAAAAATAACAATAATTTTATAAATCTTGGTCCTGAATTTTAATTTCTTCTTCATAAAGTTGGTTGACTCTGTCAGTAATTTTCTTTCCCTGAGGAGGGCCATCTGTTTTTTAAATGTTACCACTTTTGTCTTTGCATGCCTATAAAAGTTTAAAAAACCTGGCTGTGAGATCTTTTCAATTCAAGGCTGGGATTATCGTTTCCTAAAACATGGAGTGAATGATGGCACTTAAAGGAAAGCAGTTGTTCTGATCTAAAATCCAATAAAGACATGGATGCAAAAAAAAAAAAAAAAAAAANNNNNNNNNNNNNNNNNNNNNNNNN
>contig_549 Average coverage: 28.05
TTTTTTTTTTTTTTAAACTGCACAGCGACATTTATTATTCCAGCTTGGAAAAACATCCCTTTTTTCAAATTTCACACAGCAAAGCAAGTTAAAAACTTCACTCATCAAATAAATGATAATTTAAACAAGAACTTGCTAAAGAAACCTCATCACAACATTTTAGGGCCTGATCACTTTAAGTCCATGGGGCCATTAATATCAACCAAGTGTCTCTTAGAATCCACAAGCCGTTTTCCTACCACAAGAAGGCGTAACAGGTTTCCTTGACTCAGGTGATACATTTAGAAAAGAAACCATGATTTTTCTTTTGCTGTAACAGGCAGACACTGACTTCTCGTTGTAATCAGGAGAGATGGAATGACTGCTGCCCTTCTCTTGCTGCTATCAATAGTTTGTCACGCATTATCTCAATGCTTGAATAGTCCGGCAACTTTAAATAGTTCACACAAGTCATTACAGAGGGTAAGAAGTCATCTGGGTTTTCTGTTGATTCAAATGTCTTCCGGACAATTGTCAAAGGTGGATTCAGACTCCGGAATCCTCCAACGGGCAATCTTGGGCTCCCGGTCACAAACTGGAGAAACAACCTCTGTTGCTCGTTATCAAAACTACTGAGGATCTCAAAGAGGAACTTCACAGCCCGACTGTCATGCGTGTAACCATGGTCCGGCCTGCAGCACTCCATCAGCGTCTTGGCGTCCCAAGTGTCTGCTTTACTGCCACAGAGGAGCTGATCCAGTTCCTCTGGGTAAAAGTACTGAAGATGACTGAGTGGGAAAACCGATTCGAAACCATCTCGGAAGGAATCAAATTGCCTAGAAACACCTTCATTTAGTGCCCAGAATATAACCAGTCTCAGGTACTCCTCCAAGTTGTGAATAGTGACAGGTATATCCTTCCCTCCTTTCTTCAGTTCAATGTTGGGAAACCCGGGCAGAGTGAAATCCAGTCCTAGGTCTTCCACCGAGCAGCCATTCATAGTCAGGGTTTCTAATGCATACTGTAGACTCTCTTTGGTCTGGGATTTATCTTGTTCAAGTCTTTTCTTCTGTCTGACGATGTCTTCTAGGTGATACACTGATCTGGCTACAACTGGGTCAATGTCAAACAAATCATGTGACGTCAGTGAAGTTTCTTGCCGGAGCATCCACTTATAAAAAGGTAAACCAAGAGGAAGGTCCACCAATCTGAAATCCATGATAGCCTTGGCCATTAATTTTCCTAAGAAGCGAAACTTCATCTTAACCTTTGCAATATGGGCTGGCTTCGCTGTCCTACCAAAAGGAAGTGCAAATAGGCCCTGGAGGTTTTGAATGTACTTGGTCCCTTCTTGGCTTCCTTTTGGATTGCTAAGAGTTACTTCTTCACCTCTCCAGAGACCCAAATCAGCTCTCTGCAGTTCCTGAGATACAAGTGCATAAAACTCCAGTGTAGGTCCAAGACCTGTGCCAACCTCATTTTCATACTGGATTTCTAACATGGCCCGGGAACTGCCCAGATCCTGCATCACAGACTCGGCTTGTTTCAGCAGCTCCTCTCTGTTCACAGTGCGTTTTTTTCTATCCAATCTAGGTGCAACTCTGCTGTCTTGAGAATCAGACTGGTTGATTTCTGGGTTGGTATCGAGTAATCTTTGCATTGCTCGGTCCCGATCAAATGCAGTTACATAGAAAAGCATTTGCCGTGTATCAAAAGGAAAGAAAAAGGGGCAGGTTTTGCCTAACTCGGTAAGCCATGTAGGGATGTTTCCTGTCATGATTACCAAAGGGTCTTGAAGCTGTCTATTTGCTTTTGCTGTCAATTTACTGTTAATAAATTCACTAGTTGGAATAATCTCCTTGCACATTGCATTATCATATAAGTAATACCAGTATCGACTGACGGCATGTAAAACTCGTAAAAGGAGGATCACATCTAATGACGGGTCTTCAAAAGTTATATTTTCAGGTGGTGTGGGAATGAGGTAAATTTCTAAGGGATTTGATACTGATGGACACACTCCATCATGCCATAACTCATCGTGCTTTTTTGCATTTCTAGGGGATGTTTTCGTTGGAGCTGTTTGGGCTCTTCCTCTTTTACCACCAACACAATCTTTATTACTTTCTTCATCCTCTCTCACAGGTTTGTACCATATTGTATGAGTTTTTGTCCAAATTCCAGCTCTTCCTAGGGGATTGCTCTCATCATCCGTGGATTCTCTTTCATCTTCAGTCTGTATGCTGAACTGCCGGACCGCCTGATACACAGTCATGTTATACGGTAGTAAATGTTCTCCAATGTAAAACTGCAGCCTGTGTCTTACATTTCCTGAATTTAAGAACTGAGCAGCCAGAGACTCATCTATCTCCTCATCTGACCCCTCATCATCACTGTCTTCATCATCTTCTCTCACTCTTCCATAACCTCTGACAACCAGGTATCTTTCAATAGCCTGGACCAAAGCCAGGGGGTCTATCTTGACAGGGCCGCCCTTCCACTGCTTCACATTCGCACAGTCTGGATGCCTCTGGAGCTGGCATTTCAACTGATGTGTGTTGAAAAATTTTAAAGCCTGTGATCCTCTGTTGAGAGAAAAGCTGCCTCCTGTCCCGTTTCCACTAGGGAAATCATGCACTTTGACTGGAAACTGTTCCATCTGGCTGAGGCAGTTGTTCATCTTGTGAACTAGTGCCAACAAAGGAGCATTACCCATGGTTCTACTCTGCCAATAGGCTCTTCTCCAGGAAGTGGAGAAGAAAAAAAGACATGAAGGAATCTCTTTAATCTGATCTCTCTGCTCACAGCATCTTTTTCATTTTTAGATGTTAAGTAAAGTAACAGCTGCTTCACAAATCCACTGTGTTGGATTTCAAACGATGAAACATCTGACTCTGAGACAATGCTACGAATTTCTACAAGGCACTCAGCTCCACCATCCACCTGGAGGTTGAGTAGTTCAGTTGCAGCACAAAGTCTCTGAAGCACATTCAGAGCAGGGTTGCTCCCATCCATGTTCTCAGAACTGAAGTAACGTTCTACAAATTTGTGGGCCNNNNNNNNNNNNNNNNNNNNNNTTTTTTCCCTATTATTGGATATGGTGTCCTTTGAGGCAGCCCGGGCAAGACCACTAACTCCTGCGGTTCGTGCTGGCTCAATGTTGTTGCTGTTGGACTGAGTGCTGAGCCTTCCCCACGTTTTTGGATTCAAGCTTGCCAGGAANNNNNNNNNNNNNNNNNNNNNNNNNNNNNNNNTTTAGCTTGATTGTCTACTCTGTCTTCATCTCTTGGAGGTGAGTACTTTGGCCTTCTCGGCCCTCGTTTTGGCAGTCGCTTTCTTTTCAGAACATCCCCCGCGTACTCTGCGTTGATA
>contig_550 Average coverage: 208.70
GCCCTTCCAGAGGCCAGCCAAGCCAAGCCAGGATGAGAGCTTTGGGAGCCGTCATCACCCTCCTGCTGTGGGGACAGCTCTTGGCAGCGAATGTTGGCAATGAGGTCACGGATACTGCAGACGACAGCTGCCCAAAGCCCCCCAGGATTGCAAATGGCTACGTGGAACACTTGGTTCGCTATCGGTGTAATGAAAACTACAGGCTGCGCACTGCAGGAGACGGAGTGTACACCTTGAACCATGAGAAGCAGTGGGTGAACAGTGCCATTGGAGAGCAGCTTCCTGAATGTGAAGCAGTCTGTGGAAAGCCCAAGAACCCCGTGGATCAGGTGCAGCGGATCATTGGCGGATCTCAGGATGCCAAAGGCAGCTTCCCCTGGCAGGCTAAGATGGTGTCCCGCCACAACCTCATCACAGGGGCCACGCTCATCAGTGAACGGTGGTTGCTGACCACAGCTAAAAACCTTTTCCTAAATCACACCGAGAGTGCAACTGCTGAAGATATTGCCCCTACTTTAACCCTGTATTTGGGCAGGGGGCAGAAGGTGGAAATTGAGAAGGTAGTTCTCCATCCTAACTACTCCACAGTAGACATCGGGCTCATTAAACTCAAACACAAGGTACCCATTAGTGCAAGAGTGATGCCCATTTGCCTACCTTCAAAGGATTACGCAGAAGTGGGGCGTGTGGGTTACGTGTCTGGCTGGGGGCGCAACGTCAACTTCAGATTCACTGACCACCTGAGGTACGTCATGCTGCCTGTGGCTGATCAGGACAAATGTGTCCAGCACTACGAAAACAGCACAGTGCCTGAGGAGAAGAGTCCAAAGAGCCCTGTGGGGGTGCAGCCCATCCTCAACGAACACACCTTCTGTGCTGGCATGTCCAAGTACCAGGAAGACACCTGCTACGGCGATGCCGGCAGCGCCTTTGCCATTCGCGACCTGGAAGACGACACCTGGTATGCTGCAGGGATCCTGAGCTTCGATAAGAGCTGCGCTGTTGCTGAGTACGGTGTGTACGTGAAGGTGTCCACCATTCTGGACTGGATTCACAGAACCGTGGCCGACAACTAATGCAAGGCAGCTGGGAAGCCCTTGGCTGAGAGCAGGATTTTATCCTGGAGAGGGAGTGGTGGGTAGGAGCAGACAGGACCAGGGGCTGAAGCTGCTGGCTGCCAGCCCTGCACTGCTGGGTCAATCAATAAACAGCTTTTACAAAAAAAAAAAAAACTA
>contig_551 Average coverage: 20.12
AGAACACTTCACTTGCATTGTGAAGGTGCTTTTTACCCTACTCTACACACAGGCTCTTGCAGCACTTTCAGTTAAATGCAGTGAGGAAGATAGGTCAGCCTGGAAACACATGGGAGCTGTCAAAAAGATACATGTGATGCAGAAAAGTCTTACGAAGTGTTATTGAGTTTTGTGATAAGTGAACTTTCTAAAGGAAAGTTATACCATGAAGAAGGAGCTCAGGAATGTGCAATGGCTAGCCCTATTGCTTGGTCTCCAGAATCCATGGAAAAATACTTACAGGACTTCTGCTTACCTTTTCTCAGAATCACCAGCCTTCTCCAGCATCACCTCTTTGGAGAAGATTTGCCTAGTTGCCAGGAAGAAGAAGAATTTTCAGTTCTTGCCAGCTGCCTGGGACTTCTGCCAACATTTTACCAAACAGAACATCCATTCATCAGTGCCTCATGTCTGGATTGGCCAGTTCCAGCATTTGATATTATAACTCAGTGGTGTTTTGAGATAAAATCATTTACTGAAAGATATGCAGAACAGGGAAAGGCCTTGCTTATCCAAGAATCAAAATGGAAATTACCACACCTACTCCAGTTGCCTGAGAATTATAATACCATTTTTCAGTACTACCACAGAAAAACCTGTAGTGTCTGCACCAAGGTTCCTAAAGACCCTGCTGTTTGTCTTGTTTGTGGTACTTTTGTGTGCCTGAAAGGACTTTGCTGCAAGCAACAGAGTTACTGTGAATGTGTTTTGCATTCTCAGAACTGTGGTGCCGGAACTGGGATCTTCCTTTTGATCAATGCATCAGTGATTATCATCATTCGAGGCCACCGCTTCTGTCTTTGGGGGTCGGTGTATTTGGATGCACATGGAGAGGAAGACCGGGATCTTAGGCGAGGCAAACCTCTCTACATTTGCAAGGAAAGATACAAAGTTCTCGAGCAGCAGTGGATTTCTCATACTTTTGATCACATCAATAAAAGATGGGGTCCACATTACAATGGGCTGTGACTCACCACCTCAGCATTGCATTCTAGTGTCATTTTCATTAAGAATTTATTTTATCAACAATAAGCTTTAACTTAATTTGGGAATAATATTTGCTGAGGGGAAAAAGACACATTATGAAGCCTTTCCAAGATTAGGTGCTTGGTAATCACATTAATGAAATCATACTTTGAAAAAAGTATCTGGAGAGTGTAACAAATAAGTGAAATCATTCTTTAGTGGTTTTTTGTTTAAGTGCACAACTGATAAGAAGCACAACTTGTTCACAAAATCATTCAGAATTGATTCTCCCTGCAGTGCATATCAGCTATTCATTTATACTTGGAGTGGGTGTGATTTATTTAAAATTTTACTCCTGTTTTCTATCTGTGTGTTTTAGTTTGCATTTGCTAAACATAATGCATCTTTTTTCCTCACCATTTGTGTGTTGATTTGAGATTTTTTTGCTGTATGTAATTAGAAAAAAATGTAAAACATGATTATGTGAAATACTGTATAGTAAAAGTTGGTCTAATAGTAGAA
>contig_556 Average coverage: 33.63
TTTCACTGATCCCAGAGAGACTGCAAAAGATAAGTAATTTGGGGCTTGCCTTACCTGGAAGCATGGCTAACATATCAAAACATGTTGCAAGGCAGGCGCCAGTTAGTTGCACTTGCTATTATTAAACCTGTATAAACATTTCAGCATAAAAATAGGTACTTTTTAGTACTAAATGTCTGAAGACAAAGAGCAATTGGAAACCTCTGTTCCTTGTTTTGTCACACATAGGAAGCTGAAGTGACGCAAACTTAATGGAGGATTTTATTAAAGAAGGGCCAATCAGTGAGGCAGATCTAGACTTCTGAAGATATACAAATGCATGAGGCTGGCATCATATGCAAATGTGGCTTTACAAATTGGTTTCATTTTCTAGCTGTATTTAAAGAGGTGTTCAAAATTACCTACTTAACCAAGAAGCACCCCTCAAAAAACTGGTAAGGTTGTGTTATAAATGCTTTGCATGTACGAAGGGCCAGGAAACATTTGACGACGCAAGCATCAGGTTCCCAGATGCGTCAGAAAGGCCACTGTGCACGGCATAGGTGCACATGCATTTTACGTCCCCCTAGAAAGAGGAGTCACAAAACAGTGCTTCTGAGTGGTAGAATAGACCTTCCGAAGAGGCCTGTGTCACCGCATCCTACCCAGAGACTGCCCACACACATCCCCCCTGAGAGACACAACCTTTCCCCCTTGGGATTAAGGCTCTGCCCTGTCTCCAGGAAGAGGCAACACATTGTTTTTATCAGCCATTTGCACTTCAGTGTGAACCAATCAGTGGCCAGCAGAATTTGAAAGAAGGGTAAGGAGAAAGAAAGTGAGGTTACTGTGGCTACAGGGAAGGGGAGCAGCTGGGGTCCTAAAATGTGTATTTGAGACAGTGGCTAAGACAGGGGCACTGAACACAAAGTGTTCAGACTGTGGGACAGCAGTGCTGGGGCAATCCAGAACTACGTGTGCAGCTGATGCTTCTGGAACACATTCCCACCACCTAGAATGGCTACTTACTCGCTATGTCTCCATAGGGAGAATGCGAGTTTGGAGACTTTGAAAAAACTTTCAAGTATTTCCAACAACAAACTACTCTCAGACAAAGGTTCTTCCAGCATCCTAGTTATTCAGAGTGAACAAATGGAGACAGAAATACAACAAGGCTTTCAAGGATCCCTCCAGAGAAAATCCACCTCTTCTCTCTCACACCCTTCTGAGCACGTACCACGGTCCCTCTTGGTTCTGTTCTTCTTTATCTCTCTAATCACCCGACTTCTTGGTGGGCAAGGCGTGGAACGTTTCTCTCAGTGACTCACTAAGGGATCTAGCAGAGACTGATAAACATCTCACAGATGGTCAGAGCTGCAACTAAGATCCCCAGGTGTCACAAGGGCCTCTTTCCTGGGACCCAGCCCCCACGGCAAACAGAGCAGAATTCCTGCTTCACACCC
>contig_560 Average coverage: 27.34
AAGATACTTTAATTTTGCAGTTATTGATTAATTAAAAAACACAGTTGGTTTTAGCATTTCCTAGCTATAATAATGCATAGGAAACTCCATTCTAAATAAAGAAGTAATTAATGAAATAACAACACACCTTAACATTTTACATTGATAGCTTACAGTGTACAAGGTGCTTCCACATACATTATTTCATTTGAGTCTTACAACAAGCAGAAAAAACAATTAGGGGCAAATAAAAATGATTTTTTTTCAGGCTTACAATGAGTATTTTCAGGCCAATGGGCAGTCAATACAAGAACATACCATGAACAAGACAGCAATACCCATAAGCCACATATCATTTTTGGTAGGCTGACAGTTTGATATCAACTGGGTATTCAGCATCAGTGAATGAGGAAGGAATCAGGACAGACACAAGATTCTCGTGATAGTCAAAGAATCCTCAGAACACTGTCAGAGATAAGAAAGATGGCCCTATAATACATTGCTTTACAGAGACTGCTTCTAAACACAGCACCCCTTCAAAACAGCAGATAAAAAGAGAATCTTGTCATAACGACTGTAAGTTCGAAGGGACTTTATAAACTGCCTAATCTAATGCTTCCATAGTGCAGATAAGAGAACTGAGGCCAGGGCCATTTGAATAATTTTCTGGCCTGAAACTCACATGTCTTGATTTTCAGTCTAGGGTCCCTTCCTATAGATGTCAACTTTGTTTTCTGAGAAAAAGCACAATGTCTTCTGTTTAAAATAATAAAATTTTAGGCTAAACACTGATTTATGCCATTTTTTGTCTTCAAGTTTTTATCTTGTTCTTGGCTACACTGTGGCTGGATTTGCGAATTTCACGTACTTTAAAAATATTCTAATTAAGCATACTTCATTGGTCAAAAATAGAGTCCCTTGACATACTTGAGAGCTTGCTCTTGTCCTTTTAAATAGAGAGTAAAGTTGAACGGCTGAATAGCCTGGAAGTCATCTACCTGGGCAGATTCTACAGTTGGGCACTAGGAATTTCATAGAAAAAATAATTTCAGAATTTATAGAAATATTTTTGGTTACTGAAAATGAAATTGTAATAATCAAATTGTCATCCCTGTGATTTATTAAAATAATTTTACAATAATATACAACAAAGCTATCATAGAATTTGTAGCATACATATAGAATACAATGATCATCAGCATGTTCTTGAATCTAAACGAAATACAAAAACATTAAGATATTTTATACAAATGCTATTTTAAATTTATTGACATGATGATATATTTTGTTACATAAAACTTGCTACAGCAGAGTATTTCAAATGTTTCTTGCACATTATAAATATAGGTGAACCAACTGAAATCAGTATCAGCCTTTACATGAACATTATCATGCAGAAATACTTGGCAACCAAAAGACATAGATTCGTGAAGAGAGTATCTCAGACAGAATTTCTTAATGTCTTCAAAAGCTTTACAAGGGCATGGTACAGATGAAAAGTAGTGTCAGTGATGCACCTGCACCAGTGACGAAGCAAACAATGGTTATTTACATCAAGATCAATGTGATTAACAATTTCTTTTATATGGTTGTAAACTGATCATAAAGATGAAAGCAGTTTATTTTAAACTGTTTTGGTGTGTTGTTTAAAGATAGGTCACTGAGACATACAGATCAAATCAAATAGGGAAAATGAAATGAAAGAAAAATTAGTTAAAAATGAATTAAGCCAAGGAATCTGAAAAAACACTGAACTAAATGTGCAAAACTGCTTGAAATTTCTGCATCACAGCAATGTTGTTAAGTCAGTTGGCAAAAAAGTAGAAAAAATAACTCAAATACCAAAATTATATCTGTATGATCATTCATTCTGGTTACTGAGAGAAAAGAAGCTAGAAATGATGATTTATCTAAAAAATATTATCCCTCAAAAGTAAAACACAACTGTGGCAGTTTTATAAACTTTGTCTCCTTTCCTCAGTGATGAGGTATGGGATGAAAGCACAAGTTGCAACCTTGCCCCTACCGTGGGCCTATGCACACAGCACACCAGAATGATAAGCTAGTGACAGCTTCTTTTGTTCTTAAGTATTAAAAGACAAAGTAGAACAAAACCTCATTTAATCAAAAATACCTCCACACTATTTGCAAGAATCGAGTCATTTCTTTGACTTAGTAAGACCAATGTTCTTGCTTCTTTTCCTGTAAAAACTTTACGGTAAAGACCATTTGAAAAACTTTGAGTTTTGTTATTTCCATTTATCATATTCTGTTAAAATACTGGCTAAAACCCTCAAGAAAGAGGTAAGGTTGATACGCCTTCCAGCTCTTCTGTAATTCCTACAGAAATGCTGCTTCCAAGTGACAGAATCTGGGCTGGGAGCCCTAACATTGGAATTTGCTGTTGGAGAAGCCGCATTTGTCACACTGCACGGGGT
>contig_564 Average coverage: 19.69
GGAGGTATTGATTGATTTCTATCACTCTGGCCAAAATATTGTGGACTTTTACTGGGGTGACACATATATGATGGTATATTGGGGAGCAGCTGGCTGGTGAGATTCAAAAAGACATACTTAACAATGTACAAGTATTGTTGAAAATACTAACATTCAAGAATCTTATAACACTAACATTGTTACATGTACACAAGACAGTTTTACCAGGAACCGGAGACCCTAACTTCCCATTATCCCATCTAGCTCCTACATTTCCAAACAGAGAAATGGACCCCAGCTGCTTTTAGGGAA
>contig_567 Average coverage: 42.28
[truncated: 7,793,120 more chars]
