# Supplementary material for: Novel genomic resources for a climate change sensitive mammal: characterization of the American pika transcriptome
Source: BMC Genomics. 2013 May 10;14:311. doi: 10.1186/1471-2164-14-311 (PMC3662648; doi:10.1186/1471-2164-14-311)
Supplement: Additional file 5 — Elevation unique contig sequences. Text file (.txt) in FASTA format containing the sequence of all contigs that were composed entirely of reads from a single elevation (minimum length = 200 bases, minimum coverage = 5×). [file 1471-2164-14-311-S5.txt]

>High_elevation_19 Average coverage: 5.15
AGAGTACGCGGGGAGGCCTGAGAATGTAAAATCCATTAGCTGTCCTGGATAAAGGGCTAAGTTTGCCACATTGTACATAATCCCATTCGGGGGCCAGACTATGACAACATTTGAGAAAGTCTAGTCACCATCACAACTCTGAATTCTAGAAAGGACACATCGTCTCAAGAAAATTGGAAATGTTAGAGGTGGTAGCCTGACGACAGAACTGCCAAGATCAAGAACAAAGAGAAGCATTGAAGAAGCTTGAGAAATACCTCAATGAAGCTACTTGTCACAAAGCATGTCAGAGAATGGTACGGATGTCAGAGTACGCGGGGCTGAATGGCAAACTGTCAAGTGTAGTCTGTGGTCTTTTAATCTTGTAACTGATCAATGCACATAGCAGCACTGTTAGCCTAATTTTATGGATGTAGTTGCAACTCAATGATGGTAATTATGGCATAAGTTTGTAAGAGACAAAGACACTCAAGTCTGGGCTATTCCACTAGACCATGCCTCTTCATGGAAAGAAATGCGTAGACATGCAGTATATTCCGTCATGTGCTGCCACATGTAACTCCAGTCAGTGATTCTCTGGATATACAGTGTTGCTCCCATATTGCCTAATGGCATGGCAGTATCTGTGCCTATACTCTGCGTTTGATACCAC
>High_elevation_25 Average coverage: 5.76
AGAGTACGCGGGGAGTTGGTAAATACATCTCATAAACAAAAATAGGCTAGCAAAGCTTACTGAACACTTACTTTGTCCTCTTAGTTCATCATGATGTAATAAGACACTAGATTTATTCCTTAGGTAATTCTTGGTTATCAGAATCCCATAAGAAATGTTCCTAATATTATTCATACCCAAACTTAAAACCCAAGATGCACAGCATGAAAGTAGCATAGACAAAAAAAAAAA
>High_elevation_27 Average coverage: 5.22
AAGAGAGAGAGAAAATATCCCATCCTTTGGTTCACTCTCCCAAATGGCTGCATTTGCTGAAGCCAAGGACCAGGGACTACATCCTGGTTTCCCACATGGGTGTCAGGGACCCAAGCACCTAGGATGTTCTCTATTAAAGGTGCACTAACAGGAAGCAGCCAGGGCGGCAACAGGCCCTCAGGTCTACTGGCATTGCAAGCCACAGCTTAACCAGCTGCACCACGACACTGACACCCTGACCTTTCTTTTCTCCCACTGAGGAATAAAACGAACTGCTTTTGCAACTCAGGTCATTAGGCTTCAGGAAAAAATACCTTGTTAGGAGCAAGTTCAGAATACAAGTAGTTGTCAGTTTACAATGGCAGACCAAGTTAATTTAGAAGCTCATTCCCATTCAAAACACAGACTTTAAGAGCAGCATCATTTATTCCCCCCGCGTACT
>High_elevation_62 Average coverage: 59.72
AATGTGGAGCAATATTTTTCCAGTGAGGAAACTCTTGCCATCTCCCAAGAACAATTTAAGCAAGCCAAGAATGTGGTCGAGTTTCCCACTGAGGAGAACATTTGCACCACATCCTGTGAGGAACCCATAAAGAGTACCAGGAAAATGGTAAATGCCGAAGTTACCAAAGAGATGAAATACAATGAATTTTATCGGAAGCTAGACTTCCTCCAATATCTCCAGGCTCTTTACCAATATCCGATGGTTATGAACCCATGGACTCAAACTGCATTGAGGACCCTTATTCCCACCATGGACAGAGAACAACTCTCCAACAGTGAGGAATTCGTCCTTTTTCCTCAGAGACAATACGAGCAGGAAATGGATGTGGTCATGCAAACCAGTGAGGAAATCCCAGAGACAACTGCTGATACGGAATCAACTGAAGTATTCACTCAGAAAACTGAGATGACCGAAGAAGAAAAGAATTTGCTAAAATATCTGGACCAAATGAGCCAATACTACCAGCTTAATCTTCCCCAATATCTACAAGATGTTCGTCATTTTCAGAAACCCATGACCCCATGGAATTATTTCAGGAAAATTGCTTACCAAAGTGCCCCCACTCTGAGATACCTCTAAGATGCTTGAAATAACAGCTTCCACTTTATTTTGGTTGGAAAAGAAAAATCAATCTTCTACAGTTCTCTTCTCTCCTGTATCATTTTATGGTACCAGCATGCATGGACAGGTTGGCTGCTAAGACAAGGAAGTACTGAGCCAAAGAAAGATTCTGCAGAAAGTGTCCTGGCTTGTTTATGCTTTCCCTGTTAAAATCACATTAAACATGTTGGGTCTGTCTGGGGTTTCATGTGAACTGGGTTTGCCATCATCACTCTTTCTGTATAACAGAAACATGTTCTTTTTCCCAAGAAAATAAA
>High_elevation_71 Average coverage: 11.97
CAACGCAGAGTCCGGATGTATCACACAATGTTTAAGACGGTATAGCAACCATGAACTTGTTTTTCAAATGGGTCCCAGAAACCATTTGGTGAATTTATACTTGACGTTCACATAAGACCAATATAGTTCCCTGAAGTGTTAAACAGACCTTTCTAGAAATAGGAGATGCTCAATAAGTTGAATATGCTGCTATGTTTTGGACAGATCCCATTGTAGGCAGATGCTCACAGTTCCGGGAATGAAATCACTATTAAGGAAAAATCTGGCTTGAGTTTAAAAGTCTATTTGGACCCAGAAAATTGTTGTTTCATCATAGCAGGTCTCTAGATGCAATGTAGAACTGAAGAAGAAAGAGAAAATTTCATCTGAAGGGATTAAATCAAAGTCCCGCTGCTTGACAGGTACTCCGTCCTTCAGGAGACTAGAAATGGGTTTTGGAACAGTCAGATGAGCCACCATTTAGGCGGGGGAATTTCTGATGCCATCGTTGTACTTGGTTCACAAATTAAGCTGCCCCGCGTACTCTGCGTTGATA
>High_elevation_105 Average coverage: 19.56
AGAGTACGCGGGGCCTAATGACCATAATGTTGCTAGCACACTGAACATTCTCCGTCCTGCCTGAACTAGACTCTGCTCTGCTGGATTGTGGACAGTTCATGGATGGGTGATTATCCTTGCTGGATCCTTCTCCTGAAACACTTTTCTTTGTTTTCATTATGATTCCTGGCTCCTTCTTCTCTTCCCAGTCTTTGAAAACTACAATAAGGTTCTAGGAATTAGATTCCTTGCTTCTCTCCAGTACTCTGCGT
>High_elevation_231 Average coverage: 7.22
TATTTCCTCTAAATACGAAAGAATAAATGAAATATCTCTTACCATTTTCAGCAAGTTCATGTCTGGAAAAAGAAAATTGATTTTTTTTAATATTTAAAAAAGAAACAGTCCAGTAAAACCAAGTAAGCACATAATTACTTACATGCTTTTATGAATTGATGTTGCCATCTTTTTAGGTTCCCTGTAGTTAAAAGCTACAATTACATAAGGACAGAGCTGTCCGGGTCGCTCAGTAACAGTGTTTCC
>High_elevation_239 Average coverage: 12.13
TGACTCTCTGTCAAACAATGTCATTAACAACTCACCTGTACTTCCAAAAAACCTGTAGTCATCTAACCTTTCTTACTTAGCACCTTCCGAAGATCGCCTGTGCTCTGTCAGCCTGTGCCACTCAAGCGCTGCCCTCTGGAACCTGTTTGAATGTCTAACATACGAATTGCATTTATACTTTGTAAGAAGAAACACAGCTCTTAGTGCTTAATCAAGATTTTCCACCTATCTCATAAATCTTTTCCTAGGGTGGGTG
>High_elevation_270 Average coverage: 76.91
GAGAGAACTTGAGAGAGAAAAGCAGATTGATGAAATCAAGGAAATTAGAAATGAAGTAACCCAGGAACATGTTATGGAAGAGCGTGAGCCAAGAGAAGTTAGCACCAGTTCATCAAGTGAGGAGGCAGTGATCGACAGCACTGAGAAGCAGTTCATTCCCAGGGAAGGCCTGCTCTACCCACGCTACCTGCAACAGCAACTTCTCAGAATGAATGAATATTACCAAATCCAGAGAGAGCCTATGAGAGTGATGAATCAGCAGCAGGAGGTTCAGTTCTATCCCCAGCCTTTCCAACTGTTCTACCAGCCTGATGCCTACCTCCCTGCTCCTTGGTACTACCCGACAGACGTGATGCAGTATGTTGCCTTCCCACTAATCTATGACATCACTACACCCAGCACCCCTGAGAACATTGAACAAACTGATGTTAAGCCAGAGTGGTGAAGAATTAAGTCAACCCTCAGGAACTCCACAATTATGATCAATGATGTGACTGAAAATTTCACACTATGGAATTTTCTTTATTATGAGAAACCATTCTATCCAAAGGCTTTGTTATTTTGGCAGGAAATCTTCATTTTTGAGTAATCTACTCTGTGTTACATAGTGTATCCTCCTTTTTCTTAAAGAAAATGGTATTAGTTTATTATTTAAATTCTAGCTGTATCATGCCAGTATGGAAAGCATCTGGTTAGAAGATGGTAAGGACTGCTAAGTAAGTTTCTGTAATGGAAATTTTGTTTAAAAGTCTTTGGATAGCCTCTTCTTTAAGGGCAATCTTGTCAAATAATTGTGTGCAGTGACTGAGATGTGTTCTTCCTTCTCTTCAATAAATCACATTTTAAT
>High_elevation_275 Average coverage: 6.23
GGGAAGTGGGAGTGATTTTGTCATTAAGTTTTCCCTGTGGTTTCTTTTTCTAGTTTGAAATGTTCTGCTTCTTTATTTGTATTCTTTGTTGCACAAGTAATACTATGGAGCCACTACTTTGGAAGTGCTTTGCAAGTCCCAGAGCAGTCTGAAAACCACGAGATAATCTGTTATAACATTTGACAAGCCTAGTTTGCACTTTTAAAATGTAAACTAGATTCAGCCCTATTATAGATAGCACTGTCTTAAAATGCAACTGTAGATAACTAAAGCATAGCTTTTCGTATTTACAAAAAAAAAAAAA
>High_elevation_324 Average coverage: 6.02
TATCAACGCAGAGTGTCTCCAAATATTGCCAAATGATGACCCTGCCCTTGCGGGAGGGAGCAAAACTCTTCTTGGCCGAAAACAACTGTCTTAGAGACATGTTTACATGGGCCTCTAAAAGGAAAAATGGTGAAATGACTGTAACTTAGCAAACTTACTCTTTCTTACATGGGCTTTCCCATACATAGATACATTTGGGGATTTTACTAAAAAACAATGTAATATGAACTGTTTTTATGAAAGCATCTATCTGATGTAGGTAGGATTCATATTTTTTTTTCTGGCTCTTGACAGCACCATCAATACTTGGACCACTCTTGGACATTGGGAGCTATAAATACTACTGTGAATGAAAACAATTTTACTTAAAGGAATAGGCACTCTGGGGACTTCTTATAAATCTGACCAAAATGAAAGCTTAAATAAGTCAACATTAATTGAGGACCCTATGCTTGGAATGAATATTATTACTACTGACTTTCACTTAGAAGAGACAGCACACACATATATATTTATTACTATGGACCCCGCGTACTCTG
>High_elevation_330 Average coverage: 15.00
GGGGTCTATTAGAATACTCAGGTTTTGTTAATTCTCTGTGCCCAGGCTTGTTGCAAGATGAACTAAATCATAATCATAAAGTGGTGCCCAGATCTAGTATTTCATCAGACCACTCTGAGTGATTTTACATGCACACAACCAGATTTCAGGGACATGCACTTGCCTTCCCCTCCTCTCCTCCTCACTCCTTCACTTTCTCAGTTGAAAAAAATTTGCATTAGACTATCCAATTTTACCACTCTGTGCGAAC
>High_elevation_343 Average coverage: 10.93
AAAGTAAAACCTCTTAGCAATGAACTGATGCATTTGTCATGCTCACTTCAACCATTTCAGGGCTATAGGCCTAAGTCAGAAGGAAGGGTAAATGCCAATTTTTGTTTTTGCAACAGCAATGAAATTAGTTGGGAGTATCTGATAGTACAGGAGAGTAAAGTAATCTAATGTCCTTCTGGTTAACAGGTCACTGATGCCAAGAAGTGAAATTAGGGGGCATATATCAAGGTTTCCACTTGCCCCGCGTACTCTG
>High_elevation_455 Average coverage: 7.49
GGGGGTAGTTACTGTGTTGTTGTTTAGTGGTTTAGTGTTTCCCGTATAGATTCTGTAAGGACCAAATTGTTCTGCTTTGTGTGCCATTGTAGCCTCAATGTCTGGCTGTCCTGAGGCCGTGGTTAGCAAGATTTGTTCGATTCATTAGATTTGATGAATGAATGAGGTCATAGTCACTTTCTGTCTTGAACAACTCTAATTTCGGCACTGTCATAGAACAAATAGGACTAATGCTTTACAATTTACATAACGAATTTTATCTACTTTTGTTGGTTCCATTACATTTTCAACTGCTAGTAACTATTTTTTGCCTCTGGGAAGTTGGGATGTTAAAATTACAAAAAAAAAA
>High_elevation_769 Average coverage: 9.75
GGGGATTCTTATCTGACTATGATGAGCTCTCAGAGTGGATAGAAGAGAAGACAGCCTTGATCAACGCTGATGAGCTGCCAACAGACGTGGCAGGTGGGGAAGCCCTGCTGGACAGGCATCAGCAACACAAGCATGAAATTGACTCTTATCATGACCGATTTCAAACTGCTGCTGAGACTGGGAACGCCCTATTGGATGCCAATCATGAAGCGTCAGATGAAGTTCAAGAC
>High_elevation_779 Average coverage: 5.51
AGAGTACGCGGGGTAGTGGCATTCCTCCCAAATACTTCCAGTAAAAATAGTATGCAATACAGTTACCATCTGTGATTCATTGGAGAAAATTTCACTGGGAGAGAACCTAGCACATTCGTGCTGAGTTCTAATCCTGGATTTCTAAGACACTTGTAAAAAGTAGCTTACCTGCCTCCAGTTTGGGTTATTTGACTTGAAAATTACAGTAATAATTCCAAGATTGTTGTACAGATTTAATAAGATAAAGATTGTAAAGTAAGTGGCACATGGCAGATTTCAAGAAACTGAAGTCTTCTTTTGTCCCTATCACATTACATCAGAGTTTAGCATTGTGCATTTCCTGGTCTACAGGTAT
>High_elevation_785 Average coverage: 6.33
AGTACGCGGGGATTGAGCATTATTTCCCAGACAAGACTAAAGTCGCGGTGCTGCATTCTGGGGGACTTTTCTAATACATCCTGTCTTTTATCATTTAGGTACAGGCAGTTGCAGTAAGACATGCTAAACACATTCTATAACTGCTAAGCCAAATATTTAAAACACTTATGTCTTTTTTATCAGCATATTGCTAAGACATTGAACAAATCATTTCAGAAAGAAAATTCTTTCATGATCAATTAATTTATTACATGTGAATAATTGTATTGGTCAATTAACCTCATAAATCACTATTTTAAGTTCATTTTTATGGTTGTCAGGACTTATTAAAATGACTTCAAGAAGTAAAACACCTAAGGAAACTTTTTT
>High_elevation_804 Average coverage: 6.31
GGGGGGTGTGCAGGGCCCCGTTCCCCTTCATCTCTGTTAGCTGTCAGGGCAGCTCCTGTGCCACGGAGAGCCAAGGTTCACTGACACACGCTCCGCTGGTTCCTCAGGCGTCCTCGTACTTGGAACCTGATGGCAGATCTGCCAAGAGCTGATGGTCCTGGTCAGCATGACACCTTTCTTGTTGGAACTTCTTATTGTGTTGCCTCTCAGACTGCTACCCGAGGAGTGGATGAAGAGCAGAGCTGTAATTTTCTAGAAACTACCAGAATCATACCTTTCCCTGGGTCACAGTAATTATTTTGGTTTAGAAAGAAGGCTTTCTTTTCTTACCTTGCTAGAGTATAATCAAAATTTCGAGGGAAAGAATGTTATTAAAATAAAAATTTGCCAAGGCTGAGGAATTCCAACAAATGCAATTATGACTCAGGGAAACCAAATAAACATCAGATTCTGCAACGTACTGAAATTTTCTATGAATTAAAAAACTTCAGTATTTTTTTTAACTTATGTTTTGCTCTAATATTTTAGGACATTTTAGATGAAATGA
>High_elevation_808 Average coverage: 9.40
CTGAGGTACGAGTCTCCTATCGTGCAGGCAACGCCAGTTCCGAGCTGCACAACCTCACAGCTGATTACGTCATTGTCTCCGCCTCCGCCAAGGCCACGTGCCTGATCACCTTCCATCCACCACTGTCCACAGACAAGATGTATGCACTCCGCTCAGTGCACTATGCCAGCTCTACCAAGGTGGTGCTGGTCTGCAATGAGCGTTTCTAGGAACGCGACGGCATCCAGGGTGGCTTCTCCATCACTGACCGGCCCTCACGTTCTATCTACTACCCAAGTCACAGTTTCCCGGGCAGTAGAGCACCCTGCTGGCCTCCTACACCAACGACGATGATTCCCTCTTCTTGTCCGCATGAGTCAGGAACAGGTGGTGGATCTCGTCCTGGATGACCTGGCAGCCATGCACCAAATACCCAAGGAGGAACTGTGTCACTTGTGCCCCTCTTCTGTGGTCAAGCACTGGTCACTGGACCCCCTCACCATTGGTTCCTTTGCTGAGTTCACACCCCATCAATTTGTGGACTACTCAAGACAGCTCTTCCAGCCCGAGGACCGCATCCACTTTGCTGGCGAGCATACCAGCCTGCCTCACAGATGGATGGACACGGCCATCAAGTCTGGCCTCCAGGCTTCTAGGAACATTCAGGCTGCTGTGGATGCTGAGGCCAGAGTGGAGCAGGTGCCTCCACATGAGATGTTTGCCAACCTCCAGGGTGAATCCCCACCCAGCACCAATCCCTGAGGGAGTCCGGTGGGAGGAGCCAGCTGGGAAGTATGAGGAGAAAGCCGAGACCCAGGAGAAAGCTCGCCATTGGTCTCCCACGCGTACACCCAAGCCCTGGACCACTTTATTTCTGTTTTCCATCCCCTGCTACATTAGTCTAGTACTTTTTTAGTTGCAAGTGACAGCCGTTAATCTCAGACTCACTTAGAGAAATGTTTTTCCCCATTGATCTTGAAACTTTAGGGTGAGGTTGGTTTCACTCAGAGTGACCTGGCTCAGGAAACTGAACAAGCACCACTAACACACTCTACTTCTGGCAATGCTCTCCTAATATCAGATCTGCTCAGGCTTAAAGCATGTTCCTCTAAATTCATGGCCACTGGACCCTACAAACGTGACTTTAACTGCAACAGGATCCCTGTAGGCATAATCAAGATCCCATCAGCTTGACTTAGGGGGAGCCCTACTCCAATGACTGGTGTCCTGATGAAAGACGAGAGCAGTGACATGCGCAGTGAGGAAGACAGCCATGTGAGGATGGAGGCCGGCTGACACACCGACAAAGTGGGGAGCAAGCTTAGTAGAAACCACAGAAAGCTAGGAGAGAGGCATGGAGCAGACGCAGCATCAGGTCTCTGAAGCTAGAAGAAAATAAACTTCTGTTCTTTTCAAGC
>High_elevation_826 Average coverage: 7.50
TACGCGGGGAGTAGTTGATTTGCACTAACACTGCCTTATTAGTCATGAGTTTCCTCAGTTCTATGGCTGACACAAAGGCACACTTGCCCAGCAGAGTAGATCTGCCTGGGACCAGAAGAGAACTCCATCCACAGTGGTTCCCCCTTCTCCCTCATAACTCACCTCCAGGTAGTCCCAAAGCCCTTTTCTCTCTGTCCACCCCAGTGCCACACCATGCTAAATCCCATCCCTACTCCCTTGGCTCATGGCCAAGGCTCTTCCTGACTCCACTACCTCTGAGTTCCTCACTCTTCACTCCATTTTCATATCTTCCTGTACTGTCACCCCAAGGCACACAGG
>High_elevation_847 Average coverage: 5.12
TGCCTCCTTTAACTGGTATAGCATGAGTTGATCTCTGTTTCTCCTGTGTTTTGAATGTGTAGTAATGGCATTTGTTTTAAGTCAGTAGATCTGTTAGTGTTGCAGAGAGATAAGGCTCCCTCTGCAGTGGTCCTGTGATTCAGACACAGCCGTGTTGTAGATTAAAAGTCATACCCCTAAGAAATAGGCCATGCTATCTCTGGCTGAAAAATTCATTATGCATTAAATGCAGACAGATGATATAGGGCCAAACCCAACCCAAGTCGGGGGAAATCTTTTGCATTATGCCAAGAAGGGTTTTAATGTGGTGGTGTTAGCTCATGATATGAACACCCAAGAAGGAATTTAATCTCCAGCATTTTCAAAACTTCCTTGGAAATGCTGAGGAACAAAAGATTTGAAAACCCTAATACTACAAAAACTTGAGACGTAGAGTAACACACATTTACATCATTGTTTCAAACAGCCAAGCTAAGAATAAAATAGGAAAAAATTCACAGGGACCCCAAACCGTAAGACAAAACTCCTGCAGTGGAGTTAAGGATGGTGGTGGAGAG
>High_elevation_894 Average coverage: 5.75
TATCAACGCAGAGGATCAGTATGCTGTGCCCCAAGCTGGGCCCTGATGTCTCTTCCTCTAAAGGCACTACTCTCATCATAAGACCCCACCCTTATGACCTAGTCTATCTAACCTTAATAATGTCCCAAGGCTCCACTTCCAAAGACCATCACGTTGGGGTTTATGGCTTCTACATCTGAAATTGGAGTAGGGGGTGTAATTCGATCCATAGCAGAGGTTGATTTAGATGCAGGACAAAAGCTGAGCAAAGCTTATCAAAGAGAATGAGTTCAGGGGATAAGGAGACCCCAAAATATAGTTGAAAGAGCTTTTCCAGTGTCCCCAGAATCACAATTGTGGAAAGGGAGTTAAGTTCCCTGTGTCTGTCAATTGCAAATCACAGAATCAATCATAGTGGTTTTGTACAGGAAGCATCGATTTCAGGGATTTGCATGACTTATAGAATTGAAATCATTGAAGCCTCAACCTTAAACTCTGAAGAACAACTTCCTGAACGATGGCAGACCCCCGCGTACTC
>High_elevation_1071 Average coverage: 6.42
TCCACCTCTGATCCAGCTCCCTGCTGATGTTCTTGGAAAAGCAATGGCAGATGAGCCAAGTGTTTAGACCTCATATAATAATGTCCATGATGGAGACCCTGATGAAGTGCATGACTTTGGCCTGGCCTGACAATGGTGTTTGTGACCTTCTGGGGCGTGAACCAGTGGGTGGAAAATATCTCTTCTTCTTCTTTGTCTCTCTCTGTAATTCTGACTTTCAAATAAATTAATAATTCTT
>High_elevation_1074 Average coverage: 9.44
TATCAACGCAGAGTGAGGATCCTGGGGTGCATGGTTACCACCCCTCTAACCCCATCAGCATGGACACCAGGAGAAAGTAGAGGGAGGTGGCCCTGGTGTGTATTGCTGCTGTTTGCATAGACACCCCCAGTCTCTGGGGTCCTTGCTGGGAAAAGCGCTGGCTCCCACATAGGCCCTGTGGCCCCTGCATGCTCAGGGCTGGTGGTTTTGNGTGGATGAGGTCGGCAGGCCTGGGAATGAGAGCCTCTTTCCACCCTGGCTATCTGGGACAAGGACAGGGCATGTGCAATAGGGGTGACCAAAAAAAAAAAAAAACTCCAAGTA
>High_elevation_1077 Average coverage: 5.34
TAGAAACTCAATCTTATTACAAATCAATACAAATCTAACAAAGCCACAAAGAAAGATTACCTTCACTGTCCACGTGATCTTTCATTCCAAAATCTAAATAGTTTAATTGGTGTAGAATAACTTTCAGAGATTAATAAAGAACAATCAATGGATTTCAAGGAACAGACTCAACCATGACATCACTTTCCCAATCCCCTAAAGCTCCAGTCGCAAACACGTTTCCTTTCTCTTCCCTTTTCAAGGAGGCAGGTGTGTCCACCTCTTAGCCGCCCTACACCCAGATTCAGAACTCGGCCTCAACAATGACTGCATACTTCCTCTGTGTGCCTGAGAAAACTTGCCTGTAGTTTCCCAACTTGACCCACACAATCTGCTTGTAATGCAGCTTCTTGCCGGCTTTGCAGTCGTTACAGTTCCCCCCGCGTACTC
>High_elevation_1170 Average coverage: 14.32
GTAGTGACTATAATATTGCTTGTGAGCAGTCTCATCACCATCCAGTCCCGAGGGAACACACTCATCTTCATTAGGTTCCGGAACACACAGAAAATCTTCAGCAAGAATTCCTGATTGCAAAGGAAAAGATGGCATGAGATGCCACCACTACAGGGTACATTTCTTAACTGCATGGTAACTTTGAGACCAAGCAGCTATGAAACCATGGCAGTCATAAAAACTCAGCAGACTGCTCATCTCTGATAGTGAGCTCTCTGGTTTTGGAGCTCCAAAACAAACTCCTATCTAGGAGAATTGTTATTATTGATCTGGTTGGTAGCTCCTTAAAAAAGTTTCATTCTTAGGACTTGTCTTTATAACCTGATTGATGGATTCTCAGTCTTTTGGCTAAGATTAAGTGTATAACCTTATTCAGAGATTACCCAATAAGGGAAGCCACTCCCCCCGCGTACTC
>High_elevation_1194 Average coverage: 31.99
ACGTCAGAGTGGGGAAACTGGTCATTAAATACCAAGAATGCCAAAGTAGTGAGAAGTGGAGCGGCTTTTGCAACCTTTAAAAACCAGAGTAGATACAAAACTGAGGCAAAAGGGTTTCTGACCTTCTTAACCTTAGCGGAGTCCAGATCCACCCCCAGAACTCCCTTCCTGCCTAGTGTGAATGTAATTAAGGCAACCCCGCGTACTCTGCGTTGATACCA
>High_elevation_1289 Average coverage: 5.51
CTATTATCTGAAAAGGAAAAAGAAATTTATCGTTGGCCAATCAAAGAATCTCTCAAAACTATGCTGGCTTGGGGTTGGAGAATTGAAAGAACCCGGGAAGGAGACAGCATGGCCCTGTATAACCGGACTCGTCGTATTTCTCAGACAAGCCAGGTATCTGTTGACGCTGCCCACGGTTATAGCCCTCGAGCCATTGATATGAGCAATGTTACACTATCAAGAGATCTGCATGCTATGGCAGAAATGATGGCTGAAAACTATCATAATATATGGGCAAAGAAAAGAAACTGGAGTTGGAGTCCAAAGGTGGTGGAAACCATCCCCTGCTGGTGCCCTATGATACACTGACAGCCAAAGAAAAGCCAAGGATAGGGAAAA
>High_elevation_1318 Average coverage: 5.93
TGGAAAGGCAGATTTACAGAGCGAAGGAGAAACAGAGATCCTCCACTTGCTGGTTCGCTCCCGGAGTGGCTGCACTGGCCAGAGTTGAGCTGATCCAAAGCCAGGAGGCAGGAGGTTGGTTTTGGCGTGGCTCACATCTGGTTGCCTCAGGCATTTGGGGAGTAAACCAGAGGTTGTAAGAATTTTGCCTTTCAAATAAAGTA
>High_elevation_1455 Average coverage: 8.71
GACTGAACCCTGGCCACCTGCAGCATTGCCTCACCACACCCTCTATTCCTGCCTGCAGACAGTGTGGTACAAGGAATGTTTGTTTCACAGGGGACAAAACTGAACTCTAAAAATCTCTAGTACAACTTTATCCAGATGAGGAAGCCAAGGCTGATTGGCAGGCAGACAGACCGGCTCTTCCAAAGCTCCAACTGCATAGTGCTGGGCTCCTGCTGTCACATTCTTCAGCATAAAGCACCAAGAAGACATAATGGAACTAATGACATACCAAAAAAAAAAAAA
>High_elevation_1476 Average coverage: 6.79
GTGGTATCAACGCAGAGTGGTGTGAATTGGTTAACAAGCCATAATGTTTTTTATGTAAAATCTTGGCCCAAAATTATTTTTTCTGCAAGAAGGCTGAGTTCAAATTATTCCCTTAACTTCTTGTCTGTCCTTTAGGTTCTCCCAGCCTTTATTGGTCTGAAAAATTCATTAGGTGCCTGCTACAGCTCAGATGACTAAACTGGCCAGCTCCACTCCCTTTCATCCTCACTTTAACCGCTATTGTTTCATTTAAAGTACACCATTATTCTTTTATATAGGACCCTCTGAATGTCTATTTTAAGAAAAGCCAGAAATCCAGTAAAATTTTAGTAAATTTTAGTAAATTCTAAGTTAAAAAGTCTTTGAATATCAAAGTTCTTACAGTTGAAAGTCATTACTAGGGTGTATGTGATCAAAGCAATGATGTTTGACATTACTCATATGGACAAGGGTCATAAAATCACCTGAGATGCTACATGAGAGTAGAGGGTAAGAGTCTAGGTCTATGATTTTCTGAAGATCCCTCTAGAAGTTTTCCAAGTATTTTAATGGCAATATCCCAGAGTTAGTAATGCAATCTTCTTGAATTACTTCATCATAGTGTCATTGTCATCTTCCTTGTAATTTATGATGAGTAACTTGTTTTCCTATAGGATGGTCTATTGTAGAAACAACAAAGCTCTTA
>High_elevation_1503 Average coverage: 12.29
TTTTTTTTTTTTTGACTTAAAAGGTGCAATATTTTATTTTGTACAGTATGTAATAAAGACATGGGACATATATTTTTCTTATTAGCAGAATTTCGTCTTAAACTGCTTCACCTTTGTATTTAAAGTTAAAATATTTTCCATTTGCTATTGTACCTTTGTTATCACTCCAATGACATTCCTGTGTACTGTATGTTACTACTGTGTCTTTACGTGAGAGGTGACGTTTCAGTTTCATGAACCTTAACTAATTCACAAATAAACGTACCTTGATAGAAAAAAAAAAA
>High_elevation_1640 Average coverage: 7.63
GCACAAACTTACGACTCACTCTCTGAAAGTGGCGATCTCCTTTCATCTCAATGAACACCATTTGTTTTCTGTCCTAATATTTTTAATTTGTGGTCACTTTTCTCATGGTGATGTATTTCATGTTGAAAATGAATGTTCCATAAGGCAAGGCTGACATTATGTTCACTGCAGGAACTGTGGCTGCATTGCCATCAACCGATACCTACATCCACAGGAACCATTATCTCCGCTGAAAAGATTCCCCCACCCTGGCCCACCTAAACTGGCCATTTCCCTGACAGAATAGATAAGGGGGCAGCATCGTGGCGTAGTGAGTAAAACTACTGCCTGATGCACCAACATCGCATATGAGTTCTTGTTTGTACCCTGGCATTTCGATTTCTAATCCAGCTCCCTGC
>High_elevation_1661 Average coverage: 20.52
GTAGTTCTCCAAATGGCCACAAGAGCCAGGACTGGACCAGGAGCCAGGAATTCCATCAGGATCTGTTTTGTGGGTGCGTGGGCCCAGGCACTTGGGCCTTGGGTCTTCAGTTGCTTCCGAGGTGCATCGTCAGTTAATTGGAAGTGCAGCGAACAGGACTTAAATCTGTCCCCTTATGGGACGTTGGCACGGCAGGTGGCGGCCTCATGCATCGTACCACCCTCTTTTAAAAAAGCAACTCAAACAGATCTGTTTTAATAAATCCCTCTGGATACACGTTTGCTACTGAAAATTGAAACAGCACACTAGAATTTATTGAGTTCAAACATTTGAGAATTAGAAAATCGAATCATATGCCCTAAATATTATGCTGTAGCTAGAATATCCAATGTTTTCCTTACATTCATTTACATTCTTTGCATTGCTTTGTACCTCAGTTCATGGGGTAGGATTTCATCTCACTGACTTGTTTTCTACGGTGTATGGCAATTTTAAACATTGCTGCTGCCTCACTGAGTTAAATCAAAAAGAACTAAAATATACCAGAAGTCATCCAGGTACATTGAAACTACAGATTCTAAATAGTGGCTATCAAGGTAAGAAGAGAAAGACATCACAGACTCATGTTATAGGTCATCAAATATATAACTCTAAGCATGGAACACTACATACAATTACCTGTAAGACCAGTACGATAAGGTTTATGCCTAAACTAACTCTGCGTTGATA
>High_elevation_1752 Average coverage: 5.75
AAGCTTGATAAGCATTTCATATCTTGTTAATTTCCATATAATTTATTATTTCCTCAGTTCCATTTTCTACATCTAGTTTGTATAAATAGTATTTCATTTTATAATTCATCATCTATTTTGAAGGCAAAGTGAACCTCAATTTTGTTTATTTTTAAAATTTGAGATGGTTCCATGAAATTATCACATAAATACAGGGTTTTTTTGGTTAATGTTATATTAACAATTTTTCTAACATGTAACAGGTGTCCTTGAATTGGATGTTATGGAACTTCGTTCTTATGGCACTCCAGTTTTCAAGTTCAAGCTAAAATGCAGAGAAAAATATATCTTCCTAGCAAAGAAGCACTAGAAGACAAA
>High_elevation_1778 Average coverage: 10.56
AGAGTACGCGGGGGGGAATACATGTATATATGTGCATATATATTAACTATGTTTGTATGTAGGTAACATTTACTTTAAATACAGGTATTTGTATAAACTGAAACACACTGATTAGCATATACATATGTATTAAATAAGTAACTTGTCTTTATGAAGTATGTATAATATACATGTGAAAACAAATACCATGAAAGGCTTATTAAAATATGTTTGTAGCTGTAAATTTATACAATATCCACAAAATTGAATTATAGCATGAATTTTTATTCTTAGCTCATTTAGTTGTTATCTTAGTTTAATTACCATTCAGGGACTACTTTACAAACTATGTGAAATATGGTATTGCTGCTATTTCCTTACATTTCCTTCTCTGAACATAGTGTTATTGGCTTTTGTTTTTACCTTCTCATGGCCTGATTTTTTCCTTCACCTGTTTCAATTTTTATCTTTATGTTAAAATTTATATTCAACTTTGTTTTTTAAGGAAGCACTTTAGTATTAGCAAACTCTGCGTTGATACCAC
>High_elevation_1956 Average coverage: 5.94
TCCAAGAGCGTAGGCCCTTGCTACCCATGTCGGGAAACTGAAAGACGCTTCTAGCTTTGGCCTTAACCATTGTTAAGGTCACCTGGGGAGTCAGCCAATGGATAGTAGCTGTCTCTCTCTTTTCTCCTCTATAAAAGCCTTTAGAATAAAACAAATCGTAGGGTTCTGGCATCATCTTTTTTTTTCAAATTTATTTAAATGTAAATCTCATTAGTTACTTTATTTAT
>High_elevation_1992 Average coverage: 9.84
AGAGTACGCGGGGATAACCCTCACCAAGACTATGTGCAAATGTAATCTAATCCTATTTCATATATGGCAAAAGTGCAAGTCAGAAAGAGAAAGTAGTTTGCTAAAGCCATATGGTTCTTCGATCCAGGACCAGCGTTAGTACTCTGCTCTACCTGTCAGCACAGCCATACTAAATACTTAGAAGACTCTCAATAAACTAGCTGATGAGTATACTGAAAACAAAGTATTTTCCCCTTTCTTTCATTTTCCTTTTGTTTCTGTTTTAGTTGATTACATATAAATTTAATGAATAATTTTAGTTTCCCAATTTAAATTACGGTGAATACTTGGGGCTATTTACTTTGCTTGTGGTCAACTTACTATCTCTGCGTTGATACCAC
>High_elevation_1997 Average coverage: 5.48
GTTAACGAAACAGCAAGCATCTGATCCCCTCAATCTGGCCAATACAGTTCTCAGACACTCCCTGATTCCTCTCTTCCATAGAGTTCTGTTCTCCAGACTATTATTTAGTGTGATATCTAGGATTGTGTGTACATTTACAACAACAAAATATACAGAGTAAATTCACAAGCCTTAAGAACACTAAATAGGAAATTCAGATCATGAAACATCAGCTCCTTTTTATTCCCATAACCAACTTAAGACACTTCTTTGCCACCTGAAATAAAAGCAGTGCCCTGTCCATGGAACCAATATATCTTAGAGCAAATCACATTTTCAACATTTTAATATCAACTCCATCCACTAGAAAATCCTCTGAAACTTGCCTCCTTATTCAACATTCATGTGTCAACACTATGGGGAACACCCCCGCGTACTCT
>High_elevation_2133 Average coverage: 16.47
GGACCATGAAATAATTTGATGCCAACGAAGCGGTTGCTAATAAAAGCCCAGGAGATTCTCTGCACGAGGGCCTAAAAGAAGTCTGGTTTATATTTGCACGTTATCCAAACTTCTTGATGGAAAGACCCAGGATTTTAGTAAAGGACATATTCTTGTCACAGCCTTTGCCTTAAGGTTTTCATATGACTGTGTTGCCTAAAAGTCACCTTTAGGGACATTGGGTTTCTATAGCAAGTAAACTTAGATAAGCAAGTGTAAATTAGCTGTATCAGAGAAGGAGAGATCAACATAGACAATAGTCACTGGGTCACAGCACATATAAGAGAAAGAAGAAAATACTTTGCGAATACTGCTAACTACAAGGGGACGTGACGAAGAGAGTGAGATGGCCTGTTTCTCCTTCTTCTTCCTGAACCTTCTCTGGGCAATGGCTGGCACCAGTACTCAGTCTGAAAGTTCATGCTTGGTTCCCACAGCAGACCAGTCCTTGGTTAATGACATACAAGTGCTCATGGAGGATTCCGTAACTTCATTAGACTTTCCAAACCCCAGCATCCTGATTGCCATGAACCTGGCTGGAGCTTACGACGTGGAGGCCCAGAAGCTCCTGACTTCTGAGCTCATGGCCAGTAACCCTGCTGACCTAAGCCTTGGGCAGCTGGCCCTCACCGTCATGGCCCTCACCTCTTCCTGCCGAGACCCAGGAGTTAGAGTATCAGTTCTGCAAAGTCAGATGGAGAATTGGGCACCTTCGAGTTCCAACGCTGAGGCAATAACCTTCTACAGCCCCAGTCTGGCCATCTTGGCCCTGTGCCAGAAGAACTCAGAGGCAACCTTACCACTAGCCGTCCGTTTTGCCAAGACCCTGCTGGTCAATTCGTCTCCCTTCAGCGTGGACACAGGAGCAATGGCGGCCTTGGCTCTGACCTGTATATACAACAAGATTCCTGTAGGGGCGGAGGATGCTTACAGAGTACTGTTTGGTCAGGTGTTAAAGGATATTGTGGAGAGCATCAGCACGCGGATCAAGGACAATGGCATCATAGGAGACATCTACAGTACTGGCCTCGCGATGCAGGCTCTTTCTGTAACACCTGTGCAACCCAACAAGCAGTGGAACTGTGAGAAGACCATGGACACGATACTTAACGATATTAAGCAAGGGAAATTCTACAACCCTATGTCCATTGCTCAGATCCTCCCTACTCTGAGAGGCAAGACATACCTAGACGTGCCCCTTGTGACTTGCACCCCTGGAGCTGATGTACAACCAACCGTACCCAGCCAACCAAGCACGCCCTCGACCTCACCAAGCAACATCACCGTTATCTACACCATAAACAACCAGCTGAGGGGCGTGGAGCTGCTCTTCAACATAACTGCTGACGTCAGTGTGAAAAATGGATCTGTGCTGCTCGTGGTTCTAGAACAAGCACAGCGCAAAAATCCCATGTTCAAATTTCAAACCACAATGACATCTTGGGGCCCCATGGTCTCTTCCATCAACAATATTGCTGAAAATACCAATCACAGGACTTATTGGGAATTCCTTAGTGGCAATACACCTTTGAGTGAAGGGGTTGCCTACTATGTACCCTACAACAACGAGCACATCACTGCCAACTTCACACAGTACTAAGCAGGAGGCAGACTCGACAGAGCACGTCCAAAGTTGGGTGCAATCGTTCTTACTTCATTTAAGATTGAATGTCCATTTCAGCACTGCCACACACTCTTTGGAAGTGCCAATTGAAATTGAATGTCTGTGATGCTACCATGTTCCTGATAAAAACAGAAAGACACACTGTAAAACAGCTCAGTTTCCCAGAGTCTCAAAATCTGTGACCTATGGAAATAAAATGTTCAGCTTCTCAACACAAAACTGTCCTTCGTTACTTAAACCTGGAAGGAGAAATAAAGAGAGAATCTAAGTGGTGCAAAAAAAAAAAAAAAAAAA
>High_elevation_2312 Average coverage: 15.22
TATCAACGCAGAGTGTTTGATTTGAAGCATTTTATTTAATTCTCCTATCAACCCTTTCTTGTGGTTATTATTATTACCCACATTTTAGAGATGAGGAAATTGAGCCTTAGAGAAAGTAAACAACAAATGTTGTGATCATGTAGTTAGAAAGTTGTATCACGAGGATTTAACCCAAGGCAGTCTGACTTAGGGTCTTGCTTCGTAATCACCACAATGAAGTTTAGCAAGATAAAAATGGCAGATTTAGAAAAACAGGAAGAAGTGCTGGCCTTGAAGTCTTCACACATGGGCCTATTGTTT
>High_elevation_2313 Average coverage: 5.62
AACGAGCCCCCTCTGGGCTGTTCCATGAAATCTGTATTCCGCTTTTTCACACAAGTGGCACCTGGAGTCCCTTGCTTTTTCTCCGCCTGTGGCTGGCCCAAGCTATTCAGTAAGGTTGGCAGGTCTCAGACTGCATTTGCCTCCTGAGCTCCCTGTGTGAACCCAAGCTCCCACATGGCTGCCACCAGAGCCGAGCTGGGGCCACTACTAGATGTCTGGCTTTTGCTGGAGCCAGCATTACCGGAGTATGGATTGCCACTTGCTGATTGCTGGTGGGTTTT
>High_elevation_2378 Average coverage: 5.53
CCATTTGCAGGTGTCCAGCACCAGGTACTGCGATCAGAAATCAGTTGCTTTGTTGGCCATGTTGTGTGTAGAAAATAAACAGCAGTGCCCAGAGCAGGACAGGGCTTAGGCCTGGTCGTATCAGGAAGGGCTAGGGATGAGCTACTGAAAGAGAAGGCACGGCCAGCATGATTTAACGCGAGCCCTGCTTTAACTGCAATACTTTGAGGATGCAGGGAGAGTGCAACGGCTTTACCCACAGTCAGTCTCGCACTCAAACAGGGACTTAACCAGGCACCTATAGGTGTCGATTTGCTGCATTTGCTTCCTGTCAATGTTCAGTTTTTCTGGGGCCCGGCGGGGACCCAGTGAGTTGAGTAGCTGCTTACAAATGAACGTCTCATATTATGTCTGTGTTTCAAGTTCTAGCCACTCTGCGTTGATACCAC
>High_elevation_2406 Average coverage: 5.70
GCAGAGTACGCGGGGAATAGATATTAAATTTACATTGTTTATCAGCAGTTTGTCTCAGTTGAGTCAGTAGTTGGTGTTTTAACCCTTTATGTGAGAGACAAACAATTTCAACAAACTTCTTGGATTTGCATGGTTTTTATGTTTATTCCAAACAACGTCTCTCAACCAGGCTGGATTCAAACTCCAGAACTCTTGACAATGGCTTTTAATGTTTTTAATGGTCGCAACTTGGAAAGTGTTACTGGTCTCTAATGAGTAGAAGTCAAGAATGTTGCTAAAGATCCTACAACAGGAGTGTTCCCTACAACAGAATTGCTAGCCCCAGATGTCAATGGTGCTCAAGCTGAGAAACTGAATCTAAAGTTGGCTTAATTTGCTTGTGCTACATACACAAGCACTTCCTGGCCAAGAGATGGACAAAAAAAAAA
>High_elevation_2480 Average coverage: 5.23
GACTTTTGTTCATCCTCACAGCTTTGGTAATTTTTCATTCTTTCCCTGAGGATAACTCTAAAGCCTTGCTGCATTGAGGCAGTGCCGAAAATGCTTCCTGGAGAGAGAGAGGGAGTTGTTCATTTGCTTTGTTTATACGTCTGTCTATCCATTACCAAGGACATCCGTTGCCTAAGGATGGAGGATGCATCCCCATCCTTGCACAGCACAATGTCTGGAAACAGTGTCCTCCACAGAATGGAGGTGTATGGAATGAAGACACATTTCAGGAGATTTAGACTCACTTCCCCGCCTCCACCCACTTATTGGAAACCACAGTTGTATTTTCTTGCTTAATGTCTTCT
>High_elevation_2559 Average coverage: 6.20
TTGGGTTTGAGCTAGGCTTTCACTGTCCACTGACATGTATGACAGCTGAAATGGGACATGGGACAGGCTGGACCAGTCTGCAACACATAACTAGGAGGCACAAGAACCAGGGCTAGGGTTATGCCTGGTGAGGGTTATTGGGAGTCACTTCTACTAGGCTGTAGTTCCTATTGGTGTATGAGAGAGCTGAGTGTGTGTGTTGGGTTGGGCTGGACTGGACTGTAGCATCCATTGGTTTATGTAAGAGACAGGGCTAGAAACAGAACTGACCCAGAAATTGCAACTATTAGTGTGTGCACAGGTTAACGTGGGTGACTGACTGAGTCAGGTCTGGGATCATCTCAGACAAAGTTTCTTTGTGGATCCTCCCAACTGAACTAATAGACTCAGAACTCCAACCATGGGGAGAATTGCAGCATCTATGGTC
>High_elevation_2608 Average coverage: 5.44
ATCAACGCAGAGTGAACCAGCAGGTAGGAGTGAACACTTGTGTACTCTCTCACTCTGTCTCCTCCCCACCCCCGTGTGAATGAGTGTGTGTGTCTCACTGCGTCTCAAATAAGCTAAAGTTTTTTAGTTTTTCTGGAAAATTACAGAAACAGGTAACTCGTGAGTTTTAAATGGCATGATGAAGTCTGGTCACTGTCCTGCTCCATCCAGCTGGGGACATGAATCTTCCCTCTGTCCTCGTTTTGCAGGCTGCACCTACTACCCACTCATTGTCCTATGTGAAGCTGCTGCAGCAATCAGACTGACAGCTGTGGAGTCACAGTGCTCACTTGTCCTCCTGTTGTTTAATAATGGCGCCAAATGCTGGCACCAGGGCTCTGAAGCACTTCCTTTAAGTGAAAAGGTGA
>High_elevation_2649 Average coverage: 6.00
AACGCAGAGTGGGAAAGAAGTCTCCCTCCACCAGTTGCTTAGAAGAAACTTTGTATTCAGGGCCCTAGGCAGCAGAATCCTCAATAAATGTATATTGTCTTCTTCTGTGTGCGGTTGCTGTCTGTAAAGCGTGACAAAGTGGTCTGGGTGGTTTCCAGACGCTGTAGTAAGCTCCTGTACTATTTCCGACACATGCCATCCGTGAAGATATAGCCAGGTCTACACCAGACATTAGCACTAAGGCAGTTAGCGTTTTATTTTATTTAATATATTAGATCATAAATATTTATTAAGTTCCCCGCGTACTCT
>High_elevation_2676 Average coverage: 9.34
TCCAGCAGAGGGTAGTAGCTGGTAAGTTAAGCAAGCTGCAGCAAGGACTGGAGCCACAATCATATAACTGGAGCACCAGGCCCTCTGCCCACCTTCCAAGAGGAACTTAATATATGAAGAACAAACAAACAAAACACTAAGTGGATCCCTTAGCACTTTAAATCAAAGTCTACAAACACACCGGCCTCTTCTGCTAAATTCTCTATACATTCCTGACAGTACTTTGTACAATTTTCTTCTAAAATGCATTTAAAAATATGCAAAAATAGGTTGTAAAATTATAAGAGTAATTTATGGGTAAGGTTTTATTTAA
>High_elevation_2705 Average coverage: 5.29
GATGACATGAAAAAGCGAAGACACTGGTTTATATCATTTACGTTTAGGGAAACTTAGTAGTGTTAGCTATTTTCTCATAAAATTACTCCCGTGCACCCCTATGCCTCTGCCACACCTTTTTTTTCTATATTGATGAGAACTTAAGTATATTACTCAACGTTTTGGAAGTTTGTAAACTAGCAAAATTGTTCTGAATGGAGTTGCATTAAATAGGCATGTTCTGCCATCTCCTTAGGACCAGGGCATGGTGGAGTTCTTTCCAAATTGACCAACTCCCTCTCCAGTTAGTACAGCAAGCTGTAAGATAAATAGGTTCCTAATCTCTAAAACAGGAGTTCAGAAATACAGCTATTTGTCATTTCGTTCAAATCGCTTTCCTGTGTAAACTCTGCGTTGATACCAC
>High_elevation_2731 Average coverage: 5.44
GGGGTGGCTCCATCAAATCTTAGGTCAGTCTCCTCCAGGGTATGCTTCTAACCTGATCTTGAAGAACTCTGGAGTGTGAATGGGAGCTCCATGCCTTGAAAGTTCATGCTGCGTCCCTGTAATCATTGCTTGACTATGTCCAGGGAGCAATGGAGCTTCGCTTCCTACTTTCTGCATTTGACAATCCCTTGAAGAGCTTTAGGTGCTGGCCATTTGGCCATGAAAAAGGCAAGACTACAAGGCAGGAGGCAGGAGGTCTACAGCAATGGACAAAAAAAAAAAAACTCCAAGTA
>High_elevation_2869 Average coverage: 6.81
TACGCGGGGCAGTTTGACTTGTTCACTGCTGAAGGGCAAGCAACGCTTCTCTAGCTGGTGATCTGATCTTTATTTTTCTGAGTACCTCTTTCCTTTTCACCTACTCCACATGCCTTCCCCATGGAGCTGGGAGGCCGGAGTTGATGGTTTCATTTTCTCATGTCACCATCAAGTTGTTTGTTGAGTGGGGTCTTTCTGGGATTCTGAGATGACTTGGAAATGCCCAAGTTTATTCCTTTCCTTGCTACTGGTAGCCCTTTAGTAGATTTTTAGCTAGAGCAGATATGGTGGTCCTACTGAGTTTGCCATTATTAGCTCAACAGAAGAGCAACAACAGGGATACACAGTGATCTGTCCAGGTCAGGGCACATGATGCAGCAGTCATGCTAATAACTACG
>High_elevation_2933 Average coverage: 5.77
TATCAACGCAGAGTACGCGGGGTAAACATTTGACTAGTACCAGATTCTTCAGTGCTAGTCCTTTCATTGCTGTAGAAGATTGGGTCTCAGTTAACAAAGAAAAATGAAAAATGATTATCTGGTCATCCCCAAAGAGTGATGAAGATAACTTCAGGACAACGTTAAAGTTATGAAAAAAAAAAAAACAACCCAACTGACCATTCATGATACCCAGATTTGAATCTCCTAGTCACTATTCTTATGTGGCAGAAACAATCTGAATTTTATCCCTCAGGAATATACTTTTTTAAAACGATGTGTTTAAAAGACATAATGACAGAGAAATAGGATAGTATACAACGAGAGATCTTCCATCTCCAGATACCCACAACAACCAGAGTTAGGCCAGTCCAAAGCCGGGAACCGAGGACACTTGGACCCATCATATACTGTCACCCTGTGCATTAGCAGGAAGCTAAAATGGGAGGCTGAGAAAGCCAGGATTTCAAAATCAGACACTCAAATACTAAA
>High_elevation_2950 Average coverage: 14.76
AGCGTGCTGGTCACCCTGCAGTCAGAACAGATCCCTCAGCCTTCCCCATCAACCAAGGGTTGGCTTCACTGGGGGCCATTCAGTATTCTTATACAATCAAAGGCCTCAGGAACATCCTAAAACTCTTTGTAAGTGATCATGACTTATGCAGGTCAGGGTTACAGACTGCTGGGTAGTGTTCTAGGAACAGAACACTTGGTGAAACACGGGGAGGGCACAGAGTCAGGCCTTCCC
>High_elevation_3006 Average coverage: 5.50
TATCAACGCAGAGTACTGGTAGTTTTTTTATTTTCTGTATACACTTCCATAGGAACCGGGATTTTCCTGCACGCTTCCACAGATCCCCTCCACCTCACTGATTCCCCTCACATTATAATCCTTCATAAAAAGTAGTAAGTCGATCATTCTGTTCTATATCCTGACAATGATAGAATCCATCATCCTATTGTCAAGATATATTTAATAGTCTCATTGAGAGTCCATTTTTGATTTGGAACTAGAGATATATATTGCATTGTATCTTCACATTTGGGTATGATGGTCCCTTTTACACAGTTATTATACGTCCGCTTAAACAAAAAGCCATAAAACAAAATCAA
>High_elevation_3007 Average coverage: 5.52
ATCAACGCAGAGTGGGAAGATCAGTTCACAAGTAGTATAGAGGAAGCAAGATTGTGATGGACGTTGTGTACCATGAATTTAACTCTCACATGATTATAACACAAGGATGTTTTCTTCAGTCTTAAGGGGGGAAGGTCAGGTCCGGAGAACGACACTGTAGCATCACCAGAGTCCCAGGTTCCACAGTCTTTGTGTCTCTACCATCCTTTGATCCACCTCAGGCAGGAAAAACTAAGGAAGAGAGACCTTTTACAGGCTGCCTGCTATGAGAAGGCAGAACTGTCGCAGAAATCCCTGTACACTGGTAAATTTCACTGCCCAGGACTGTTGCCACCTTCAGATGGCTGGAAGTGGTTTCAGATGAGCACATCGCCATCATACATAGAAGTCAAGTTTCTGGTAGTGAG
>High_elevation_3016 Average coverage: 6.65
GGAGTGAGTAATCTTTGTTCTGACTTTAACTTTTAGAAACACTAATTTTCATTTTTGGTTTAGGCAGAAACTGACTTTGAATGGTGAGTCTGGATTATTTACATTATTTTTGCTATGTGGTAATCTGGCTTGAATCTTCTCAGTGTTTAAGGATAGCCAACATTTATTGTCTTTTTGGTAAAATGGGTTATTTTTTCTCCCTTTATCTTTTAAAATGTTTTGGAAGGCAAAAAACCTATTTGGAAGCCTCACGTGAAAACATTCTATAAGCATCCTAGTTCTTTCTTTCCCTAATCAAAAGCATGCTCCACTCTCTTTTATGAGAAACAAAGGATACAGTTCTTTTTGTCTGCACCTCTTAGTCCTTACATTTAATTTCCCATTCCTAATTAAACTTGATGTTTCTCACTTTTTTTCTCTCTCGTGTTTCTTTTATGCTTTCTGTGTTTTACTGGAAATAATTACTCTGGTATCAGAAATAACACTTGCACAGTTATTCTTGCTGCTTGAACAATAGTTGGTGTCAATAAATATCATAGGTTCATTTGAAAGCCATTATCTATTCAAATTTCTTTATCTTATTTTAGTCTTTCATACTCTGAATTGCTGCTTTGAGCGGTCTTCTGAAAGGAGACCCCTAGCTCCACGTTTTAAAGAGGGGACACGCTGGGCAACATCTCTATTGCTTTCCCACACAAATGACTTGATGGAGTCCACTCTGC
>High_elevation_3054 Average coverage: 5.00
GGGTGGGATCACCGAAGGCCTCACTCGGAAGGGAGGTGTCCTGAGGCTTCTCCATGACAGGCCCACCTTCTCATCAATGTGGCTGTGTTATCCATTCACTCAGGGTCCCTCATTCTCCTAATTTACTGTTTTAAATTCCAGAAGTAACTACATGATTGAAATTCTGTGAGCTGTTGAACTGTTACTGTGATGGTGGCTGTTGTACACTTTTTTGT
>High_elevation_3186 Average coverage: 5.61
TATCAACGCAGAGTGATCACAAGGATGAGGAGAAACCCCAGATACAAGGAAAGGCAAAGCCGGCTGGCGTCTTACCACCTCGTCCTCGGTAGGCTTGCAAACATAAATTCACACTTAGTGGGCGGCCATGGCACACACAGGGTCACAAGGGAGGAACGCAAGGCTACTAGCTGCATCTGGGCAGGACTGTCAGTGTGGACCAGGCCTTCCACGTGGGATGGTGGCCTCCTCAGAAATGCACAGGGAAAGCCAGAGGCATTCAGAGCAGTGGATATGTGGTTTCTAAAAGGCACCCCAATCCTTGCAATTTCTATGTTAAAAAAAAAA
>High_elevation_3207 Average coverage: 8.31
GAGTACGCGGGGAATATATGTTTTTTAAATTGTAGCTATAGTAAGTAACATGTATTATGGCATTTAAGTAGAAATATGTCCTCTTGGAAAGTTAGAGAAATGTTATTGCATGTTACTACATGCATATAAGCTTTTTTTGGCGTCTTTTCAAGACTTCCAAATACGTATTTTCTGTATGTGACAGTGGTTATTTGCCAGAAATATTTCAAGAAGCAGAGCCCTTGCCTGATAGAAATAAGTATGTATGATAAGGGAAAGGCTTTCAACACAGAGAAATGTTAGTATTCGCAGGTTGTCATTACAAATTGTATACAGTGATCAACTATATTGGACTTCACAAATCTGTGTAATTTTTACATGTCAATTAAAATTCTTTCAAATCTTAAAAAAGTAAATAAATGCAAGTTAGAGACTTTATGTCAAAATGAATTATTTTGACACATAATTTAGAAGATATGTCCAAGTGCTAAATTTTTCTAATGGATCATAAGTCTGCAACGTGTGTTGCAACTCTGCGTTGATACCA
>High_elevation_3276 Average coverage: 5.55
TATCAACGCAGAGTGATGTTGCAGCAACATCAGTACCCACTTAGCAAGTAGAGGACAGAAGGAGCAAAACAATCAGAAATATGTAAGAAATATGCAGAGTGAGGTCCTGCAGCATTCAAGGACCAAAGGAGAGCCAACCAACTCTTACAAACCCACTAAACCCACATGTGAGGGGGATCTCAGAGGCTTCTCAGCATTCTAATCTGGAAGAACACACAGGGTCCAAGCAGTTAACAAAGACCCATATCCAATCTCTCAGTCTGCCTGTTAATGAGGCCCATGGTGCAGTCCCTTAGCATTTTTGAGCCTCAGGTCTCTTCTCTGTAGGAGAATGTAATTAAGCTCCTCTACCCGCCTCACAGGGCTGTAAGATTGTGAAAACCAGCCTGTTGGAAACTAGAAAGGATGTTTTGATATTAAGTTCTTTCTGACCTTCAATAAACAGATTAATGATTAACATGTGCTTAAAACTAGCGGTAATGAAGAGTATAAACAACCAGTTATTGATGCAGCTGTTTGCACTGCAAAGACTGAATAATGCTGGGTGTTATTTTTCCTAAGAATCCATGAGTGCTATTCTTACAACCAGAGCACAGAACTAGGATTCGGGTTCCCAAGCCCAGACCTGGTCCACCTTGTGACTGTGTCCATGGGCAATGGGCCCTTAGTCGTGTGTATCATCTGATGCTCTGTCTGCCTCCTTCCAGTCTGGAAGCTCCTTGATTAGCAGACCATATCTAACCCATCACAATTCTATTTTTCCTCTGTAGCTTCCAGTACAACGCTTAAAACATGAAAGGGACTCCATAAATACTCACTGAAAGAATAAATTTACAGCAACCTCAGATATTGTTTAACTTTAACCTCATTATAAGAGAAAAACGTAGATTGTATGTTTGCTCAATTAACTGACCCCGCGTACTCT
>High_elevation_3310 Average coverage: 8.24
ACCTTTAGTCTTGATCCACTGAATTAGCAGAATAATCACCAAGGTTGCATACTGAAACTACTGATATTGCCAACCTAAGGGCAGGTCAGTTTGCTACAACAGAGACTAGCCATCACGTGTGTTGTCTATAGTCCGTGTCAAGGTGCCAAGATTTAGCACCCTAGTTTCCAAGTATGATTTGGTTCCCTTTCCCCCCCGCGTAC
>High_elevation_3396 Average coverage: 5.12
TATCAACGCAGAGTGCTGAATCCAGTGCCCAGATTCACAGATGAGGGCACAGGCTCAGGGGGATGAACTAATTTTCCCCATGTCACAAACCAGTGAGTGCATGTGGCACAGAATGGAACTCTGGCCTCCCCAGGGCCCCAGGGCTGAGGTCTCTCCATGAAATACAGGGTGGAAGTGGACAGGAAGAACTCTGTGGGTGTGGGAGGCAAGCAACTAGTCAAGAGTACAGACCCAGAAGTCCCAGCACCTGGCTTTAGAACTCAGCTGCTCAATGCCTAAGCCTCACGACTTTCACAAATGAACTTGGATTATGGACAACATCTGCTTCGTGGTGCACATAGAGTTAACTACGAGTGAAAACAGGTGACTCTGGAGCACACAGCATATCTCCCGCACATGTTGACTGGGGCACAGGCTATTACATACAGCGGTGGGCTTCAGAGGACAGAGCTGACCATGGTATCAAAAATGGATTACAACAAACTTTAACTTTCTTCTTTGTACTTCTCAAAAATATATAATTCACTGCTTCAGTGATTATTTTAAAGTCCCTGACATAAATCAGGTGTGTATTAATCAAATTCTGTCTGCATAGCCCCGCGTACT
>High_elevation_3427 Average coverage: 8.61
TAGTGGAGTGAACATGAATGTGCATTGGGATGGAATAAAATCGCCTTCTTATTCTCAAGAGATAGAAAAGCGTGGTTGTAATACATTAATAGAAACGCATGTATGAATAGCTTGTTACCTCTTCATCTGTCATAGCCGCAGAAAAGGGAAATGGTAAGACGCTCTGTCCCTAGTTTTTCATGGTGCAATGGAGGATGATTCAACTCTTGAGCTGTAG
>High_elevation_3454 Average coverage: 7.43
TTTTTTTTTTTTGTCCATTAGCATGATTTGATTTTATTATGATCAGTATTAAAAGATCCCCATAGCTAACAGACCCAGAAGCTTAAACGAAAGATTGGAATCTACAAAGCATCTGAACAAAAAATTCAGGATAGGAAAAAACGAACAGTAAGCGTTTGGAAGCAAGGTTTGCGGCATCCTCCGCTAGTACAGATTGTCCAGGACGTAGCTGGCAATGTGGTTGACTGCCAGCAATGTTTCCTCACAGGTGGCCTGGATCTGGGATTCAGGAAGTGCAAAGCCGTATCTGCCTGTGTCCCGGAGCTCAAAGGTGAAGGAATATTTGATACCTTGGTCATAGGCCCAGTCGTCAGAGCCTCCTGCAGCAGGATAGATTGTGGTAGCTCCTGGGCCGTATGTGTACTTGGTGCCGTACAGGGCCGTGAGCTTTTGTACCGCCGCTTTAGCCAGAGCATTCAACTCTGCGTTGATACC
>High_elevation_3480 Average coverage: 5.54
GGGTGAGCCTGCTGCCCGCCACCCAGCCTCCCAGCCCACGAGAGACAAATGGACAGGGGTTATGTCTAAACAGTTCCAATTTATTGGGGAAATTCAGATTCTTACATAGGGTAAGGGATATCCTTAGGCCAGGAATTCCAGGAGGGGAGAAACTAGGAGCTCATTTTCTTTGCGATTTGTGTTTACCACATGGTTACCTTGAAGATAAGTGTTTATGTTACTGCACTGCTGAACCACTTACATTCTAACTGGCTTACCTTAGGACTAAAGAAAGAATTTGTATTAAAATGATTTGTCATTGCTACGTTATCTCAGGAAAGACAAATTTCTGTTGACCGAAAAAAAAAAAAAACCAGTACTCTGCGTTG
>High_elevation_3583 Average coverage: 7.80
TTTTTTTAAAAAGATGTCACTTTAATGCTAAACTCAAATTTTGTGTATTTTTATCTGAAGTTGTTAAGCTTTTTGGCCATAGAAATGGTCAAACGTACGTACACCTGATAAAATAAAAACATTGCCAAGATTATTTTTCCTTTCTTCCCTGTGAAGCATGCATGCAGCTACCCTGATCTTGGTTTCTGAAGCTCTGATGAGGCTGTTCAGTTGTGATGAACACCC
>High_elevation_3679 Average coverage: 5.58
GTGTCTGTGCATTCTCCTTAGCCAGAGTATTGCTGTGTTGACGAAACCTGCTTTCTGTTCTTTCACCACACAGTTGCGATCGCTAAAAGCCATCTGATGTTTCTCTGGAGCGCTTAGTCTGTATATCATGGATTTCTTTGCATTATGTGCCTAAATGTTTGTGTATGAATTTTGCATTTTTTATTGTTAGTGCCCCGCGTA
>High_elevation_4048 Average coverage: 6.78
AAAGTCAAAAATACATGAAAAAGTTCAGCTCATTTCACATGGCTAAAGGTCACCTGGTGTACTTTCTTCTCAATCATTTTATCCAGTCAACAGAAACAAACTGGCACTTTCTCTGGGCCAGATACTGAGGACACAAAGAATGTTGAATGCCCCTGCCTCAGCAAGTACCCAGTGGAATCCAGGAGAGCTTGTAGGAAGACACAAGGCAATCATAAGGAGGGCAGACGAGGGCAAAGGGCACCAACTCCATCACGGGAGGAAAATGAGCAATCAGGATAGATTCTGCCCTCTGTCCTCCACCGCAATGTCAGGTGAGAGTTAAAAAAGTGAGTAGCAGTTAACCA
>High_elevation_4058 Average coverage: 16.41
AGAGTACGCGGGGTATTTTAATATTTAGTTGTTTTCTCTTATTATGCCTAATTTATAAATTAATACTTTTTGTAAGTACATATGTGTGAGGTAAAGCATTAAGGGTTTTGAGCTTCTAGAAGTTTTGGAATGTTACATCACTAAGATTAAGGGGGCCTACAGTATTTTGGCAACTGCACAAATGGTTTACTTATGTTTATTTAGAAGTAAGTTGTTGAGTTCACTTTGGACCTTGGTTTGAAAGGCCTTTGTAACATTCAGAAAGCTGTCTGAACAGACCAGTGTGCACATCTAGGCTGGAAATAGTAGTTTGGGTGTTGTCAGCATACTAGTAAGAGTTCAAATCTTGAAAAGGTGATATAACATAGGAATATTACCTTGAAGAGCCTTGAGAAACATTAAACATTTAACTGGCAGGCAGAAGAAGAGAATCTTGTAAGGCAGAATGAAGA
>High_elevation_4082 Average coverage: 27.38
TGGGAGAGAAAAAGAGGAGCAGAGGACAGCTATTAGCTAAAAGTCTGAATGGCATGCGGTGAACTTTGAATTTGACATGTAGGTGTAAGCAGACACGGAAGAGCTTGAGTCTGGTAAGAGTTTCATTGATACTGTTTTGCTCTGAAGCATGGGCATTTATAATATACTAGCTTTTAAAGGAACAATAACTCTACTCAGGTAAGAATACTTATCGGATCAACCCA
>High_elevation_4145 Average coverage: 5.68
TATCAACGCAGAGTGGGTTCCTGCCCAGGTGTAACTGGAGACCTGGCTCTCATGAATTTACTGCGTGTTCATCATACCATGTACTAGCAATCCCAGAATGTGCTGGGCAGACTTGTATGGGGTTTGGGCAAGTAAATAGATGAGGTAATGTGCTATGTGTAAGGTGAAAGTTGATAACACGCATAACCTACAGGAGCAAGCCCTTGGAGAAGTCCAGGATGGCTTCCTGGAAGACATGACCTTGCAGCAATTTCTGAAGGATGGTGAGGAGCAAAGTTAAGGAGAAAGACTATTGTGGAGGAGCATGCTACCCAAAAATGTCACTGAAGCTGCTGTGTTCACTGGGAAAACTCAGCTCTCCCCGCGTACTC
>High_elevation_4152 Average coverage: 5.63
GTGTGCATGCATGCATGTGTAAGTTTGACTGTGTGCTACTCTCATGAGAACTAATAAAGCAAAATATTAATCAGTGAGATCACAAAACCTGTTAGAGAGCAAAGGTGGAGACTGTGCCTTGAAAGATGGTCAATGTTGTTGGAAGATGAGGACCAAGCTGTGTGCGGTTGGTGAAAAAGCTAGGTAGAGAGAAAACAACCAGATCTTAAAGTTTACCT
>High_elevation_4167 Average coverage: 5.33
ATTGTCCTCTTTCGCCGTGTTTAATTAAGTACAGAGAGAGTAGTGAACTTGAGCCAGCTTCTTCACTCTCTTTGAACTCCATTTACCAGTGATAATTAACTAGTGTAGGAATACAGATATCCCTACACTGTTTGTATGCATATGTGACTCTACATATCAATACATGCATGTAGTAGTCATATGTATTTGAGTCTGATGTAATGTTCTTTTCTACGTAATCATCTGCCTATTAGTTTTTCACATTTGTCCATCTTTTAAATATTGGAATTCTAGGAGCTTCCTTTCTTGACCAGTCTTATTTTTGTTCTGCAGACTCTGGGTTCGTTAGCATTGCTCACTCTGCGTTGATA
>High_elevation_4189 Average coverage: 7.00
AGAATTCAAAATTTTTACTGGGTCCACAGTAATAATTACAGGTTTAGCTCCAACGCCAAGGGTTTTGTTATTATACTTCAATTGTAAAACCTACTCTTAGCATCCATGTGTTTGCTGTTGGATTTTTTTTCTTGGTGACAAGGACAATTAGGAGAGAGAAATGACCTTAGACCCAGAGAGTTCAGCCCCGCGTACTCTGC
>High_elevation_4218 Average coverage: 6.72
TGTAACATTTTAAAAATGAGCTAATGTGATACTTGGAACACTCCCTAGTACTAGAAATATACTACCTCATAACATTCTGTTGTTTGCTTGGACCTCGACCACTATATGGGAGACCGGGAGGGAGTTTCTGGTTCCTGGTTTTGGTCCTATGGCTGTGGGGCAATTTATGGAGTAAAACAATGGAAAGATTTCTTTTTGTCTCTTTCTCACTCTCATTCTCTCGCTCTCACTCTCTTTCAAATGC
>High_elevation_4240 Average coverage: 5.29
GGGGAAGCAGTTCATCCTTGCGTTTGGATGGTATGATTCACATAATCCACAAAATACGGACTCCACATCGACTTTGTTGTCAAAAAGGAAATGCTGAGCACATATACATATATGTTCATAGAAAAAGTGTCATCAAAAATATAGCTGTGTCTCTAATTACAACTTCAAAAAATCCATCTCTTTTCTCTTTTGGCATTTGTTTTCTGTTATGGCCCCAGTTTCAAAAAAACCTAGGTCCAGAAGTCACCTGCTTCAAAATCAGACATCCCACAACAGTACTGTGGCTCTTAGAGCTGTGGGAAAATATCTATATCTAATCTATATC
>High_elevation_4251 Average coverage: 5.76
CAGAGTACGCGGGGCTAGCACACTGCTCACCACATAGCCGTTAATAATGTTCATTTACTTTCACTCCCACTTTGGATAATATATTCCAGCTCCAAAGATACAAAACAGCAGATTCCTCTAAATAGATCTTCTTTGAGCAGCAGGCTTCCATTCCCAATTATGTTCTTTCTGGGATGAGTTAAATCTGCCTGAACACACAGCCACACTGGAAGGGGCAGAAATCAGCTGGGCCACAACTGTATTTGATGAGGAAGATAAAGTGTCAGCATTATACACACAGTTATGATAGATAAGTCACAAAATACACATTTTGCCCAAAGATAACTGCAAGTTTGCTCTCTGGGCTTCACTGGCAGGACTTGGAAGTTCCCTTGAAAGGGATGGCAATCTCAATCCCCTGGCATTTGGTTCCTCACAGCAAGAGTTTGTTAACATTATTCAGTTGCACCTATCTTATAGACCAACTTATCTACTAACTCCAGACTCTGCGTTGAT
>High_elevation_4321 Average coverage: 9.69
GAGTACGCGGGGGGAGTCTGATTAGACCAGGTGCTTTTAGCTGCAGGCCCAATTCCTGAGTGCTCAGCTTAACGAATGCTAAGCCCACAACACTCGCTCACTCAGCCCTTACTCAACTTCTGCCCTCACTCACTGCCCTCACTCACTCTGCCTTTTCTCACTCTACCCTCACAGCTCTTCTGCCCTCACTCACTCCACCCCCACACAAAATGCCCTTACTCAACTTCTGCCCTCACTCACTCTTGCCCCTGCTCTCACTCACACACACCTCTCCTGCTAACTCACTCTGCCCTCACTCACTCCTGCCACTCACTCACTCTGCCTTTTCTCACTCTGCCCTCACTCACTCTACCCTCACTCACAGCTCTTCTGCCCTCA
>High_elevation_4397 Average coverage: 16.87
CAGATACATTTGGAGAAATGTGGCTGTAGTAACATGAATCTGCTATCATTTCCTAGAAATATGGAGTGCTCTACAGCTCTTTGTCATCTTATCCCCAGAAAGCTCTAGTCATTACTATTTGTCCCCTAACTCTTCCATGTTTACTCTCCTCTCAATTTTTTAGCTATAATTCACTGTTATACCTGTGCTATAATGGGGCCATATGTATTTTCCTTTTTAGATTTTTCTCTGTGGGGGTTTCAGTTTAATTTCAACTCTCATTTCCAAATGTTGCTAATTGTGTGACTCCTTTCTGTTTTCCCTTTTGTAAAACAAAAGTCTTTGTAATAAGATATTGTGAGGAATATTAAGAGGCAAAACTAGTGAACCCCGCGTACTCTGC
>High_elevation_4430 Average coverage: 6.49
TCAACGCAGAGTGAGAAAAAGTTTCCAGAGTTTTAGAACTCCGACTAGGGACCTTGTAGTGAAATTCTGACTTGAATTTCATCTGGTCTGTTTGGAAATCCAAGAATGCATTTTATAGATTCGAGACCTGGTTGAATATCCAGTCATTCTGGAACAAATCCAAGAGAGCTGAGGATTTTTCGCCTCTTTCCTTTATGCAGTTGTTTCCTCAACCTTTATCCGTTTTTCATGGACAAATGATTGTATATGTTTATGAAGTTTAAAAGTTATGGTATTTTGATCTGTATATAGGTAATAGAGTCAAGGTAATGGACACATGCATCATCTCCCAAATTATCTTTTTTGTGGTGAGAATGCTAAAAATCTAATTTAGAAATTCTGAAATATACACTAGATTATTATCAACTGTGGTGATCAGAAAGTGCAATAAATCGCTGAAGCCTCCAATCAAAAAAAAAAAAAACTACCAGTACTCTGCGTTGA
>High_elevation_4438 Average coverage: 13.88
CTGAGAACCTGGAACAGTGGGTCTGTAAGAAGTTGTGAGCTCCTGCTGCCCTTGCCACTTCTGCCCGTTCTATGCTCCTGGAATCCCACTTCCCCAGTGCTACCTCAGTTTGCCTCTTGTCTGCCCTCCCCACCCCTGACGCTGATGTGTCCCTGAGCCCTGTGCTGTACCATTGGACTCCTTAGGACTGTTCTCCAACGATGCA
>High_elevation_4497 Average coverage: 12.69
TTTTCACAAGTGTTTTCAGTTATCTTAAATATTTATTGATTAGCAAAGAATCCTCTGCTTTCTGTTTTCTGTAGAGATAAGAGAAGGGACGTAACAATGGCTAAAACTCTATGGCACACACTGTAAAAGGTGATCCAAAGTTGAGGTTTCCTGACTTTTTTCTCTGTGTAAGTGCTCCGTCCTTTCACTGGCCCTTCCTTCTGCCACATCTCAGTGCAGGTTCTCCTAGCCCCAGTTCCTCCC
>High_elevation_4625 Average coverage: 6.03
CAAAGACATGGAGTGTAATCCTTACCTACCGCACAGCTGGGTTTGATCCACCGAGAGCGTCCTGCTCGTGTCCTGGCTGGGAAGAAGCATGCAGTGGCTCAGTGCGTGGGGCACCCTCTCCCAGTCGCTGCCTCTGGCTTTGAGCAGGCCCGGCATGGCTGTTGTGGCATTTGGAAGTAAACCAGGATATGGAAGTGGCAGTGTGCACCTCTCGCTCACTCTCCGCCTTTCTCCCACTCTGTGTTTCAGAACAA
>High_elevation_4630 Average coverage: 5.22
TATCAACGCAGAGTACTGGTAGTTTTTTTTTTTTGTTGATCCAAATTTATGTTTCAGTTATATTAAACAAGACTTTGGTAATACTCTTGTATTGCTAACTTTAGCCAATGATATCAATTTATCTTCTCTGTAGCTTGATTCAGAAATTCAGGAATGATCTTGATGGGTTGCTTAACATCACTGCCAACATGGTTTGCCGCTGCACCCTGGGCCTGTATTTATACTTTAGACATGATTAGGGTCTTTTCATCATTATCACTTCAGTTGAGCCTCCATTACCTTTTT
>High_elevation_4737 Average coverage: 6.84
GAGTACGCGGGGGTGAGGCCACAAGAACTCTGAAACCGATTTATTCCCTCCCCTCTACAACTTCAAAGGATTTTCAACTCCACCTCTTAACTTCCCTGCTGAACCTGGTGGCTCAGCCTTGCCTGATCTCCTGGTAGGTCATTGGTTCCTGGGAGTATCCCAGTCTCTTTGCCTTCTTGGCTGTGCCTGCTATTGCAGATGGTCTGTATTCCCAAGTTGACCTCACCTAATACCCTAAAACTGCATCCCTTTGGTGATCTCTCCTCACAGTCAGCCTCAGTTCTCAAAAAACTTGTCCTAGATGAGGTCAGCAAAACAAGGGCTCCGAGTGGATTTACTGCACAAAATGGAAGCGCTTTTCACTCTGCGTTGATACC
>High_elevation_4757 Average coverage: 9.96
TCAACGCAGAGTGGAAAATGGGTGAGTGTTGAAGTTTTAATGGCTCGAAAGGTTATTAACAGTAATGACCGTGACCTGGACAGATGGGCTAGTGACTTCCTCCTGGATGGACAGTGCAGGGAAGTGTTTCCTGTTTCCTGATAGGCAAGCTCCTGTGTGAACTGGACTAATCCAATCTTGATGTTCTCTACTGTGTGAGTTTAGGTGGGTAATTCCTCTGCAACTCGTCTCTATGGCCCCGCGTACTCTGC
>High_elevation_4874 Average coverage: 7.21
AGGGAGAGTTAGTTTCAGTGAAATACAGCATGTACCTGCCAGGAGCCTCTCTGTTGGGTCCCAATGCATTCGGAAGCTAGCTGGCTTGTGCTCAGTGTAAAGTCCAGGGGGTTTCATCCCAGGCAGACTGGAGCACTCTGACAGCAGCTCCTTTACCTGCTTTTCTCTGGGTTTGTTTTCCTCCTCTGGGTTTAGTTTCAAGATTTCCCCCTGGCCTCCCTTTCTTGTTGAACTTCCTGCTAAGTGGTAGATTTTTT
>High_elevation_4944 Average coverage: 7.84
TTTTTGGAGTAGATGATTTTCTTGATACAAAGAAAGCCAAACTATGTTGTGAAGGAGACTGGATATTTGGCTGCTATAAATACAACTTCAGCTCTTAGCCATGGATCTCCAGCTTCAGTTTTTTGCTCCATCAGAATGTCCCCGTTTTCAATTCTTAGTGATTAATTTTCATAGGAAAATGTTGCATATTTGATACATTATGCTGCATATATTGTAGTAAGAATACTTGCTAATACAGTAGTGTTTTTCTCTCCTTGCTCTACCAGTACTCTGCGTTGATACCAC
>High_elevation_5006 Average coverage: 5.58
CAACGCAGAGTAGGGAGAGTTTAAAATTTATTTTATAAAGACACAATGCTGGCAATACGGTAAATAGCTCACTAGAGAAAGGAAAGAACTAATGTTAGTACAAAATGTTAGGGTGTTAAAAATTACACAGTGGGAAAATAATGAGAACCTAGATTAAACATTAGCAACAATAACAACAAAAATATAGAGAGGAGATGAAACACATTCAACTGAGGGAAAAAAAAGGACTCAGTAACTGGCGCATGAGTGCAGACATGGGGTGAGTGGGGAATGGCTTCAAAAAGTGACTCCCAAGTTTCTAAGGGAAAAGGAGCCTTGGGGTAAAAGAGTAGGGAGGGGCAGATAGGCACAGGCTGTCACAGTGATGCCCATATCCTATAGGAGAGTCCCAGCTACTCCATTTTCCATCCAGCTTCCTGCTAAGGCACCTG
>High_elevation_5058 Average coverage: 16.68
TATAAACAGGATGCCTGTATTGGCCTGGAGCTGGATTTTATTTAAAAAACTCTCTCACCCACAATTTATTCACATATTTTCCAGCAAGTGTTGTCATCCCTACACAGCAGCCATATACCCGTCCCATAGGCTCCCTAATAAACATTGTTTTATTGTGTAAAATTTATGTTCTTCCACCTCATTTGACACCTAGATTCTAAATCCATGGAGGTGCTTGGCTATGAGACCTCTGTTGGCTTATATGATTTCCCACCTGAAGTCAATAATCATTTTAGTACCCTAAGCAGATTCAAATTGTCTTGTTGTCAGGTTTCAGGGATGCTAAGATTAGAAAAAAAAAAAAA
>High_elevation_5167 Average coverage: 5.80
GAGTACGCGGGGATTCACCAATGAAAATAGTTTGTTCTCTTATTACCACCAGCTGATACTATTTGTCTTCTATTTTCTCCTTCGCTAAGTTTAAAAATATTCAGAGGTAAATAAAAGGCACTGTTTAAGTCACATACTGTATAATTTGAATTATATATTGGTACATTTTATGTGTCTCATGCAACCATCTTTGTGATCTTAGATATCTAAGTACTCTTATAAGACTTATCAAATATTTTCCTTAAATGATTATGCTTCTTTTCTTTTATATATAGAGATCATAAAACATTCTATTTTCTGGTCTACCACAGAGAAAAGTGCATAACTTCTGCCAAACTAAAGTCAGTTATTGATTTTCAAATGGATACCATGACCCTCAAATTTACTGCGGCCACAGTATCCTTTTTGGCCCAGCCGTTCGACATGTTTACATATTTGCTCCTCAACTAAGCATAGCATTAATTTTATGCTTTATTTTTAATGTAATTTCCAAATTCACAGAGAAATGGAATGAAATGGAAAACACTGGGGTTTGCATGTAGTCTCACCCCAAAACACAGTGCCCCCTTTTACTTATCCTCTGCCAGGGTTGTTCATTGGCAACAGGTGGTGGATCTACTCTGCGTTGATA
>High_elevation_5237 Average coverage: 6.00
GAGTACGCGGGGATCTGAGGTGAAGGATGTGTGTCCATTCTTCCTCCTGCTGAAATAGTTTACTTTTCCCCTTTCTGCTCTGCTCTGAGACGTAGAAGTTGTGTAACTTGTATTCACCTCAGCATGTTACTTCTCTGCTTCCATAGCTGGTATCCCAGTGACCGCTAGGCCTTAGGTAGTCTCCTTGCCCCCACTCTGCGTTGAT
>High_elevation_5385 Average coverage: 5.00
AGAGTACGCGGGGTGGTGGGTTCAACACTTTGTGAATCCATTTCTACAGCAAAGTGCACAGCCACTCAAAACAAGGACCTCCTTGTGAACTGTGCTGAGGCCTACGATTTAGAACCAAGTTCAATGTTGGGACTTGTCAAGCGGTCGTAGGAGGAGCTGGTGAATGAGAATGAAGGCCTGAAACGGTGGAGTCTTCCAGCACACAATGAGGCCTCTGTCCC
>High_elevation_5487 Average coverage: 13.67
TATCAACGCAGAGTTCATGGATGATGGTGTAACCAAAATAAGGACCCAACATCCTCTGCCACGAACAACGTTTTATTTAGTCTCATTTGAGTAGGAAAACTGCAAGGTGCATCTTAAAAATCTAAATGTTTTAGTACCTGATGACTTCAAGTCTTAGGTATCTAGATTGTGTGGCCAGTTCATTCCCTGAGGTTGACAAAATAAAAGGATTCTGTAACTCGGATTGCTCATCAATGCCAACTGGCCATACTGCAGGTGCGTCAGACATTACTCCCTGCAACACCACCTCAAACTCCTTCCTGTTGAAGGTGCCACTTTCAGTAGGGGAGACAGCGTCAGGAGAAAACCAGCTCTTGGGAAAAGGTCAAAATCCCATGTTTCCTAGACAGCACAGATACACTCACAAGGCACACAGGG
>High_elevation_5553 Average coverage: 8.57
AGAGACAGAGACAGAGAGAGATCACCTGCTGAGGTCTTGAAGGTCTCTACTCTTGTCCCATGTAAGGAGTTATGAAACCAAACACCTGCACGTCTGTTAGAGGGCAACTGTAACTTGGACTTTGTCATCTCATAAATGGAGCAGCACATTCATAAAGGCTTTATGTAAGCCAAGCGCTTCACAGTCACTGGATGAATTTTCCAGTTGCTCTGTGATAATAGGTTGACCTTGCATCATAAATGTTCTGCCCAGCAAACCACCTTTTCCTCTGGGCATCTCCTAGGTGTGTCCTTTCCTTTTAAGGTGATCAGCCACGCCTGCATTTAGAAACAACCATGAAAATGAGCTCTGTTCAACAAAAGTCAACAGAGGTGAACCATGCTGCTTCAAGAACAATGTTTCCCTCCAGAAACCCCTCACAACAAACAAA
>High_elevation_5576 Average coverage: 9.00
GAACCTCACTCTTGACTCCTATTGTAATTGTATTTGCAGTGTAACCTTCGGTAAACTATTTTAGTATCTCTGAGTCTTTTGTTTCAATGCATGAAAGGAACCATCTGCCATTCAGGCTGTCCTCATGAATACAGACACCTGACACACACAGAAATACTACTCTCCTATTTCACTCCCTTCCTTACTTCAAAGTCTAACACTGGTCATAAAACTAACAAAGAAAGGATGAAATAGACTGGCATCCATTTCTAGAAAGAAGTCTTCAATTCAAAGAAAAGAAAATGATCCTTCCGAAAAGCCATTCCCAAGCCCCATATGTCCCCGCGTACTCT
>High_elevation_5611 Average coverage: 6.33
ATCAACGCAGAGTAATAGACTAGAGAGGTAGTTGGGAATGAGATGGCGTGGGCCATCCAATGCTGTGTCAACAGGCATGGTCGTATGCTGCAGGCAGAGAGAAACTTTAGGGTAGAGCGAAACGGAGGCCTTGTTGAGTTGAAAGTACTGCCTGGGCAGATTCCTCTGCCTTCAGTGTGCATCACACTAAGAGGCAGTGTGGACACCACTCACCACTCCCAAGAGGGAAAATGAAGTTTTGAGCAGGAGGAGTCAGCAGTTATGAAGAGTAGGGGCACTGTTGAGTAATTTAAGAGAAAAATGGATAGTTCCTCGTTGGTGACATGGGAGCAGAGTAAGGGATAAGCAGATGATGGTACTAAGGGCCTGTGCTAAGTCTCAGAGCTGGCAGAAGAAATATATTAATTAGGGTTGAAAATAGCAGCTTAGAAGAGGAGTTCCTTCTCCTGAGGTCCTTTTTCAGATATTTTGATAGTGGAGAATTTAAAAAAATGTAACTGAATGTTTCCCAGCATTAAAATGCACAATAAATCAGCAAAGTGGTCTCCCCGCGTACTCT
>High_elevation_5735 Average coverage: 8.54
TACATATCACACTTGGCTTCACATCAGTTTAATGAAAACATTTCACTACACCTAAGTCGTCATGGTAGGTGGTAAGAGGAACTAAGATGAGAGTACCATGCACGTTTTCACAGGACCTGCACATTTTATCTTTCCTTCCTCACTCTTCCTGGCCTTATTAATGCATTTTGGTGATTTCTTGCTAACTAGAACCTAATGCATTTATGTGAAAGACTATGCTAGGGGACTTCAATGAATTTATGGAAAGTGGAATTA
>High_elevation_5742 Average coverage: 9.60
GGGGGAATGGGGGTGCTGTCATCTTAACTGAGGTGTGCGCACATGGTAAAAGCGACCAGACTGTACGCCTCAGCTACTTCACTTACATCCTAACTGAATAAAAGTAAAAGGTCACATTGCAAAATTTCTTTCTCCACTATTTTTGGCAGTATGTTTCCTTAAGAGAGGGTGTTTCTCTTTCTTGGTTCCTAAAAAGCTTCATTTTCTAAACTTTGTATTTATTTACCTAGTTTAAACGCAGACAGCCAGAGAGAGAATGGACACTTTCATTTGCTAGTTCACTC
>High_elevation_5754 Average coverage: 5.16
TACATAAGGCCTACTTTTTAAGGCCATGGTGTGTTTAACATATAATGATAAATGGAAATTTACTATTATAAAAGACATAGGTGCTGATTAGAATTTCAACACATGATTGTGCCTCATGGGTCTATACCACTAATAGTCTGCTATGAATGAGTCCTTTTACAGTTTACTCCTATTGATAATGCAGATGACTAAATATTTATGCCTGTTATCATGGAGTTCCTTCTAATATCAGTAGCA
>High_elevation_5824 Average coverage: 5.71
AGGAAATCTCTGAGACTATGTTCCTGTGCTAATCAATGATGTTCGGGCATCTTCTGCACTCCAACTGCTCCTTCAGTAACAGGCTGTGATCCAGGATTAAGTCTCCTGGATAGCTGTGCATTGTCTTTGCTAAACCTGTGGCTAGGAAAATCTTCAGCTGCAATGAAGCCTAACAAAGGGCAACTTTCAAGAAATACTTGCTGAGCAGTGAATAAATACGTGAGTGCAATGAACATACAAAAAAAAAAAA
>High_elevation_5868 Average coverage: 6.91
AGAGTACGCGGGGACTGGGGACCTACCCTTATCTCTTCGTTCCCTGGATCGTCCGATGGTCCTGTTGTTGGTTAAAGAGGTAAAAGAAAGGAAATTTCTTTTTTAAGTAAACACACTGCAACAAAATCTTTTGTGTGTGTGTGGCAGATGAGAAATATGTCTTCAACAGGTAATATTTTGGAGAGAGATACAGTAGCTGCCTAGTAAGCAACAGCAAGCTAAATATATCACTCATTTGTTTGCATGGCTGGTTCAACTATAACATTATGCATGTGAGAAGTTATTGCCAAATAACTTTTCTCAGTTAAGGGATTTATGGCCACCCTCTGCTTTATTCTTATAGATCTGTCTCCACTGTATTGGGCCATTGTAGGGAGACAGTTTTCCTAACAGCTTACTTCAAGTCAGTCCCCAAGAGCTCTGTGTCGTGACATAGAAGTCATCAATTATGAGGAGATGAGCTTTGGCAATTTGGGAAGGAGCTAGTATGATTTATAGAAGTACATTCATAATGACCAAGGTGTAAAGTAATCAACTCACTCTGCGTTGATACCAC
>High_elevation_5873 Average coverage: 7.41
TTTTTTTTTTTTGGTTTTTATCTTGTTATTCACATTAATATCAGGTGTAGCAGTCATGACAGAGTCCATTTGATCTACTACCTCTTTCTTTTGATGAACTTCTTTTATTTTGGTTGTCAAGTATCCCAATTCTTTTCTTTGATTTGGACTAGCACCACCCTTGATATGGAATATGGATGACATCAGTGGTTTCTTTGCCTTTATAACTCCACATCTATGACTCATTAGTATCTTCATGTCTGAAAATTGCTTCAAATTTCTCTTCTTTGGAGATGTAGATGGAGCAGACATGTCCAGTTCAAACATCACTGGCTTTT
>High_elevation_5933 Average coverage: 6.24
TATCAACGCAGAGTAAAACCTGATTTCGTCTACAAGGGTTTCCCTTTGAAAGGCAAATGCTTACTCTTCGGAGGGAACAGCTCCTGGGAGACTGAGAGGCCAAGATGCTCGTTGGTTGGACTAAATCGGAAATGTGGCTTTGGAGAAGTCCTGAGAGACGTGAAATTTGTCGAGGTGCAATGGAGAGGAAAGGGTTGTCTTTAATTTGTTTTAAATGAAAATATACATCTCTACTTCGGAGGATATTGCTTTTGCTTTTGTCTCCTCTGAGTTTGAAACAAAATCCTTTACATTTCTTTTCTGTTCACTGTACTATCCAGCATTTATGTAAAGGTTCAGTGTTCC
>High_elevation_5942 Average coverage: 9.03
AGTACGCGGGGTGGTCAGAAGCAGTACCTCTCTCAGGCATGTTTTGATCGGGTCCCCCCAATTTTTGCTTTCTTCCCCCTGCAGTACATAGTGGAATGTCACGGGGTCACTCTGCTTCCCCAGTTCCTGGGCATGTACCGGCTGAACGTGGATGGAGTAGAGATCTACGTGATCGTGACAAGGATGTGTTCAGCCACCGCCTCTCTGTATATAGGAAATACGACTTAAAGGTGAGCCGGACTCTCTTGCACACATCCTTACTGTCAGTGCTGTAATCGGTGATACAGAACACCCCCGTGGCACTCAGAGTGCTCCGACACCCTGCAGGTGTATCCGTCCACTTGATTCAGGATGGCTGTTAGTCTCTAAGAAGAAATCTGACCTTCCTCAAGCAGTGAGTT
>High_elevation_6000 Average coverage: 5.92
GTGGTATCAACGCAGAGTGAGCCACAGAATGTGCCTCAAACCCTGGGCCCCAACAGTAGGAGCCAGTCACACCTGGGTGGTTCTGGCCTAAGGCATGAACATTGCTCTTCTGTCTGCTGGGTCTAGTCATACTCTGTCCCTTGTGAAATTCATCAGATTGAGGACTTCTCAAAATTTAGGTCTTCCTGATTTTCTGTCATTTACATCGAGTCTGTAAAACTTGCTGATTTTAATACTTCCCCGCGTA
>High_elevation_6005 Average coverage: 5.41
TTCAGAAAGAAAAATTGATGTTAAAGTTATAGTAAATTTTGACCAGGTGAGAAAAGGGAAATAAAGTCAAAACAGAAAAATGCAGGAAAATCTGTGTAAGCTGAATGATAGGATTGTTATTTCTTGGAAGGAAGAAATAGTGCTGGCATTCAGCATTTTTAGTGGGACTCCATTTCATGTCTTGATTCAGTATAAAAAGTGGCTTTTACATAAATATACAATTCCTTGTTCAGTCCTTCATTCACTACCATTTTATCCTTTTTCATTAGCAATTCATGAATAGGCAACATGATTT
>High_elevation_6046 Average coverage: 7.54
CAACGCAGAGTACTGGTGCCACACAAGAGGAGCAAGAATCCCATGCCCTCAGAGTCTTAGTGGGAGTGAGCAGGCTATCTCAACAGACGAGAAAAATGACAACACCAAGAACGAAGGGGTTCCTTGGGATTCAAGACTCTGGGTTCAGGGAATTTGAAAATATCCCAAAAGGAAGAGTGGAAAATAGAAGTACCTGATAGGAATGAAAAGACCAAGTGGTGAAAACCCAGAGCGGGTCAGGGGGCTTGTCCAGCCGGAGCACGGTGTGAATGACACAGCTGGGGACAAGAGCCGAGGGGAAGCCACTGCAGGGCTCAAGGACTCTGCAGCTTGCAGTCACGAGTGTTGTGGATTGAACATCTCTCCAGACATAACTGCTCTGCTGTTCACACTTACTCAGCTTCCTCTTGGGTTTGTTACATCATTGATTTGTGAGAACTACTCCCCAGGTTTAATGCTGATCCTTTTCTGCTGTAAATGTTGTGTTTGCTTCCAGACTGTAGTTTTGGAGAAAGAAAAATAAAGTTAATGGAGAAAAAAAAAAAAAAAAA
>High_elevation_6059 Average coverage: 10.52
CCTATGTTAAATCATTTCAACATGTTTTCAATTGTTATTCTCAGCACCTCTCTTAATAATTCAAAAATAAAGTTAGTTTGTATTAATTAAAATATATGCATGTATTCTTCTACCTGAAAATCTATGACCACGCTCATAGTGAAACATTAAATATATTATATATTGCACCCTGATTTTGTGATCTAGCCTAACTTCACACTTTCTAAGGATATTTCA
>High_elevation_6276 Average coverage: 7.51
ACGCAGAGTACTGGAGAGCTAGGTAAATGTTCCAGCGCTTGCCCTGCTGCGGAGCCCCAGGCTTGAGTCTTGGGAACCGGTTAGAAAGAGCCAGACAGGGACCAATGAATGCAGCTCAAGTCGCCAACCTTTCTACTCTCTCAGAGGTGTGAAAAGCTTACAAAATATTACAAGACTATTCTTGCCCTAAGAGAGAATAACTGCATTTTTATTTAGGAATACATATCACTTAGGGAATAGTTAACAACAGACTAATCTGAGCGTGATATTCTATGCCCAGAAGAGATGTGACCTTACACATATCATCTAATTTCTCTGATCTTAAATTTCTTGATCTGTATAAACTATGCCCAATGCCAACTTTCTATTAGAGTTGCTCGACAATTAGAGGTAGCATGTCCATTACCACTTCCTATGGAGCCTGTTCCTGGATGAATATTAAATAAGGTACCCATTCCTATTACACAACATTATGCACATGAACAATATCATATATGTATCTTGTTATATGATCTTATATAAAACATAGTAATTAATGTAGTTACTATGCACCAATATAATGAAGTGCTTGAAAGTATCACATGGGACCCATATCCTTCCATGTCGGAAAACAAAGGCCTTAGCCTTCTGTGACCCATTGACTAAGCCCAACCTCCTGCCCTCATGGCCCTTCCCCACTCTGCGTTG
>High_elevation_6335 Average coverage: 7.24
TTTTTTTTGTCACAAAAATAAACTTATCTTTTGATTCTACTTTCCATGGACTTTTTGAAAAAGCCTTATAGTGAATTGTGTAAAATGTACTAAACATCTGAATAACTGTCCATTGTCTCTAGGCATTTTCATAGGCTCTGGTTGTAACAACTACATAAAGAGAAAATTTCCAGAGATCTCTGGAACTGCATAGTTGTTCACAGACCAGCATGAATGAGTCTCTGCTCTTCCTGGTGGTTATATCCTACTGAGTAAATAGAAAAAAAAAA
>High_elevation_6338 Average coverage: 9.81
TTGAGTTCATCTATACGCTGTCTTCCTGTGGCATCCGGAAACATGACCGCATTTGGTGTATCCTAATTGAAAGTTCACTTTCATATGAACCAGTCTTTCTAAATATCAGAAGTTATACCCCAATAGGGTGCATCATTGAAAGAAAGTTCTCATTTAACTTTATATCAAAAGAGGTAACAACTAATAGTAGTGCATCTGGAGAAGCGTCGCAAGAGCTGGTGGAAAACAACACTTCAACGTGTCAGGCAGGCAGTATGGAG
>High_elevation_6339 Average coverage: 12.87
TATCAACGCAGAGTGTGGGAAGGGAAGAGAGCAGTTGGCACCTCTGCAGCCGAATCCACACCGTTGTGAGGCAGCGGGCTGGAGGACTGTGAACGGACTCTGTGAGTGGGATGCCCTCAGGAACACAAACGCAGTCAGGTTCCAAGGATCGTAGAGGCTCCAGTGCCCATCTGGTCTGGTGATGCTGGCATGAGCACTTGTTGTGTGTGTGCTTACCCAGCCATGCTTGCTGTGTCACCGGGACAAGGGTGCTGTGTCTAAGAAGCAACACAGGGCAGTTTTCTCTCCAGGGTGCTGGATCGAATTCCCAGTCTCCTAACTAGGTTAAGACTCTTTCTCTGCTCCGGGCATTGCCTGGTGGCAGAGAATAACCTCCTGCTCCATTCTGATTCCCTGGAAAAATAAAACCTCCAAGAAGGAAGAATGTCCTATTGTTGGGGCAAGATTATCCCTCCGGCTTCTCGGGGACCCCGCGTACTCTGC
>High_elevation_6486 Average coverage: 5.35
TTTTTTCAAAGAATATACACTATGTCTTGGGTAGTATGAAAAATGGAAGTCTGCCTATGTTATGTATGTGGGTATCATGAGGTTTAAATTGAAAAGGATGGTGTGTTTCTCACCATACAGCTTCTTACGGAAACATTGTCAAAGTCCTAAGAAAGGTTGAGCCTTCTGAGGGGGTAAGGGATTGAGTTTATGGTAGAAGAGAAGACACAGACATTAGTTAGAACCTGAAAGCTATTTTGTTACACTTTCAGCTCTGTCTTAATATTTAGCTTCCATGTTGTTATTGTAATCAGACCAGGGTCCTCTGAACATTTCACACATCATTTAGGAAATCTGCATGCAAGCTGTCTTCAATTTACAAATAGCTTGTATTTCAAAACTTCATTCTGTACGGCCTTTGAAATGTTTCCTTAAAAATATTTCCCAAATGAAATAATGTTATTTGTAGCCTGGAGCTCCATGTTGGAATACTAGGAA
>High_elevation_6582 Average coverage: 7.37
TATCAACGCAGAGTACGCGGGGAAGAGTAGTTGAACAGCTGCGGAAGAACTTGATAGTGAAACAAGAACAACCAGACAAGTTCCAAATCCAGCCATTGCCACAACCTGAAAACAAACTACAAACAGCACTAGCAAACAACCACTCCAGCAGCTCCAGCAGCAGCAGTACCACCACCACCACGCCCAGCAGTCGGCCGCACCCTCCCCCGCCTTGACTGCTTCTCAGACTGTAACCACAGCTTCTATGATTACCACAAAGACACTACCTCTCGTCTTGAAAGCAGCCACTGCGACCATGCCAGCCTCTGTCGTGGGCCAGAGACCTACCATTGCTATGGTGACCGCCATCAATAGTCAGAAGGCTGTACTTGGCACCGATGTCCAGAACACGCCGGTCAACCTGCAGACGTCCAGTAAGGTCACTGGGCCCGGCACGGAGGCTGTCCAAATTGTGGCAAAAAACACGGTCACTCTGGTTCGACCCAAGCCTGTGGC
>High_elevation_6590 Average coverage: 8.74
TCTAATCCTGCCTTCTCTTTTAGGATTAAGTTGAAATCTCACTTCTACAGAAGTTTTTTTTTAACCTAATGTGGGGAACCAACTCCTTGTACTCTCCTCTCCCTGTTGTCTCACCACAATGAAGATGATTTGAGTACTCACTCACAGGTAGCAGAAAAACCACAGGTTTGCTGATTGCAGATCTGGCTGAACAAACAGGAAGTCCGGGACAGTGGCCAAGCCTTTGTCATCTCTGAGCCTCAATGTTTCCACTAAGATAACAAGATCAGGGACTGTGATCTCCACGTGACTGGATGTAGTGCCCAGTAGACCCC
>High_elevation_6720 Average coverage: 6.99
CTCTCTCTCTCTCAGTTTCTCTTCTTTCTCTTTTTCTCTCTAAATAAATAAGATATACAGTATTTTATATGAACAGAAAAGGGAACTGATGAAATTCATTATGTTTTCATGATAGCACATTATACAGCTGTTAAAATAATGTTTATTAATTCAGTCATCTACTTAATAACTGACTTGTAAGAATCAAGTTACAAAACACCATTTTCTTCAAGCCAGGAAAAGGGTCTCCATTAGAAATGTAACCTTCCAACACCTTGCATGAATTTTAGCAGTTCAGTAGGATATCATGGATTCAATGTTGTGTCCTCTCTAATCAGTATGTCCGAGTCTCAGCCTCCTGGGGTGAGGATGTTTGCAGGTGGCAGCTTTGGGAGCGGTTAGAGTTAGACGGGCTTGTGATGCTGGGACTCCCCGCCCTGCAGGATTAATGCCTTCAGAGGAGAGAAGGTGACACTCTGACCCTCTGTGACACGTGGGAGCACA
>High_elevation_6722 Average coverage: 5.00
GCAGAGTACGCGGGGTTGTCTATATACGAAAGTTGCACATTAAAAGACAGCCAGTTTTTGGAGTTGGACATAGCAGTAACCGAGATGAGAACGACACCAGGTGAAATTATCGAAGAACAGTTCTAGAATCAAAGGCTGGTGAGCTTGAAAACATAGCAATAAACAGGATTTAAAATGAAGCACACAAAGAAGAAAAAAACAACATAAAGAGATAGAGAATCAGCAGCTTTAAATTCACTTCCCACTCTGCGTTG
>High_elevation_6979 Average coverage: 7.47
TTCCTTTGCTTTTGATGATTTTGCTAGGAAGTTTGTGCCTGTACCTGTATCTTATAGAGTCTTTCCAGCATATCTTCCAAATTTTTATGGAATCATGGTCTAGGTTTAGATCTTTTATCCACTTAGATTCGATCTTTTTGTATGGTGAAAGGTGTGAGTCTTGTTTCTAACTTCTGCAGGTTGCTCTCCAATTGTTCCAACAGCATTTATTGAAATGACCTTCCTTTTTTCCTGGATCGTTTTGTTTTCTTGTTGAAGATTAGATAGTTGTGCATGTGTGGGTTCCCTTCTGGTGTTTCTGTT
>High_elevation_7000 Average coverage: 5.88
ACGCAGAGTACTGGATGTATTGGCTCTGCACTGTTAGGGAGGAATGAGGAAACACGTGGACATGATAAGACAGGTATCACACAAAGGTTGTCTTGGGACAGATTCTGGTTTCACTGCTTTCCAAGACTGCTGCAGCAGGTAAAGACAGGAACTAGAGGATTGGGAGCCAAGACGTTGTTGGCCCAAGGCTGGAAGCTGGAGAAGAAGACTAGGGGCTCAGAGCCCTCCAAGCTGCCCATGTGCAGCTTGTCCCCCCCGCGTACTCTGCGTTGATACCAC
>High_elevation_7024 Average coverage: 5.93
TCTTATTTGACTTAATCAATGGACTTCATAGATACTCATGTGAAATGGTCGTGATTTCTTTGTAGGTGGCTCATATAATTTGCTTGACATTTAAAGAATTTTACAGTACTTATATATGTTGTAGCTTTTTTTTAATATCTGTATATTTCCTTTTGTGGTTGCTTATTCCAGGAAATACCTTTCTATTTTCAAGGCAAAAGTAATTCTTTGAAATTTAATGTATAAATTCACAGTCTGTAGAATAGTTACAACTAAAAAAAA
>High_elevation_7245 Average coverage: 9.61
GAATGTGCCTTCACTTTCCCTGGGGATTTCTTAAGTGCAGTGGATGGAGGTTTGTGGGGTCAATCCCTTTATGAGCAGTTTGACCGGGCCAGGTCCCATGGTGACCACAGAGTGTAAGAGCATCCATTCTAGAGAAATCTCCCTGGATTAGGAGGTTTACAGTCTATCCTATCACTCACTGCCTTATTCTCTGACTCTCTGTATGTCTTCTGTTAAGCTGAAAGTAAAGGCAATGGGGCCACAGAAAGAGCCATGGCACCAGGAGTAAGGAAATCAAGGTCTAAATCCTACTTTTATCACTGATTTGTTTTTAATCTGACTTTGAAAATTTCTCTTTGCTTCCTTAACCTTAGAGATATTTCCACCTTGGAGCGAGAGAGAGTTTTGCAATACAAAACTTGACATTCTGTGATTTTATTTTTCTTCCCTGAAATAT
>High_elevation_7279 Average coverage: 10.03
TTCCATTTGTGTGACACAACCTTGTATATTCTTTGAAATAGATTTTCTTTTACCTTTAATTCTTACTTGTCACACCGATGTCTATGTAACATTGTCACTGAAAGTCAAGTGAGATATGTCTGCTTATATTCTCAAAGTCACACTGAAAAGGCTATTTCCTGGGCAACTAATTTAATCTCATGGTGATTAACTTTAAAATATTGTACATGTATATTTCAACATTACAGCACTCTAAAATGCAGTATTTCCAATCATGTCAAGGGTNTTCAAGAAACAGTCATTTCTTGCACAGTCAATGAGTCCCCGNGTACTCTGCGTTGATACCAC
>High_elevation_7319 Average coverage: 5.23
CAGAGTACGCGGGGAGCATTACCATGGAAGGCTGCTACTAATACCTTGAACTACCGCCGTTCTATACAGATCCAGGGATATGATTTCAAAGCTCATGTGGAATGAAGACTGCCCCATCTGAAAACAATCCACCCCAGTAAAAGGGAGAGGGAAGAAAAGAAAAGGGTAGAATGCAACTGAAGCCCACACTTTGGGATATCTAGGATGAGGGGTCGGAGTTGATTCTTTGATTGTGGGTTTTCTTTTATTAGTGTTGTAGTTTTGGGAGGGAGTGATATTTTTAAGGCAAAGAAAGAGAAAATGTCTCTAAGTTAGAAAGCACTGCCTGCCTCTGACTTTTGGAATTACCTCTAACTGGAAGATTATGATGT
>High_elevation_7385 Average coverage: 6.16
TATCAACGCAGAGTGACTAGAGGCAGAGATATTCAATGTCAATATCCATTCACAGTTACACACCCTGGAGTTTATTCCTCTCTTAAAGAGAATGTAATAGAGAAATTCTAGTCAGCAATAAGTTCGCATTTTCAGGAGTCTAATGACATCATTATACAACACTCTAACTTTGCTCCGTGGATACAATGTCATTAGTGCCCCTGGGGCTTAGCCCATGTCATCTCACTTATTCCACACAGCCCCTCTCCATGTTGCTTCCTCTCCCATATGTCGGGGAAAATGAGAGCTTTTATAGACAAAACGGGTCGGCTATAGCCCCAAGAGCACACAATATTATTTTATTCATTAGTTGTCAAGTGTCTGCAGGGTTCAAAGAGACAGGTCAAAAGAAGAGTATATATAATATAAATTGTCCTGTGCTCAAAAAAATATATAAGGGATTTCTTGGAATGTGTCTTTTGAGCTCAATTTTAACGAGAGCAGATTCAGTTGGGGTTTTTTTACCCCTTTTCTGAGACCGCTAGCCTAGAAATCAGTATTTGAACTACCACTTGGATTCTTTTACATGGCAGAATATTACGCCTTCATGCTCCCACAGATCTCCTTTAGGCTAATCATAGAAGCCTGCCGACCAAATTCTCACGAGCAATTTCAAGGTCTTGACCGTAGTGTTCATCCCCGCGTACTCTGCGTTGATA
>High_elevation_7426 Average coverage: 5.15
CTCCACTTTCGATCCAGCTCCTTGCTGAAGCATCATGGAAGAACGCGGAAAATGGTCTGAATTCTTGGGCCACCTGTATGGCGTTCCAGACTCCCGGCTTGACTCGGCTCAGTCCTAGCTTCCTAGCTGTTGTGGCCGTTTGGACAGTAAACCTGTGGGTGGAAGATCTACAACAATAATACTGATAAATCTGAAAAGCATCAAGACAAACGCCCTCCACCTGGCTCAAGCAAATGCTGCACAGTCCAACCCTCCCTCCCCCAGTGCTGGATGGAGCTAGGACAGGAAAGGAGGCGAAATTAGGGAAAAAAAAAAAA
>High_elevation_7528 Average coverage: 6.00
CAACGCAGAGTCTGGAGGAGACCCGGGGTTTGGATGAGAAAGTGCAGGGTGAACACAGGGAAGCAGAAGTCACCTGTAATGATGGGTTTTCATTTTTATTATGTTGTAGGGTAGGATGGATACATGGAAGCAGTTATGTGGAGGAGGTAGTGAGGACAGATGCTGCCTTAGGGAGAGGATTCGGGTTTCTCACTCCAAGGAACAGGAATTAAGGTCTGTTTGTGGGCAACAGCTTGGGTTTTGACAAGGAACAGGTGCCCCGCGTACTCT
>High_elevation_7636 Average coverage: 6.14
TATCAACGCAGAGTGGGATCATTGACAGATCCATAGCTCAAGACCTTTTCACACTTGCTTGGCTCCTCCAGCAGAAACAGACTTTCTTCTTTCCACATGATTTAGCCAAAGTCCAATGTCTCATCTTAATGACCTCATTATATGATACTATACATCTTGGGCAATATGTTGTACATCTTGAACTGCTCTGTATGATTATACATCTTGACTAACTCCATGCAATTCTGATTGGTTAAACCCAAACAAGAACTTAATCCATGAATTGGGGTTAGTGGGTGAGTTTGGTCTCACTCCAAGCAAATGGACAAAATCGGGTTAGAGCAAGGTTACC
>High_elevation_7638 Average coverage: 5.20
CGTTTTCAGCAAACTGACCTGAAAAACAAAGAATGTATATGTTACAACCTGAAGCATGTCTGCCCGTCAAATTCACATGTTCAAATGTCACTCCTAGTACCGTAGAATGTAACTTTCTTTGGAGACAGGTTCTTCTATGAGGTAATTAGGCTAAAGTGAAATCATTAAGTTGGCAGTCCAACATGAAGAGTGTTCTTAATAAGAAAAGACTGGGACACAAAGATCATGTGAAGTCAGGCAGAAAGACGGCCATCTACAGACAAGGAGAAAGGCCTCAAAGAAATCAGCCTGCAAACAGCTTAATCTTCAACTTTCACCCTTCACAACTGAGAAAATAAAGTACTGTTGTTGAAGTCATTCAATCTATCCCCGCGTACTC
>High_elevation_7747 Average coverage: 5.98
CCTTCTCATACATCATGGTTAAATCCTGCTTTGCTGATCTTAATAATTATGTAGTGTCATTGTTTCTTCCAAGGAGACTCAACATGAAAGCCAGCAAGCTGGAGGCTTGTCCTTGCTTGTCCTTGGTCTTAAGCAGTTACCCAGTCCACAGAGTGTGACAGACTCAATCTCCCTCTTGTTCCCAAGCTCTCCCTGTTGGTTTTCAACAAGGGCTCCAGTACTCTGCGTTG
>High_elevation_7808 Average coverage: 6.08
GAGTACGCGGGGAAAGAAAAAGATCATAGACCCAATTATCCTTTCGTTTTACATAGACCAAGGAGATCAGTCCTGGGGGTCTGGGGTCCTGCCCAGAATCCAGCGAGCCAATGGAAAGGGAGCCAACATTGGCCGACTATCCTGCTTGCACCTTCCCTGACATCTCCCATGGGCTCCAGCACCCCTACAAACAGTCATTAGTCTCTTTGCTCTGATTCCCAACTGAATAGGGATACATTCCTCAGTTACCAAAAAAAAAAACTAACCAGTACTCTGCGTTGATACCAC
>High_elevation_7845 Average coverage: 5.36
AAAGGTGGAGCAGTGGACACAAGCCCTGTTGCAAAAGGAGAATATGGCAACACATTTGGTGCTATAGAAGAACAGAAGTAACTAGACAACTACCCCAAGCAAATAATGACAGCAAAAATCTCAGTGAATGGAACCAATGGACAATGGGAGGGTGACATCATCCTCAGATCGGTGAAATTGACAGCATTTCAGAAGTATCCAAGCCATTTGGACAGAACCCTCAGAATATGT
>High_elevation_7963 Average coverage: 5.04
TCAACGCAGAGTAGGGGAACAGGTAACAATATGCAGAGGGTTGAGACTCAAACTTATGAATGACTTAGGGGGTTTTCAGCTTTCTAATTTCTGTTACCAATTTTTTTCACAGGCTTACTTTATGACCTAAGCACGTATTAGATAAAAACTATGTCAGATGAGTTAAATTCAAGTTTGGTACAGAAGTGTCGAGATAATAGTAACTTATCAGGATTCAATAACGAAAATTCAACAAATTACAACCAAAATAATCAGAGCTTAGATCTTAAAATGATTCAATTTGAATTTATATGTTTATCATTGAAAAATGCTGTTATTTTGCAACATTCAATGGTTTCCTCTAAACATGTGTTGCTTGACTTTATTAACAAAGACAATGTAATTATAGCTTATTGGTACTGGCAAATGGTAGGTGGGGCATCAAAATACAGAATATAAAGTCATAATGTGGAATTAAATATGTGTGGGTTACAAGGAATAATTCAACCCTACAGTGATATGTGCTTACAATGTTTATAATGCTATAATGTGTCAGAAATCTGACATTTTCAAGAACATGTATGTTCATATTATTTATATTTACACC
>High_elevation_7978 Average coverage: 5.89
AGAGTACGCGGGGATACTTGAGAGATTTTATTGACTTCACATAGGAAATCCTGTACGTCAAGAGCTCTCCTGTCAGCAGACGGCCACAAAATATCTAACCAACATCCAAGCACACCACTCATAGTTTCTTAGTGGTGCTTCCTGGCTTCCTTGCTGAAAAAACACCAATTAAAAAGCAAATAATATCTATAGTGGGCTTGGTGTTTGGCACGCAGATTAGCGCATCCTTTAAAATGATTGTACCCTATTTAGTGGTGCTTGTGTTTCAATCCTCATTCTGATTCCAAACAAAGACTTCTTGCCAATGGGCACCAATGTAGACAGCAAGCAATGTCTCAAGTAGTCTGGTCCCAGTGAGCCCACCCTGAAGGTTGATTTCCTAGCTTCAGACTGGCCTCTTTCTCCCACACTCTGCGTTGATACC
>High_elevation_8040 Average coverage: 5.53
CGCAGAGTACGCGGGGTTAACCCCTTGTGTCACATGCTCTTCAACACAGTCCCTTCTAGCCCCAAGGTAGCAAAGACTGACACAGTGATAAAAATTAACTCCCTAAAATTAAATTTACCTCTCTTTTAATGAAAATAAACTTCACAAATATATGATACCAATTTTAAAAAGCAGAATTGTGTCTGTGGTTCTCAAAGGCTTTGAGCATTTGCATTTACTAGTTCATACTGGGTTTTGTAAAGTTGCA
>High_elevation_8164 Average coverage: 5.31
TATCAACGCAGAGTACGCGGGGGTCCTGGTAGCTTTCTTTTTTATTTTTTAGGAGAGCCCCCGCCATAATGATAAATAGTCTAGACTGCACAATAATGAGGGATCCCATGAAGAGAAAGACACTACTTCAGTCATTTCACCAAAGCCTTAGAAACATACACTTGAACCGGTTAGGCCCTCCAACTCCAGCCCAGCCAATTATGCACATAAAATAAAAAAAAAACAATGATGGCAGGCAGGAGTAGTACAAACATTCTACAGTCAGTCCACAGGACTGAGAGAAACTACAAATCAGTAGTTTAAGCCACAAAGTTTGGGGATGATTTATTATCCAGCAAGGAATGACCAACAGAGTGGAAAGTTCATACCAAAATAACTTGAGCTTTTGTTGATCTAGCCTCTAATATATTTAATGAAAAGCATTTCTCAAAGTCTAATCATGCCAAGTGAACTCATTCCCCCAAATTAATATGCTTGTATGTTTACAGGCCAAATAATAGCATCCCTTAGTGTCAAATATAAGCCAAATATCAGATATTAGTCCAATGAATAGTTTATAAAGAAATAGCCTGATTTTTTTAGTCCCACATTGATTGCCTTAGTTTTTGTATTGATTACTCTGCGTTGATACCAC
>High_elevation_8200 Average coverage: 16.93
TATCAACGCAGAGTGTTCTGTTTGTCCTGTTCTTTTTCCTCCTTTCCTGAGACTCCACACACTGGTTGATATGGACTGGTTGATATTTTATTTACCTTGCTTATTCTTGTTCAGTTCTGTTTCATTACTTTCTTCCTCAGTTTTAATGAAGTCCATTCCTGAGGCTGACTTCATGGGTCATTTTTTCTGATGTGAGCAGTACCCTTCTAAACCCATTTTAATTT
>High_elevation_8203 Average coverage: 7.88
GAGTACGCGGGGATGTTGAATCATTATGCGTCTCTGATTTACCAAACTGGAGACAGAAATTCTCGTGCTGGCCAAGAAACAGCAAAAACCATATGCTGTCAGCTGCATGAGGAATGTCAAGTTGTAGAAACTATGAGCAACCTCAAAGACTTGAGGACCATAAGCCACCAAAGACCTGGAGCTTCACTCCTGCTAACTCAAGCAAGGAATTCTGCCGGAACTCTGAGCAATCTTGAAAGTGTACTTTTTTTTCCCTAGTTACGTACTTGGATGAAAAGGCAGCCATGGTAGAGACTCAGAGAGATGGTGCTAGAGCTCTTGACCTA
>High_elevation_8219 Average coverage: 5.21
CTTCTAAACCCATTTTAATTTTGGATAGTTATCATTCAGGGCTGCAGTGCCATCTCAAAGAGGTGATTCCTCCTCCTTCAGACTCTACTTCTCTTTGGCAATTCTGCATCTCTTAATCCATGCGCCTTTCCTTTCCACCAATTTCCTAACATATGTGAACTGGTTATCTGAAGAGCTTCTCTCTGAGCCTTGGAAAGGCTCTTTTTGTCAACCAGTTTTTTTTTTTTTTCTCTCTCTTGCCCCGCGTACT
>High_elevation_8228 Average coverage: 14.11
ATCAACGCAGAGTGGGGTCAGGGGAAGGAGACTGTGTCCTAACAGTACCACCACGGATTAAATCCTTTTTGAGGCCACCAGTCTTAACCACAAGAAGCAGGTAAGGGAAGGAGGATTAGTGCAAATCCAGGAACAACACTGAGAAACAATTAGCAGATGTCGCCCTTCTCCCTAACCAGTGGGCAGCAACCCTATCTTCCACTCGGAAGAAAGTCCAAACAACAACAGTTAATAAAGGCTTCTTTATCAGTTCCTTTAAGTAAGGGTTCTCTTTTGAAGATATTCAGCATGCTGCTACTGCCTGGTAATTGTAAATATTGCACACATACCACCAACTTGAGATGAACTGTTTGCCTGAGGACAGGGACAAAGTGTGTTCATTCGCATGGACTGGGGGGCCACACTCATTTCAGTGCTGACAGTCAATGACAGATCCCCGCGTACT
>High_elevation_8355 Average coverage: 7.52
TACGCGGGGTATGTAGATAAATAGCAATCAGTATCTACCATAAGAAGTTAAAATGAAGATTCAAAAATTTTATAAATTTATTTTAAAGTAGTATTAACCCCATTATATATTAGCATAATCTGTTTTTTGAAAAGCAATTATATTTCCTAGGACAAAAATACTTGAGAAATGGGATTGTTTTATCCTCTTGAAAATGCTATGATGGGACAGCTGGATTATTGTATCTGCTTATACATTTAATCTGTTGCAATATGCTCTTTTGGAGTATATGAAGAAAATTGAATTCACAAGGATAAGTGATTGAAAGGGAGAAGTAGTTTCACACAATTGGATTATTTTTCTTACTATTAAATCAGAACTTAAACG
>High_elevation_8373 Average coverage: 10.38
GAACTGCTGGTCCTGCTGATTTGCTTCGTTCGACCACAAGAGAAGGTGGAGTAACAGAGCCCAAGCAGGCAGATACAGCAACAGGGTGGATTTCATGGGTCAGATGCCCACCATTGCCACATTGTTGTGTCCAGATTTTGCGATCCACAGAAAATCATCAGGAGTCTGAAGCTGATGCAAGCGCATAAGGACAGTTTGTTCAAACTAACCTGGCCGACCAGCCCAGCAGGACGGGGGAGCTGCAGCCATCATTTTCAGTACTAAAGAAAAGATTGTGAGACCCCGCGTA
>High_elevation_8403 Average coverage: 5.30
CCATGCACGACAGTCTGTCCAGCAACGAGCCGTTGGGCATGTAGACATACACAAGGCAGAGGTCATCTCCATCCTTTGAGAAACCAAGCAGTTTTACCAAGTTTTCATGCTGGCACGTTGCCATTACTTTTATTTCTTGTTCAAACTGTTGCCTCAGTTCTTCTGTACTAATATCAACCATCGCAGCAAGCTTCTTCACGGCCACGGGAGTGTCGCGCACACAGCCTTTGTACACCACGCCAAATCCCCCCTCGCCCATCTTGTTGCCACCAACAGACACGGGTCTTTCATCAAAGTTATTGCCCCGCGTACTCTGCGTTGATA
>High_elevation_8464 Average coverage: 8.23
CGCTGGTTCTGCAGCTTCATCAGTTTCTCCGCATGTTCCCTCTCCTCATGAGACTGGTGGAGGAAGTACTTGGCAAAGTTCTTCAAAGCCACATCATCACGGTCAAAGTAGTAAGACATGGACAGGTAGACATAGGAGGCGTACAGCTCCAGGTTGATCTGGCGGTTGATGGCGGCCTCCGAGTCCTGGTGGTAGTTCTGGCGCACCTGC
>High_elevation_8471 Average coverage: 45.40
AAAAAATTATAAACATTTATAGATTCACCGATTCACTCACTCGAAAAATATTTATTTAGCATCTTTCATTGTCTGGTACTGCCTATATACTGAGAATACAGAGATGAGCAAACTACCAGGATTTTAGACCTGGAGGAAACTCAATTCTATTACAGGCAGATATTTAGTTAAATTGAATACCAATAAAGATATTCAATTATAGTTGAACTTTTACTTTGATATTTTTCTACCAGTTAGCA
>High_elevation_8508 Average coverage: 5.13
CTGGAATGAACTAGTGATGTCTGCCTTGGGCATAGGAAGGGAGGGAAGGCACACGTGTGTCACCTGCTCGATGCGCTTATGTCAAAAAGACATAACCAATGACATTGGAAATCCCTGCAAGTGTCAGCAACCCATGTGAGCTTTGTCCTGGGACAGAGGAAAGCCCACTGAGGATCTGTGTTGGGACAAACCTCCTGTCTCCCTGCGTGGTAGAATGGCAGGGACTTTAATTTTTAAAGGTTGGCTTATTTATTTTGAAAGCCAGAGTTACCCCGCGTACTCTG
>High_elevation_8519 Average coverage: 5.00
TCTGCTGGTTCATTCTCCAAAAGGCTTCAACTGCTGGGGCTAGGCCAGGCCAAAGCCAAGAGCTTTGGTGCAGGGAATTAGGACTTGGCCTTCTCCTGCTTTCCCAGGTGCATTAGCAGGAAGCTGGATTGGAAATGGAGCAGTGAGGACTTGGACAGGAGCTCATATGGGTTGCTAAAGCTGCAGGCAGCAGCTTAATTCAC
>High_elevation_8577 Average coverage: 5.83
TATCATATAGTGTAGTGAAATCTCATGGGCTTCTCCACGTTGCTCTTCAATCATCTTAGTTAAGTCCAGTTCCCTGTTGTTCATCCTCCACAGCAGACTGCTGCATGCCTGCTTGAGCCCTCTGTTGCTAGCAGTATAGTTGAAAACCAGGTGATGACTGGTGAACATCTGCCAAGTAGATAGGTGGCTTAGCGTTTACATAGACTTAATCAACTAGTGAAGATTGAAATTGTGACATAAGGTGTCCAGTAATATGTTCTTTCCTAATCAGTGTTGGAAAACCTTTCAATACTTTGGTAGGTGGGTTTTTATTTATATTATGGTTAAATAGGTTGGTGGCCTTGAATACAGTCACATTGTTGGGTGACCATCACCACCATCCCTTTCTAGGATTCTTTTCATCTGAACACTGAAACTATGTGCCTATTGAACAGCAACTGTCCATGCCCCACTCTGCGTTG
>High_elevation_8642 Average coverage: 5.76
GGGAAAACGGACCAAGTGCTAATAAAGAGGACAAATAACTGTGATGAGAGCACAGGGAGCCAAGAAGGCTTCGCCGACTTGAGAACCGCAGATGTCTCAGGAGGGAGTTCTAAGAACGCAGTAGCATTTGAGCAACGACCTGAATGCTGCGTGTATTCTGAGCCAAGAGGACAGACCCAAACAAACAAGCAGAGACAAAAACTCAAAGCAGAGTCC
>High_elevation_8699 Average coverage: 10.83
TATCAACGCAGAGTGGGATTTGAACTCACGGACTCAGACATGTGACACGACCGAACCAATGCATCCAACACCTGACCCTATATTCCAATTCTAACATTAAATGTATGCTTTTGATATTTTATTATGTTTACGAAAACTAATTTAAAACAACTACTGAGATTATTTTGAATACCTAACAAGAAAAACGCAGTCAAATCCCTACAGTCAGGATTTAATTCTGAGTATTTACTACAGACTAATATGTAGGTGTGTGATATAAAATGATATATACTTTTAATTTCCCC
>High_elevation_8739 Average coverage: 5.74
AAGACAGAGATAGCAAAGGTAGCAGCTATAATGAGCTGATAAACAAGCAACAGAGCATGGAACACATGTGGATCCTAAGGCAATCCAGAACAGAAAGGAATGGCTGAGGAAAAAGAAAGAGTGTTCAGGCGGGTGGATTTGTGGCTTGGAGGACAAGATTCTGAAAATGGACAACATACAAAACCAGCGACTGAAGGTGCCTTAGAAGAGTCTTCCTAAGGAGCTGTAGGTGTCCATAAAGAACAGAAAGAATTTCTTACAATTCTGTGAGTAGTCTAATATAAAACTACAAGTATATGGTAGTCTTTTTAATATAAAGAGACGTACCCCTAAAAGTACCACACTTTGCAGAAATCCAACAATGAAATCCACAGGGCTTATTGGAAAAAGGAAGGGGAATTAAAAATCAACAACCAAAAAAAAAAA
>High_elevation_8802 Average coverage: 6.87
TGTTTTGAGTAATTCCGGATGTAAGGAACCGTTTTCTCATTTCTTGGAAACATCCCATTTTCTTGAGGCAATCCTAGGCTAGCAACCTCTGAAATGCGATTGCTGATGAATGAGCAGTAGCTTTCCAGTGTCTTCAGGGAAAGGGCTTGCTTTGCCTTTCCTCCAGAAATCTATTTAGTTTACAAGACAAGCGCAATCCCAGCACCTGATGGAAACGAGGCCCATATCATGACATAGTGACTCTAGCATCTCACATGATACCAGTCCAAGTCCTAGCTGCCCCACTTCC
>High_elevation_8822 Average coverage: 8.46
TAGGTCTGTTTGTCCTGGTGGGCAGTGCTTATTTCCAGGTTCACTGTTTCCATTGCTCTTGCCTGACAGTGAACAGAGCCCCATCTGTGCCACCTCCTCCTACTGCCAGTCCTTGCAGGACCTCCAGGGCCCAATGCTGGGCAGGGGCTGGTGCTGGAAGCAGAGGGCTGGCCTCAGGAGTGGTGTGCCCTTCTCCCTGAGGTCGTGCTTTGTTGGGAGCCAGAGACTTATGGGCC
>High_elevation_8834 Average coverage: 10.61
GCTCCTCCACTTCCCATTCAGGTCCCTGCCTATGACCTGGGAATGTTCAAATCCTTGAGCTCCTGTACCTACTTATGAGACCCAAAAGAAATCCCTGGCTCCTGGCTTTGGATTGCCAGGCTCCTCTCATTTTAAAAGCATTTGGAGAGTGAACCAGCAGATAGCATTTCTTTCTGTGTCTCCTTCTTCCTCCAGCTCTGCCTTTCCAAAAAAAAC
>High_elevation_8941 Average coverage: 10.24
TTTTTACATTAAAAGTATAAAAATATCTGGTTAGTTTAGATTTTAGTAATTGGAATATTAGTTCATTTTGTGAACTCTTTAAATGAGTGACGAACATTAAGCAGCCAAAAAATTACCACTGAAATTTCAACACTGTACTTTTGGACCATCTTCCTGCTAATGAGCAAGCTGGGAGGCAACAAGTAATGAATGACCTCCGCCACTCACGTGGAAAACAGAGGTTGAATGCAGAACTCCCTGTTTGAGTCTTGTTCAGTCCTGGCTGTTGCAGGCTTTTGGAGGGTAAACCAGTGGATAAAAAAGCTGTCTCTCTGCCTTTGAAA
>High_elevation_9115 Average coverage: 9.42
ATCAACGCAGAGTGGTGGTTTTGAACAGTGAACTATCTGAAATCAGATGCCATCCAGCCCTTAAACTCCTTAACGATAGCAAGGAGAGTTTATATACCTGGTGCAATGGCTTAGATACAGTTTATGTGTCCTCCAAGCCTTCTTATGTTGAGTTAGTGGCCACTGTGAGGAATGAGGAGGAAGGAAGCTTAATCCAACTTATTCCTTACAGAGGAACCTTTGGGTAGTCATTATGTTTGGATAAGGATGTTAGGCCTGAGCTCCCATTATTGGATACTGGTGGCTTCATAAGCAGCAGAGGGACCCCGCGTACTCT
>High_elevation_9134 Average coverage: 6.02
AGAGTACGCGGGGGTCCAAAAAAAATATTTATTAGACTTTCACGCAACCATGTGTTTGTTATACAAGGTAGCGGAGGTGTTTGTAAAAGTGAATATACTCAAATCCTTCCTATCAAAAACATATCCAGAGGAGAAATTTGAACACATAAATAAGCAATTCTAATAACATTTGTTAAGTAAGGAGATAGAGCTAGCTCCAAACACACAAACCCAAGTCACTCAAGACTCCTGGGGTAAAACCCAAAATAACCTAAATAAAGTGCTGGGATAGGGGCCAGTTGTGTGTGTGGCACATCAGGTGAAGCCACAGTATCCCATCTCTAGTTTGGCTTCTAGGTGTTCTATTTCCAAGATAGTTTCATGAGAAAACACTTGGGAAATAGTGAACAATGACCCAAGTACTTGGGCTC
>High_elevation_9243 Average coverage: 6.00
TCAACGCAGAGTGGGAGATGAGCACTGGATCGGAAGTTTGCAGGAATGTGACAGAGGGTGACATTTCCAGCAGGGTGCTAGGATGAATGCAGGTCAAATATTGTGCCAAAAATTATCACATTTAATCTGTAGAACTGTTGGAGTTGGAGCTTTCTTTATAAACTACACAGTAGCAGAGACAGATTGTGGTAGCTGGCTTTGCCCCGCGTACTCT
>High_elevation_9280 Average coverage: 8.80
AAAAATAACTTAAATGCATTTGGATGTTTATTACTTAATCAGTGTGTTGCTTTTTTATGTGACTTGCTGAGAACTAGAATCTTGTTGATTGTTCTTTTTAAAACAATTACACATCTTTGTAAATATAACATGATACAGCAGCTTATATTAACTGGGCTCATATTTCTTAGAATCTTCACAATGAAAAAAGATTCTCTGAAACCAAAAAAAAAAAA
>High_elevation_9355 Average coverage: 6.75
GGGGTATAGGTAATAAAATAAGGATTAAGAAGTATCAAGTGACATGTTGAGATTCCCAGATCTCTGCACGAATTAACAAAATCATAGGTTAGCATTTCGGAGGAAAACAGACAAGGATTTCAGATTTGCTCCTCCGGTGCTCTCTGTTGAAGGCACTAAGAGAGGCATTGACTGTGTGCAAGCATATGTCATTAGTCACAAAAGAGAACCCTAGCTTCCCTTAAGGTAGTAGGATTGTCATTGCATAATTAAAATCAAATCCGAATTTTGATCAAATAACCCCAAGTATTGTTCACAGAGCTGTTCATTATTCTTAATATTTTTTATTAAAAGAAACATTTCACAAGAATTATAAAAAGCATATAAATTCAAC
>High_elevation_9423 Average coverage: 10.67
AACTCACTGGATATTATAACTTTGGAATTTCTGGATTTTCTGGCTGAAACAACAGCCTATGATAAATTCTGAGGTTTGTCTTAATGCACAGAAATTGGTCTTCTGAGTAAACTAGGCATATAAATCCATATAAGTTCAGACAGTGAGTTGATACTCAATGCTGTTTAATGTGCATTCGTAGTGCTGTGTTCTATATTTGACTAATCCCATAAAGCTTCTCACTGGCCTGACTCTTATGTCTGTCCTCCACCCACTGAACCCATTGACCTCTGAGAATCTAGAGCTTTCTGATGACTTTCCCAATACATAGAGCAAACCTGGGTTTTGAGCTCTCTGGCTAGAATCCTTCCTATCTCAGCTACTCTGCGTTGATACC
>High_elevation_9486 Average coverage: 5.84
TGGCTCACGTTTCCTTGGGTGTCTTCATTAACCACTGCCTGTTTTTAATCAGCTTGGCTCTTTGAGCAAAATTAAGTGTGGACAGCGTCTCTCCAAAGCACCTGGATCCAGGGTGAACATTTGCAATGATGGCTGTCTTAGCATTACCGCCCAAGGAGTCCCGTAGCAGGAAGGTGAGTTTGGAGTCTCTGTAGCAAATGTGTCTCTGCTTTCCATTGCCCACATCCACAAGCGCCGTGATCACCTGGCCCAGGCAGCTCAAAGATCGGTTTATGTTCCCTGCTTCCTTCAGCCTCATCCACTCTGCGTTGATAC
>High_elevation_9571 Average coverage: 6.28
ATCAACGCAGAGTAAGACAGTCCTGCTTTGCATTCCATCAATATAAATGGGAGATCTTTGGAAAGGGAAGAAATGATGTAGTCAGAGTGTATATCTCTTGAAGAAAGAAAAGAATGCAAGAAAGTCATTTTTATGTTGCTTGTAGCATATTCTTCAATCAATTGTTTTTACCTGCTCAGCCCTTCTTCTCTTGAGTGAACTGCATATGAAGGCATAAATTGATGGAAACCATTTCCTTGGGAATTGTGTCACTTTTGGTACAGAATTGCCTTTCCAAAAGCTGTTCCCCCCAAAAAACCCACAATTCTTTGTGTAGTTATTATGTTCTCTGCTTCTGCAACAATGCCATTTTAGAGTTGGGCTATAGCTTTCTTCCAAATGTTTGGTGATGAGAACAAAAAAAAAAAAAACTACAAGTACTCTGCGTTGATA
>High_elevation_9734 Average coverage: 5.04
TCTTCTAAGATCTCCTCTGGCTACTCCTGGCAGGGTGTCAATTTGCTTGTTTTTATGGAAGGTGCATGGAATTACACAGCTATTCACAGAAATGAGATGCTACCAGTGGACTCACTAACACACACAAACCCAGGAAGAAAGCTCTGGTGATAAGAATGACACAAGCATTGATTTGACATGAACAATGTACAATGCGGAGTTCAGTGAGGAAGGAACTGTTCAAACTAGAGAAAGCCATCAGCTGCCTTGAAGATGGGGCCTAGACCTCCAAGAATTCACAGGACAGCCTGTAAGAAAAGCTGAAGAGGAACGCACATGCACTGGACCACTGCTTTCTTCTCCCAGTTCCTGTGTGTTACGTC
>High_elevation_9782 Average coverage: 15.85
CCATGCACAGGAACAGGAAGTCCTCATGGTTGGTGTCCAGCAGGATGAGCTCCCGCTCAGCCAGATAGTTGAACTTGAACTTGGTGGGTATCTCGGTCTTCTTGGCGATGATTTTCTCCTCAATGCACTTGTCATTGTCCCGCATGCCCAGGACGATCTCAAGGTCGAGCTCGGGAGTGGGCCGCAGCTCTTTGACATACATCGTAAACAGCTGCCGCTCCACCACTGGCTCCACAGCTTCCTGGGTGTCCTGG
>High_elevation_9800 Average coverage: 8.07
TACGCGGGGGGAATCACAGAGGAGAATCTGATTAATTAAATGTGAGTTTGAAATGAGCTGGCCAAAGCAAAACCAATTAGGTAACACATTTCTAAAATGTCAAGCCTCAGAGGAAAGCATATCAGTTTGCTGGAAAAGGGCCGTCATGTCTAGTAATCCACCCTGGCCTTTAGTCCAGGCCATAGACAAATTACCTCTGACAGGTCAGAATCTGGCTTGCTTGTAACCTGGAAGGGTGCTTAACCTTTTGATAAATTAAAAGATATATCCATTACGCATCATTCGCCTGTAAATATGAGCATGTAAAAATTCAACTAGAGAGAATCACTCCAACTTACAGTTTCTTCCTACATTCTGGATGTGACATCGCCACAGAGCCAGATACTGTTTCAAGGGGATTTTGTTGGTATATGGAAGATTCCCATAGTCAGGGAAATGTCCATTTATATCTGCTTTGTTTTGATTCTGTGCCATTATCCTGAGTATGAATTTAAATTGTACATTCTTAGAGATGTCTTTCTTTAGTTTAGGTCTCCCCCTACTTCCATTTTTTTTCGCTTTCTCTCTCTCTTTTTCCCACTCTGCGTTGA
>High_elevation_9914 Average coverage: 6.80
CCAACGCAAAGATGCCAACAGAGATAAATTTTGGGCTCAAATGTTGTCAAGACCTAATTTTTCTTCATCCATCAGACCTTCCTGTTACTTTTGTTTTCATTCTGAGGCTCAACAATATGACTTAAGAAGTTTCAGGAATTTCCACTGTGGTAACAAGGTGGCTGAATCATCTCCCCACAGGCTCTCAAACTGGATGTCAAAGGGAAGGGAAAGCCTCTCTTGCAACATTCCCAAGAAAATTCCATGCTACCTCTCACGTAGGTGCTGCCCCGCGTACTCT
>High_elevation_9959 Average coverage: 6.74
TGTGTGAGTGAGAAATGGGCAATTCCTAAGTATTTGGGCAAATCAATGAAGTCTGATGCTATAAGGCAAATAGGATTGGGTAATTTATAATACATTGCAAACCAGGGCTAAGTCTTCTCTTTGCATCTTGGAACATAACATTTTCTCTTTGACCTTGTCCATCAGTTTGGGGAAAGTAGACAAAACTCATTACCTAGTAATTCTCAAACAGGTAGCCTATTAAGGGATTTTGGGGGGCAGGGGGTGTGAGGCTTTAAAGCTCATTTTTCTTGTTAAATAGATGAGCTATTATAGGTTTTCAATAATTTCTCATCATCAT
>High_elevation_9983 Average coverage: 7.47
AAAAAATTACATTGGGAATTTTTTTCCCAGATATTGGACTATTCGCATACACATAATGAGATACCTTAAGGTAGAACCCAGTAAACATTAAACTCATTTGTTTCCTACGCATCTTATACACACAGCTGGTAATTCCATATAAACTTTTTAGCGTACCTCTGCTTCGATCGCAGCCTCACACATGAAGTCAGGTGTGGAATTTTCCATTTGTG
>High_elevation_10038 Average coverage: 5.00
AGTACGCGGGGATAGATGGCCATTTTGATGTCCCCATTTTACCTGACTATTCCTTTAAAACACTCATAGGACTTCATAAATGTGCCCTCTTATGGACTAAGGCTGTATTCTTGGTACTACCCAATCAGAACAAGTAACATGAGCAACAGTTCTTAAATGTTGGGCTTGATAATGACTTTCCCACCATTGCTATTTTGGGTCCTTTCTTACTAGCCTGAGGAAATGACAAGATTGAGAAGCATGAACAGACAACTCCAGTACTCTGCG
>High_elevation_10048 Average coverage: 6.40
TCCCACTCCATCACCTTCACTCCTCCACCAGATAATGCTATTTGATGGGACAGAGTATGCTGGCATCCTCAGAACTGTGACTTCTCCACTTTACATAAAGCTAATCAGCATGAGGCTTTTCCCGGACTGAAACTTGCCTGTGATTACCAAATGATGTACAGTTGTTTGCAATATAGATAATGTTCCAATAGGGACCTCACTAAATATCCTCTAAAAACTCCTATTATCCAAGACCTCTGGCTGAACTTCAGCCCTCTGCTAAGGAGCGAAAAGCACAGAGCTGTATCTGCTGACACCCAACCCCCACCCCTGGTCTCCCCCGCGTACT
>High_elevation_10060 Average coverage: 8.27
CTGGCATCCAACAATTAACCATTGCCTTTAATGAAACAATTCATAATAGAGTTACACATAGCGCATATTTGTAAACAAATAAAGATCACCTGCTGTTGAGCTTAAAAATTTTCACAGCTAGACACGATTGCTCTGCTATGTATTTAAAGTACCTTATCTGTTCTCACGAAGTTGTTTATACACTCAAATGTGATCTATAAGAACCTCTGATGACAGTGTCCTTGGGCCTCAAAATAAGAAACTCAATAAATATTGTTTTGAGAGATAGCCTACCAGTGAGAATTGA
>High_elevation_10211 Average coverage: 8.54
TAAAGACATGGCTTTATGCTACCTTTTAATCTTTAGAAGTCACTCCAGATCACGCAAAGAATAACAGGAAAACAGATAGTTCATATATTTACTTCTACCCTAAAACTGAATCCTTGGTGAAAAAAATCAACATATTACTTAAGTAACATACTATAGATGATGTATAAACGCCTTATGTCTGGTTCACCTAAAATAATTTCTTATTTTAATAAAAAAGAGATCTTACTAAGATATTCAGGAACTGTCACTTTTACACTAATCAGATCGCTTCAGCCACAAAGTTCAAGAGTAAATTGCAGAAGATGATTTGCATTATGACTCAGCTCTCAGGGTCAAAGACAAAATCTGCATAACCTTCCAGATCTGAGAATGATTTGGCTCTGAGGCCACACAGATTCTGACTCCTGCCTGGCAGCATGCTAATTCTTAGGATTGGTCCTTAGCAATCAGTGATTCTGTAGGCTTTGCTTCATTGTTCAGCCCTATTGTTCTGAAGCAATACAGGTTTGCTTTCATTGACTGAAGGGTAAATTCTGTAGACAAAAATCATTTCTCATTCAATGAACTGAAAATGGTCACTTCTGTAACTCTTAGTGGCATTCTCCACTTCATAGTGTCCAGACACCTGGCTAAACACAACTCCCTAAAAAAGGCTCAGGTATAGAATAATGTTCATGGTACAGGTCAAAGTAAGTTCCATTTAAACTATTTCGTTGACCTCTGTACATT
>High_elevation_10242 Average coverage: 5.14
CAGAGTACGCGGGGGTTCCCGCCCCGGACGGCGACGAGGCGGCATCCGCGGTTGATTATGGAAGATTCCCACAAGAGTAACGCTTCAGAGGCAGCCCCTCAAGCTGGTTCAGCAGTTCAGGGAGCTCACATTTCTCAACAGGTATCATCTTTATCTGAAAGTGAGGAGTCCCAGGACTCGTCGGACAGCATCGGTTCCTCCCAGAAAGCCCACGGGATCCTGGCACGGCGGCCGTCCTACAGAAAAATTTTAAAAGACTTGTCTTCTGAAGATACACGGGGCAGAAAAGGAGACGGAGAAAATCCCGGAGCGTCTGCCGTCACGTCTATGTCTGTGCCGACATCCATCTATCAGACGAGCAGCGGACAGTACATTGCTATTGCCCCAAATGGAGCCTTACAGTTGGCCAGTCCAGGCACAGATGGCATACAGGGCCTGCAGACATTGACCATGACAAATTCAGGCAGTGCCCAGCAAGGGACGATTCTCCAGTATGCGCAGACCTCTGATGGACAGCAGATTCTTGTGC
>High_elevation_10297 Average coverage: 7.79
TATCAACGCAGAGTGAACCACTGGATGGAAGGTCTGTTTGTCAATCTCTTTGTTTCACTTCCTTGCAAAATAAACAAATACGTGAATAAATAAGAAATCACCTATCACTGAATGTGGGCTGGACCACGCAACTTGGCTTCTAATGAACTGTACATAGCAAAAGTGATGATATGCCACTTTGGAAACTAGATTTACAAAAAGACTGACTTCTACCATGTTTGCTCCTGGATTCAGCCTATTGGGTGCAGCTAGCAGATGGATGCCTTTCAAATAAATACATAATCCAATAAATCTTTAAGTCAACAAATCTTTAAAAATAAAGTTTATAGCCTTTAAACATGTTAGTTTCAAATAAACAAAGCAAGGATGAGAACTATTTCCCCCGCGTACTCT
>High_elevation_10324 Average coverage: 8.48
ATCAACGCAGAGTGGACAGTGCCCGCTTTGTGCAGGCTCCTTCAGCATTGAGCTTCTCCCTCTGCACGCGGCCACTTGTGGAGAGACCACCCCACCTCGCCCGGCTTCTCCCTCATCGTCATCATCTTCATCGCCATCTGTACTATGGGTGTCCTCCCCAGAGAGTTCACCACACGTTCCCTGGGTCCAGTGCCCTATCTGCCAGCTGTCATTCTCAGCAAGAGAAGTCGAGGAGCATGCCAGCATGTGTGGGGAGTCCCCCGAGGCATGAGCTGGAACGTCCTGTGTCCTGAGCCCCAGCCCCTGGACTAAGATAGGGGAATGCATCTCTGGACAGCCTGGAAGGACTGCTGAAGCCAAGCCAACCTCACACATTCCCTCTGGGCCCAGCTTGCTCTCAACTCTGTTGTCAGGGCTCCTGTTGCCATGGCACCAGATTCTCCTAAAGACACCTCAATACCAAAAAAAAAAAA
>High_elevation_10325 Average coverage: 9.08
GTAGTTTTTTTTTTTTGGCTTGCGACCCTCTGAGCACCGGGGATGTTTATTACTGGCTCTTCTCACCGGCGGTACAATGGTTTCACGAGGTCGGTGTAATCAGGCACTTGCTAGACAAGGCAAGGACCACCAGCAGCTCTAGGGAAAACCTAGGGCAACCGTCCTCCCTTACATAACAGTTACTGCAGTGTGTCACTGTAGGCATTACAGCGGTGGAAGCTTGCGGGCTCTTCCAAATGCCAGAAACAGCTGCCAAGTCCTCCTGTTTCTTTTCTGGGTCTTTGCAGATTCTCAGGAAACCCAGGCTTACTGCGGAGGAAGGAGCTTCAGTGGTTTCTTGGAAATCATTAACGTGAAATGAGTCTTGCCTAT
>High_elevation_10500 Average coverage: 5.04
GTGTATCTGACTTTGCAATAAGAATAAATAACTCTTAAAACAAATTCCTAACTTTATTTAGAAAATATAGCTGTGGCTTTAACATGTGAATATTGACCAAAATCCATTAACAAATTCTCTGTACAAAATGTCAAGTTTCCAAACAATGAAACAAATATGTGTTCCTAATAATTTTAGGACTTTAAGCAGTTATATGTGGAAAAGTTTCAGAAAGGTAGATAGATTATAAGACTCATGTGCAAGTATTGCCAGTGCTGTGTGACACAGAAAGAATGAGAACTGAAATTCTTCCAGAGCAGAATTCTTCCAGTATTTTGAAACAGCATATATGATCACTAACTAAGTATCAACA
>High_elevation_10518 Average coverage: 5.60
AACGCAGAGTACTCGGGGTCACTATGAGGAAGGAGAAAAGCCAGATAGGTTACCACATGATCAGATGGCCTGTGAATTCCCATTTCCCCTTCCTCTGGTGCTGCCTTCCTTTAAAGTTTAAGCAGTTACCTCTCTGAATAGTTGCCTGGGGGAATATTTTTCCTGGGAGCAGTTGAGGATCCATGTATAGTTTCTACTTTGCATGCATCAGTTTGCTAGAGCAGCTTCTTCATTTTACCCGGTGTGCAGTGATTTCCTCCGTATGCTGTGAGTAGAACTTGCTTTCTGTAACTTCAGCTGGAAAAAGTCCATGATTTAATTACTACTGAGTCAACTGATGCAAATGCCTCGGAACAATTGA
>High_elevation_10628 Average coverage: 10.82
TCAACGCAGAGTTAAGTGGCTGATACTAGGTACTGCAGTCGGACTGCCTAGATTCAAATCTTCATTCCGCCATTAATTTGCTATGCGACTCCAGGCAAGTCACCCAATCAAATACCTTGACTCCTTGATTTGGAAAGTCTGAGTAAAAATGCAATACACTACACAGAATAAGATACTGCTATATGCAAAGACCTTTAAAATACTACCTTATGCAAAGTCACACCATCCGTGTTAGCTACGGCATGGCAGGGTGGTGGCTGCTCCTGTTGGTTTTTCCCGTGTTATTACCTTCCTTCCTTTTAATCTAACGTCATATTACCT
>High_elevation_10712 Average coverage: 23.34
GCGGAATTTTGGGCTTAGATGAAATAATGTGTGTGTAATGCACAGGTTCCCACTAGCTGGCCTCACCTTCCTCCTGAGCCTCCTGTGGTGCCCAACTTCCTTCCTTAGCATCACTGAGAGAACAATCCTCTGGAATCACTGCCCTCCAGCTCCTCGGGCTTTCTCTTGCTTGGACTACTTGACTTTTCTAGTGATGTTCTGTAACAATTGGAATGGTGCCGCTTC
>High_elevation_10716 Average coverage: 5.00
TATCAACGCAGAGTGGGCTAGCCTCCAGTGTTGGATCATTTCTGGCCTTGGAAAAGACAGCCGCAAGGACCAGGTGGATCCAGTCGGGATCTGACAGCTTGCCGACCAGTGGTAAGATAACGTTACACGTAATGAGCTCCACTATGACATGGCGGCCCGTCCTAGTCTCCAGGTGTGGCTTGGGCACCAGCCCTTGCAGCCCCCGCGTACTC
>High_elevation_10745 Average coverage: 8.51
TTTTTAATGAATCCTAGATTTTTTGGAATACTATATTTCTAATTGGAACCACACTGCTTTTCGATGGTCATTAAAACGTCCTACAGAATATTTATTTAGTTTATTGTCATGTACAGGCTAACTTCCATGAGGCCTCAGATTCCATATGTCTTTCAGCAGATTGATGAATTTCAGGTTAATTTGTGCCTGCCTCAGCCATCACTATGTTATCCTGAGGTACTCCACAATCTTCCTGTTGCAGGTGCTGCTAAAAATCTCAAAATAGTGTATCAGATATTTTCTTTCAACTGTAAAAATTTATCTGTGTCAAATTGAATAAAAAAGTGCATTTTGAATAACCAAAAAAAAAAA
>High_elevation_10840 Average coverage: 9.22
ATCAACGCAGAGTGTAAACAGAGGTGTGAACTGAGTCTTGCGTGCGGACACCTGGCGTTCTTTGCAGACTTTTCGAGGAGGGCATCCTTTCTTCATCGGTGCCCTTGGCAGAGTTGGTTGACAGTTGACGTGGGTTTTCATTTCTAGGCTGTATGTTCTATCCATTGCTCCATACTTCTGACCTTAAACTAGTACCACATGATTTTAGTACTGTGACTTTCTGGTCAATTTGAACTTGGCAAGTGTGAGTCTTCCAGCATTGTTCGCCTTACTTGGCATCCCTGGAAGTTCCATGGGAATGCTATGATGCACCTTTCCATTTCTCTATACATGCCTTGTCTCAATAGCTTCATTGTAATCCAGCTGTTTTTAAAAACAGTCCCCGCGTACTCT
>High_elevation_10998 Average coverage: 5.73
AAAAAGGCAAAACTTACTAGAGCCCATCGTGGTTTCTAGTTTTAGTGTTGGAAATCTGTCTGTTCTGGTTGGAGTCAGGGGAATTGATGGCTGATTTCATGTGCAAGAGAAAGTATTTTTGGATTCAGATTCTCTAACCAACCAACCCTGCAAAAAGCTGGAGTCCATTTGAAAGATTATATGCAAGTGCCTAGCTTGTGTCTCTTTTAAAATAA
>High_elevation_11112 Average coverage: 7.26
TATCAACGCAGAGTAGTCCATGGAACATTCTAGAAGTTCCAGTCAGGGTGGCTGCACACACATCACTGTGTGACCTGTAGTTCCCCTACTGCCTGCTCTTCCTCACAAGCCCTCAGTCTGCTTTCTGACTGGTTCCCATTAGGTGGACCAGTTGTCCTAAGAGCAGTGATTGGAATTAAAATGATCACATGATCCTGATTGGGCCACTGGGAGGAAAAACTTGGAATTCTTGGTAGAGCTGCCAGGAGCGATATGCGGCATTTTTCATAGGAATCCCTGAGCTGGGGAACACAAGTGGGGACCCCTTGGTGGTCATCTGGGCATGACACCAGCACTGAGCCTGGTAGCTGAGGCCCTGGACACAGCCATGCCAGGAGCCAGGACCAGCTACTAAAGG
>High_elevation_11124 Average coverage: 5.81
ACCTCATGGTAAGTCAAACATTATTTTTTTTATAAATGACATGTAAATACAATTTAGAGTGTGTGCCTATACCAAAATGGTTTGGGAGCAACAACACCTAAATAGCAATGAAGAAACTTAATGCCCAAATGTTTGCTTTTAAAAACATCTCTGCACTGGAAACCAGAGCTTAATGGAAATTACAGTGGTGGGGAAGAGAAATCAGCCTTGAACATATCAATGTGCTGGAAAGTAAGAAAATGC
>High_elevation_11186 Average coverage: 6.19
GATGCAAATTCTGGTATGATCAGATAAGGGAAACATTATAGCCCTGGGAGATTTCCTAAAGAGAGATGCTAATGATGTAACTTGAACAGTCCTCTAAAGTGACCCTCATTTTATAGCAGAGGAAGCTAAGTAGCCTTCCCAAGATCACAGAGCTGAGGGGCAAAGCCATGTAACATCCCTCCAGTGGGAGCCCCTTGTAACCCGCCTGCTGTGCTGCCTTCCCCAGCCCACAGGCTAGGATGCAAAGGTATGGAAGAAAAGTTTCTAGGAACAAGAGAGGGATGGCAGGTGACAGTAGATAGGGTAACC
>High_elevation_11198 Average coverage: 5.92
GGGGAGAGCATTCTACTCCTAAAGCCAGATAATTTATAGCCACATCTCCCCGTAAAAGTTGAGTCTGTATTTTGTGTACCACCTTGCTACATATTCATTAGCTTACAAATAATTAGTGAGGAAGGATGACCTAGGGGAGAGCTAGCTAATTTAAGGCCTTGGTCAGTTACCATGGGCCATGGTGACACTGCAGTTTCCTATGTAGTTACCATGTTATATTTTTATAAAATTACTCATCAGGCTCTCTGTCCCTTTGAAATAGAATTTTCTATAAAGCTGTTTAAATTTATTTGTGGTCAGTTTTTTTTTAAGTAAATACTTGTAGCACTACAAAGAGTGTTTAGGCCCTATTCTAATTAGTATGCTTTGGTGGTTTTATGATTCTCTAACTGTGTAGTTTTGTGTTCCAAAAAAAACAAAGAAAATGGAAGGTAGGCCTTTAGCCTGGAGATT
>High_elevation_11476 Average coverage: 5.09
GTTAAACTTGTGACTGTTACTGAAGGACTACAATACTGTGATAAAATGGGAGAAAATGGTTAAGGAAGAAAGGGGAAGGGATCCTTGGGTGTTGGGATGGTTGGGAGGCTGAGTGTGGCCTATCCTCCTATATCCCCTGCCACCCCCACCAGAAACTGGAAGAAGAAATAGAAAGTTTGGAAACAATGATCACACTCACTTCTCCCTAACCCTAGATTCTTCCCTCCCTGATCAACTAGGTAAACATCATCTAAAGTAATAAAAAAAGTTTAAAAAAAAA
>High_elevation_11480 Average coverage: 11.43
CCTCCCATATTTCAAGTAGCTAATTCCTTCCTGCACCAGCCCCTCCCAGTCTCACTTCCTCTTTTTTATGGCATCAGTACTCTATGACAACCACCTAGGCTGTTGCTGGTGGAGGCATGCAGCAACCAGGGGCACACTGCAGATAAAGGCCCTCTGAGGTTGCAGGGAGATGTGTGTAGGTTCTTTTCTTTCACATAAAGAAAAAAAAA
>High_elevation_11626 Average coverage: 7.99
GAGTACGCGGGGTACTTTGGATAGTAGTGTTGAGGGTAAGCACCTTGTCCTTGTTTCTGATCCACAGGGAAGAGCATCCAGTCTTTCACTATTAAATATAATGTTATCTGTAGATTTCTTAAAATTGTTTCTTAATCTCATTAAGAATTCCTGCTGGATCCTGTGTTGTGGCACCGCACGTTAAGCTGTGGCTTGTGATGTTGGCATACCATACTGGAATGCTACTCTGCTTTCTGGCTGCTCTGCTTCTAATC
>High_elevation_11659 Average coverage: 6.68
AGTACGCGGGGATAAATGGAAAATAAAATTAAAAACTACAGTTTCTTAAACTTGTTCCTATTTTGCATGGATGACTTTTGTGGAAGATACAGTAAAACAATGAGCCTGATACCCATTTGGCTTGTGGAAATGGAATTGCTTTGTTACTTCATGTTCGTGTATGAGTAAACACTTTGTGGACAGCTCTGTTTTCATGTAGCAATATGTTTTTAGAGAACAAAATAGGGCTGCATCTTACCAAAAAAAAAA
>High_elevation_11664 Average coverage: 5.72
GAGTACGCGGGGGATGGTTCACTTGTACTCATTATGGTAACTGCTGTAAGAAAGGCAGGAAATAAAAGTGTTGTGCAAAAGATATGGGAAAATCAGAATCACTGTGTCCTCTGATTAGAATATAAAATAGTGCAGTTGCTTTGGAAAATGATATGATAAATACTAGAAAAATAAACTAGAATTATCATATGATACAAAGAATTTCACTTCTAGATGAGTATCTGAAATAATTGAAAACAGGTTTAAGCGGGAGATTGTAAGAATGATGTTCATAACAACATATTTCATAATAATCCAAAGGCAGAAGCAACCCAGATATCTTAGATTGTCCCACATGGGCACAGGGGCTTACGGACTTGGGCCGTCCTGCTCTGCTTTCTCAGGACATTAGCATGGAGCTGGATCAGAA
>High_elevation_11668 Average coverage: 7.38
AACGCAGAGTATGGAGTGGGAAAGATTCAAAACACACAGGCTACCACACTGACTGGTGTAAACATGTTCTTTAATTTCTCCCCTTTTTCACTCATGTGTGAATTGGAGAAAGGGGAGACCCTGCTTGTTTAAGGATCTAGTGTCCTAAGGTTGTGAGACATGCTGGCAGGTTCCAACTGTTCGACAAATAAGGGCGGGTGAGACAAAGGGCAACTCCACTTTGAGAAAGGCAGTGCCATATGGGAAATTACGGGGACTTGGGTCGTAATTCAGACACAATACAAGCTTTTCAGTCTGTGCATTGACACCTAAACTGCATTTCCAGCTTCCTTGATGGATGTCATGAGTTTGATGATCTTTTTATACAAATATAATTTTTATTATAATCCCCGCGTAC
>High_elevation_11719 Average coverage: 5.38
CTCTCATAGGCTCTCTCTGGAAAGAAAATAAATCAGAATTATTTTAAAGACCGATTCACCTAAACAACCCCCTTTTTAAATACTGTGGCATGAAGAGATTTGGAAACTGACATCTATTTTGCCATTTACATTTGATGACCTAGAAATTGTACTTTCTAACATATAGGGGGCATCCTCATCTTGATCAATTTGTGTAAAATTCACTAAGTGATGGGTGATGGTTGAAGGGTGGAACTAGCCTCACTATTCCCAGGAATCAGAAATGCTGTGACAATTAGTTATTGATTTTAAAATGAGGTCGTTATCCTGGGAACACTCAGGAACCAACTGAAGATAGGCAAGGGGAGACCCAGGATGTGCTTTGTATTGCTCATAAGCACATTCTACACAGAAAACAAGATCAGAGTATCAGGACACTCAGCCTCTCCTGATGATCTTTAAAAAAATGTGTGGTGGCTAGCAAATCTCCAATACATCTTGCTTAATGGTAGCTGGTTTTTAGATTCCTAAATGAAGCTAAGCTTGAGAGTCAGAACTAAGAACTGAAGGCTGCAAAATGAAGAAGCATGCTAAGAAGAATGGAGGTAACGGTGGAGATTAATGCCTGAACCTGCTTGTGATTATAAAAGTAAAGCCCACATGAACTTAAGACAGACAGAACCTTTCTCATTCTGCAGAATAGTGACCCCCGCGTACTCTG
>High_elevation_11721 Average coverage: 14.65
CAGAGTACGCGGGGTGTGATGAAATAACTTGAGTCAGCCAGCTTTTCAAAGAGAAAAGATTCCAATCAGCGCACATGTTGAAGGTTCATGTCCATGACTAGGTGTTTGTTGTTTTCATATCTAGTGAATGAGATAGTAACCTACTTTGGGACCATACGTTGCATTGAGTGGTGATATCTCCCATCAGCAATGAGAGAGACTGGGTGCAAACTC
>High_elevation_11722 Average coverage: 5.66
TTTATAACAACCCTCTCATGAGAGCTCTCTTAAAAGGGTACAATCCCCAGAAGAAGCCCTAATGGCCTGCAACTAGGCCCTACCCCAAAATGTCTCATCATCTCCCAGTAGCACCACTCTGGGAATTAAGCCTTTAAGGTATGGATATTTGTAGGACACCTAAATAAAAGTTTCAAGGAGTTTTTAGAGTTTGGATCATCATCTACAAAATAATATGACGTTCCTTCTTCCTCTCCTTCTACTCCGCCATTAACTGCACTCTGCGTTGAT
>High_elevation_11737 Average coverage: 6.00
TTTTTTGTTTTTAATCTCCTGTCATCTACTGCCTGTAAAACGTAGAAGTTCTAAACTTGGAGTCAGATTATCCAACAAAAATAAACAACTTTTAGTAATGGAAAAAATGACAATATAAGAACAGAAGCTAGCAGAAAAGTAGGTATAAGATCACATATCTTTAACTGGGAAATGAAACAGAAGCATTTAATAACTTCTACAAAATGCCTTTTCGGCCCGGTGGTGTGGCCTAGC
>High_elevation_11742 Average coverage: 5.60
GTATCAACGCAGAGTAATGTGCAGAAGCAATTTTCAGTGATGTTTCCTGCAGAGGGTAGGAGCTGACAAAGGAGAGTGTTTGGAAAGCCTGGGAGGGGCTCCCCAGTGGCTCGTTAGCGCTTCTGTTTCAGAAGGGCTTTGAATGAGCAGCTTACAAGATAGTCCAACAGCTGCTACTCAACAAGAATAAAGAAAGTGTGAATTTGCATCAGGAATTAATTTTGCTTTGAGTTAATAACAAGGATCAAGGACTGTTGTCTTAACAAATCCAATAATTACAATCGGAAGTTTATAATTGAGAAGAATTGAAAGAGAAACTTTTGCTTGTGATTTAGGATGGCAAATATCCATCCTTCCCCAGAGTTCCTCCTACAACAAGGCAAGTAAACACAGAATGAGAAGAACAATGAGAAGTAAATGACCATCTTATGTATTTGGGCAAGCAACAGAAAACGCCTCAGGTTATGATGTTTTGCTGAAACAGACAAATGTTTTGGCAGGGGATTCAACATGGCTGCCTAGCAAAGCCCAGCATTTTCCTATTCTTCCACTGAGAGATCCCAGAGCAACTGTGTCCACAGGTCAGTATCTGAGCAAGTGCTAGAGGAGTGGGCTAGAGGTGGCAAACAGCGGGACATCTGTTACAGATAGAGCAGCTTAGAGAGGAGAAAGAGAACACAGCAGTGTCTGAGTTTCCA
>High_elevation_11958 Average coverage: 6.48
ATCAACGCAGAGTAGGGAAACTAGAGATCTATTCAAAGGCAGAATGAATGGTAGTTGACTTACTGAATGGAACAAGGGAGAAGAAATAATGAGGCCTTCCTGAGTTAACAGCATTATCATTAATTTGAACTGGAAGAAGGGAACAGGATATGATAAGCATATATGTACTCGTTGAAAGCAAAGTCATGAGCAGGATTTTCCAACAACACATGTAAATCAAGAGGTCCAGAGAACATTAACGCTAAGAAAGTCAGTGGGACATGATATCTAACACAAAAGCTAAAAACAAGCTCCTGGAAAGGTAGCTTGGCCTTAACTTTCGCTTTCGGTTGATGTGTTTCTTGGAAAAGCACAGAGTTTTCTGTCTCATTGCAAATGAGAAGAATGTTTGGTCTCTTGAGACCAGGCTTGGCACAAGGACTTGCTTTGGCCAATGAGATGTGAGCAAATGTGATAGACACACTACATCTAAGCAGGAGAATTCTGACAGACACTCCCCATATGGTTCCTTCTTTCTGGCATGAGATCTCTTGTGCCTTCCTCCTGTGTCCCCCAAACAGTATATATGAGACAGAGCTATATCCAACCATCAGCTGATGAGGGTATGAAATAAAACCTTTATTATTGTCAGTGGCTGAAATTTAGGGATTGTTACTGTAATCTAACATTACAGCAACTGTTAGAAAGCAACTGTTTTTCAGAAATAAAAAATTTTAAGAAAGAGGTAGCAGATCATTGAGTCAAAATTGACAGAGAGGTAATGAAGTGGGGCAATGGGGGGAGTAGTTGGTGGTCCTAGTGAGAGCCCCGCGTACTCT
>High_elevation_11960 Average coverage: 6.65
AGAGTACGCGGGGGTTGATCAAAAGGAGTCTTCATTTCTGAGCTCCTGAGACACCAACAAGCAGCCATGGAATGAATGAGTGACCAGAATGTGGCTTTGACACCAAGTGCTGCTGTGGCTTTGGAGTTGGCTTCTAAGAAGTTTGACCAGAAATCATCGATCTTAAGAATGAATGGTTCAATTACAGAAAATAGAACATCATCCTGTGTTAGGTAGATATGAGCTTCTGCACGAAGCCTTGCTTGAGGAGAATGCTTAACAAGGCAAGCAAGAGCATAGTAACTTGTGCTTTGAGAGCTCAACGTTTTTAATTGAGTACATTGAGCTTCTGGCTAGAACTTGTCTTATAGTAACCAA
>High_elevation_11975 Average coverage: 5.29
ATGTGGGACAACTGACACAAGCTTCTCACTTGCTTTATGAGCCATGGTCATGATCATCTAACGCATCATCATCGCCACCTTGAAGAATCCAAGTCCCATTTAATCTCAGCTCTTTCTGCACTTTGTGTTCTTACAGCAACTTTAAGTACTGAAGGAAAGTCACTGTGCCATGCAGTGTAGACTGGAATTTGAATGCTTGAAAGTAAAA
>High_elevation_11986 Average coverage: 8.65
CCCAGGTGCTTCAGCAGGGAGTTGTAACCTCTATGGCAAGTCAGCATTCTAAGCCATGCCACAACACCAGTCTCTCTAGGAATCTTCCTTTGATTAGTTCTTTATTTTATAGGTACTTGGCTATAGTACCTTGCATTTCTCTCATGTATCTTAATAGTTTATGGGTACTCATTGCCTGAGATATGATACCCTAAGTTATTTGAAGGTAGAAATCTTCTGTTACTGGCAGTGCTTTTATAATAGTA
>High_elevation_12005 Average coverage: 7.90
TATCAACGCAGAGTGCCTTGTACAGAGCTGTCATCACCTCTCACCTTAAGGCTTCCCCAACAAGTCTCAGCGTGTCTTGGGAAAAATAAGAAAGGAGAAAATGCATTGGTATCCAACCGTTATGTAGGACTCATGTTCTCATTTAGACAGCTTTGTAATTTAGTCTATCGCTCATCCCACACCAGTTCAGAGTGTCTCTTGACAGGCGATATGGAGTTTTTGCTCAGTCACTCACTGCTCAGAGCAGGGCAAGAGTGTACGTAAACAGGCCATGGGAAATAACCTTTAAGAGTATAACTGCCTACTGGAGTAACTTGACTCCCTCATACGGACAGACTCTGCGTGACATAAGTACATGGTTTGCTGTGACCTTCTTATTACAGGGTCTGGGCACAGGCATTTACCTTCCTTCCCCAAATTATTCTTTGCCTGCATACAATCATTTATCCTAGTCAGTAACACGTAGCCAAGCGATTTATCTATTGTTGCTCTGTGCAGGGGAAGCTACCCCGCGTACTCTG
>High_elevation_12011 Average coverage: 5.70
ATTTTCATGTGGCTTTGTTCATTAGTTCAAGTGCCTGGATGATAACACTATTGATGGCTCACTAATTTATTAGATGGTATCACAAAAATTAATCATCTCTGGTTTCCCATCTTAACAGCCAGAGTATCTGGCGATGTTCAATGTTGTGTCAGGTCGAGTCTTGCTGCCTTTAATTTCAACATACTATCTCTGCGTTGATA
>High_elevation_12108 Average coverage: 6.80
ACAAAAACTGTTCGCCTGTGACCTTCACCCAGCTGAAAAGACAATGACATTCCCCAAGGGTCCCCTCCTGCCATGGGCCTCAGAGAGAAGCAACAGCTCTTGCCCCTTTGGGGGAGCTCTAAAAAGACACGGTGTTAACTAATTGTTTTATAACCCAATTAAAGGAAAACAGAGAGCCAGAGCAATGCAAATAGGGATATAATGATTATAATCACATTCTGATATACAGCGCACACCACAAATATTGACATGCTCACTCTGCGTTGATACC
>High_elevation_12194 Average coverage: 7.92
AAAACAGCTCAGTATTTGCTGATTTATTTTTATGTTGATAGAAATGGAAATACTTAAGCATTGTAATGCTTTGCCTAGCTCTTCAAAAGTAGACCTAAGAGGATTTTAAACTACTTAAATAAATACACTTGTTGGTTTTTACATATTAGTTGTAGTGAGAAGTGAGGAGAATGTATGGTACTAAGATTATGCCTTGTTGACAGCAGAGAAACCCAATATGAATCTTCTTAGCGTTCTTGCGAAGTATGTTGATTGCTTTCTGATTAATGAACTTCTCTTTTACAGAAAATTCACTTTGTAAAACCGATGATTGTAGTAAAACCATACTGGATCAGTTCAATTACATAAAACTAATTGTTGTTTTGTGTTTTAATGTGGACTTTAACCTGTTT
>High_elevation_12299 Average coverage: 6.99
AAGTTTTTCATTTTCCTCAGTCAATGCAGCAGGCATTTGGGACTATTCACCCAAACCATCTTCCCTTCTCCAGGAATCATTGTATATCTCAAACTCTGTACCATGGGACAGCCGATTGGATTGTCCCAGGACTTGTATCTGGTGACTGTCCTGGGGACTTGAGACAGAACCAATCTTACTACTCTTTAAGAATTCAGACTAAAGAAATATACAAAACTAGTAAGGTGATCTCTTCTTGCTGA
>High_elevation_12472 Average coverage: 7.37
CAGAGTACGCGGGGTAGAGCATTAAAAATTAGGTGTTCATTTTGTCCATCTATACTTAGACAAAACTGGTCATGTTATAATCTGGCTGTTCTGATTAGTTTAACCTGATTCTTGTCATTGATGCATTGGTCTGATTCATGTTTTTACTCATTATTCTGGATAAAATTTCTGATAAAAAATATCAAGATCATTTTACTTTACAGATATGTAAATGTGATCATGAAATGAAGTGGCTAATTTTTTTCATATCAAAGATATGCCTAATATGATGGCATTGTTGGTTTTTGTTCATTATTGCAACATATACAATTTCATGGAATGTTTGCATAAGTTAATAAAAACAAGATATTGTAGGTCCCTAATTCATATGTTTTAATGCTACAAAGT
>High_elevation_12512 Average coverage: 5.77
GGCTGGTCAGTCAATGCATGTGGAACCTCATTGTCACAGCTGAACAGAACTGAGAACCAGGCTCAGTCATGGAAGTAGGAAGAGAAGGGAAGCTCTCAGGGAGTGAATTCACTTGGAGGTTCCCAGGCGACAGGTGCCACCTGCAGGCTCTGAGGTCACAGAGCACTCCTGCTGTCCACTACCTGTGATGCAGCAGCAAGTTCTTTTCTCGCCAGGTTACTAGCTTCTGCAGAACATTTTAAGCCCAGATTCGGGCCAAGAATGTGTGCAGGTGGACAGTGAAAGGCATAATTTTGGTGCTTGAAGGACTTTCTGGACGGGACACAAAGAAAACTCTCCATGAAGCAGAACCTCTCTCTGATGGTGTCAGATTGAGGTTCCAAGTGTGTCCTGAAGTATCTCTTTGGAAACAAATCCCAAATTGTCTCTAGTAGAATTTCCTCCCAAAGCTAGAGAAGTTTATCAACTAGATTTGCAGTTAATCCTCTCCATGTCTTTTCTTTTGAATCCATCATCTGAAAGAGAATAGTGTATAACCCTAAGCATATAAGCTAAGCTTGGTCCACTCTGCGTTGATAC
>High_elevation_12523 Average coverage: 6.44
TATCAACGCAGAGTACGCGGGGGACTTTTGGAAATGACTTTTTTTTTTAAAAAAATCACGACCTTATCCCCCTTCTGTACATGGTACTGATATTCTCAAAAGTAGATGTAGGGTGGGTGTGATGATGTAAAAATGTGAATTTCCTGTGCATTCTAATTTGTTTTGTTTCTTTGTAACCTTATTTGATTTAAAATGTGAAAGTAAGTTGCATATTTTCAAAAATCTCTAACAATTTTCATTTCCACCCTTCCTTGCCAATTGTGAAGATCAACATTTAAGGTGTTTAGTGTCATAACAGGGGTTATATTTCATCAGCCTGCAGTCTTTGTGCTTGCTTTGTTCTCTTAGACTAATCTTTTGTCTTCTGAACTTACACGGGCTAAGTCATTAAAGTGTGTTTCTGAGACAAAAAAAAAAA
>High_elevation_12561 Average coverage: 16.89
TATCAACGCAGAGTGAAAGCAGCTTTCTGAGATATTTCACAAACTTGGATCCACCAATTGATAAGTAATTATACCATCATTTACGAGATTGTGTGCCATGTAAATTCAACAATATATACCCATGCACATAACAATGAACCAGTGAGAAAATGTTCTAATCCAAAGCCAATACCTGGCAAAATCTGTTGAGTATTTAATATCATTCTTACATTTCCTTCTGCCTCTAACACTTTAATTTTAGCA
>High_elevation_12617 Average coverage: 5.87
GTATCAACGCAGAGTGTACAGATTTGGTACATGACTGAGGAGTCATTGAAGTGTTTCTGAAGGCAGAGCTCAAAAACCCAGCTTATAAAGGGAAACCTGGTGCACTCAGCTACTTGGCAAATGCTTGTTGTCTGGGTTTCCTTCCAAACAAGGAAATGTGATGGGATCAATGCTATCCATGACTCTTGCCCACATCTCAAACTCAGGGTCCCCTTTCAGCTGCACCTGCTCTCAGTAGAAGTCAAGAGAATAAGAGTCAGACATAGTGCATCCTATTCCTGCTCTATCACCAACTGGCTTACCCCGCGTACTCT
>High_elevation_12677 Average coverage: 8.17
AGTAGGGAGCTGGATCAGAACTGAAAACTGGCACCCATATGGAGTGTCAGGGTCACAGGTGGCGGTTTAGTCTGGCACGTGGCAGTGCCAGCCCCTGAGCTTGTGTTTTCTAATTCCACATTCAAACCTCTCTCTCCATGCCACACTGTGGCTTCAGACGGGACTCTGTCTCTGCGAATGCTGAAAACAAGTAAGCTAATCAATTACGCCTTCCTATGTATTATCAAAAGAAAATGTGATTTGTTCTTTGAAAGGTTTGGAGCTATTGGTTATCCAAACTGAAACCCTGTAACATTCTAGATATCCCCGCGTACT
>High_elevation_12684 Average coverage: 17.28
GGTATCAACGCAGAGTGAATGTTTTAAAGAAAATGTTTTAGCCACTCCTTATAATAAGAGGATCTCAAAATTCTTCACTTTTAGAAATTTTTTTTCAAAAGGAATAATCAATTTGTCCTCATTTACCTTTTACATTATTCTACCTCTCAGATTCTTCTCCATAGATTGTAATATCATACATTTGTATTTGTGAGGCTGATGAGTTTCAAAATAGAACCACAATTTATTCTTCTATTTGACCTGATTTAAAAATGTTCAAATCATTGCAGGCAGCATTATCATCTGTCTATGTAACTTATTTAGTTGTGAATAAGTTTAGTTTCACTATCCTATTTAAATTATGTGTTGGCCAGAATGTTGTCTTAACCAGGGTTATGTCAGTGCCGAGGACTAAGAATTTCACATTGTAGATGTTCAATAATATATATTGAATGCATTAACAAAATTTGGCCATTGTGAGTAAATTTTAATGTTTAACTGACAAGCATCAGTATTTCTGGAATATTTTAAATAACACAGGCCTCTTTAATCCTGAACAGTTCTTGATTTATTTTAACAAAATGTTAGTACCTTTATTTGTGTATCTTTATGGAATAAGAATCTATTATGCATATTAGTACGAAGTTTAGACTCACGTAATCATTTAATGAACATTATTCATTATTGAGTGATATTGTTATAAACATAATTACAATAGCTTTCAAAACCA
>High_elevation_12938 Average coverage: 6.09
CTTTTAGAGCACTGTAGCCGAGTAAGTACTGTGCACTTGTCTTGGTGTCCTGGTTACTTTCACTGTGATTCCCTCTCCAAATGCAACTCAGCAAGTGGAGTGTCTCAGTATTATGTCTTCTCAATTGCTTAATTAAATTCTCTTGCTCACCAGTATCTTCTTTAAAATACTCATTTAATTTCTATGGAAAACGTTTTCTTGGTTTTTTAAGACTATAACAGCTCACGTCTGTCA
>High_elevation_13069 Average coverage: 8.21
GAGCAAAAAGTAGACATAGCCCTGCGGTTTCAGGGAACTGACTTCTTGGAAAAGATGTAAATAAAAACACAATTATAAGGATAATGCAATTTTCAAAGGAATGCTGTTGTGCTTGCATTTATGATGGATCAGGTGTCTTGGGTCGGACCTGTTGACATTCGTAGGAAACCTTCCTTGAGGAAGGCTGATCTGGACCATGAGTCAAGGGGAGTTGGCAGAAGAGGGGAGCAGCATATGCAAACAGGATGGCATACATTGTGGCAGGAAGGAGCATGGCAGGTGCATAAAACCTTGTAGGGCTGGCATTCCGATGAGGAAGGGCTTGTGATAGGCTGATTCCAACTGCCCAGGATTTGAAAATGCTGCGGATGGAGAAGTATGGGATTAAAAACCATTCATTGCATGATCAGAGTACACCTTTCAAACATGTCTAGCCTCAGCAACTCCTCAAGTACAAGGCACACAGG
>High_elevation_13119 Average coverage: 5.77
GCGGGGAGCTGGGCGCCCACTTCCCTCGAAGGAAAATGAACGGCTGCAAACGAGACCAGGAAAACACAGGGATAGCACTGACCCAAGCAAACCAAGAAAATAAGGCGCTCATTAATTGTAGGATAAGCAAGCAAAAGAAAAACGCCATCAGGTTTCCTTATTGGTGCGGGAGGAATTAATCTTTGCACAATCCTAATCGCACAGGCAGCGAACGTGGGTTTATCAAATGATGAGAGACGCTGGCAGGAAATGGAAGGTGGCTGCGGTCCAGGAGGATTAAGACCATATATATCATACAAATTATGCTTAACAAATTAAAGTAGCAAACCCAAAAAAAAAAAACTCCAGTACTCTGCGTTGATA
>High_elevation_13134 Average coverage: 7.76
ACCTCTCACTGACCTTAAGGTGAAAAGGATAGAAGCTGAGATCGCTGTGGATCACAGGTGTTCTGTGCAAGTCCCAGGTGTGGTAAGAAGACCCTCGTTAAAGCTAGTGAAGAGAGCTTTTCTCGATGGGTACGTGTTCAAAGATTTCTGCTCTAAAAAAGTTAAAAATAAAAAAGTACAAATGAGAAAAAAAAAAAAAAAAAAAAAAAAA
>High_elevation_13228 Average coverage: 12.25
AGGAAATTGTATCTCAGGGCAGACTGGTTACCCGCTGAGAAACAGGATGAATGTAACACTATCAAGGTACTATTTTGAAAAAATAAGAAGGAAGGGAGGAAGGGACTTACAGCGGGAAGGATGAAGGAAGAAGGGCAGTATGTAGGTGAAGAGACCAAAGCAAAACCAGGTTTTGAAATCGCCTGGAAAAAAAATTACAAAAACAAATAAATTGAAAAAGAAATAAAAAACTAAAAAAAAACTAACCAGTAA
>High_elevation_13267 Average coverage: 6.99
AAACAGGTTCCATATCATTTGATTTTCGCACAACAGAGCCAAATGGTCTTATCCTGTTTAGTCATGGCAAGCCGAGACATCAGAAAGATGCCAAGCACCCACAGATGATAAAAGTTGACTTTTTTGCTATCGAGATGCTGGATGGTCACCTCTACCTCCTGCTGGACATGGGGTCAGGTACAATAAAAATAAAAGCCCTGCAGAAGAAAGTGAATGATGGAGAATGGTACCATGTAGACTTCCAGAGAGATGGACGATCAGGTACCATTTCTGTCAACACTCTGCGTTGATA
>High_elevation_13451 Average coverage: 5.05
AATAAAATTGCACCCTTTTTTGAACAAAAAAACTAAGCAATAGTTTGGGCAGTTTTAGTTGTTTTTAGTGAGCATGTTGTAGTCATGACTGCAAAGAAAGAGAATAAGCTGCCCACTCAGAAGATATGTAATTTGTATTGCTGTATAGTTTTATTGATTACACTGATTTATTCTACCCTATTTTATAATGCAGGACTTTTGTAATGTTGTTTAAATGAGGAAAAATTTCTGTCAAATTAGCCTAGTGAAATTTCTGATTGTTCATTATAAAGGCAGCGTTCATAGAATTGCTTTTCTTTCTTTCCCCTACCCTCTTTGGGAACTGGATTTAAGTTTAAAACTTTCCTGTTTCCTTTATTTTTTGTAAGTATTTAAATACAGTAATTTTTTCTCTC
>High_elevation_13457 Average coverage: 5.52
CTTGTGCTTCTTCTTGCTTGTGGTGCTAATTAGATTTGTTTTCATTAAGTATATGGTTTTGAAAAAGCCAGCCACTGCCGTTAGCTGTCGTCAGAACCTCTGCACACTGACCTGGCTGCCTCACCAGCTCCCTCCAGCTGTGCACAGCTGGTCCTTGACCTGCTTTCCTTTCTAAACTTGTAGCTTCAGGCTTACTTCTCTTTCTAGAAACAGTTGACCTTTCTGGGGGAAAG
>High_elevation_13619 Average coverage: 5.02
TTTTTTTTTTTTTTCCGGTATCCCTATAGTCTCTAATATTTTGAATTTAATTTTCATTCATAGAAACCCATCTAAGTATGAATTAACATGAAATTTACAACCAAAGTAAGGGTTTCATTTTCTAAAATAAAAACCCTTAAACTAGTTCCAAACCTATTTAGACACAATGATTATACAATATCCTTCACTAATACGTGTAACATTACATTGAATTCACTGGGGGAAACCCAATAACAAATCTATTTCCCAGACTGCAAAAGCTAATGTTAAACATAATCTTCCCCAGTTTGATTCACCATGGAGAAATACAAGCTGTAGTCTCATTATTTCTCTAATGCCCCACCTTATTTGAAAACTTAATTCCATAAGAAATAAAATCTTTTATGACTTGCTGAATAGGTTTCAGCTTTCTTGTTTACTATAAGTAACCTCTTTCCTTTGAAAATAGAGAGCTATTATTTATAATGATCAACATGACCTCAGGCTCATTGTTTGGCCTTATGTGTGGCTTAAAGCACCACAAATGTCTTTCTCTCTATACTGAAATAGTGGACATTGTTACTTATGAATGCATACAAGTTAGTATACCCCTCAAATAACTGCATATAGATGAAAGGGACTTGACAAACAAAAATAAAAG
>High_elevation_13720 Average coverage: 10.62
NNNNNNNNNNNNNNNNNTGGATCAGAAGTGGAGCAGAACTGTTGACCATATGGATGCCAGAGCCAATAGCTAGGAGATCACCATGCCATACACTGTGCCAGTCCTCAGTGTAATTGTTTTAAGGAAAGGAAAAGACTTCAGTTTCGTGTTTGTCTCTCACTACTGCTCCATACCATTTTGGAAGCACTGATTAGTTATAAGAACTGTGAAAAATGTGTTCCATTTATTACTTACCTAATTCTCATAGCTTTAAGAAGAAGCCTTGTTATTACTTTACCAATGAGGAAACAAATTTGTCATCATGTCCATAGAGATAGGGCTAATCAGTGTAATCAGTTTTATAAGATAAATATTCATAAG
>High_elevation_13748 Average coverage: 5.40
TTCTTTCTGAATTAGAGAAAGATTAAATTGGGATACCTACAGTTTCTGAAGCTTCCACTTAAGTACAAGCTGATGCCAAGAGACACTTTATAAATTACCATATAATGTGTGTGACCAAGGACTTCACATTTTTAAGTTACTCAGCTGCATCCTCCTGGGCCTGTGTATTTAATACCTCAAAAAATATTTTCAGAATAGGCCTCTTACACTGTTACTGATTTCTTAAAGTCTTGTGGTATGTCTGTGGTATAGGGATGTCATGGTAAATTTTTTTCCAATAAATATTTTGAAATTTGTTTTACAAAAAAAAAAAAAAAAACTACCAGTACTCTGCGTTGATA
>High_elevation_13863 Average coverage: 5.87
CAGAGTACGCGGGGCTCACCACTGGAAAATTTACACTGAGAAAAAAAATGAGAGTGAGAATTGAGTGGTCTAAGTTTGTCTCCTTTTCCCCCTCAGTTTCCTAGAAAGCTGTTTATCTGCAGAACTTCCAAGTGTGATTTTGTCTGTCCATGACACCAAATTAGTAAATTTTCAATGACGTTTTCCATATAAGAAATGTGCAGAAGATACAATCATACATCTTAAGCTATTAATGTTTAGAAAATATTGTACCTTGGCTTTTTCTTTCAAGAGATTTCTGTTATTTTATGCAAATATATAAATAAATAAAATTTTAAGTTCTATTGAAATGTAATGGTTCACATAACCAAGAACTAGCTTGTCCATTTCATTATGTTTCCCTGTATGTCTGGAGTGTACCACCTCCTCTGGGAAAATTCATTTTATAGTACATAATGCGTTATTGTGAAATATAGTCACCTCACTCTGCGTTGATAC
>High_elevation_13892 Average coverage: 6.44
AAAAGAAAAAAAAGAAGTAATTATTTCTAAGTGGCTCAAAATGCCCTTACTTTTAACATCATTACTTTAATACACGAGTGTGGATCTATTATACTGCCATGCAGTCAATGATTCTACGTTTTTCGAGTGTGTCTAAAGATACAGGAAAATTTTAATGACATGCCAGTAAATGAAAATTTTCTCAAACAGTACTTTCATTGAATGCTGTGTTAATCTTTACAGACTGTTATAGCAAGTGACCACAGACCAGGTGGCTTATAAACAATAGAAATAGTCTTATAATTGTAATCTTTGGGAAGTTCAAGTTCCAGATGTTCTCAAATTTGGAATCTAATAAAGGCCAACATACTACTTTGTAGGAAAAAAAAAAAA
>High_elevation_13946 Average coverage: 6.20
TTTTTGCCTTCAATGAGACATTCCATTTGTGTATGAGGGAAACACTTGGTGGATAGTTCGACATATGCTATATCCAGTGGATCTAATTCCATCATGAATGATCAGTGACAATGTGTCAGCAAAGATTCCTGCTATAAAATGAGCCCTTGGAAAAGCCTTTGCGTAATGATGTTAACTGAGTACTCCAGCTAGAAAAATACAAACTATCTTCGTAATGTGTGTCACCCCAGATCTGGATGGTTTTTTCCAGAATGCTAAATGGTCTAATGTAATCAATTGCACTCTGCGTTGATA
>High_elevation_13950 Average coverage: 5.74
TCCCTTCACCTAGCTAGTAGGAAGTTTGGAAACATACAGAAAATTTGAAAACAAACAAACAAACAAACAAACCAAAAAACCAAAAAACAGTATAATTGTTATCTGAATTCAATCCATCTAGAGTGAACAGAAATAAAGTAAGAGTTTGGCATATTTTTTTCCCTTTATCTCTGAATCTCTGAAAAGAAGGCATTGTCATCATGGTACCCAACTCTTAAGCATTTTTTCAATTAATTGTCAAAATAAGGTTTTTTTCATAAATATTTATGGTACTATGGTATCAAAGAAAAATAATGTTTGTCATTTAATATTCAATCCTGTTCAAACTCCAGTTGTCACAAAATGCTCTTACTTTTGGATGGAATTAGCCTTAATCTGTGCTCAGTGCTCCCATGTCCAGACCCCACTTCACCCTACTTTGTTAATAAATATAGTAGCTATGCACTAATATACTACATTATGTGTATTATAACTACCCTAAAAGATAATTTCCATTCATTGCTATTTTAGGATGATTAAAGTTACCAGATGTGTTGCAAAAAAAAAAAA
>High_elevation_13997 Average coverage: 8.45
AGAGTACGCGGGGTATGCACCAGGAACATCCAGATACTAATCTCTGCCTTCCGGGATTCTAGTGAGGATAGTTCCAAGTGGAAGTTGGGTGTCATTCATTACTTGTGACAAATGTAATAATATGAGGTGTTAACAGGGAAATAGTGTGAGGAACTTATGGGAACATGCGTGTTACTACTTACAGTTTTTCTTTTGTAAATTTAAAAATCATGATTAAAAAGCAGAAGGAACGGCTCTTCTAAGGTGAGTATAATGCACAGCTAGTAATGAGAACCAACAGCTGTTTTTGAAAACCACGCATCTGCCAGAAATGGAAACAAAAACACAAAACGGTAGGAAAATGAAATGCTACAATTTGTTTTCACAATTGAATACTGGTTTACATTTGTCATCCTACATCAATGGGGATGAAAAGTATTCCTGTGGCACATAGGACCTTCTTGTGGCTAAGGAAAGCTTAAAAATGATTACTGGGTTTACTCTGCGTTGATA
>High_elevation_14217 Average coverage: 10.96
AAAAGTAAAAGAGCTCCTATTCACTATACTCATCTCACTCCCTGAAAATTCCAAGAAAGCTACAGAAAGCAAGAGAAAATGACAGCAAGGGCTGGGGAAGCTGCCAGATCAGGAGAGGCTACTAGTTTTTTGAGCTGATGAATATTATTTCTTTTCTTGTCAGAGTCCCTGGATAATTCTGTTTATCTACACATCCATTGAATAAATGTTCTAATCCCTAATATTTACCACCTTCAGGGTGGTTTGTAGGCTTGGAGGCAGAAACAATGGGATAAGTAAA
>High_elevation_14284 Average coverage: 5.56
TTGTTTTGTTTGTTTTTTCTTCGCTTGATCCTAAGAGTTGAGGCCAGAATCCATAGGTAATGCCTAACTCAATGACTAAAAAAATTCTTTGGGCTCGACTGCCAGCTGCCTATTCATTAGACCTTTGGTAGACTTTCCTGTATTTCAGAGATGCAATTTAGGTCCCCTTACCTCCCTAACAGAAAAGAGGCTTGGGGCAAGAAAGGAAAAAAAAAAAAACTAAAACCAGTACTCTGCGTT
>High_elevation_14290 Average coverage: 13.11
GCTATAAACCAGAACAATGGATGCAGCCTTGGCAGACAGCAAGATCCCATAAACAACAGGACATGACCTTAGAGTGAAAGTCAGCAAGAGCAGGGAATTAACAAAAACCACACCAAGCTAAGCCTCACAGTCCCTCCCACAAAAGCATGATGTCACTTAACAAACTCTCACATCAGAATGATATTCACTCAAACAAAAGGAAGGAAGTAGAACTGACAAAAAATATACTAACCCAAAAGACAGTAGGTCACCAGGAAGTGACAGGATAGCGAGGGCATGTTATGTATAAAACGCAAGATATCCTAAGTCTCCTATCAGGGCCCTCTTTCCTATAAGCAAAAATAATGTTTATGAGGATATTCAGGCCAGCTAGTAAAAAATAAAATGCACACTCTGCGTTGATA
>High_elevation_14388 Average coverage: 5.63
GGGGGTTTCTCTAGCCCTAACCTGCTTGAGGTTCAGCAGCCTCCATGTTAGACTCCAGCCCTTTGCCTGGACTTGTCACAACTAATCGTGATTAAGCCAGTCAAGACTATAGTCAAAGCTGAATGCGAAGATGCTTTGGCTGAAATCGCTGCAAGTGAAGTTGGGATGGGTCAGCAGTAGAGGTCCCTCTCAGTAGGCCATCCGGCCACCGCATGAGAGTGCCCACTGTCACGACAGTGCAGGGCTCCTGTTCTGTGCCTGCTGACAAGTTTTACTGCCTACTCCTTGGGGGGAGTTGTAAAGAAAAACGGAGCAGTGTTTGTAAAACTCTAGGAAATTTTAAAGATTCTCTATAT
>High_elevation_14455 Average coverage: 7.35
GTATCAACGCAGAGTGATAAGACAGAAGCCCTGGGGACAAAAATCACTAGCAGAAATAGCCTATTGAATTTGATCTGAATTATGACCAGTCCAAAAGTCCAAATAGAAAATAGCCATTGAAGCTTATTTGAAGAAAATACATATTGGAAAGCTCACTCCCCAAAACTAACCAAGGTAACGGATGGTGAGTCCAACTAAGAAGGATTCCGAATTCAGGAAGAGCAAGCTGATTTCCCATAAGGACAGCTCTGGGAGCTCAGTCGAAAGATGCAAGTGTTTGAGTGTCTGCTACCCAGGAATGAGATTCAGATGGAATCCTGCCCCGTGTACTCTGC
>High_elevation_14530 Average coverage: 7.13
GAGTACGCGGGGATCAGGTGTGGGAGATAGACACTATTGATCTAGGAAAGGCAGAAGGAGAAAAGCAATCCTTAAATGCAGTCACATTAGCAAAAGTCCTCACATAAAACAAGAGCAGACAGTTTAAGAAGTCCAGGGACAGGAGAAAGATAATAAAATACACTGAATGCCTTTTGCTTCAAAGGGGAGACGAATGAAAAAGAACCAAGGAGAAAAACTAGGGAGGGAAATGTAGACACTTCTAATAGGATGCCTGCATCAGGCAGTTGGCCTGAGAAAGGTTTATCATGTGCACAGAAAGCCCTAGTGATTAATAGTAAAACAGGCAATAATCACGACTCTGCGTTGATA
>High_elevation_14583 Average coverage: 6.48
AACGCAGAGTACGGGGCAGACATGGGCGTGCTCACTGTTTAACACGGAGTGCTAGTCGTGCTTCAGTGCAAGCGCTGTGTTCCACGATTCTTCTCCCTGGCCTTTACACGTCTAAAGACCACTTTTTGAGGATTCTAAGATGGACTGAATGTTGTATAGAATTTTAATGTCATTGTTGCTCTTTGAATAGAGAGGTCTCATGAAAATAAGCAAGTTCTTAGAATTTGTTTCCCAGCCTCTTAAAGACTATAGAGTTCTTTAACTTTGGAGAGGGAAATCTAAACAAAAAAAAAAAAAAAAAACTACCAGTACTCTGCGTTGATA
>High_elevation_14669 Average coverage: 5.60
TGCCAAGCGCAGCTTCCTCACACAGGAGGTGGGTCAGTGGAGGATAACCTGAACAGTGGCGAAGGGGGAAGAAAAAAAAAGGCAGCAGAGGGAACACGAGGGAGAAGGTTAAGCAGTGTATACTCAGTCTGTCCAAGATGCTAAGCCAACAGCTCAGGAGCAACTTGACCAGAGGAAGGCATTACCAAGAGACCCGGGGAAGAAGGCAATACTGCAG
>High_elevation_14670 Average coverage: 5.68
AGAAAGTGCAAGGCTGTTGAGAGAAATGAGGAAGACATCAAGGAGCTCAGACAAATATAACTGACATCATCTTAAACCATAATGGAGAAGCAATTTAATCCCTAACAGGATTTGGGGGAGTTATGGGATTCTTGAGATTTAAGTTGAATCTAGAAAGCAATAAAGTATGTTTCTAGGATCTTCAGCATGTAGAACATTGCAATGACAGCTTGAACACTGGGGCCAAGCCCGTAACCATTCCTCACAGGTAGCTCTTGAACATACAGGAGGTAGCTAGTATGGGAGAAGATATTTGAGCTAGTTGGTAAGATTTATTTCATTTGTTTTAAAATTTTACTTATTTATTTTTATCTGCCCCGCGTACT
>High_elevation_14676 Average coverage: 5.08
ACGCAGAGTACTGGATGTGTATGTCTTAAGTCTGAATTATGCTCAACTGACTAATGAAAAACAGATGTCTTCAATATTTTTTATTCTTTGCAAAAATAAGCTCTACTCATTAGCATTCTTATATATGAAAAGGACATAACTTTTTCATTTTTATGGGAATCTAAATTTGCCAGATATATTTTAATCTCAGAAATATTTTAGTCCTTTAAGACATTCAAAGTTAAACTTTGTGCTAGACACATTTATGGTACAATATTATGATGAACTAAATGAACTGATCTTTCTCCCCTACCAATCTTCCTTGCAGAGCCTATTTTTGGTTGCAGTATACTTCCCACCAATTATGGTAAAATATTTTGAAATGCAACCAACTATCTGACAAACAGCTGTGAAAATGAGACCTGAAGAATACGCAAATAGGGGACTTCCGAATTAATTATTTTTCCATGTACAGAAGCTTCAGTTTCTTGGAGTATTTATTAAGATTTAGAACTATTTCTTAATTAGTGATTTTGCCAATGTCAATCACCCCCGCGTACTCTGCGTTGATA
>High_elevation_14699 Average coverage: 5.77
GCTAATGAGCGTGCTGTAACCCAATTAGCTGTATTCCTGAGTTTTCTTATTACAGGAAGTGTTAATTACCTTCTGGAAGGCACTTAGATAATCATCTGAAACTGTGCCGCTTATTTCTGTTTCCGGCAGTTGCTGCTTCTCGTTATCCAGCTACTGGGGAGTTTCTCAATGCTGAATTACTTCTCAATACCAGCAATTCAGTGATACTTACTTTTGTAGACTATGTGCAAAAAAATCTGTTTTACTTTTTT
>High_elevation_14839 Average coverage: 5.59
AGGGCGGTAAAGACCAGAAGGACCAGCTTCTCCGTTTCAGGCAGGCAAGTGTAGTGGCGTGTCTATGGGCTCACCAGGAGATAGTCACAGAGCCTGGGACTCAGGTGGTTGATGCCCAAACCCTTGCTCTTACTGCTCTTGCCTGCAGCCAAGCCTCCCTGGAGCCATGTCCGTGCCTCGTGCGGTCTTCAATGGGTACATTGCACAGGCAGTGCATGGCTTCCTTGCTGGCCTGTTGGGCCACTGTCTTTTATGCCTGCTGAACTGTTGCCGCCCTGCAGCGACACTAA
>High_elevation_14846 Average coverage: 5.77
TATCAACGCAGAGTGACTCATTGCACACTTGAGGAAACCTAAATAGCTTCAATAAGGTGAACAGTGAAAGGAAGCCAAGTTAGGTTATAATTGGAAGGCAGTGCACACAGGCCAGAGGCAAGGAGCCATGGAGCGGCTCTGATCTGCAAGAGCAGCAAAGGGAGTGGGAGGATGAGGCAAACCTGGAACAAAGAGAACATATGCATCTCCACAAAAACCAACTCATTAAACTAAGCAGCAGGGTTGAGGTTGGGACTAAGATGTGTGTCTTAATTGAATACAAAGAATCCACTATTCCAGGACTTCACATTGCTTCAGCATGACATTCTAAGAAAGCAACATTTTGGGAATGAGGAAAAAAATGGAACACTAAAAAGAATGACATGATTTCTCCTTCTAACACGCACATACACGCAAGTGTTAAGACTTGCAGGTTTGGCAGTGTCCAGAAACCAAATCTCGCGACTTAAGGAGACTGCTGTCATCTCACAGCTTTCCTCTCTAAAATTATATCATGGCCGGGGTGATTCCCCCGCGTACTC
>High_elevation_14884 Average coverage: 15.05
AGTACGCGGGGAAAGCAGCAGTAGGCCCAGGCACAGGGCGATCGCGAGACTGGACTATTGGCAGACCTCCAAAATGCCAGATAAGAGCAATATCCCTTTGGCTTCCCAGCACCACCCTGCCTCTTCCTCTCTAACTTCAAGCCAATCTCACCCTCCTGATCCTAAACCCCAGCCTCCGCCCTCCAAAGCTCTACCCCAACCTCAGCCCTCTGAACCTCTACCCCAGCCTGACCCTCCGGTTGCTGTATCTGAGTCTGTTCCTCCTGCTCTACCACACCAGCCTCTCCCTCATCTTGGCCCTCCAACCCAGCCCCACCAGTGTCATTTTCCTTCTGTCCTGGCACACCCACCACAGACTGCTGGTGCGACCTCTGTGACTCACCCTCCTTCTCTTGCCCAGTCCTGCTTTCGCCATTTTCCACCCTACTATTACTGTCCTCCTGGTCATGTGTTGGAGTCCTTCCCTCTGTCTGCTTCTCCATACCTACCTCACTGTGCCCCTGGCCCTCCACCCCAGCCTGACCTGACAGGTGCAACTCCACTT
>High_elevation_14895 Average coverage: 8.93
TATCAACGCAGAGTGATTATAAAGAGAGATCATGAGATATGGGGAAACAGAAAACGGGAACTACAAGAGGTGACAGAACATGAAGATTAATAGATTGTTGAGTACTAGGGGCTGAAGGAATAGGGCATGGGGAGATGGGAGATGGTGATCACAGAATAGGAAGTTGGGAAGTGGAGTGGATTAGATACCTGCTACTCAAGCTATGGCACCTGGGTCAGCAGTCTCAGCAGTATTGAGGGACTTCTTACAAACTCAGAATCAGACAGGA
>High_elevation_14966 Average coverage: 12.48
GCAGAGTACGCGGGGTGATATTGAAATTTAGTGAGTAAGATGGTGATTAGACTAGTGAAGATACACACATATAATTCTACACATGTAATTTGAGCGTTAGTTCTCACACATAGCTTCCTGCTAACAATCACTGTGGAAATCAGCAGAGCTGTGATTTAAGACTCCTGCTATCTGCAGAAGGTCCCCAGATTCAGCTAATTGTTCTTGATTTTGGCCAGGTCCAGCCTTAGTTATTGGTAGAATTTGTGAAATGACTCAGCAGTTGAGAGTGTTCTTTGTATCTCTATGTTTGTCTTTCAAGTAGCAACTTACTTTTTTAAAA
>High_elevation_14969 Average coverage: 5.51
TATCAACGCAGAGTACGCGGGGGGTGTCCGAGGTCCCTCCCCGGGGTCCAGGGAGAACCCGCGATACGGCGGGATGCACCGCCGAGAGCTGGTCTGAGCGGTCATGGGTGGACCTTGGGCTGCTAAAGCTGGAACAGGAAGGGCACAAGATCCGCATTAACTCCAGCTCCAATCCTGTTAGAGGGCGATTAGTTTTCTTGATGTGTCTGCCACCTGGTCACTACCGACAAGCTGATAGATGAGAGCAAGGCAGCTGCATATAGACAGGGTGATCTTCAGGAGAGCACCTTTATGCAAATAATCCAAGTTTCTCAAGGTCACTACCAGACGTGTTGCTCTGAAAATTTGATATCCAGCGCACAAATCCGAAAGTTAAGATACGTGAAAAGCAGAACGTAAAGGCAGCATTTTACCTCATCAAACACAACTTTAAAGCTGGGGGTTTAATTTGGGTTGTCATATTTCCAGAAGGATGCAGAGAGTAGCAAAGAGGATGGGGAAATGAAAGTCTTTACAGTGACGGAGTGGA
>High_elevation_15045 Average coverage: 5.00
TATCAACGCAGAGTGGAGTTTTTTTTTTTGTACCAGACATATATTAACTTTAATTATTGTAGAGAAATACAATTCCATAAAACACAGGAGACTGGGGAACTAACAAAAGTAAGTCCAACTAAGTGAAACTCTGTTGACATTTTTTTCTTTTAGATTTGCTTATTTCATTTGAAAGACAGTTGCAGAGAGAGGGAGAGGCCTTCCATCTGCTGGTTTGCTTCCCAAAAGGGCTGCAAAGGCCAGGGCTGGGCCAGGTCGAAGCCAGGA
>High_elevation_15064 Average coverage: 7.33
TCTTCTGTAATTCAACTCTAATCAGTCCTGACAGTATCAACGCAGAGTGCAATCCAGGGCACCGGAAGGAAGCCTTTATGACAATTTTGTTTTCTTTGACAAGCAAGACCTAAACTCCAAATTCTAATTTCTTGAGATGTATCTTCACATTGCAATTCAAATGGAGGCCTGTAAAGGGGACAGCGACGGACGCTATTGTGTGGGAGACACAAGATAACTAACTAGGACCAGGAAAAAAAGACATGCAGTCAGAAACACTTACTTTGAAGAGACAATGCCACATTCCTGGAAGGTGACTGAGAAGAGAAAGTCAGGGAAAATGCTGTGTGCCACATCCGACAGCTACAACATACACATTCTTTGAAGTGTAGGTGAAAAAACTACACCAAACTAGACTTCACTCTAGAACGCAGAGCAGCTCTCGATATATTTAATAGAGAGAAATAGTGCATCATGCATCCTTTGACCACACAGAATGAAAAACATCAGTAGCTTAAAAAAACAGGTTTAGAAAATTACCAAATGTTTGGAAATTACTACACATTTCTAAGTAACTTATGGACCAAAAAAAAAA
>High_elevation_15246 Average coverage: 6.18
CAGGAACTCAGTTACTTGAGCCATCACTGCTGCCTCCCATAGTCTGCATTAGCAGCAAGCTGGAGTCAGTACCTGGAACTGGGAATTGAACAAGGTAATTCTGTGGAATATGAGTATCTTAATCATTAAACAAAAATATCCACTCCCCAACGTCTATTTGCAAGCTTCAGATAAATGTTTTCTTTCCAGTAGGAATATGTTTTGTGTAAAATACAGTATAATTTATATATAAAACCCAATTGATGTTAAAAAGTAACAGAACTTAGGTCACTCAGCTTCTTTTTTTGGCTTTCTTTGTTTCTGTTCTTTCGAAGCTATGGGAACACATCTGTATGCTTCCAGTTTAAGAAATCATTGCCTTTCCCTCTATTGCACTTCTTTATTGTAGAGTGATAGTAGGTAGAAGTTTGCAGAAAAATATCCTGTGGTGCCTTCTGTGTGGTGATTTTGTTTCCTCAAAAGAAAATGAGGGAATTGACTATATAGAGTTGTAACTGTGTTTGTAATCAGTACTTATTACCTAAATTGCATTTTAAGGACGTAATTTCCTTTGTCTTTAAGG
>High_elevation_15421 Average coverage: 5.04
GTTAATTATCTGATCACTTTAAACATCATGAGTAGGGATGTGTGATTTGCTATCATATATCCAAAACCTATTTCAGTTCCTGATAGATAATAGATACTCAGTAAAAAGCAGCTTAATGAAGAAATAGAATGTTAGTATTGGTGTAATAAAACATGATAGATTTTAAAGATAATTAAGTTCTTATACATGATCATATAACATCATTATTATGTTTTTTTAGTAGAGATGTTGGAAATCAGTTGCTTTGCTTTTGCTTTATACTGTATTTGTGTGCCAAAAAAAAAAAAA
>High_elevation_15495 Average coverage: 10.65
GCAGAGTACGCGGGGACTTATGATGTTGCTGGCTATTCGAAAGTCTTCTTCCGAAGCCATGTTATTTAGATCTGACCATTTTCAAATCTGATGATCCCGGGATTTTTGCTGTTGAGTTGTTTGAGCTCTTATATATTCTAGATGGTATACCTTGTCATCTGCTTTCATTACAGATGTGTCTGGCCCATTCTGTTCATTGCTTCTTCATTCTGTTGATTGTTTCTCTGTGCAGAAGCTTTTTAGGTTGAT
>High_elevation_15554 Average coverage: 5.23
ATTCCAATAAGAAAAAAAAATCTTTGAGACCATCTATTTCCCCCATTTCTGGCTGCTATTGTCTTGATTATAATTGCTAGTTTTCTTTCTGGCTGATCTATAGCCAGACTTTATCTGAATGTTATTAAAGAATATAAATGCCCCCATAGAGCACCATCACTGGTATTTTCAGATTCTCAGCTAAAGCAAAGCAGAACTGATGGTTTGGCTGCTAAGTAAGTGGCTCAGATTTGCTGTCAGAGTGTGTAAGAGGCTCTAAATCCGTTATGTTCGTTGTTACTGTGAGGTAGCTTTTGAAAAATTTCAACTCTTTATAGATTGTGGTCCTTGGGCACCAGATAGTGGATGCTGGAATGTACTGCAGAAAAGCTGTTTGCAGAACTAGAATCTCTAATGGTACGAGGAGACAGTTGTTTGGAACACCCGTGTCTGACTCTATCAGATACACTCATATATTCCTGTTTGGATGCTTTGGTTTATTATCAGCTTATCCAGGAAGGAATAACATTTTTGCAACAATATGCCACTTGGTGGAAATGTCAATAAGCTGTGCTTGAAAAGCAGGTCGACTGATTGGAACTTTGAGGATCCCAAATAACTGCTTATTGGAGTCATGTTTCACTGTGACTTAAATTTTAATAGCTACTTTTGGTTCATAATTTTAATGTTTCTATTGTGTATTAAGGGAATTTATATTTTAAAATAGAAACTGTCAGAATTAAATTTTCCCTTTTTTCCCTGTCTTTGGCTACATTTTTCCCCAACAAAAATTTCCTAGAAGAGGGTATGGAAGTATTTTTATGCAACCACAAACGTTACAGATTTTTTAATATCCTTTGCGCCCCACTCTGCGTTGAT
>High_elevation_15575 Average coverage: 9.64
TATCAACGCAGAGTGGTTAACTAAGCGTGCAAGGCTATACGAATGCAGGAGGTAGAGATCTGAACCACTTCTATTGAGACCTGCAGATTGTGCATTACGGGGGAGTGTGTCAGATTAGGCGAGTAGCATGGGTTGGGGAGCAAGGCAGTTAAATGCAGAGGAAGGTGATTAATGGAGCATGGCTGCAGTGGGAACACAGCATGAGAGAGCTCAGAGAGGCCTAAATGGCAGGAGCTGACACTCAAGGTGAGAGGGAGCTGGGCAGATGTCTTTGACCATGAGACAACCAGGCTAAATGGAGAAGGCTGTATGATGGCTATGGTCACCAACACCAAAGGACAACAGCTCTAGGCATCACTCACTGTCTGGGGAAAGAGCAC
>High_elevation_15599 Average coverage: 5.44
AATAAAAAGAAATAAATCTTAATAAAAGTAAAACACCATAGTCTTTGGATGGTAATAGCAAGATTTGGTTAATTCATACCTTTGTTCTTTGCTTTATGTTCTGCTTTAAACATAATTGCCAAATATATAAAGTCATCATCAGCTAGATCTAAGTGTGCCGACACAGCCTTTGTTGTGGCTTAGAACATTTTTGGGAACATGATGTGATAAGCATACTGAATTTTACTCTGAGAACACACTGGCTCCACTCACCTTCAGTGTCCAAGTCCAC
>High_elevation_15647 Average coverage: 6.30
GAATCCCAGTACCTATAAAACTCTATCACACTAATACAATGTAATTAATTTAAAACATCCCTAAAACATTTCAAAAAAGAATGATCTTTTATACAGAATGATCTTGTATAAGATCTTTGTGTCATTCAGTTTCTAAAGATGCAAGTTTTAATGGCAAATTCTGAGAAATTAAAAATAGACTGTATAATTTGAGAACAAGAACCTTAAGAAGCTTGTATGTTGACCCTAGTCCTAGCAACTAACTTGTTTTTAATTATTGTGGCCAGAAACACCAGATGAAAATGGTAAAACCCAGAGAGCTGATGATTTTGTCTTGAAGAAAATAAAAAAAAAAAAAAAAAAAAACTACCAGTACTCTGCGTTG
>High_elevation_15726 Average coverage: 5.81
TCAACGCAGAGTGGGGAGTGACCTGCAGGGCTGCAAGGTGAAGGTAGACTAGGGAGTCTTCATGTTTCACTATCTATTACAATTTCATCTTCAAGTCTCCTCTTCTTCTTCAAATTAAAGTCAATTACAAGGACACTGAGGGCGGTGAGCAATAAACAGAATATTCCTGGAAAGGACACTCTGACACAATTATTTGTTCAATCTTCTGTACTGCCTTTCCCAAGTTTTCTCTATTGAGTTAAGGCAGCCCTCATGTAAAAACTACCATGCGCTGTATCCTCAAAGGCAAGGAACAGAAAGCACACACACCTGAGGGTGTTTCAGAGAGCTTGACGCTTCCTCAGGTCAGTGGCAGTGATGCAACTCATTCAATTTTGCTTTCTCTCAAACAGAACTTCACTATTTGAACACTACATGTCTGCCTTAAACTTTGCCATCCAATATTAAACCCCAACATCTAGCTCACCTCCAGGCAAGAGAAAATTCAACTAATTGACTTGTTCTTTCTGTCTCCTTGAGTATGTGTTTCTGGCAGTTCATAGCAGGAAGCACGGCATAAACCACTTCCTGTTTGTGTTTTCTGGCCACAGGATGATTTACTTTGAACAACTTAAGGAACTGGGCCATTTCGTGTCTAAGAGTTCCTTTCCCACAGTCATGCTTTTACTCTTCAGTGCTGTCAGGTATCCTAATTTAAATCAAAACGGTTGAGTTGTAATAAATACATATGGTTGGATAACATTTATGCTGTTGGTAAAATTCAAAAAAATACAGACAAATTCAGTTCTTGGTGGCTTTTGTTTTATCCGGAAATACTGCACTTTTTTAATGCTGAATTTTAGAAATGCATCTAAGCAGAATTAGGCAAGGGGATGTTTCAAAAGTCATGTAAATACTCTCAGCGATGAACACAGAGGAGACACCTGGATTGATTTTCAGGTAATAGTTAACGGAAAAATCATTGGGGCATCAATTTGTAACGAAATCCCCCGCGTACTCT
>High_elevation_15778 Average coverage: 5.02
TTTTTTTTTTTGGCAGGCCATACAAGGTTTTATTTCATTTCGCACTGTATCCAGGCTTCATACTTCGTCTTCTTTGTTCGCTTTTCATCAAGCCTCTAACATCTCATTCTGACAGCCAGAGACATTTAAGGCACTTTCGTTTCAAATGCAAGTTAGCGTACTTGATTTGTCATTAAAATGCAAAACGATTGCCATTGCAGGTAAATGTAGGTATGCTTAAAAGGTTGGATCT
>High_elevation_15804 Average coverage: 6.51
AAAAATTAGAAATATGAGAAGTTTATGGATAGCAATTGCTTATATACTGATGAGAGTGGGGACGACTCTCAGTGCAGGAGAGTGAATTGGCAGAAGGTAGTTTCCTTCCCTGTAGCCCTAGTAAGAGCTGATGGCTGGGAGAGGGGGCGAAGAAGAAACACAGAACTTTCTCCCACGACAGAGGAGAAAGGGACCAAAACCAGCCTGATTTCCTCCTTCTTTCCATTAGCTGGAGAGTGTGGGAACCAACTCACAGGGAACTCTGGTAAACACTTAAGGGTGGGCAGGCACAATAGGAGAGCCTGAGGGACGAGCCAGGGAAAGTACAAAGAACACAGCCTACGGGAGAGCCCGGGGAAAGAGTACAAGGGG
>High_elevation_15854 Average coverage: 7.04
TACCTCTGTTGTGCTACCCAATAGGCTGACAGCAGGGATTCACTAACTTTAGCAGATCATGAAGACCTAGAGTGCTCAAACGGATAATAAAATTGTTGAGTTCTTTCATGAAAGTATATATGAGCATTTATCTATGTAGTACTTAAGCAAAACATTTACTTCCTCATCTTAAAAAATAAATCTGTTTGGTCAGTATAACAATGGAATTATTTATTTTTACCAAATTGCATTCAGATCGCAAATTAGAACAATCTCAAGCAAAATATATCAAGAAGTATTCCACCAGGTGAAAACTGAAAACTCGCAGTTTTCATCATCGCTTAAAACTACTCAACGTTTTCTGGGGAACAAAAAAAAAAAAAACTACAAGTACTCTGCGTTGATACCAC
>High_elevation_15878 Average coverage: 9.97
GGTATCAACGCAGAGTGTAATCATTAATGGAAATGAAACATGTGCCTTAGTGCCAGAGAAAAAACAGTGAGCAATGACCTGAAGAATACGTCTTAGTTCTGGTCTGTGGTTACTATTTGGGAAGAGAAGCCCAGGGTTTCCAGGGCTTTGGGTTTTCAATAAATATTTAAAGTCCAACATTTCATTTGAAATTCTTTCATCTAGAAAAATAAGAGGGTACTGATTTAATTTTTAAAACACTGCAAGTTAAACAAACAGAATTTGTGGTCTAAATATTACATGTTCTCTAATGTTCTTTATGGCTCTAATCTTCTATTCTTAAATTGCTTCATTCTATCATTGAAATATATTATTAGAACTGGAAGATTTGTTGTTCCCTAAGCTCCCCGCGTACTCTG
>High_elevation_15893 Average coverage: 42.11
TATCAACGCAGAGTGAAGCAAAGTGGCAACTACCTAACCAATTCCCAGGAGGTGAGAATTGGTAATCAGTTTCCAGGGATAGAGAGAAGAAACTGGAAAAATATGCTTGATAGCTTAACAACAGAACCACCCATGTCTGCTGGACTTCCTCGCAGAATAGCAGCATGACAAATACAGCTCTCATACCCTGGCCACTGTCCCTGTGAAACATAAAGACAAGAGTGTGGTTCATTCTCTGTGTTTCATTTCTCTTGGCTTTCTCACGAGGCTTATTATCCCACACCACTCCCAACGAAAGCAGTAACTCATCCCGCAGGGCCTCTCTTGCCTCAGTCCATTCATCATCCTCAGGAGCAAGATTT
>High_elevation_15900 Average coverage: 11.74
TATCAACGCAGAGTCATCACTGAGAGCAGGGGCAGGTGTAGCACAATGATCGACCATCTTGGCTGCTGTGTCCACTCTGCTGCTCAGTCTTGCTATGTAGATAAGGGGAGACATCTGGGGAGATGGAACTCAACTCTGAACAGCAAATGCTGTGGTTGGATTTGACACTTAGACCAGGACGGCCAGAACAGATGTAAACGTTTTCTGCCACGGTGAGACATGAAAAGACCACAGGAGGCTGGCACCTTTGATTTGGCTCTCCCAGCACCAACAGTGAAGCCAGCAGTACTGGGCTATTTTTAATGTTCAAAGAGCCCAGCAAAAGATTTATGACTACAAATATGTAGCGTGGGAGAGATAAATTGAAGCTGGGTTCTCCCAGTTCGAACCCCCGCGTACTCTG
>High_elevation_15950 Average coverage: 5.00
AGAGTACGCGGGGAGCTCGGGCGGGCTGGCCCGGAGGGTGGCACACACGCATCTCCAGCTGCACGCAGACTCAGGCAGTCTGGGTTGGCTCAGAATGTGGGAGGAGTTGGAAGACCAGGGTCTGCCTGGCTTTCCCGTAACAGGGACACCAGTCAGACAGTGTATCCTGTGAGTGTCACAGTAACTGTTACAGCCTGCACTGTGTAAGTTGACCCCTTTCCGTTAAATTTCTCCTTTGAATGATTGCCATTTCTACTTTCCCTCAGAAAGCAAATTATGCTCTTTGCTACCATGTATTTTGTAGTTTCAGTGAAGCCTGGAATCTACC
>High_elevation_15962 Average coverage: 5.61
ATGACAAATGGTAAACTTATTGATTGTAATTTGATGATATCAAACATATCTAAGTTGCACATAATTGAAGCAAAAATGGGATAAAAGGTTTTACTGGTAAATATATAAACAAAACAAATAATATAAGCAAAACAGAAGAAATAGTACAGGGGTTTGCTTTCCATTTATACCTGTAAGGAAAAGACCAGGGCTGGTATTGTGTTATAACAGATTAAGTCATGGCCTGCAATGCCAGAATCCAGTATGGGTGCCAGTTCAAGTCC
>High_elevation_15973 Average coverage: 7.47
TTTTAAAGGGATAATAGGCAATTACTGATATCCAGGAGTAACTTGTAGATCTTAACTGTCAAATAGTTACAGCAACATGATGAGTAATAAATATAGGAAATCTACAATATCAACATACTCTTTCTTTTCAAAGAATTCTTAATAACAATGATGATCACCTATCACTTCTGTTATAAGAAAATGTTACCCTTTTATACTAATCTAACATATGCTTGTGGAACTTAACAATTGTTTCCTGAATTGCAACCTTTATCAGGACTTATTATGATTATTTTAGACCTTAAACAGAGGTGAGATAAGGTATTCCACAATGCTTTCCTCTTAAGTGAAGTTCAAAATGACTTTTACTGACTCAGGCCACTTAAGTACTGAAGCCGTCATTCCCTATTTTTTCCTATTAGGACATTTGCATTTAGATGAGACATTTTGACTTCTTTGACATTGAATTCTACGCAAACCAAAGTGACATATGACATTAATCTAAAAAACATGTATAAATCCAGGTATCCAAGAGGGTTTTTGTGCATAAATTCCAATTGGTTTCCATATTAAATAAACTAATTTTAAATGACATTTTAAAATAATTATGAATCCCCGCGTACTC
>High_elevation_16020 Average coverage: 5.35
GGAGGAGGAGGAGGATGAAGTAAGTTTATTTGGTCACACGGTAACTAATGCGACAGGATATATTTTTCTGTCATTCAGAGTCAGTTCCTTACCCAACACTTTGATTTTTTTTTTTTGGTCACGTATGTTTTGATTTGGTCAACTGCCTTGTTCTCTAGGCCAAACCAACAACAAACGAAATTACAACTTACTGGCATTCTAATCACTTCCTCTGTATAGATTTTCAACCAACTAAAATGAAGGTGTGAAGTCTAAGTCCAAAAGTATTAAACTTGATTGGGAAAAAGCTAAAACTTGCTTGTTTATTAAATACACTCTGATGATTGTTATTTACCGAATAAACAGAACCTGTCATGCTTTATTTTAGGTTGTGGGAAAAAGAGAGTTT
>High_elevation_16273 Average coverage: 5.74
GTGGTATCAACGCAGAGTACGCGGGGGAATATATCATTTTCGATGCTTTGGAGCTGATGGCTATTTAGCTAATACTCTTTTTGAAGTTCTAGGAAAGATCTTTTAAAACTGGTTATTTGTCCCCCTTGACACCACTCTATATTTATTCTTCACCTGTATTAATTACTATTAATGCTAAATATTGCCAGTGAAAACCAAAATCTGTGAACACAGCCTGGTGCATGTTTTAATGCCAAACACTAGTAATTACAAGCTAGGAACCAAGGCTTCTCTCAGTACCACATCCTATTTCACGACAAATTTCAACCGCAGCATTTACCTGCCCCGGTTTTTCTCATTTCTCCTCTTACTTTATCCTACACACTCTGCGTTGATACCA
>High_elevation_16284 Average coverage: 5.00
GCAGAGTACGCGGGGTTTGGGTGAGAGTGGCGAGATGGATTCTCTTCGTTCACAGATGGAAGAGCGATTCATGTCTGCAAACCCTTCAAAAGTGTCCTATGAGCCAATCACAACTACACTGAAACGAAAACAAGAGGATAGTAGTACTAGACCACTATTATTCAACGTGCTTACAGACGTTATCGACTTACGGCAGAATGTCAAAAAAAAAAAAA
>High_elevation_16324 Average coverage: 19.69
TGTGTGAGTATGTGTGTGTAATGGAGGGTTCTGCAGAACATGTTTGGTTTCTGTTTAAGTCATTTACAAAAATTCATCCATTGTCACAAAAATGATCCCCACACCATGTTGCCCACAATCTGGGGCAAATGCTTTTTATTCTACTAAGCCATCAGTCCTTGAATTGAAGTTAAGTATCTAAAAAAAAAAAATAAACAACAGAAGCAACAAAACAAAAAAAAAAAAAACAGAAAAACGGCAAAAAAAAAAAAA
>High_elevation_16341 Average coverage: 5.02
TTTTGTTTGTTTGTTTTGGAATTTAAGGATTTATTCTAGATTAGTCTAAATGGTTAGGGAATTATTTTGCTAAAACTTTCATTTTTTCTTTTATGTTTATGATACAAATAAATTTCATATTTTTAACAATACAGATTTGAGCTAAATGGTACTTCCTGATCTAATCTCCCTCCACATCCTTCCTTATTTATTCATGTATTTATATAATTTTTATACCACCTTGATCAAGTTTCCCTAAAAATCACAGACTAAGTAATCCTCTAGGACAAAAAAAAAAAA
>High_elevation_16364 Average coverage: 8.14
AGTGGTATCAAACGCAGAGTACGCGGGGACTATTGTGATGTGCAAATGTAAGTCATTCATTTCCTCCAAGGTAAATCATAGGTTTATATCCTAATCTGACAACCAACAGTTTGCATCTTTCTCCCATACTCAGTATCTCACTAATCACAAATCTGCCCTTTCCTTACGGTTGGCAGAGTTCATTAATTCCTTAATACCTCTGTCTTGCATAGATTTTGACAAGGTTTTGTATTGGGAAAATCTGCAGTCAATTCAAGTCCCAGGGATAGTAAGATTTGTAGTTAGGTAGATAGAAAAAAATCGTACTTTCAGATGCCAAATTTACATCAAATTGATCTCTTCTCCTTAAGACATCTTAGTCTCCACCACTTTCTTCTCTCTACTTAGTGATTTTCCTCAGTCTTTCTGTAACGTAGAACAGTTATTTAACCAACTGAAACTACAGCGGCTTCACTCGCAAGTGATAGATTATGGAGACAAGGATCTGATTTAATTCAGTTTAGAGGGAACACAAGCACAAACTTGAGTGTGATGACATCTATTCTCAACAAGAAAAAGTGGACATTAACTAAATCTTCAACTTTTTGCTTGTTTTTCAGAAGCATTTGCACAATGCTTTTTAAATATAACAGTTAACAAAAGCAAATAAAGTATAACACTTAATCATTTTAATATCCATACAGTGTAACTATGCAGATGTCACATTACATTTTAAGCTGTAACGTGATTAGTATATAAAAATTGAAAACCCAACCTCCTCCTAAAAGTAGAGAAAATATTAAGCTATAACCAAAATTTGTAAGACGGTTTACTTAAAAATGAACTTAATTTAACAAAGCTCTCAAAAGCAGGTGTGTAAAGTTTCCTTTTCAGCAAGACTAAGCAAGCACAAAAAAAACTATTTAGTATTTTAAACAAGTCATAAAAATTAAATTTGCATTTTCTTTTTTTCTTGTAGAATGTGGAGCAATATTTTTCCAGTGAGGTAAGAGCCTCTAGCTGAAAGATAAAAGCCTTTTAGCCCATATACACACAATATGCCCTCAACTAAGCAATTCTTTTAGAGGGAGAGGGAAAAAGAGGGAAAAAAGAGACAAAAGCCTTGCTACAAGTCTGCAATAAGAACCATGCTCATCTGGATTCCTGTTTTTTTCCAGTTTATCAATATATATACATAATATGTGTTATTATATATTTATCTATATAGTGTTTTTCATGTTACAAATCTATAGGCTCAGGGATTTTTCCCTTGCACCTTCCCAAACTGTATAGTCCTTCAGCAACAGCCTCAAGTCCATTATCTTCTATGTAAGTGTATCATCACATTGTAGTTATAGACAATGGTAGAAAATCAACCACCCTATTATCAAAATATGTTTAACAGTGTCGTTGAATCCATATTAGCTGCTGATTTCCAAACAACTTTGTGGACATGGTTCACAGCAGATGCCAAAAGATATCTTCAGTGTCAACTAATATTTCCTTATTTGCCTACTGTATATTTGCGTCATCTCTTAATAACTGAAGAAATAAATTCA
>High_elevation_16406 Average coverage: 6.06
GAGTACGCGGGGGAGATTTACTTGTATCACATTGTAAAGACAGACTGATACACAGAATGGGAAAGACAGGCAGAACTTCTGTCTGCGTCAGTACTCAGAATCTTTTGACGTGGAGCTTGAGTCTTCTGAAGCCAGCAATCAGATCGAACGAGTCGTAGAAGTCTGCTGAAGCTTTGTCCTGGCCTGTTCTGGAAGTAGAATACCTGGAGAGAGGAGCGCTGTGAGCGCAGAGAATCGGACTCTTCCGTCCTGTGGCAGAGAACTCCAGTCCAACCTGAGACATTCATGATGCAATATTAGCAATGTAAACTGGAGCGCATCACTTCTCAGAGTTAAAGCCTTGACTTTTATTTGGAGCTGAGTGCAAACAACTTATGCTGACTTTGAAGAGTCCTCAATGATTGAATACGGCCCACTTTTCTTGTTTCATTTACTGGTACGTTCTCCCTTTCTTGTCTTCCTGGCATTCCTGTCAGTTCTAGAAGCCGTTCCTTTCCCATGGCATTCGAGTTTGTTGTTTTCACTGGTTAGAACCTTCTCCAATATGCACTCTGCGTTGATACCAC
>High_elevation_16441 Average coverage: 5.47
AGTACGCGGGGGAAGCTAAGAGCTCTAAATCACCTACAAATACAAAGACAGTTTTCAGTATGTCATGTCAAGACACTACCTCTCAATTTTTCACAGTTGCATAAGGATTTGTTTAGACAACTCTTATTCATATTAATATAGTTTCCCATTCACCATTATGGAAAATTTAAGATTAAATACTGAGAAATGCTACATTGATTATGCACAACTCCTGTCAGGGCAATCATACTGCTTTACACGTTTCATGACATTGTTTGTCTAGATTTATATGTCCTTCTGCCCTCAGTCACATTTATTGTCTATATTGCTTTAATCAGTTGTCACCATTCAGTTAACTTTGTGTAACCAAAAAAAAAAAAAAACTCCAAGTAA
>High_elevation_16444 Average coverage: 5.16
CCCTCTTTGTCCCAAATATCTCTGATTTTTCTCTTGTATTGCCAGCTAGATAAAACATCTGCTTTGTAATGGCTCAAATAATCAGGTTCAATTCATTTCTCTAATTCCCCATTCTTCACCCTAATTTGCTCCTAGTATTCATTTTCCCTTTGCCATGGTACATGACATAATTCTAGCAGTAATGCCAGGGGCTGGAGCCTGTAAGAGAATAGGAATCATCTTAGAGTTCACCCAGTGCTGAGTATTTTTTTTCCTCCAGTGAGGATCAATCACTTAGTTAGGTCCCAGACGTCACCTTGAAGAAGTTCCCAAGAAATTCTAGCTCTCACAGAACTCACTACCTGGGAGGGTGATGTGACTAAGAAGATATAAAAATGAAATTAAAAAGATAATGAAGACAATGATATTATCTTTTGAGAAATCAAGCATGATGTTGCTACAGAAATATGTGATATGGATGGATTT
>High_elevation_16475 Average coverage: 6.70
TGATGAGTAGGGGGGGAGTATGCGATGCTGAGGGAGGAAGGAAGTAGAATAGAAAAAGGAAAACAAATGAGAGAAAGAACAACAGAAGCACCTGAGGCTAAATGTGACACTAAGATTCTCATTATAAGGGCTATTTGTTTGGAATGTTATATAATTAACATATCCTCCCTTGGGGAACTGACCCACCCACAGATGTGGACAGGAGTAGCAATGACTGTAACTGTCGGTAATTGACCATACTTAAGCCCTAGCATATTTTATGTCCTCCCCTTCCCAACACTTCACCCAGACACACTTGTTATGTGATCATATACAGGCAATGATAAAAAAATGTCCACTCTCAAAATAGCTTTAAATTTGTGACCTGCAAATGATAACAGATGTAACAGAAAGAAATTACTTTAGAAATTTTTCTTTA
>High_elevation_16487 Average coverage: 6.81
AACAATAAAAGCATCTAGCACTTTCCACATCTGTCTTCTACTGAGAATCAAATCCTTCTGAACATAGCAAATGCTTCCAAATATCTTCAACTGAAACAAGAAATTCAAACTACAGGTTACTTCTGGAGCCCAATGTAATGGAATAACCTGTTGTATATTCCATGTAACAAAGTGTTTGGTTCAAGCTCCCATAGCTTCTAGCAATATGAATAAGAACAATGATAACCCACAATGCTGAAAACCGGCCCAAGTCACAGTCATTCTCCACTTTCAAATTGTATGGGATTCCACAGTATACTCCCAGTAGGAACTGTCTTCTTGGTTTTGTGTTGTAAGAGTTCTGCATGTGCTCAGGATATCAAAGAAATCATTTATCAACATTATGAGTTGCAAATATTTTCTTCTACTCTGCGTTG
>High_elevation_16553 Average coverage: 7.80
TTTTTTTTTTCTGTATTCTTTTGTTGTATCTTCTCTATCCTTGAATTTCTTATTTGGAGTTACTAGTGGCTGGATTTCACTGTAAACACTTCTTTTTCTACTATTGCTTCTCAGTGCTGTCTCACGGAGGTCTTTAGTGTGTGCTGTTTTTTTCACTGGCATAGGAACACTGCTGTTGGGCCGTGCTCCGGGAAGGGCCATGTTGCCATTTCCCTTTTCATGTTCCTAGTGTTCAGCATTTCAGAGACAGTGTCAGCATGACTGTTTATCACTGCAGGATGTCTGAAAAGTTGTTCCTTTATTCAGATGTTGTGTTTTTAATGTGTGAGCTTTACAAGTCAATATCTCCAGCACCGTTTGTGACAGGCGATTCTGAGCTACCTGGCTTGGTGGCATTTACTGTCAGATTTTAGAAAGTGGCTTCATTTCCTTTCTCCATAATTTTTAGATTTTTAATCAG
>High_elevation_16625 Average coverage: 5.92
TGAAAGAGCTTGCATGAAGCAGTTTTGACTTTCGTTCATTTTTACACTACCTCAAATATTGGGCTCAAGCTATTGTAGTAGTTTGAGTTGCATTAAGACTAAACATTTCTATCATAAAATTTCACAGGCTAATTATCTGCTTGCAGTATATCAACTATGGCTTAACCCTTCCATACACATAATACTTCCAAAGTTTCTAAATAAGCTTTATAATTGCCTTCAATATTTCAAATTCATTGAAAGTAT
>High_elevation_16629 Average coverage: 7.25
TTGAAAGCATACATATTCATATTTCTCTAGAGATTAATTCAAAAAAAATCTGGAACTAATGTATGCAAATTAAATATTTCAAATAGAAAGTGATATGACATTGTATCACTTATATTTGATACAGGACTGTCATTTTGGGAAGAAACCACAAGGAAAAAAACTAAGAATTTGGATTCATTTCCAGAAAGTGGTAAGCAATGCAAGATTAACACATACAATATTAACAGCCTCATGCTCACTGAAGAATGATTGTATGACTAACATCCCTCTTTGTATGCACACTTGAGAGAAACTTTCCATCAAGTATGATTCACTCTGC
>High_elevation_16643 Average coverage: 5.40
TTTTTTGGTCTTTTTCTTGGAAGACAGCCATTGTAACTGGATGAAGTGAAACCTCATTATAGTTTTTATTTGTACTTCCCCAATGACTAGTGAACCTGACCTTTTTTTTCAATGTCTATTGGCCACTTGTGGTTCATCCTTTGAAAACTGTCTGTTTATGTCCTTTGCCAATTTCTTGATGGTTTTGTTGTTGAGTTTCTGAAGCTC
>High_elevation_16669 Average coverage: 9.04
AATTGTGGTCCCAGAATCAGGTATAGAGATGAAAAGTTTTCTGAAATAAGTGGAAAGTCTAGAAAAAGATAACAGAGAAACTGATTTAATGAAAATCACTGTGAGTGTTTCAAGTCAGAAGACATTTGCAAGCTCATCCAAGTGTTTCAACTTAGATGCTTGGGGAATTCCTTTCAGGAAGAGCAGTTGACCAAATGATAAAATTAATGAAGTTTCCCTGAAAATGCATAATCACAACAAATCATAATAAAGCAATACATGAAGAAACTAAAAAAAAAAAAAAAAACTACCAAGTAACTACTAG
>High_elevation_16709 Average coverage: 5.68
AAGTCTCTTAACCTCTTTGGAAAGAACACCACAAAAGCCTGATCCTGGGAATTGCTGCAGTTCTATCCCAGTGTTCTTTAACACCGGGCACACAGGAACATGCATTCTGAGAACCCCCAAGCACTTGGATGCTCGATTCTGTGGTTTCCTTGAACAGGGAATGAGGGCAGGATCCTGGGTGATGACAAAGGAATTGGTACAAAGTACATCTTCCAATTGGACTATTCATCTCTCTGGCCCGGATGGTTTCCTGGGCCCCGCGTACTCTG
>High_elevation_16713 Average coverage: 5.57
CTATGATGGAGTGAGGTGTTCTGTGAGGCAGGCTTCCTGGGGATCCCTAACGGATACCTGGATCCTCTGTGCTGTGTCCCAGGCTTCCTGCTGCTTGGGTGCCCACTGCCCATTTGAGTCCTTTTGGGAGTTCTCCCACGGTAGAGGGACAGGTGTAGGTGCACGAGTCCTGCGCTGGCCTACTGTGCCTCGGCCTTTGGGCTCCCAATTCCTGGTTACTGTTGCTCTGCCACCCTCTCCTCTAAGTCAGGTTTAGAGCTGATCGCTTTGATCATCTTAAAGGACAGTGTGACAGTCAATCTGAGAAAGGAAGGTGGGGTGTGCAAATGTAGCCTGTGCTCCTTATCAGTATTACTAATGCTGGACTTTAGGAGAGACGATTGATGCTGTCTGAACAGTTGGAAGGACATTAGGTGGATCCAAAGCGGGACAGGAGAAAAAGTCTCTAAGTAAGTCAGTGAGGACTGGAGTCAC
>High_elevation_16887 Average coverage: 8.91
AGGTAACAGATACACACAGCTCATTGAGGCAGAGTAACATATGTATATTATCAACAGAGGTAAAATAGAAAATAAAGATTCACGCTAACTTATTAAGACATTATTTAGATTATCAGCATATCTGAAGAAATTAACCAGGAAAATGGAAGCAATTCTGTATGAAGTTTACCCTGACGTCTGTAAATCCTCCTGTCCTAGGTCAACACTCTGCGTTGATAC
>High_elevation_17011 Average coverage: 6.73
AAAATAACTTTACTTGCTGTCATGAAAATCTTCTGTTTACCAAGAGCTCAACTCATTTCAGAGTATAAGTGACTTTGCATACTGCCATATACAATGTGTGACTAAGTTTGGACTTAATTCTATTTCTGAAAAAAAAAGACACCTTGTTCCTTGAATGGAAATCTTTCAGAAGTAGATATATAAATACAGATCATTTTGAACAGGAACCGTCCTGTGTTCTTTGCTGACGTACCTTCTAGACTGTATGTTGGCTTTTGAAGAGGATAATGTAGTGGATATAATTGGTGTGGTGACCTTTTACCTTCCCTGCCCCACCCCCGAAGCCTTGCAAAAAGTAAACAT
>High_elevation_17027 Average coverage: 6.49
NNNNNNNNNNNNNNNNNNNNNNNNNNNNNNNNNNNNNNNNNNNNNNNNNNNNNNNNNNNNNNNNNNNNNNNNNNNNNNNNNNNNNNNNNNNNNNNNNNNNNNNNNNNNNNNNNNTCAACCTTGGTCTGAAAATATGAAAAGGAAATTACGGAAATTAACAATTGACAGGTTTTAAACTATATGCTATTCTGAGTAGTGTGAAAACCCATGCCATCCTGCTCTGTCCTTCCTGGGATGTAAATCATCCCTTTGTCCTGGATATTCATGCTGTATCCTCTACCTTCCTGTTAGTGACTCCATAGATGGCATGGCTGCAAGATATCAGCCTTCTGTATCACAGGGCTGAGTATCAGTAAACCTTGTTTTACTTCACAGTGGCCCCAGACATTGGAAGGGTGATGCTGGCAATTTGAATATGATTTATTGACTTAATAAGGAAAAGGAAAGAAGTCCTGTGCTAAGATTGCTAGAATTGGTAATAGGAATAGACCTTCTCTCTGTGAAATTGCAAGGAAGAGAAAATGAAATCAGTGCTAGTTTTACTGTCACACCTGACTGCTAACGCCTCAGTCACAGTGTGTGGTAAGTGCTTGGTTGAGGCCAAAAAAAAAAAAA
>High_elevation_17055 Average coverage: 5.15
AGTACGCGGGGGGGTGTCTAATATTTATATAGAAAAGAAGCCAGAGTATTCAAAATTGTTTTGAAGAAGGGCACTGCTATGAGGCCTTACAGTATCTAATCTTAAGACTTCCTGAAAGGCAACATTAATCAAGACTACTGATATTAAATGGACAGATCAATGGAACCAAGCAGAGAGTCGTGAAATACAGCCACACATGTGTGGTTGATTCATCTTTGGCAAAAATTCAGAGATAATTAAACGGTGATAGTATTTTCAATAACTTATGATGGAACAATCTGACATTTATATGAGGAAAAATAAACTTTGACAAATACCT
>High_elevation_17176 Average coverage: 7.65
TCAACGCAGAGTGATGAAGCCAGGAATGCTGGCAGGGGGTGGCATGAAGGCCACAATCTTTGAGTCTCCACTAAGAATTACGACTTGGTTTTTTCCATTTCAAATCCTTTGGCAATTCACATTGGAGTGTTTCCATCATCAACTCACAATTGCTGCTTTCTTATTGGGTCCATTAATTTTGAGACGTTGCATGTAACAAGACCTGAGGGTTGACTGTATCCTGCTGGTTGATCTTTCACACAGCTTTACAGCCATACCTGTTCTGGTTTTGGGGTCTGCCAGGGTTTAGGTTGAACTTGGGACCATTCGCTCATCCATCAGGTACTCTCTGGGTTGGCCTAGGGTGCTGATACTCCTTTTGCCAATGCCATAGTGTCTTGGTGGCATTGAAAACAGTGCATTTTCTGGAGTAAGTCTTGCTCTGTCCATATTGGTGGGGTTTTTAAAATGTAAAAGTGAAACATTTGCTTGCTTGTTTCTTAACTTGAACTCTCCCATCTCCATTTTTCTACCTAGTTCGTAGACTGTGAGATTGTACAGTTGGGGGAGCATCCTTAGTTAGTACGGAATGTACAAGGAGAAACCTACCTTAGTTAATATCTTCAACTATTCATCTGTACAGCAGTGAACAAGTTAAATAGAATTTGGGGAATATTAAACACTAGGACTAGTCAGTCTGAGTAGGACCCCGCGTACTCTG
>High_elevation_17198 Average coverage: 5.73
AAAAAGGTTATTCTATTTTATTTGCTGTTAGAATAAGGACATCAGTTGCAAGAGAAGGAGTAGAAATACAGACATACAGACTTGGTAATTTTACTAAATGTAACAACTGTTGCCAAGGAGAAGCGATCGTATCACCCAAACTCTCTTACTACTATCTCAAATCTTTTTTTAAACATTAGGATGGTATATAAAGTATATAATATGAATACATTATCCTTAAC
>High_elevation_17203 Average coverage: 6.47
TCTGGCAGGAAGAGTTAGCTGCTAAGAGGAAGAATTAAAGAGCAACATAAAGTAAATACAGAGATTTTTTTCACACACAAGAGATCTGAAGATTCATCTGAGAAACTGAAAAAGTAAATAATTTGACTTTGTCTTTAATTTTACTCTGCAATTGTTTCCACAATCTCAATCTTAGAAAATGAGAATTGCCTCACATACACTATACTGATAAATGTGGAAGCAGTGAAAAACCAAATTTCCTTTCTACCCTTACAATCTATGGTGCCATGTGAGACCAGTAGAGTCCCTGGGCCTGGCATGATAGCTCAATGGCTAAATCCTCACCCTGAATGCTCCAGGATCCCATATGGGTACCAGTTCACGACCCGGCTGCTCTACTTCCCATTCAGCTCTGTGCTTGTGGCCTGGAAAGGCAG
>High_elevation_17248 Average coverage: 7.84
GTAAGAGTAGGCCATCTGAGCATGGGTGGTGTTGGTGATGTGGAGAGAGGGACACTGAAGCACAAGGAATAGCCTGAAGAAATGTGTGCAGGAATGAGTTGTGTGATGTATGTGTATTATAAACAAACAAGTCAAGAGTAAAATGGATAATGCTAGCAAATACAAAGCAGATGTTGTGGAAGATGAGGTTGGAAAGGTGGGCCTCATCCTAGAAGAACTGGTGCGCTGTTAAGGATTTGAAATGTCCTTATAGGATAGGAGGG
>High_elevation_17334 Average coverage: 6.97
GTACGCGGGGAGAAAATAAAACAGTAATGCTGTGATGTTAGGATTATTAGTCAAGGAGTTAAAATAGTCATTCCAAGTGTATCCTAGGAATAAAAGAAAACATGATTATGATGTGTGACCAGAGCGATATTTTAATATAAAACTGAGAAATATCAAAAATAAAATTCTAGAACTTAAGATGACATTAAAGAAAAATTAAGATTTGTTAAACAACATATTTAGAATGGCAGATGAAATGCTGTTCTATGGCAGGAAGGTCAATAGAAATATCAAAATTAATGTACAAATATGGAAAATATAATAAGCTATGTCTCAGGGACTAGGAGACAATAACCAGCTGGCCAGAAATATATGTAATTTGAGTCTTACAAGGGCAGAATTAAGAATATACATTAAATCATCTTGTTAGATTTCCAATATCTGATAAGAAATATTCAAATATCGATTATAGAAATTACAAATGTCATTAAAGCAGAGAACACTCACAATTTTCTTAACATGAGAACACTATGCTTGTGTGGTTAAGTCACTGTGTGCGATGTTCACCTCTGATCCTGGAGCGGATGGCTTGCATCCTGGCTATTCCACTTTCGGCCAACTTTCTGCAAATGAGCATTTTGGGCGACAGCAGATGAGGGATCATATTGGATCACATCCTTGTGTCCCTGTCACTTAACTCACATTCCTGGCTTGTGTTTCCGAACTCTGGCTTCAGCCTGATACAGTCCTGGATAGTGAAGACATTTGATGGTAAACCAATACAGGCACACTGAGAACGAATCAGCAGATGGAAGATT
>High_elevation_17467 Average coverage: 6.00
TTTTTGAAGTTTCTCAAAGTTATTCTCTCCCATCACTGGAGTCACTAGTTAGTAAATGAGATACAGTCACCTTAGCTTGAGACTTAATCAAGGTCTGGAGCCTGCTGGAGAAATGGGATGAAAACTCTGGCATTTACAATTCTTCCTCTCTTTTGATAATTCTTTCTAGGGCAGCTACCAGAATCTTTTAAGATCGCGGTCTGTATTCCCAGGTTCTACTTGCACTAATTTCTCATCCTCTGCTAGAGTG
>High_elevation_17504 Average coverage: 12.56
TGGAGTCAGGAGTTGGAGCCAGTACTTAAAGCCCGATACTGCAATATGCAATGCGTTCATCTTAACTGCTAGAATAAATGCTCACATCTAAACGGCAAAGAGAGAAACAGAGACAGTGCACTCTTCTAATTCTACAGAAACAGTTCACTCTTCTAATTCTACAATTCTACAATTGCCAGGACTGAGATAGGCTGACAACAGGAGCCCGTCTGTGTCTCCTACATAGGTGTTAAGGACCCAGTTACTTAAACCTGCTGCATCCCAGCGTAGACATTAACTAGGAAGCTGGAGTGAGGAGTTGAAGCCAAATATCAAACCCAAGTACTGTGA
>High_elevation_17520 Average coverage: 5.84
TATCAACGCAGAGTACGCGGGGGGGCATGAATCAGCTTAAGTTCTTCATGAAGATACAGGCAGTATCTCTGGCTTTTTGACCATCAGAAGGGGAGTGTGCCTGGAAATGAGAGGTGGTTACCATACTAGTAGCCATACTTCCCTTAAAACAACCCATTTTATACAGTAGGCCAGCAACACTACCCTTGCGCTTGGGGAAGATACATTGGGGGGGAGAAACAAAACATCGATGACTGGCACCTGTTCGGTGAACATTGTGGTATGTTTAGGATGTTTCTTCTGATAATTCATCCTGGTTTTCTTTGTTGTAATCTGAGTACACGTCTCTGCGTTTTGTAACACACCTGTAAGCTAGACAGCTCAAACTCCTGGAGTTCATTCTCTGGTTGAAGCCCTGGGTGGGGCTGCGTTTTGGTGGAGGTAACAAAAAAGAGGTGGGGTGTGTGTGCCAGCTCCATTTAAGGCAGAGATCTGGCCTCTCTCTCTGTTCCTTGTTTGTTTATAAACTCTGCGTTGATA
>High_elevation_17539 Average coverage: 5.97
CAGAGTACGCGGGGTTCCTACATTCCTCATTATTTTCTGCCCTTCATGACTTCAGTTTTTTCTGGCTCCTTTCTATCAAAACAAAAGAGGTATGAGTAAGTTAATTACTTGAAGTAGTTTCATCTGCTACCCTGTCCTTTGCTGATACATGCAAACATAATTACTACTCCACCTGGCCTGGCAGTATGACAGATATTTGT
>High_elevation_17543 Average coverage: 12.56
GCAGAGTGTTTCCAACTTTTTCTTCCAGAAATTTGATGGTTTCTGGGTGCAGGTTTAAATGTCTTATCCATTTAGGTTTGATCTTTGTATATGGTGAAAGGTTGGGTCTTGCTTCTTATGCCTGCAGGTTGTTAACCAATTGTCCCAGCAGCATTTATTGATGAGTCCTTTCTTTTTCCCTGGATTGTTTTGTCAAAGATTAGGTGGCTGTACATGTTTGATTAGTTTTTCTAAGAAATTCAACTGGATTGAGTTTGAAAGAACGAGTCATCTAATCATTCCTTCATCTAAAAAAGGAGCTTTCAGCTACCTAGTAATGTAAGTGAACTTTTGACCAGTAAAGGGGCCAGTGCAACTGGCTAGCAAGCTGATCATCAGTGTGCAGAGCTAGCATCCCACATGAGTATTGGTTTATGTCCTGGCTGTTGCATCTCTTTGCTCCCCGCGTACTC
>High_elevation_17626 Average coverage: 7.40
GCAGAGTACGCGGGGACCAATTGGAAAAATGAAGTTACTTAGAGCTAACAAATGGCAGTAGTCTTCATGAAGCCACATAGTGCCAGAGGAAGGCAGACAGAACACGCATCCCTGCCCTCCTGCATGTTGGCCAATTGACTGACCAACAAAGTTACACTCCAGCTTATCTCTCAGATGAAGGTGAGGACTCTGAATCCCAGGGTGGTTGGAAGGAGTGGGTGACAGAATATATGCAGACTAAACTACACATTGCTTGGCACAAATGAAGTGCTGAGTAAGTATCAGTCTCTTCATTTCTTTGTCCTCTCTGTCAACTTAGTCACATCATATGAGCTCAGAGCATAGCCCATGCCTTCTTAGATGTAAAAGTCGCCATAAAGGACATCCTTTTCAAGAACCCTTTTTGCCCTTTTCTCCCACTCTGCGTTGA
>High_elevation_17690 Average coverage: 7.25
AGAGTACGCGGGGTCACTGAGGATGGGGCAATCAATCAGACCAACCTGTATGGTGACAAAAGTTGACATCTGTGTGTTGAGGGAACCATTTTCCTGCTACCAGTCTTTCCCAATCAAGAGGATGATAAAAAAATGTAATGAGGGATTTTTTTTTCCTTTTAAGGCTTCCTTTTTTCTTCTGGTGATGTCCCTTCTCTTCCTTCCTACTTCCAAAACTCTCTGGAGTGTCAGAATTCTTTTCTTTATGTAGTTCTGCCAGCCTACTGCGGTGGTAAATCTTCCTTTCGAACTGGAGCTCTGTCCTTGCAGCAAGTTTTCTCAAAATGTGTTCCACACAATGAAAGAGACTAATGGGTCATATGCACTCTGCGTTGATACC
>High_elevation_17747 Average coverage: 5.63
TGTGGTCTTTTTCATCAGCATTTTATGTGTTCTAATGTATAAATCTTCATCTCTTTATTCCTAGATATTTTATCCTGTTCTGGTGCAAGTGCAAGTGGGGTTGGCTCGTTTCAGGTTGCTGATCGGTGCTGTGTGGACTTCCACTCTGACAGGAGCGGAGAATGGTGTAATTATGTCGGGGAAGATTTGACAACATTCTCTGGGAACATTTCAACAAACCCTGGAAAGCCTTTATCTAGGGCTCAGAGTCTTCCTGGACAAAGTGTTTACAGCACTCCTCTGTCAGCACCACCACCAGAGCGGGGCCCTGGCTCCAGCCTGCTTACTGCC
>High_elevation_17748 Average coverage: 8.08
CCTTGCCTGGCTCTTCTGTGAAGGTTGTTAAACCTTTATGTCTGTACCTGCTAATGCCTACTCACATGGACAGTGAATTTGTACCTTTCTTTTTTCTTCTTAAAGATGTATGTACTTATTTGAAGAAGAGAGGAAGAAAGAGGTCATCCCTTTGCTGATGTACTCCCGTCTCCAGCCTGACCCAGTCCTGTTGCAGCCATTTGGGG
>High_elevation_17804 Average coverage: 5.18
GCACATAAGATCTTTCAGACATGTTTCCTAAATATACCTTCTAGCATTTCTTTTAACAATATTTTGTTACTCGTTATAAAGTCTCACATCCTTGGTTAAAATTTTCATTGCTAGTTTATTCTTTTGGAAGTTATTGTAAATGAGATTCTGTTTAGTGCTAGAATACACTTCAATTACAAAGTAAGACACCGGATTTATGATCACCAAGTTTCACTTCTTTCACCTCTTTCATATGTATGATTCAAGACACCTTTCAATTCAACCAGCACACTGCTCTGGTTACTTCCCTGTTCCTTGCACTGTAACCACACCTCTTCCTGGAAAGGTTCCATGTGGTTGCACCTCTGTTTCCTTTCCCAGTTTTCCCACTTTATCTGTGAAACCTCTTTCAAATCTATTGACATGCATTTTCCCATCCCTGTGCTGTCATAAACCTCAAATAACTTGTGTAGCAATGATCAGTCTTCATTATAGCAAAGCACT
>High_elevation_17837 Average coverage: 5.97
GTCAAAAGAAGGTGGAATAAGACTTGGACTGTTTTGTGTATGCGGTACTCGCAATGTTGTCGTAATTGACAGGCTTGCTATGCATTTCCTCCTTGCAGCCAGCAGAGAGGCAACCGTATGATCTTGGTGCTTTAAATCATCATGACTTCTTTGTTCAATCCCATTGGCTCCTGTTAGTAGGACCGCTGGAGCTCCCACGACA
>High_elevation_17904 Average coverage: 7.00
TTCATGCTTGATGAATTAATACATTATGGGATTATTCTTTATCCAAATACAAAAAGAAATTTCTATGCCAAATTAACATCTCCAATACAACTCCAAGAACTTCCTCCCAACAAGTTCTAGAAACAGAGCCTGGCACATCCGGTCACGTGTGGCTCTGTCTGCAAAGTGTATTCGTGCGGACGTCTATGCCGTCCGTTTCCATCTCACTCCTGCATTGCTCCCTGATACAGGAGCACCCCGCGTACTCTGC
>High_elevation_17927 Average coverage: 9.93
TATCAACGCAGAGTGAGGCAACACCTTATATGTCAGGGAACACGTGACTTCTATGGCAGAAACGTACACAGAATAGCTCACTTACGCAGCATGGGTTAGTCCAGAGCCATAATCACCTGTAAAATTTCCTACCACTTGGTTTCCCATAACAAGTATTGATTTTCTACATGACACTCAATATGGACAGACCGAAGTACTGAGAATTCAGAGTTCATAAAAAG
>High_elevation_17985 Average coverage: 6.75
CAACGCAGAGTACTGGTTATTTTTTTTTTTTTGCTTGAGATCTAGGGACATTTCTTGATATTTTCTCTCCACTTTGGTTTTCTGCAGCATACCATGAGATAGTGTCTCGATTCTGGCCTGGAGGAGCTGGATGGTTTCTTCTTTTGTCGCTAGTGATGATTTGAGCATTTCATTCTCTTGTAGGAGACGCTGAAGTGTCTCTCTCCAGGACTCAGGTTTTGTTTGATCAAGAACGGCAAGATTGCTAGAGGCCTCCAACACTCCCTTGAGCTCTCTGAGTAGATCTTCTTTGT
>High_elevation_18147 Average coverage: 7.12
AGATGTTATAATATTTGGTTTTAAAACTTTGTTGTTATGACAGAGGATCAGGTTTTAATTCCATGAATCAATGATGAATATTTTAGAAAATGCTGCAAACAGTATTTTAAAAATTATAGATCTAAATTAAAAACTAGCAGATAAAAGCACGGGTACATTCCATACCTGGAAAAATTCAAGAGTGGATTAGATGTTACTTTTATGCTAATTTAGGTTGTGTAAATGTTACTACATTTTTAAAGCAATGCCTTAAACAATACTTTAAGAGTTATATTCATAAAATTCAAAAATTCAATATAAAAATTTAATAGAGTTAAAAGAGATGTTAATTATGAAAAAGCATTGTT
>High_elevation_18172 Average coverage: 14.57
GTTGATACAATTTGCTACCCCACCTGTGAAGGCTGAGTTCTGTGCTAGAGACTGCAGTCTGAATGGAAAAGCGATGCAAGATAAAAGGAAGAAAGATTTTAAAGTGGGTTTCACTTGGAGAGACCTGGGGAAAAGCAGTGGATATTGGAATAAATTGTGGCAAATATCAAGCAAGTGGAAGAAATAGTATAAGATACAGTGTCAGTGCTGTGGAATTATGAGCTACTACATTGATATTGATGATTATCAGTACACATAGGAATTTTTGTATAACTTGAATGCAAATGTGCTTTGTAAACTATTATTTCTATGTTAAGTATTAACTGATGAGTTT
>High_elevation_18231 Average coverage: 5.61
ATCAACGCAGAGTCAGGACTCAGAACTCAGGCGCTCCGAGTTACCAAGAGGGTGTTCCAAGTGAGGCACTCTGAGATACTAAATGGGCATCCCAGGTGGAGGCACTCTGTGATATGAAGTGGGCATCCCAAGTGGTATTTTTATAACCCTATCAAAGTTTGCTCTTGCAAGTGTTCCCTGAGTTTCACAAGTCACCACCTATAATAATATCTTAGAAATTGTATGTTTTCATTTCTGACTTTAATATTTTTAACATTTTAGCAGAACTGGATTAGACACTCTGAAAATATTTAATATTTGTATGTTATGCTCTATTTATAGCTAATACTGTGGTTTCAAAGTTAAAGAGCTCCAGCTACATAGCTATACAAAAACTATCTCAGAACTGCCTATTTCCTTGCAGAGAGGTTTAATATTAAGAAAGATTATTTTATCAGTTTCTATCAACTAGTTTTTGTGTTGGCATGAATGGATTATATGCCCCGCGTACTCTG
>High_elevation_18272 Average coverage: 5.05
ACAGGAAGCAGGGAGCAGACACAGGAAGCACTCTGAGCTAACACTGGAGACCCTCTGCAGGGTACCATCTTCTGACAGCAAGCCCCTATGACCAAAAGACCTCTCTCCGGGCGGCTCATCACCCAGATGCCATAATTAGACCTCATGTTCTAAAATGGCAACCTTGGCACACTTGGAAGAGGCGGATTTTGGCTTGTTCAGCGGTTCATCCATCAGCTAGTGATATCTGTGCTGTTTGCTGCACCTGACATGCTCCGTTGTTGCT
>High_elevation_18435 Average coverage: 6.56
ATCAACGCAGAGTAATGAGGTGAGTCCCCAAATTACATAGAAATGAGTTTATCACTGAAACTGTTGCCTTCATTCTGGAGATGTTTGCCTCTGGATAAACTCCATGTGCTGAAAATCCATGATTCAGAAACAAAAGAAATTTCTGTTGAAACTGAATAACAACATTGGTAGTTCCAAACAACAGCGTGGAAAACCGGGCACTTCTAAAACTAAGAGGCTCAAAGAGTCAACATGCCTTGTCACTGGTTCTCTTAGCAGTTCTGTCCCCTCTCATTCCCACTTACTCCATTATAGCTCCATCTTTTTAAATCTTTTAAAATCCTACCAGAGATCCTTTGAGCTTCTAGGAATTATTTTAGCTTACTGGAATTACAGACCTCATTTTGAATTCCCTTCTTATAGATTTAAAAGTTCTTATTTTATGGGTGCCTTGTTTCATCATGCCTTTTAAATCCAAGGGTTACTAATAATTTATTCTCTTAAATGAAAGAGGTCAGTAGTACTGACCCCGCGTACTCTGCGTTGATACCAC
>High_elevation_18486 Average coverage: 5.59
TATCAACGCAGAGTACTGGTAGTTTTTTTTTTTTTTCGGTTCCAAAGCCATTCTTTATTCTTTGTTGACATTGTCATCACACTTGGTAGCATCATTTAGCTGGGTGGAGCTGGAGAAGACACAGATGAGGCCTGTTGGCTGCTCCTGGTGAAGAACTGCGTGCCTCCTGAAGGCCTGTGGTGCCACACAGGTGTAACTGCTGCTTCGCTCCCTTAATGTTTCCATGGAAGCCTGTACACATCTTCCATTGTTTCACAGACTTCCATCCCT
>High_elevation_18508 Average coverage: 8.03
CAACGCAGAGTACTGGAGCATTATCAATGGCATTTAGTGACCTTGAAGTGAATGAAAATAACAAATGAGTGAATGCTGCAGAAGAAAACAGATAACAACAGCACTTCAATATTGAGTAATTGAGAAAATAGGGAGGAAAAAGAGAAACAGCACCATTGGTCCATGAAAAAGAAAATGCATCTTTTCAATCCTTAAATTACATATATTTTACATAATATTTCTTATGTAAGACAGAATTATTATAAAACACTTAATCTATGTAAGTATTATTTTGTTATTTGATTATTATATAGTATCAAATACTATATATTGAAAATATAATCAGATTTGATTATGGAATTACATTCTAAGAGTCACAAGAGATTTCATCTCTGTATAGACAGTACCCACTCTGCGTTGATAC
>High_elevation_18514 Average coverage: 5.19
CCAGAGGTAAACAAAGTTGATGGGAGACAAATTCAGAGAATAATTAAGATGCCAGTTTATGATGAAGCTGATTCTGAACACATATACTTTTGTAGCAAGGAGACCATATCCCTTCTGAAATTACTAGCATATAAAACTTTTACTTCAAATGTTTGCATTCGAGTAGACCAAAGAGATTGTCACCTCTGAGCAGAAAAAAAGAAAAAGGATAAGGAAGGATAGGGAAGGAGAGGAAAGAAGGAATGAAGAAAAAAAGATGGGAGAGTGAGGAAGGAAAGAAAACAGAAGGAGAGAAAGAGAGAAGAAAAAAAAAAAAAAACTACCAGTACTCTGCGTTGATA
>High_elevation_18690 Average coverage: 9.72
CCACTGACTGCAAGCTATTCGTTTGCATCTGGAAAGCTGTGCAGGAGTTGGAGAAGAGCTGCGCAACCCACCGATTCTATTCCAGCAGCTGACTTCTGCATTTTTCCATTTGTTGTCTGATCATACAACTGTAGACCGGGATTATATTAGCAACACTAAGTGACAAAACTAAGTTACATTTCTCCACCAAAGGATTCGAGAGGCTGCATGGTCAGGGCAGCATTCCTGACACATGACTGATGGATTAAGTCACGTGCAGCCAATTGCATGACCTCAGAGTGCCACACACCAAGACGCCTCTGTGTATTTCTTCCGGAGAGTTGCTCTCTTGGACAAGCTATC
>High_elevation_18740 Average coverage: 7.45
ATACATACTGTATATAGTAAATATGAAAATGCTTAGTATGCACCTCCTTCATTTGGAATTCTTTAAGTTAACATTTATTGTGTAACAGTTTGTGTCAAGTGCACTGTGATTATTCAAACAAAGCACAGTCAAGTCATAGGTCTTGTTATCTTGCACTAAAATTGCCTTTACGTACTTAGTAATTGTATGTTTACTTTCTTGCTCTTTTAAAACA
>High_elevation_18810 Average coverage: 9.51
AACCAACAAAGAGACATTACATCTTTTCAAAAATGTTGAGCCTTCTGACAAAAATTCAATCCATTTTGAACTGAGTGCCGAAAGCCAAGCTGCAGAAACAGAGTTCTTCAACAAGGTTTCTGTGAATCTTTCAGTTAAGAGATCATCCCAAAAATCATCTCCTGGGAAAATGCCGCCAAGTGATCCTGACTCTGGTGTTGAAGATGAAG
>High_elevation_18885 Average coverage: 6.92
ATTGCTGAACAGTTTATATTGAAACTCGTCAACTAGATGGAGTTCTCCTGCATGTGCGGAGTATGGCTGTCATTCTGGTGCTATGTTTTCTTTGTCATTTTCCTCCCTCTGCCCTCTTAGCAGGAGTGTCACCGGGTAATGCCAGAGCAACACAGACGTCTTTTTCCCGATGACTCATTGCTATTTCACAAGATCCTGATAACACCTGAGGTTCTCTTAAGTT
>High_elevation_19037 Average coverage: 6.53
TCCAGTCACTTTCCCACTTTACCAAGAGGAATGCAGATATTTGATGTAATCTCCTCAAGTTCACACAGCTTGATGGTAACAGACCTGCTACTTGAACCCTGGCAGACTGAATGAAAACTGTCAAACTGCTCTGATTTTCAATCCCTTCATGCATCTCTGCTCAAAGTCCTGTCACCAACATGCGAACAAGCTTGGCCAGCCTGCTGAAGGATGGAAAACCCATGCAGAATCCAGTTAAACCACCCCAACTAAGGCTGTTGTAAGTCAGTCAGCCCCCAGCTGACTTTCTATCAATAGACAAGCCCAGTCAGATCTGCTGTACTATCAGGAGGATCATAGATGCATGAGAAATAGTAAATGATCATTGTTTTTAGCAACCAAGTATGGGAATGGGATGGTTGGTCCACCCCAGTAGATAACTAGACCAAACACCCAAGCATGACCACCACACGTTTTCCTGCAAATAACACTGGCTGAACCTGCTCCCCCCGCGTACTCTGCGTTGATA
>High_elevation_19123 Average coverage: 5.30
AGAGTACGCGGGGTTGTGTTGGTTAGTTAACTTAAGCTTTATCAGTCAAGATTAAGGCATCATCAGGAGATACTTGACTGTTTCTAGCACCCCAGGTGGACTTGTAGACAGATAACTCAGGTTTTGCTGGGAATGCTTTGCTTTGAAAATTAAGTTTCTAGAAAAGATTAAAGATAGAGAATAAGACAGTGATTTTCCAGAATCAGGGCTGAGGAGAGGAAACGAGATCTTGATTAAAGGATCCAGAGTTGCAAATGTGGAGGATGAACAAGTGGAAATATGTGTAGCGTGAGGATCATAGTTAGTGTCTGCATTCAGGATTTCTGTTGTCACTGTTCGTGACATGGTGGGAGGGGCAGGACGAGCTTTGACAGATGATGGATATGACAGTTGTTCCACTATGGTGATCATTTTGCTACATATACTTACAACATCATGTTGCATGCTTTAAATATTCACAATAACATTTTTAGAAAGAAATGAAACTTTCATGGAAACTATGGTTTTAAGTTGGTAGATAAATGGTATTTTAACACAGAGAAAACATGAGAAGAATATCGTTCTGTGAAAGTCCCATTAGATGCTAAACCACCTTCGCTATGGCCTTTCTTGAAAAATGTG
>High_elevation_19132 Average coverage: 5.50
TATCAACGCAGAGTACGCGGGGGGGCATGCTTCAGTTATAACAGGATGAAAATCACACATGCATAGTAAAAGGGTGCAATAAATATACTGATCTTTGATACTGAGTATGTTCTTCACTATTGAGTCTTTTTATTCTGATCCATTTGCTCTAAAACCTGGGATGTTGTGAAAGACAGAGTGTGTTCACATATGGTTTTCAGTTATCTTTATAGTATAATGGCAATTACAGTTGTTTCTTCTTAAAGAGTCATATAATAATGAACCAACATTCATTCATCAATAAATACAACTTTATGAATAATTTAATTTCCACATAATTTCTGAATTATTTGGCAAGGCATGTCCTTTTTAAATAGGAAACTTACTTAATATTAGGAATATTAGGAGATGAGAAATTTTACTTTAAATATCATGAGCTAAAATTAAAATTGGAATTTGTTTTTTAAAATTGGACATAGCTAGAGAATTTTAAACTATATTATATTTGGGAATTAGGTAAATGGTCAGTTTTAGTTTCAAAAATTTCAGATTATTCATATACCTACTGTATTTTTAGTCTAATGCCATTTGAAATGTTGATTGCTAAATTTATTTATTGTCTGATGATATTGAATGTGCTTAATTGAAACTTAAATACTTTTTTATATTTTATTATTTGAAATAATTTTGATGCAGGGATCACTTTTTAAATTAATTTAAGTGACAGAGATTGAAGCATTGGTAGTTATTTGTTTGTTTGTTTGTTATTTATTTTGGCTTTTTCTTTCCACAGCAAGTTGATGTGGAAAAATGGGTATGTGTTTCCATGCATTTACAATGAAATCTTTATCTAAAAGTGCATGTTTGCCGTTGCCTCTAATCTTTTTATTTTGCTTCCTGATGTGGCTTGTACAATTTGTATTCAAACTAACTGCTCTGTTGTAATGAAATATATTACAGGCCTCTAACTAGACTTCTATGTTTTTGTTTTTGCTTCATCTATAATTGAACATACTAAAATATTCTCCATCCATATAGTTTTAATATAATTGGCTTTGAAACGATGATATGCTTTGGATCAGTGGTAACATGATGATTATGATGGTGATGCTGATAATGATGATGTTGATGTTGTATCTTTTACCACAAAGTCATGAAAGTTTAATCTCATAATCTCATTGGTTAGCCTTCAACTTTTGTTATAGAAAAAGGCAGTTAAAAAGTGAAGGTGAATCACTAGCTGTGTCATGTGGAAACATGTAATTACAAGGTGAAGTTTAAAGGCTAACCTTGTCACAAGTTGTGTACAGGTATTATTACAGCATTGAAAGTAATACTGCTACTTTTGGTTTCAGTTTCTCCATCTGTTAGGAAAAAAAAAAAAA
>High_elevation_19140 Average coverage: 8.01
CTTTCTGATGTGCCTGTCTTCTTGTGTCGGGTTTACTGCTATACTGCAGCATTTAAAACGCGTTCTTGACGGCAGAGCGAATAAGCTGGGTATTTTGCTTGAGTTTGTTAAATTGCATTTGAGAGATACAGTGAACTTTCATAAGACATTTCAAAGACTGAACATGCTTAAATCCTCATCTGAATTACTCATTGTGCTTCTCTTTGAGGTGGGGGG
>High_elevation_19143 Average coverage: 6.04
GGGGGATTACTGCTTCTAGTTCTTCTCCAAAAAATAGTACTTCCCTCATTAAAGCCAGCAAGCCCAGTCTGTTCATGAGTGTGGGTCTCCTAACCCTGACACCCTAATGCTCATGTTAGAACTCACTCTTTAGACAAAAACATGGACAGAGTCCTGAAGTAGATGTGTAGAGTGATTTGTTTGACAGGGTTGCAGAGTGCCCTGATGTCTGCCAGCACACCATCTCCAGCAGCCTCCATGTATTTGGTCTTCAGAAGCTCCACAACATGGATGATATTTAG
>High_elevation_19188 Average coverage: 5.40
TATCAACGCAGAGTCAAAATGTCTATCTCCAAACTAAATTATAGGCATGCTAGTACAACAAGCACTGAGTTTAAAGGCTGTTTAAAATGATGTGTCTTCACTGAAACAATAATTTACTATTTATGGAAAACACACAGGACAGGGCATACGGTTAGTCTTGGTAAAATGCTATTCTTTGGAAGAATAATCACAAATATTGACTTATATTCAAAGCAATAAACAAAAGGTAAGAAAGATTTATGAAAGGTAAGAATGAAAGACATGTACAAGTACATAAAGTTGTGCTATGTTTTATTACTGATATTTTTGCAACACTATTACCTCATTCCTCTAAATATATCAGAAGGAAAGAGGGACACATGTGGTGCAATTTTACATTGGATTGAATTATCATGATTGAGCTGTCATATTTGTATTGAATTCTTTCTTCTTTACTTTCTTTGCGATGTGTAAAATGAAAATACAGATTAAAATCAGAATTGTATCAGATTCAAAGTAATATGGTTGTGAATCATCAGTAACTGCTGGAAAACTAAGGTTATGCTTCAGATCTTTAAAATAAAAATTGGGAAATTATGACTAAATCTGCTTATGTATTAGAATCTAAGTTCCTGATGTGTAAAGGAAGATGATGGTTTACATTATTATTAAAATTCTCCATGCTTTGTGGAATTTTGATAGATTCATTGTAGCTTCCAAATGTTAAAATTATCAAAGATAAACTTGGAAGGAAATAATATTCTAGGGTTGCCATTATGGCATAGGCAGTTAAGCTACTACGTGCAAACACAACTTCATGTTTAGGATAGAGTTAATGTCCCAGATGTTCTACTTTCAGTCCAACTCCCTGCAAATACACTTAGAAAACCCCGCGTACTCTG
>High_elevation_19233 Average coverage: 7.90
TTTTTCTCCAAACCATTTGTTTGGAAACATAAAACTGTTTCTGGTTTCAAAAACTGATAATAGATCTTTATCTGTTTTGATAAAGTGCATCATAAGAGTGTTAGAATGAACAAAAAAATATCCTTTCCTCGTAGATGCTTGTTTTTTATTCACTTAGTCCTTGTATAAGTTCTAGGAGGTAAATATGGTCTTTAGTTGTGAGAGAAAGGGAGCATGACCCTGGTCTAACATCTTCCACACAATCCATACGCTGCAGCACCAGATCGCTCTCCTCCTTATCACTGCATCTTTCCAATAGGTTAAGAAGCTCATAT
>High_elevation_19271 Average coverage: 5.61
TGGTATCAACGCAGAGTGTAAGTATGCCCGCCAAGCCCAGCTCAGATCAGAGACACATTGGCAAAAACAAATGTTACTGTTTCATGCTACTGAAGTTCCGTGGTTCTTTTACCATAAACTATTACTGAAACCACAGAAAACTAAAATACATGGTTAATAAGTATGTGAAAGTTGTTTACTTACAGCCCCATAAACACCCAGACTGTGCCAGAATCACTACGTGATAGCACTGGGACATTTACTACAATGCTACCTTTAAACTCAAAGTTAAAAAAGCACCAATGATGTGGAATTTCTAAGATTATATCCATTTGGAAAATATTGTGTTTATTTGACTGTCAAGGTACAAATGGAAGAGTAGTGGTGTATTGAGCTAACTACTGACCTAAATGAGGCTTCCTATCTAATTTCTGTGATTTTTTAGTCTGTAACTTGAAAGAAGCTAGTTTACCTAACTACACAAAGACACTGGCTTCTCGCGAGAAGAAAAAGCAGTTGGATTTCTAATTCTGCTTCCTGGCAAGACGTCTCCAGTATGTTTCTCAAGAGTCTAATCTTGGCATCATCAATGTAGAAGAAACCTTATAAGCTACGAAATCCATTCCTTTTTACTACTCACTCAGGACCCCAAAGACACATAGGTGCCAAGGCATATTACGTAGTAGCAAATGGGAACAGGGTAAGCCAAAGTATTTGTTTCTAGAATTTTCTGAGAGGACCCAGTTATCGCCTTCTTGTAAGCCTTTACCTATGTTCAATTTTTTGTTGTTGTAGACAAGAAAAATTAAATTGAATAAAAAGTAATTATGGCTATCTGGATATGCAAATGTGCATAGCTATCCTAAATTCTTGAGAGGATGATTGTCACAGAAATTAAACCTTGTACTATCGATCCTATTGGCCTATCACCACATATGAATTAAACCTGGTACCTAACCAGACCTGGGCATTCCCTAGATACATTAAAACCAATTACATCAATTAGAGCCTTTCCAAATTCAAGTGCGTTCGTTCAGGGTTTCAGCCGCTGGCTTTTGCATTCTCTCTAAAATGATTTTTATCCTGCCTTCCAATCCCCGCGTACTC
>High_elevation_19316 Average coverage: 7.64
GAGTACGCGGGGGGGCTGTGTCCTCCCAACTCTGCCTGGAAGAACATTTCTTCCTCAGTTAGCGGACGAAATGTGTCAGCGGATGGCCCCTCCCCCTGATGTCACTGATACCAAGTGGCAGAGGCAGAGTTCCAACCTCGATCCAGCCATCGCTGAAGCACAAGGTGTTCATCACCGCTATGCACTGAACCATAGTCCCCCAAATGTGTACACTTTCACTCTCAGTGTGGTGGGATTCAAAGGTGGGGCTTTTGAGAGGCAATCAGGCATAATCGCCTCTGCAGGGAGGGTCATGAGGATGGGTTCTTCATGGGGGAATTCATGTCCTTATGAATCCTCTGTCCTTATGTGTCTCTTTGTGCTGTGGGAAGACACAAGGAGAAAGTGGCAGCCTTCAGTCCAGACGGAGAGTCCTGCCCAGGAACTGAATCAGCCAACACCTTGGCCTTGGGCTTTCCATGCTCTGCAGCTGTGAGAAGGGAATGTCTGTCATTGAGGACACCCAGTCTGTATTTTATTGGAGCAGCACAGGCTAAGACAACCACTCTGCGTTGATA
>High_elevation_19358 Average coverage: 6.14
TATCAACGCAGAGTCCGCGGGGCCAGCATGCTAGGATACACGGAAAAAATTCAGTATGCATACTTGACATTACAAATTCCATTCCATGTTTCAAGTTGTTGTTTCTCACTTTAATGTCCTTCTCTGGGCCTTTTGTTAGTAGATTGCCATGGAAACAGAAAATACTAAATGCTAGAAATAAGGATTTTGTAAAACAGCACAGTAGCTTTTGAACTTACCATTCTTCTACATCAGCTTCAAAAAAAAAATTCACAAATCCCTAAACAAATTCCTTTTTAAAGCTGAAACGGGCCAGGAGGAACATTGGAGGTTGTATAAGAAATGAGAATATTATAAAGAGAACAAACAAAATTCCATTGAAGTACAGGCACAAAAGGATACGCATGTTGTATTTCCAGATGCTTAGCATTTAGCGTAAGGATGAAGGGCTGAACATGTGACTGATCTCATTACACTTGAAGTCATAGGTGCTGTTAATCAAAAAGAAAATGGATTGCATCTGAACACCTGTTATTTCTTCAGTACTTACTCTGCGTTGATA
>High_elevation_19400 Average coverage: 8.56
TTTTTTTTTTTTTTTGAGTCCCTAGAGAATTTTATTTTTGGAGTCCTTCAACCAAAAATAATTTTTTAAACGTCCCTTTTCTTGAGACCGAACTACTGAGCAAGTGCTGAGGGTTTATTGTAATATTTTTATGGATACTAGGCGATCGCTATTCCAGGACCGAGAAGAGAGGTAGACGGGGGATTCCGCTGTTATCAGCACCAGCTCCGGATCCAGTGTGATCCCCCGCGTACTCT
>High_elevation_19409 Average coverage: 7.98
TATCAACGCAGAGTAGGAAACCCACTAGCATGGTTGGATATGCCACTTGTTCAGAAGAGCCATTTGATTCTATTAACAGAGGCTGAAAGGGAGTTTGGTATAATAAAACTCTTTTTAGTGTAATAAGAATTATGGCAAAACTACTCAATTGTGAAGATTTAATGGTTTAACACATGTGATATTACTTAGAACCATGTCTGATACATAGAAACGTCAGTGTTAACTATATTTTTAATT
>High_elevation_19455 Average coverage: 7.13
GAGTACGCGGGGGGAGGCCAGGAAACCAGCCTGGAAGACAGAATCTCTGAACTTTACCCGAGTTTATTATGTGAGTAGGGGAGACAGAGACTAATCAATAATTTTCCCTTTAGAGATTGTGTATGTTAGCCCAGGCTTCAAATAAGAAATAATGACTACCCTGATATGGCCCCCAGACCTACTTGTCTACTGTCATGGATTTAATTTCCATAGCATTTAGTAGCAATGACATGTTTACATATTGGCATTTACAATTGTGTACTGTTTGTCTCAAATTTTTTGATGTTCTACAAATGGTCTGTACCATGTCTCTTTTCCCATAACTCTGGAAAAGCTGAGACATACATGATGTCTTTTAAATCTGCTCATTGTAAAGCAAAAGGTATGGTAGTACCTTAACTTGATACCAAGTGTGTTTCGAAGCTGATGTTTTGCCTGGGATGAGGGAAACTCAGAGGATCAAAAGGAGCTTCTGGCACTCTTTGTGAGGCTGAAGGGAGACCTGAATGTCATCTCAGGGAGATGCTATTTTCATAAGCTTTTATAGTATACATACATGTGATACACATGTGCTCCCATATGTATGTATGATTTTTCAAGTATACCAAATCACTCTGCGTTGATA
>High_elevation_19465 Average coverage: 6.84
GAGTACGCGGGGAGATGTGAAGGAGCTAGGATTCAGTCCAGACACTCAACCGGCTCCTTAGCCCACAGTACCAAGTGCCCATCCTCTGTATTTTTATAGCTGACAGAATGTCATGCATGCCTATGACAGAAAAGAGCTAGGAACAATGAACCAATATGGGCTTATTTCCTATTTAACAAATGACATCTGGCATTTATAACAATTATTTAGTTTTATTTTACAGTATGTAACATAAAAATGCATTTTGATATGCCATATGCCTGCATCAACACTATATATGACCAATTTAGAAACACTCC
>High_elevation_19563 Average coverage: 6.67
AACGCCCAGTCGAGAAACTGACCCTTGACACGGCCATAAACTTTCCTCAGACTCGGCTTCCGTTAGTGTTAAGGGGGAGCCTGGCGCGTCCCTGAGATGCCTACAACAGCCGCAGATCAGTCTAGTTGAAGCCAGGAACTCAGTCTAGATTTCCCATGTGGGTTGCAAGGACCCAATAACCCGAGCCATCACCATTGCCTCCAAGCAAGAAACCAGCATTGGAAGGAAGCTGGGACTCAAATCC
>High_elevation_19570 Average coverage: 8.45
AAGCATTAAATATCAACAAAAAGTATAAGAAACTAAAGCCCTAACTTCTACTTCTCAAGTGCTCTGCATTTCCTAGTCTATCTGCAAACATTTCCAACCAGCAATCCTAGAGGACGCAGTCATTATGTGTGTTTGTTGGTGTGTAATCAAAGAATTTTTGCATGGCTTGAAATATATGTGAATATATTTGAATATGCTATTACGAGTAATTTTAATGTGCTAAATGCTGTGACATCCCATTTAACTGAATTTTATTGATTCAGTGGCCTACCCCGCGTACTCTG
>High_elevation_19715 Average coverage: 7.34
CTGAGCCTACATTGGCACTGTACGTCCAGGATCTGGTCTGCAGTTGCCCAAACTTTGGTTGGAATGGGTTGGCATGGTTGGGAGACTGTTATTGTCTACCTGAAACTAAAACCAAAATAACCTACCAAATTGACACCTGAATAGGTCTTCAAAGGAAAAATCCTTACAATCTAACAAAATCCACCCAATTAAAGTGATAGAGCAGGTCTTTAACCTGGTAGGT
>High_elevation_19732 Average coverage: 5.91
ATGGGATGCTGGCCATTCCAGATGGTAGTTAACCCACTGTCTCACAACACTCACTCCTTCTCAGCTTTCAACGCATGAATACTTGGTTAGCAAACTCTTTGGGCTACTGACATGAGTTTTTTTTTAATATCATTATAGAATAGTGTACTACAAAATGAGCCCAGGGAACCACTGATCTACAAACAACAGAGGCTGGCAGTTCTGACTGAAAAAAAAAAGTGAAGTGGAATAAAATGACCTCTTGGGATGGTGTGGGGAGACAGGATAGTCTTGGTTTTGGTGTCAGGTCAGCACAGCTGTTGTGTCTTTTAAGCAAATGAATAGCACATTTCTCCAAGGGATTTGTACAGGTTGGAAATATATCCTGAATTATTGAGATTTACAAAACATAGAACCAAAAAAAAAAA
>High_elevation_19777 Average coverage: 6.74
TAGCTGTATGAACGTGGCAAGAGTCTCTGTGCTTCAGTTTTGTCACATGAAAAAATAAGGATAGTGGAATTCTTAGAGGATTCTGTTGCATGTGAAGCGTGCTTGCATGGCACATACCCTGTCTTTTAACAGCAATTGTTATTATACTCTTAAAATTGGGAAAATTAAAATTGGTATGTAGTGGGGCCAAAATGTGAAACCCAAGCATGTTTTTTTCTAGCTCTTCAACTCTTTACATTCTATTATGCAGATTTTTAATTTTATAATCCATATATTTACCAAAAAAAAAAAAA
>High_elevation_19883 Average coverage: 11.94
AGAGTACGCGGGGCTATTATGTGATTTACAAGCCTTGTTAAAATCAGTGTAAAGGAAAGAAATCTGTGCCATTAGTACTTGTAATTTGATGTTGCATTTGTACTAAACTCTCCATGATTAATGTTTTTAGTAAAAGCAAAGAAAAAAAATTTAAATCAGCACTGAGTGTTGTAATGCCTAAAATATGATAATGTTGCTATTTTTAGAATTGCTCATTTATAGAAGAAACGTATAAGAATGTAATTGTAAAGCATAAAAATATCTGAAAAATTATATTAATTTTCCAGTGAGACTATAGAAATAAGCTTTAATGTGACGAGGAAAATATATTTGCAATACACTTGTTATTAATAGTGATTATTGTTGTCTCATTTTCCCATTCCTAGTCAATTGCATGATTTCTGGCGTTTGGATTACTGGGAAGATGATCTTCGTCGAAGGAGACGGTTTGTTCGTAACGCGTTTGGCTCCACTCTGCGTTGA
>High_elevation_19885 Average coverage: 5.46
TTCAACTGGTAAAATAATAGCTGTCCTGTAATGAATTGCCTGAACTGTGTTGACTGCTTGAGTTGTGAGATTTTATGTGTCCAAAAACCCTGTATGATGTTTACTGAGTGCTCATTTTGATAAAGGAGACATCTAATCTTTGGGAGGTTTCACAGCTGCTAAGTGATTTGTCCAGAATCCCAGGAATAAGAAGACGTGAGGCTGAATGCAAACTGTTAAGGCCTCTGACTTCCTGTCCCAGGTCCTTCACCCGAGCTCTTCTGGTTCTGGTTATTGATGCACTATTTGTCAGTAATTGCTCACTATGTGCTTGAATCAAATTAGGATCAAACAAAACTTTGAAACCAACATAAGCCGACAATTGGAAGACACAGGTTTGACATTTGTGCTACATTCAGCGTGGTC
>High_elevation_20010 Average coverage: 10.58
GAGTACGCGGGGGACTGTCTGATGATGATCCCTGTGGCCTTGTCACACGACCTGCTGGGAGTGTCGGCCAGTTCTCAGTTCTTTGGGTGTAAGTGACAGGAGAGAAGGCGCAGTAGGGTGCCATGCCCCAATGTTTTGTCTGAGAGGTTTGTTAAAGGTCTCATTGCTGAAACCACAGGGAATAGCATCCTATGCAATTGCTGTCTTAATTCTGTTGTTCATCCTAAGAGCTGTGTTGAGTGGCTTGTGAGCTT
>High_elevation_20096 Average coverage: 6.92
GGGGTTGAGGATGCCGATGATGGCCAGGATGTAGGCCCAGCGCACCGAACAGTCCCCGACTCAGTGGCGAAGCAGAGGCTCGACCCATCCGGAGTTGAGCACTGTCTATCGGCTCCACCTTTCCCTATGTGCGGGACCCCTTGAGAAGTCATTTGACAGACGACAATGAAATGGCACAGAGGACATACACAAGAGTCCGGCACAGAAGCCAGAACACTGGCTGTTCTCAATGTGTGGGAATGCACAAGGTGGGGTGTGTGTGTGTGTG
>High_elevation_20109 Average coverage: 6.86
TATCAACGCAGAGTTCAATTGCAACCAAGATGTGTGGCCCATTGTTTTCTACAAAAAAATAACACCCCAGAACTTCTACTCTGTCTTCAAACTCTGCCCAGGAAAGGTCACTTTATATCTATGTTCACATAATATTTAACTCTTGAAAACTCCAGGAAAGCACTTCTCCTATCGTACATGAATCATGTGCTTATTTTTCTTGTCTTCACTCCTAAACTATTTCCTTCCTGGGAGCCAAGGTTATTTCATTTATCACTGCTAGTCCCCTGACCACTATCACCACAGTGCCAGGTACACATTAAACCAATATTTAAATTGATCATAAAGAGCATGCTCTGGTCTGCCTGGGTTTGCTGCTAAATAGGACCCCTACATCTATGCAACCTTGTCCATATACCTTTACTCTCTCAGTTAGCAGGTCCTCCTCTGCCAGCAAAACAATGGTGATCACGTAATTACTGTGAAGTTGCTGTATGCGCAAAGTGCTAAACAGAATAAACACATCAGACATTTTTGGTTTTCAGTTAATATTTGCCATTATGATGATACTTACATAGTTCCCCCCGCGTACTC
>High_elevation_20123 Average coverage: 20.42
ACTCTAGAGAGATCAGCAGAGGAGGGCAGGTGGATTGAACCTCCTGGAAAGATCCATCCCACCCTCGGCCTGAGTCAGCGGAAAGATGAAAACTCTGCCACTGCTCTTGTTCATTGGCACCCTGAGCGCTTACATCTCGCTCAGTGAAGGTCAAAGACCAAACCATCAACTTGATCTCAGGAGGAACCATTTCAATCATGATCCTCGACTCAGACCCCACCATACACCACCTCGTTCTAGATTACCATTTGTCTGGCAAAATTACATTAGGAATTATCGCAATAAGCACTACACACACTGTAAGAATAAGTATTTCTGTAGGCCACATACGGCTCCAGGCGAAAATAAGCCCACAGACAATCCAGAGTCTACCACACAAACCCTACCTACTACTTCCACATCTACAGCCACTCCAGAAGTACCCTCCACCACTCCGAATGTTCCCACCACAGTGGTAACGGAAAC
>High_elevation_20253 Average coverage: 10.01
GATGTGAAAGACCTCTAGAATGAAAATTGTAGAACAATGTCACACTGATCAAAGAAACTGAGAAGGACACAAACAAGTGGAATAATCTCTCATGTCAATGGATTAGAAAAATCAACATGTTAAAATGTACATATAGCCCAAAGTGGCCTACATATTCACTGAAGTCACCATCAAATATCAATTACATTCTTCACAGAACTGTGAAAA
>High_elevation_20282 Average coverage: 7.03
AGAGTACGCGGGGAAGGGCTGTAAGGACTTGTGTAAATTACAGCCATGCGGAGAGGTGTTGAAAAATCAATAAGTAATGAAATAGTACTGGAGTGAAGTAGCCAAGAGAGCAATGGGTGGGAAACTCCCAAGGACACAGTCTCATTTTGTCAAAAGGTAAAAGAAGATGTTCGGATGTGTTTCTATAAAACGGGCTTTCTTGGATACAAAGAGGAGAGCTTGTGATGCACATGGCAGTAGAATCAGTCCTAGGTGCCACTGAGACCAGTGAGCTGGGACTGTCTGGGTCCTACTGTTCCATTTTACGGAGCCTTGCACTGTATTCCGGTAAAGCCGGACATATGCCACTTGCTGTATCCTAGGTGTCTGTCCCACAGCTGGTTTTCTGAACCCCATTTGCTCCACTCTGCGTTGATA
>High_elevation_20305 Average coverage: 5.30
AGTACGCGGGGTACTTCTTCAATTATAAAAAATCCAACAAATGATGGAAGATACATTTCTCAATTAGAATTGAAATTTGACTTTGGGTGATTTTTTTTTTTGCTCAATTAAGTCTTTTATTTGAAATTTTTTATTTCAACACAGAGACCAGGGCCCCTTTGTCATTGCCTGGATCTTGGATCCTGTGATTAAAAGACTGGATAAAAATCTAGGAAAATACAATAACTGAAGATTTTAACATAATAATCCCCACAATTTTTATAGAAGCCTCTCATTTCCATTATTTGATATGATCCTCAGAACAACCCCCAGGAAGTGGGTACCAGAAAGCTTTGAGGGCCTGGATAATCTCACCCCCAGCTCTGCCACACACCAGAGCTGAGCACTTGAGCAAATCGGCTGCTTTCTTTAAGATCTGATTTTCTCATTTGTGTAATAGAAACAGTCATATTCACCAACATCTTAGTTGACTCTGCGTTGATA
>High_elevation_20360 Average coverage: 5.10
TATCAACGCAGAGTACTGGTAGTTTTTTTTTTTTTAGTAAACTTGTGCTATGTAAAGTGCACTAATGGGATTTTATTGTTTCAATGGCAATGATTTCAACTTTCTTTACAAAATAACACAGCTGACACAAACAAAAGACATCCAAACTTCCCCTTCTTCTCTTCCTCCTCCTCAAAGTACACAGCTTTAGCCTTAGAGGGGATTTACTGCCTTTGTCCGGAATCCAGCCAACCAGGTGGTCACACGATCAGCAAACCAGCAACAATTACAGATGTTCCCATTTTCTACTTGGCTGCTTCCTCCCTTCCTCTTGCCCTTTAAAAAGAGAACAATATTTTCCTGAGAATCTTTCCGTGTCCTGGATACATCACAAGCATCTGCAGAGCTGAGCTGTGGTGTCGCGAGAGCCCCAGCAGGAGCATCTGCAGAAGGCAGCGCTAGATCCTGAACCCGTGACTTGTTTCCTCTGAACGAAAGAAAACATCGTTTACGCCATCTGTCATCACTCTGCGTTGATA
>High_elevation_20555 Average coverage: 9.53
AGAGTACGCGGGGCCAGCCTGAGGGTAGGAGATAAATCCCACATTTCCAGGAGCTGCTGCTACTAAAGTGTCTGGGGATACAGTGGACAGGAGCATATGAGAATATTCTCTCTAAGAGTAGTGGACATGTTAATGAGCCGTGTAGCATTGAACAAGAAACAAGAAACATGTTTGGTAGGGTTTCATAAGCTTCTGTTTTGTTTTTAAACTAAGGTTTTGGTCAAATAAAATATAGCATACTTCCTACCACTCATTTCACATCCAGTTTCCTCTCATATCAACATTTTACCTATGCGTGGTGCATTTGTTACAACTGGTAAACCAACACTGGTAAATTGCCATGGACTGGAATCCCTCCCTCATTCAAATTTCTTTTATTGTTGCCTCATGTCATTCTGTTCCAAGGCATCACATTTCGTCATCCTGTTTCTTGTTCTCTTGATTATGTTTCTCAGATTTTCTTTGTGTTTTGTGATCTTGACTGTTTTGATGAGTAATGTGTATTATGACTTCCTCATAATTAGAATTAGAATTGTGGGTTTTTGGAAAGGAGGAAGAAGGAGTGAAGTGTTATTACATACTTTCAAGAGTACACACACTCTGCGTTGATA
>High_elevation_20568 Average coverage: 5.14
GACTTCACTGATTATCAAAAACATACAAATTAAAACTATCCCTACAAAGTAAAACCATGAAGCAGCACCATCAATCACTCACCAAAATGGGTGAGATAAAACACACAATGTTATTGAGACTGGACTAACTGGAATGCTTCTACATTTTGACTGGCATTAGAAAATGTTACATCCACTTTGGGAAACATTTCAGAGATTTTTTAAATGTTTAACAGTAGTTTTACCCTACCTAAGAGAAAACTAGTTTATACAAAAATTGTGTGCAGATGTCCATAGCAGCAGCATTCATAACAGACCAAAAAAAAAAA
>High_elevation_20594 Average coverage: 7.48
GTACGCGGGGGAGTTTAAGATTGTATATGTTGCTCCAATGAAAGCCTTGGCCGCTGAGATGACAAATTACTTCAGCAAACGTCTAGAGCCACTGGGCATTGTTGTGAAAGAATTGACTGGTGATATGCAATTGTCAAAAACTGAAATTTTACGAACCCAGATGCTTGTGACCACACCAGAAAAATGGGATGTAGTGACAAGAAAGAGCGTTGGAGATGTTGCTCTTTCCCAAATTGTCAAACTGCTCATTCTTGATGAAGTCCATTTGCTTCATGAAGACAGAGGACCAGTATTAGAAAGTATCGTTGCACGTACTTTACGACAGGTTGAATCTACACAGAGCATGATAAG
>High_elevation_20605 Average coverage: 6.96
AATTGGAAGGTTACTAAAATAATCCCAACACTATACTCCAATCCACTACCAATTTCCTTCTTATGTAACAAAGTATTTAGATTTTACATTGAAAAAAAGATAGGACTAATGCTGAACTTGGCTGAAAAATAAGTTAAAGTGATCAACAAAATCATAGTCACTAAAAAAAATCCTTTTCAGCATTTCTATGTAATTCATTTAAAATAATTGTTTCATATTTATCAATTGCTTCATGGACATTGGAAGATTATTGTAGTGTTTT
>High_elevation_20706 Average coverage: 5.16
GCAGAGTACGCGGGGCATGCGAGGAAGACACAGACACGTCAAGGTCACTGCTGTGACCTCATGCTCTTGGCCACCAGCTGCAAATACAGGCTTTGTGGGAGGAAGGCCCTTGTTGCAGAACCAGGCCTGGCTCCTTGACAGCGGGGGTTCGAGAAGGTGTCCCTGGGGCAAAATCTGCTTTTCCAAGGTCCTTCTCCTCTCTTGGTGTGGTTCCCAAATGCCGCAAGCCTCTGACCTGGGGCTTCCATTATTTCTTTTCTGTCTTCTTAGCCTCTGATGGAGATTGGTGACTGCAAATTTTCCAAAAAAATATGAAGATATCACAAATGTGTAAGGGTAC
>High_elevation_20844 Average coverage: 6.51
AGAGTACGCGGGGTCCATATATTAATGCATCTGAATCAGGGGTAGGTTTATCATACCAAGTGCCACAGACAAGCTGTCTTTACTCCTCTAAAAAGTCTGACAAGAAATTGACAAATAGCACCATATACAATTCTCACTGGGGAAGAGACCCATGAGTGACATGAAAGTAGCTCTCAAATACGTTGGGAATGAGAAAGTGATAGATAATGCATGGTTATCAATCTCCCAATAATTCCTATTTGAGATGTAAAACATTGTAGTTTTTAAAA
>High_elevation_20893 Average coverage: 5.00
GAAGCCGCCTGTGGCCTTAGGTCCTCCCTGTACCTCTGTAGGCCTTAACTCTAGTTTATATACCCAACATGAGGTATGCCCTTTTAGCCCATTTTACGTGTATAATTCACTGATACTGAAAACATTTAATGGTTGAGCAACTGCCAGCACCACCTTTTTGGAAACTCTTTTCATCTTGTAAAACTGAAACTCTGCACCCATTCCACTCTGACTCCCCATCTCCTTCTTTCACGGTACCTAGCGACCACCATCCTACCTTCCTTCCGTCACCGTGACTCTCGGCGGAAAGCGGAATCAGACGGTGTTTGCCCTTCTGTGCTGCCTTATTTCCCCCGCGTACTCT
>High_elevation_20926 Average coverage: 6.58
GGTATCAACGCAGAGTATTCACTTGTAAGAAACTCAGGCATTCTTGCCTTAACCGAGGACTGAAATAACAAAACCAAACAAAAACAGAACCTTAAGTGCCCTGATAGAAATGTACAGTATGAGTTATACCATCTATCTTTACACACATATAGACACTCATATGTATATACAATATATACACACAAATGATAATAGCTATACCAAAAATGTGCATATTAAACAGTTTTAAAAAGCCAGTAGATCATGGTATAATACAATTTATTTCCACTAGTGAATGGCACAAATGGAGAAATGCAAAGGAGTTGTTTCAAGTATAATGAAGTTGTTTTCACAGGTGAAAATAAATAGTATTATTCCAGTGTCCAACACAATGTATTTTCTAAAAGTTTAAAATGCTAGACATTTAGTACTTGAAGAAGCAGAAAGTAACAAAAGTCTGCCTTATGTTCTGAAAAATATGCTCATAAAGTT
>High_elevation_20936 Average coverage: 7.79
TATCAACGCAGAGTGAATAGCAAAATGATACAGAGCTAACCCGAGCAGGAAAAGACCACCCTGCCCACCGGGTCAGTAGTCCTATTAACAGCTGAACCTTCCATTCAGTAATATTTTCAACATGCTGGTCTTCTACAGTACATTAACCTAACTGGGACAGTCTACAGAACACAATGTCTTACTAAATAAACACCAAATATCTACTTTCTTCCTATTGATTTTCTCTACTCGCTTATCTGCAACTTGATACTGCAGCTCTGATTTTAAACTGCCCCCCCCACACTTCTTGACCTCTGGGGGAGTATTATCCCCCCAGGCATAAAAACAAAATCAAGAAGAGATTAAACTGAAGACCCTGAGGCCAACTTTTTAAACTCCTGCAGGCAGAAGGGAGTTTCCTGCAACTTTCTTTCAATTTAGACTTTCCAATGGAGGATGAAGACCATTGAGGTGTCTCTGGGATGTGAGTGATCCCAGGTCAGCCTGACCATGCGCCAGACAAGGCTAGGTAACACTGACTCCCACTGTGTCAGTTTCTTCCTTATCTCTTCATGAATCTTCCGGGATAGATGTGTCCGACTGTAACTCACTAACGGTTAACAACACTTGGCTTCCCAAGAATTACTCTGTTGCAGCTCCCACACGGTGCCACACGGTCCCCCTTCCTCAGGTCCACGACTATGAACGTGTCCCGCTAGAAGGGACAAAGTGAGAGATAAACATCCCAGAGCGGATTTTCCAACTTCTCACAGACCTCTCGGTCCCCATCTATGGGTTCCCCGCGTACTCT
>High_elevation_20939 Average coverage: 8.02
AGTACGCGGGGTCCTAAAACAAAAGCAAAGAATAATCCCATGCTCTGATTAAAATACATTGTTTCCTATTTCTTTTTCCTTGCAGACATCTTCCTACCCTTGAAAGTTTAACAGATGGCACTTCCTCCTTGAAGTTTCCCTAATGTCAGCTGACAGCTACAAACCATATCACCTCTGAAATGCTTTTCTTAGTACTGTACCATGTATGTAAATGCATATCACATTTTCACTCTAGGCTTATGCTGTTCAATGCCTCAAACTTCTGCCTTATTGCATATTCCCCACTCTGCGTTGAT
>High_elevation_21023 Average coverage: 8.44
AAAAAAATGTCCTTTTCTTAGACTGCTGACCTTTGTATTCCTTCATGGGAGAGACTGAGCCTTCAGTCTGCTTCTCAATAATTATTTGCTGGTAAATTGAAACAGTTCTCTTCTTAAGGCTCATCTGGGCAAGCAGAGCTCTGGCACCATATCAGCAGATTAGAAATTGGGGAGAGTCACAAAGTTACAAAAGAATAAGTTTGTTCTTCATTTGAATAGATGACTTTCATCTTGCTTCCTTTATGGAAAATATTTATATTGGGTTATCTGATTTCATTGATAATGGAGTGATTTATAAAAGCAGAAGTTAACTCACAGGGGGGTGAGTTTTTGTCAGTCACTTAAGTCATTAATATCTTTAGCACAATGCAGAAATATGAATATACATTAAAACTGAATTTCTACCATGCACTTTTTACACAAAATTTATTTCAATTTATAAAATAACCAGATTAGATCTCATGACTTAGGTATTTGGAATCCATGCAATTAAAGAAATCCACCCCTCCCCAGAGCAAAAAAAAAAAAAA
>High_elevation_21073 Average coverage: 5.94
AGAGTACGCGGGGTACAGGATTTGCTTTAGTGCTGTATTTTCTTTTAACAACCCCAAAATTGAACTCCTAGAAAATTTTGATTAAGGTCTTAGTCCAAATAATAACTTTAAGTGTTTTATTGTTTATAATATTGATGATGTAATAAAGTATTATAATCATTTAGCTGTCCATTGAGTAGTTTCAAAGCCAAACAGAAGAAAAAAAAAAAA
>High_elevation_21123 Average coverage: 5.16
GACCAAGTCTATATCCAAATTCCCTTAAAGTTAAACAATATGTGACCTCCACAGAAATAATTTAATGTAAGGTTTTACCAGTCAAAACAAGTTGCAGAAAAAAATAGCAGGGATAATAGCCAGGCTGAATCCAATCCTTAGGTTTCTGACATATACATGAATCTCTTCAAAGTAACATGCCACGTGGTAGATTGCAATTAAAGTTGATCTAACTTCTAAATAAGTTTTAAAGACTAAAAAAGTTATTAGCAAGTAATGCTTACACATTTGATGGTTTTCTGTGCAATATTCCAAAGCATGTGTCCCCGCGTACTCT
>High_elevation_21128 Average coverage: 6.37
AGTACGCGGGGGAGACTTGAGGAGCAAGATGGGAGGTCAGGCACCCTTCTCAAGGTCACAGCGCTTGGCCCACAGTCCACCTCAAAGTCTGAATGCGAAGGAGAGGACTTCAGGTGTTTCCCGGGGTGGGTGCAAGATCTGAGACCCTCTCCCCAAGCCGAGCACGTGACCACAGGGATTTCTATTTTTTGCTGATGGATCAAGTAGGCCCACACTTGAACCAGGAAAGTTTCGGCCCTATTTTTTTCACTATTAGGAATCCGTCATATGCCCCAATTCTATGTCTTGTATTATTGGGATTAAACCTCATATGCAAACTACAAAAAAAAAAAAAAAAAAACCAGTACTCTGCGTTGATA
>High_elevation_21179 Average coverage: 11.65
CAACGCAGAGTAGGAATATAATACAGTGACCCAGTCCCATCCTATTAGCAGAGAGCTGGACCAGAATGTAATAGCAGCGACAGATTCCAGTGTTCAAATGGGATGCCAGAGGTAAAGTTGAAGGTTTTTATTTCTGTGCTACTAGCTTTATTTCTGTTTCTAAATATTAGGTATCAAGATGTTAGCTTTTTATTGCAAGTCGTTTGTATTGGTTGTACAACCTTTCTGGAAATACTATGAATATAAGTATTAAATTCATTGAAAAATTTCAGAGTTGACTTGAATATGGGACTAGGCAGGCTAAAGCCAAGAGACAGGAACTCTAAACAGCTCTCCAAAGTGAGTAACAGGAATACCAGCCATCACCTGCTGTCTCCTAAGCATTTTAGTGAAAAGCTAGATCCTAAGCACAGAATTGTATGGATGTCCACCAAGCACTTTGATACAGAAGACAGGTGTTATATGGAACTTAAATTACGGTGCCA
>High_elevation_21204 Average coverage: 5.52
TTATAGGGGTGAATGCACGTGTCTGCTCTGGAAGAAAGATTTCTTGGTTTGAATTCCCGTACCCCATTTAGTAGACACATGAAATTGGGACATTGCTTGAAGTGCAGTAAGTATGCTCTCTTTGCCGTGAATTGGAGCTGTTATAACCTACTTCACAGCATTGTAAATAAGATATTTCTGAAATATAATGCACTGATCACTATACACAGTTTCATTACATTTTAGACATTTGCTGTTGTTGTAAACCTGCTTCTCACAGCTGTAAGAGCTGAAAAAATGTTGATCTTCTTTTGGAGGAAATAGGTTGTTCTCAGCATGTGATAAATTATTTTAGCCACAGGTTCTTGTTTATTCGTAGAGAATTTCTTCTTAGTCTATCCAGAATTGCCACATAC
>High_elevation_21231 Average coverage: 5.02
TTCAAATGTGGGTATGAACTCAAAGTGTTTCCTTGATGGTTATTTTCACCTCTTGGGGAGAGCCTCTCTGTGTGCAGGTCCCCAGTGGAGCGTGGGGCGTGGGGCCTTGGGCAGGCACCGGGCCCATCATCATTGAACACTTGGGAAGAGCAGAGCCTCCCAGGGTACTACACTCCTGATGTTTGGAAACTTGCTGACGTTCTAGAAGACCGCAGGATAAGCTGGGCCATGCCCTGTGTCCCTGCTGTCAGGGAAATCTATTCAGATGTTTTGAAGGAGCAGTTTAATAGCTTTGAGTCATTTTTCATGTCTAGAAAATATTTCC
>High_elevation_21264 Average coverage: 8.83
TGCATGAGAAAAGACAAATGGTAAGCTATAGTAAAATAATTTGTCATTTGGCATGATAATGATCTCTGAAGCAAGCGTGGAGTGCACTAATGAATCTATTATATACCTGTGACAAATTGGGTGATCAAAACCACTAACAGGTTGCACTCTTTCTCATTCTGTGTTTAGAAATTCCATTCTTACTCATCAGCCTCTAATAAATTGCAAGGCAGTGATGCAGAACCAGGAAGGAGA
>High_elevation_21361 Average coverage: 6.27
TGCAAATGTTTGCAACAGCCGGAATTAGACAAGGATGAAGCAAGGAGCCTATTCACTCCATCCATTTCTCCCATGAGGGTGGCAGAAACCCAAGGACGTGGACTGTCTTCTGCTCCTTTCTCAGCAGCTTTAGCAGTGAGCTGATTTGGAAGCCAAAGTTAGGACATGGTCTGACATTGCATTATGGGATGTCAGCATTGCAGGC
>High_elevation_21434 Average coverage: 6.66
TATCAACGCAGAGTGGGATCCTATAGTTCTCAAATAGATCTCTGTCAAACTAACAAGGGGACTGAAGCCCTGGTGGCTCCCAGCTGTGGTGGCTGAGTGGATTAGAATACATGTCCCATGGACTCTACTGCTAGGCATTTTCCATTTGCGAGGGCCTGGGCCATGGAAAAGGTCATCCATGAATGCACCCAGATACAGCAGAGGATCCTGAAACTTAGTGTGAGAAATTGAGGAGGTAAGTTTCCCAGGTGAAGTTCAGAGTGACATTTTGGCAAGAGGTACAGTGAGCGCTGTAAGACCTTTACCTTTACCATGAGAAGTCCTCTAAAAATGTCTGAGAGAGGCTCGTCATTTGTTTAGAACAGCTTCCATGCAAAATGCAGAATGCTTAGAAATAGAAGGACCTAAAATCATTTTGCGGGGTGGACATTTTTCTACACATAAATATATAGAGAGAAAAATCAGGGTGTGAGCAAATACTTTAGTGTGGGTTGTCAGGGAAATGACAGAACTGGACGAGAAGGTACCTGTGGTTGGGTGGCACAGGACACATAAGGGAAGTGGATGGGGGTAAGAAATGAAGAAACACATGATGCTGGAAGGGGGTTACATCATGCATTGTTATAGGAGCCGACCCCGCGTACTCTG
>High_elevation_21604 Average coverage: 8.47
AAGCAAGCAGACAGAAAAGAGGGTGGTTATTCCCCAAGTTTAAAACACTAGGACAATCCATAAAAGGTTTTATCTTTTGTTACAGAGAACAAAAGGAATTAAGGCAGTCTATAAAAGAAAGCAAATTATATGGGAATGAGTCAAACATTGGCCACACACATTCAAACACACACAGGTAAGAGATGAGGACCCCGCGTACTCT
>High_elevation_21628 Average coverage: 5.95
TATCAACGCAGAGTACTGGTAGTTTTTTTTTTTTTTGTAGGTTTTTAGTTAAAAAAAAAACACTTTATTTTAAAGGTCAGAGAAGCACTTTTGTGAGAGAAACGAGGAAACAGCCAGCCAGGGGATGCCTGGCACCTGTTGGAATAAATAACCAAAGGCTATCTCTACTCCATAACACGTTCTGAATAAATAACCCAGCCGCAGTCTGTCTGGTTGACTTGGAGCTGGCGAGGGGGCGCGTACCCGGCTCTGCCGCCATCGCCGCTGGATCTGACGTCAGCCTCCTCCCAGGTGGTGCAGTACAGCACAAAGGTCAAGGTGAAGATGAAGGCTCTGTACCACTGGTCCCTGGAGAAAGAGACGAAGAAGCGGATGCCCACGGGGAGTCGAGCCATCTACTCTGCGTTGATAC
>High_elevation_21645 Average coverage: 8.58
TTTTTTTTTTTTTTGGTATAGCCCCCCAACTACTTTATGAATGCTGTTTGCATAGTATATCATTTTTCATCCTTTTATTTTCGCTTATCTATAGCTTTTCATCTAAATTGGGTCAATGCATTTAGCTGACAGCATATGTTTGTATGTAGAGGGTCAAGAGGTGGATCTTGTTGCTTAATTCAGTCTGACAGTCCATGGTTTTACTAGATTCTGTTATCCATCACTATGGT
>High_elevation_21667 Average coverage: 8.05
AGTGATTGAATCTGAAGCCCTGGGGTGGGGCACAGGAAACTGTCCTCAGGGGTCTCCAGGCAACACGAATGTGTCACTTGAGAATCTATTTAGTGGGCCCTTAAAACGATCCCTACCTCAAGAGCCCAGCCTTCATTTTCCAATGAATTCAGACTTTTCATTATCAGATGCTAGAGCCTTTCCTATTTCAGCATGAAAATTGAGGACTCAAATTTATTCGATCAGCCACCGAGTTTATTAGGAGTTAATTAGAAGGCTTCCTGCAGCCTCCTGGTTTCACCACTGCCCCACTCTGCGTTGA
>High_elevation_21748 Average coverage: 15.39
GGTATCAACGCAGAGTGCAAATTCAAGTCTCAGGTTTCGGACTTCAGCTAGAATCAGCCTCAGTCATGCAGCCAGACTGGGAGTAAATTTGTACATAGGAAATCTCCTTCATATCTCTTTCTCTCTCAGTCTGTCTGTCACTGTGTCTTTCAAGTAAAGTAAGTGTTCATACATACATACATGCACACATGTACACATTCATGAAAATTTAATGCTCATGAAAACCAAGAAAGAACTGATATGTCTATAATAATATCTGAAAAAAATGAATTTGCTGGAATCAAAGAAGTGTATTATAATAGCATATCAAATTATCAAGGATAGGTATCATTTTAAAATAAATGTATTCCTGGTAAGTGACTTAAAAATGAAAATTAATAATATTATGAACTGAAGAGTAGAATAGGAAATTCAAAAATGTATTTCAAAACTTCTAAACCTCACATTTAATATTGCTAGAATGGCTAGAGAAAATATCAGAAAAAAAAAAAAAAATATCAGATTTAAACAATGCTTTAATCTAACCAAATATTGTAATTCTTAGAATACCTAAATCAACAAGAAAATAGATATTCTTTTCAAGTAC
>High_elevation_21858 Average coverage: 7.23
TGGGGTGCAGGTGTCAGTTGCTCTGCTGAGTCTGCCAGGCTTAGGAGACTGCAGCATCTTGCCAGTGCGCTGGAATGTCCCTGAGGTCAGAGCGACGAGGGTGGGCAGTAGCTTCAACCCTCTACGGCAGGTACTCATGTGCTGGTGAGGCAGCTGTCTTAGCTGGACTCTAAGCCTGGACAGCATAGATTCCTTTTGTAGCTAGGATTGTCGTGATAGCTTCTTCTGTGCCATTGGGGTCCCCTGGGATCATCCTATTTGGGACTTCCCTGACTATAGGTCACTTTTGGGGGGTCACAGTAAGCAATGGGTTTGTTTTGCTGTCATGTTGGGTCTCCATATTCTA
>High_elevation_21915 Average coverage: 5.03
CGCAGAGTACGCCGGGGAGGAGTTACTAAAGCACACATATGAAATCTGTCAGGAGATGGGCTTAATGGAGGATTTACTGAAGTTACCATTTACAGACACCGAACAGGACTGTTTGGTGAAATTTTTGCAGACCAGTGCCAGTGTTCAGAATCGAGAATTTCTCTTAGTTCACCATTTGCAGCGTGCCAATTATATCCCTGCCTTGAAACTGAACCAAACTCTGAAGATTAATCTTACGAATGACCGTGATCCTCGTTTGCGAGAGAGATCAGTGGCTCGAAATGCTATATTAGACCAGTATGGGAAGGTTCTTCCTAGAGTCCAGCGAAAATTGCCACTGAGAGAGCTAAAGCCTTATCATCTGTCAAGATCATCAGTGCTTCG
>High_elevation_21970 Average coverage: 6.68
GAAGTGCTGGTGGGTCATCTGAGCCTCCCCCACAGGTGCATCATTCTGCAGCTTTCCCAGGACTGGATGAGAAGCACTGCAGTACAGTCAGTGAGTCTGACATCATTGGCACGGGCAGCCCATATTGGTTCTGGTGGCAGACCCAACTGCTCCACTTATAACGCAGCTCGCTGCTAATCTACTTTGCGAAATTAGTAGAAGTTGGCCCAAGTTCTTGGGTTACTGCATGCATGTGGAGACCTGGAAGATTGTCCGGGCTGCTGACCTGTCCAGCTTCGATCATTGTAGGCATTTATGCAGTGAAACAACAGATAGAA
>High_elevation_21978 Average coverage: 5.41
AGAGTACGCGGGGTATGCTCTTGGGTCCTAGTTTGCATCTGGCCCAGGTGAAACAAGTGAATTTTTTTTAAAAAAGAAGGCACCTAATTCACACTCAAGGCTTTCTATGGGTATCAATAAAAACATAAGTGTGTGGCATTTTTCTACAATGAATATATAAAGCTTTCATGATAAGCACATATACATACATGTATTTCCAAAAGTTTATGGAAAAAGAATTTAAAAATAAGTCCATTTGGTGCAAAACAATTTTGAAATCTGCAGTTTTTAGTAACATACTTTTTATAAACTTTGCAAAACCCTGTCAAATGTACATGTTTCAAATTCT
>High_elevation_22016 Average coverage: 6.06
GGTATCAACGCAGAGTGAAAGGAGGGAAAAACAGAGGGAAGAGGTATTATAACTACAGTGGAATAGACCTGCAGAGGCATGATCCCTACATAGCTGAAGATTAATACCTACTGTAACAGTCTCAAGTTTCTTATGTGGAATTATACAGTAACAGAGACGGCAAAGATTCATCAAGCATAAAAGAACATTACAATGCCTGCTCGACTACTGATGTTTTCTAACCGATGGAAAGGGAAAGCCAGAGCCAGCTTCCAAGTGAATGAGGGGTCCGATTACACTGTGAGCTCAATTAGGAGAAAATCAACTGGCTCATTATTATACAGAAGGACATCCATTCTTCCAAGTGACGAGAGTGATTACAACTTGAATAGGAAAGCCTCAAACCACTAATCAGGATATCTCAGGTTCAACCTATTGAAGTATATTCCAAATTACCTAATTAGCTGGATTGCCAATAAGTTCCTTGTAGTAGTTATATTGGCACTGATGATACCATAATCAGTTGTCTTAATCAAGCCTTTGAAACAAAAATGATGGTCTGAATATACTCATAACAAGGCCTTGGAAATTACAGCCACCGGGTCGCTGCTGTTGGGCTCCTCAACACTGCCTTGCACAATGTTCTCAGAGGACTGTGAGTTTGATTGGTTTGGTTTGGTGTTGCTCTCTCAATTGATCTTCAGGTTGTGGTCCTGTTTCCTAACATACCACAGTCCATTGATGAGGTCCCCGCGTACTCT
>High_elevation_22130 Average coverage: 8.44
GCAGAGTAGCGGGGGAGGCGGCAGCGGAGAGGATGAGCAGTTCTTAGGTTTTGGCTCAGATGAAGAAGTCAGAGTGCGAAGTCCCACAAGGTCTCCTTCAGTTAAAAGTAGCCCTCGAAAACCTCGCGGGAGACCTAGAAGTGGCTCTGACCGAAATTCAGCTATCCTCTCAGACTCATCTGTGTTTTCCCCTCTCAATAAACCAGAGGCCAAA
>High_elevation_22255 Average coverage: 5.64
GAGTACGCGGGGAATCTGTAAGTTTACTGTTTGTCAGCTACAGTTTACTGTTAAGCTTCTGCAGTTTTTAAATTTCATGTTTTCCGCTTCAGAATTTCCTCAGTTTTGCTTTTCAAAGTGTAGTTTTGTTTCTCTGCTGGACTTCCCTGTGTGTTCACCTGCTGGCTTGTTTTCATTTACACCTTGGAGCAGCTGCGCCAGCTCTTGAAAAGCCTGCTTGCTAATTCCAGCATCTGGGTTAACAACTGTTCTCCTGGGTGCCAGCCTGATAGTGCTGGGTTTCATCTGAAACTCTGTGTGGTACGTTTTATCATATGTTCAGTTCCTCCAGTAACTCTGCGTTGA
>High_elevation_22402 Average coverage: 8.58
GATGAGGAAGCGTAGGCTTATAGGGATGGGAATGGGGGTTATAGTTGAATGATTTACTCAAAAGTCACAGTAGTAGTGAGTCATAGAACTAGAATTCAACCCCTGTTTCCCTGACTTAGATTATAGGTCATGTTCACCGACAGGTCATATCAAGCTGCTTGGCTGGCAGTCACTGTTAAATATTGGCATTTTATTGAATGCTCACTGTACATTGTTTAGTGTGATTCATACAAAGA
>High_elevation_22436 Average coverage: 5.72
AGTACGCGGGGTATGTAACAGCTTTATTATTCTGCATTGTGATTACATCCAGGGAGTAAGCCAAGGAAGTCATTTAGACACAGAACAAATAGTTCGAAGACAAGAACCCACCACTACGAAACAAGAAGAAGCATAGCAATAAGTAACTCAGTGTGTTATAGCTGACCAAACAAAATCAAGCCACACGGCAAAACCCTGCACCCTCATGTCAGTAATTACTCATCATAGTAGTCTCCTTTCCATATATCAAAATGGGTTGGGGTCTTTAGGACAAGCAGGAACTCAGAAGCCATACAATAGTCCCCTTTAATCCTCTTTCAAAAGTTCCTAGCTTGAATCAAGTCGGTGTAAAGGTAACCCTAACGAATCTCTGAGGTTTACTGCTCCGCACATTTCCCTTCGCATTCCTTCTGCTGTGCCTCTACTTTCTCTGTGGAGAATATCTCCAGCCCTCTCCCTCGGTTGTTCCTGTTGGTTGGCTAAGTTAGCATCCAATAACTACCAAAACCTCAGTCAGCCCTGCCAGGCCCTCTTGTCACCACTCCACACCCAAGTCATTAACACCCATGTTGTCCCTCGCAGTCCCCCCCACGCACCTGCTGCTCTCATTTCATTTCCATGCACCTGTTTTGGGTCTTTGTCGCTGTGTGCTCTACAGCTTTCTGTGGGGTCTGGCGTGCGACCTGCTGGTGCTCAGGCCCGGGAAGTGAGCTGATGGCCCGTTCACATCTCTACCGAGGTTACCATTGCTGAGCCCTCTCATCTGGCAGTTGGATACATAATAACGCTTTATCGGGCCTATCAGCATTTCTCTTATCCTCCAGTAGATTATAAACTCCTAGACAGCACAATCCCAGTCTGTATTTGAAGTCAATTTATTCACTATTTAAAATATGTAGTACATTGAATACTCTGCGTTGATAC
>High_elevation_22445 Average coverage: 7.99
GTTTGGCATAGCAAGAACTAAATGTATTTGGCACAAAGAGGAAGGACCTTGGAGTGTGAATTACTTGAACTAACCGGCTGGATCTGCCATGGGCCCTCTGATGACGTCAGACCCTTCGTCAGGTCCCTGCACCTGGACCTCCTCTTCCGTTAAATGTCGTAACTGTCCAACTCACTGAGGATTGGCTGTGAGCATTAAGTGAGCCAGTGAAAGTAACTCTGGGCACCTGCTAATTTACATGTTTCGTCTC
>High_elevation_22470 Average coverage: 5.60
CAGAGTACTGGAGTTTAGAGAGAAACAGTTCAGAGAATGAGGTGATACACGCATACCTATGAAAAGGAAAATTCAAAGAGTGATGATAATCAGGAAGATGCCTGAATGGCTTAAATACATGACAAGCAATAGGTGAGGGAGAGGGGGTGGTGGAAACCTAAACCCCATGCTGCACAGCCACACACATAGCCACAAAATCCAGGCAAACTTTCTGCAGTGAGGTGACTACAGGAATCAAGAGACCACAACAAGAGTTTTAGTCAATTAACTTTTAGAATTCAGGATATGTACCCAAGCTCCACACACTGTACCTACAGAAAAGATTCTCAGGTTATCCCACAGATGTCCAACAGATTAAAGGGGAAATATGAAAGGAATGTTCCAAAAACTACAGATTTTAATGCCATTGGAGGGCTTGTCAGCCACTTACAACATCAATTATGGAAAAATGTGTTCCTCCCCGCGTACTCT
>High_elevation_22548 Average coverage: 5.47
TATTTGTGTAGGCTATAGCTAATATGTGCTTGCACAAAAATAAAACCTGTGGTAACTCCATGCTTTCACACGAGTAAGTGACTCCTCATTGCTTAGAATAAAACGTTTGGTTCAGCAATGTTTGTGAATGTCAGCTTCTCAGCCTCAGCAGCTTCACTCCTGTCTTCCCTATATGTTCTTCTCAGACGTAGAAGCCTTAGCCACTCACCGTCCTCCAGGTGCACTGTCCTCTCTGCCTCGTTCCTCTGCCCACATGGCTCGTTTCATGAGAATTCTTTCTCCCTCCCCCATCTCCCATGTCTGCCTCTCATCCTTCAGGCTCCTTTCCAAGTTTCATGTCCTCCTTCAACTCTTGTGGCTCTGTTCATCTCTCAAGCACTTAGCTGATCTGCCCCAACATTATTCAGTGTTGGATTATAATCTCTCTGAGGGCATTCATGTTCTTACCAACTGTGACTCTGGCCATAAGTAGAAGAAATAGTCCAGAAGTCCTTGCTTTGTTTAGAATAAGAATTCATTCAGAATTGGCCTGAAATA
>High_elevation_22587 Average coverage: 17.62
CGGGACGGGAGACACAGATACCGCTATCTACATTCTCCTCTTCAAATCTGCTCCATGGGCACTTAATTTCCTGGGATTTAAAGAATTACATCACACTTTGTTCAACACAGCATTTCTAAAGGCTTCAGTGAGAAGGAGTGGATATTGGCTTACAGAAATTGATTCAGAAACAAGAATCATAGACTTGAACACAGGACAGCATGAAGAAGGACAGACCAACAGTGAGTGTGCAGTGCCCTGTCACAGTGACCCCTGGCAAACACCAGCCACACCAAGGAGCATCTCTAGCCTCCAGGTCACAGCTGAGCTCCTGTGGAATCATAAACCATCCTTGGCACATCCAGCAGCCACTTCCAACACATGAATCAGGGCTAAGAATTTTTAAAAACTTTTAAATATATTTATTTCATATTTAGAGAAATAGAGTCAGAGGGCTCTTGCAATGACTATTTCACTCTCCAGATGCCCATGATGACAACCACGGCTGGGCCAACCCTGAACTAGCAGCCTGGAACTCAGTTTGAGTCTCCCACGTGGTGGCATGGACCAAGGCCTTGAGTCATGACCTTGTATCTCTCAAAAT
>High_elevation_22601 Average coverage: 6.77
CTTAAAATTTTCAGGATAAATTATGAAATATTCTTTATATCAAAGTCTTAAGACCACAATACATATCCCTTTCATTTAATTTTCCCTTGCCTCTCAGGATATTCTAATTCTTAAAACCTTTCCTCATCTCAATTCTCTCCCTGCTCCACTTGAATTAGTTCATCTTCCAAGAACCATAGGGCCCAGTGAATTTTTTAAAAAACTTTCTTTTTATTCAAAAGGTGGACTTACTAAGTGAAGAATATAAACACACATACAGAT
>High_elevation_22619 Average coverage: 8.50
TATCAACGCAGAGTGGTGGTAAGTTCATTGAGTTTATAATTTAAATTCCAAAATCCATTGTAGTAGTTTAATTGAATTTACCTTGGCACAAAAGTAGAGGTATGGTTAATGTTCAAATAGGGTCTAGAGATGCTGAAGAATATGGGTGAGATAAGGGAGGACGAAAGAAAAACACAGTGGATGCCTTCAAAATAATAGTAGGTAGCTCATGAGCAACAATCTCAACAAAGTGTATAAGAATCTTTACCACACCACAAAGGGAGAGGAGGTTCTAGGCTCCCTGCAAAACCCACAAGGAGAATACAACAGAACTTCAGTTTTCCAAATTCTCAATCTAAGCTCACATTTTCTGGCCTTTCCTAACAGCATTGCTGTTATATTTTTGCTTGTTTTCTGACTTGTACATTTTATTCAACCACTTTTCGCATTTCAGCTCTATACCAAAGCAGTTTCTTACAGGATGATCAAGACAGATTCCCAGCTGAAATCCTCCAACTCAGTTCTTTCTTCCTTTATTATTATTATTTTATTA
>High_elevation_22658 Average coverage: 6.43
TCTGCCTTTTCCACTAAGTAGATCGTGTTCTTGCTGCTAAGCCCGAGGACCCAGGCCAGGCGACCCGAGCCCCATCTGCGGTCACGTCTGACTCCCTGTTCCTGTGTTCTCTGGGAGGCAGCAGGCCAGGGCTCAAGTACTCAGGTCCTTGTCACCCACGTGAGAGGCCAGAATTTGAATTTCTGCCTCCTGGCCTTGGCCGGTCCCAGTTGCAGACATTGCAAGCATTTCAGTACTGAGCCTGCAGTTGGAGATCTCTCTTTCTGTCTCCCAACTAAATAAAATGAATATAAAACAAAAAAAAAAAAAAAAAAAAAA
>High_elevation_22708 Average coverage: 6.18
CAGAGTACGCGGGGTCACTATTAGTACCTACTATTAATCCATATACAGGACAAAGAGCAATTTTTTTTGGTATGTACCTTGGAAAACCTGTCTTCTTTAACACCCTAGGATAGGAAAAGAACAAAACTTCTGTTCTAATGGCTCTGTATCAAAAAAATATCAGGCCCCAAGTTAATTATTAACACACCGTCACTCTGTGAATTACTAATTGATCTTAACAAAAAGTTACTGCCCCAGAAAATTGCTTAAGGAAGTTGTCATGATAACTATATTACATATCCATTGTCATATTTGATCATATGTATTTTTACTTATTAATGAGGGTAAACAACAAGCAAAACAAAAAAAAAAAAAAAAACCAGTAACTCTAGCGTTGATACCAC
>High_elevation_22733 Average coverage: 6.90
AGCCATTTTTAAGTGTACTAAATAGCAGCAAGTATATCCACATTGTTTTGCAGTCATTGCCACAGTCCATCACTTGAGCTCTGTCACTGCCTCCACCTGAAACTCTATACTCACTCACACCTTCCCATGCTCCTTACCTCCCTGGCAACTTGTGTCCCTGAGTCTGTATTTCATTTCTTTAAGAGTTGCTTGTAAGCAGGATTTCACGCAGTCTCATTTTTGTGACTGCTTGCTTCCCTTAGCATAGTATCTTCAGCGTTCATGCATGGTGGGGCCAGCGTTGTGGTACAGTGAGTTAAGC
>High_elevation_22734 Average coverage: 6.09
AGTACGCGGGGGATGTGCTTTCTCAACCACTCGTCACGCAAACGATTCACAGACCCCCTCTACGCATCGATATGGAGGAAATATCCATGAAAAAACGGTTTGACCGCGAAACGCTGAAGGCATTTATCTTCCGCAGAAAACTGAACTTCTACGGACTTCTGGCGATCACCGCCGTAAGCGCAATCTCGACGCTGGTGCTCTTTTTTCGCCGCTCCCCACGCACGGGCATCCTCGTAGCCGTCACAGTGCTGCTCGTCTTACTGTGCGCGCTTCAGACCTTCAAAATCCGCAGCAGCTACCGCACAATGCCTTCCTTCCGCGGCTTCCGCAAAAAGAGAAAGTCACAGGACGCTCAGGCGTCATAAACAATATAAATGGGGCTGTCAAGCTAAGCC
>High_elevation_22742 Average coverage: 9.00
AGTACGCGGGGAGGGATAGTCCCACTTCCATAATCCTCCAAATAAGAATATTATAATGATTTTTTTCAGTGGCACTTTTCTCTTTAATAACCTTGCTTAGCTTCCCACCACTAACTGTATTCAGTTTGTCTTATGGAGTTTGTTAACTGTGCTCCAACTTATAATTTTGGTCTCATCTGCAGCCACCCACAAATGTTATATCATTGCCAAAGAGCTTCCTTCCCGTATCATTCTCTGTCACATTCGACACCCACT
>High_elevation_22784 Average coverage: 5.82
GGTGGTGTGGGTGAAACAAAAACCCTATGAATATGTCCGTAAGAGTCCACACAGGATGTCCACGGCAAGGTTTCCTTGCCTTCCGTTTGGATCAATAAGAGAATCCACTGAACTGACTAGCTACAGCTGGCCTTTCCAGATTCTAGTCCCTGGAGTCGAGGAGCTGTTTCCTTCTCCCATAGATAAGACTGGAGTATCCAGAGGGATTTGTGTAGGGGAATTCTGGGTCTGGGCTGGGGCAAAACATAACTACCGCACCTACATGTAACCCTCTGGAGTTACACTGGCCCTTCTTGGCCACCAAATAAAAAAAAAAAA
>High_elevation_22805 Average coverage: 5.58
GTGGTATCAACGCAGAGTGAATGGCCCTCGATGACAGGCTGGTGACCTCACCCTTCTGGGACATGGAAGGGTAGTGACCACTTTGGAGCTCCTGTTGATCTGGGAGTTCCGAGTACTAGGCTCTTGTCTCTACAAGGTCATGCACCTCAGTGGAGCGGGGGCAGGAGAAGCTATGGCCCAACTGATGAGGCTCTCAGCTGCGTGAAGAGCTGCCCCTGTTCACAGGAGAACACACAGGTGGGTGAACAGAAGCAGGGAGAGCCCCGCGTACTCT
>High_elevation_22809 Average coverage: 5.87
ATTATGCCTGCTAGATGATTGATCTAGGTTTTGTCATGTCCCTGTGCCCCTGCATTCTTTTAGTTTAATTCGCTTCTGTTTTATTTGTTGATTTTTCTTGTTTTTCCTTCCTCAGCAATCAGGCTTGCACTAGAATGCTTCTGCCCAGCACTTGTTTCGCCCAGAGGCAAGGGAATGAAAATGCCTAAATCTCATTCTGCGTAACTTTGTTCTCAGATATCTAACTCACCCTTCCAATACTTTGAAGTAAATTTGCATGACTTAT
>High_elevation_22814 Average coverage: 7.00
GAGGAGAGGGAGAAGGCGAAAGGGGCTGAGGAGCGGGGAGAGAGAGGGCGAGCACGCGAGGTAGCAAGGAGCGCCTAGATTCTCCGAGGCACGCAGGAGGACCGGTGAGGAATTCCTTTCTCGGGCAGCTGTCACGGAGCGGGAGGGCACCAGAGAATCCCCATCACAATGCCCCAACTCTGAAGCTTCCGACCAGAAGTTAGGAGACTTAAGCAGTACTGACGTCGGATGGAAAGGGAATGCGCTCGGCGCTGTGGGGAATACTCCAGAGCTGAAGAAGTGCCTGTGACCGAGACCCGAGGAGCCCAGCTCCGGCGGGCAACAGACAGGAAAATGTGGCGAAAATGACTAACGGCAAATCTGTGAATTTGTTCTCGGGAGTTGCTAATTTGCCGGCCCGAAACAACGCATTTGACGAGGAGGAAACGTTTTCGCTGCTTCTGATTTCTCCCCCAAAACTGGTGCTACCACATGCATGGCTTTCTCTGTGCTGGAACGGATCGTTCCTAACTGCAGCACACCGGGGAAGGGGAAAGGTTGAGCAACTCACTGGCGGTCTCCAAATAATCGCTGAGATGTAATGCATCCTCCAGTCCATGCCCACTTCCTCATGCCATCCGGGCATCATTCCTCATTGGAGTCCTTTAAACTCTAAAATCGAGACAAAAAAAAAAAAAACTCCAGTACTCTGCGTTGATA
>High_elevation_22866 Average coverage: 7.50
AGTACGCGGGGGGATCTGAAGAGTAGCCAGGACTCTGATACAGGGTTCCTGCTAGGCAAATGGTGGCTTAACCCACTGCATCACAACACTGGCCCCAAAAGTATCTATTTAATCTATATCGAACGTTCATCTATTTTAGTAATATGGTATTAGTCAAGCTTCCAGAATGACATGATTTCAGTTTTTCTTACGCTAAATTAGAATTAAATGGGCATTTTATTTAATTAGCATTAGTGGAGTTCATTGGTACAATTTAGCTAGCCAGGACCTTATACTTTAAACTAGGAGAAGCAGAAATGAGCATTTGACAACAAATTAGTTAAGATAATATTTGGTACATCTACAGCCCGTATCAGAATACCTAGGTTGGAATTCTAGTTCTGCTTCCAATTCTAGCTTCCTGATTATGAGCAAGTACCGGGAAGACAGCAGGTGATGGTTCAAGTTGCTGGATCTCTGAAACCACAGGGAGATGTGGCTTAAATTCCTGACTCTGCGTTGATA
>High_elevation_22945 Average coverage: 9.22
AAACCATCATTATTTATAATCAATACAGTTAAATTTATTGAATACTACGTGCAGCTAATGTAAATTGTACTGTATCCTATTCCAGCTTACAGAATGGAAATACTGAGACACAAAAGTATTAAGCAACTAGATAGATCTTAGTAAGTGCAGAAACAAGGATATAAATCCTGTAGTCAACTCCAGACCTTGCAATTTTTTTCGGCAAATATGTGTTGGAATTTTTTAAACTTATTTTACCTCATTTGTTTTTTAGTCAACACAATATATAAATATTACTGAATAGGAACAAAGACACACAGAATTGTTGTTTACTTTTGCGATTCATAGCACAACTTAAAGGCTGGACATTAGAGAAGGGCATACCAATGTTCCAGAGGCACTAGGCTCTATAAAATACTATCATGTGCTATTAGTGTTCTCATTGCCTTAACTAAATGGTGTTTTTGAAGCTTTATAATATTGCTTATATGACTTATTGCTTTTCTCCTGCTCCTTTGTGAACGCATGTTCTTTCTTAATCAAAACCCCCGCGTACTCTGCGTTGATA
>High_elevation_23036 Average coverage: 5.95
TGTCTTTTCTTACACTGGTACTGATCGTAATGATGAGGGCCCAGGCCTGATGAATTCATTCAGACCTCACCATTTTCCAAAGGCAGCATTTTTGAATACCATCATATTAGGGATTTAGGCTTCAACAGATTAATTTGGGGAGAAGCTGTAGTTTATTCCATTGTAGTCCAACCACACTGAGCTGTGGTACAAGTCAGTCTGAGTACTAATGATTAGCTTTCCCAGGAATCAAATAAGTGAAATAGGACAGAATCCCCGCGTACTCT
>High_elevation_23085 Average coverage: 5.92
GAGTACGCGGGGGAGAAAGCTAAGGGAGACAGAGATGAGGTATTTTCATCCACTAGGTTACTTCCCGAATGGATACAATAGTCAGGTTTGGGCCAAGCCAAATCTGGGAGGCAGGAATTATACCCTGACATCCCATGTGGGTGAAAGAGACTTAGTACCTGAGTCATTTTTTGCCTTCTCTGGTTCATGTTCAGGAATCTGAATTAGAAGCAAAGCAGCGGGACTTTGATCCACACTCCAATACAGGATGCTGATGTTGAAAACACCAACATTACCTTGCTGTGCTACAGTTCTGAGCCCCAAATAAATAAACCTGAGTACTCTAAATTAAATGAGGAAGTAACCCATACGAGAGAGTGGCAGTTAGCTTATGCAGAAGGAACAAAAAAAAAAAACTACCAGTACTCTGCGTTGATA
>High_elevation_23129 Average coverage: 7.22
ATCAACGCAGAGTGAAGTGGGAGATGAGGAAATTGTTTAAAATCCATCATGTATTTGCAGCCTCTAAATTCTCGTGATTGCAAGCAAAGAGCTCAGCAGCATTTACACACTGTAGCTAATCAAACACCATGTATTAATCTCTCATCATTCTAATTTCCTTCTTAAAGAAAAGTGCTCAGGCCCCTTAAACCAGCACATTCTAGATATCTGATGGGGTTCTGGTCAATAAGATACATGCAGAAGGAAGTTATCCACGTCCCATGCTTATTGCCTCTGAAGAGGTCTGGTATTCAGGGGACCTTCCACAGGACAAAGCAGGCATGGGTCTCTGAGCCCCTACATGGAAGCAAGCTCCCACAGCCCTACACTAGACTTTGCTGGAGCCAGAAATAGGTGTGTTTGTAACACTAGGGCTATGAAAGGCTTCAGGGTGAGGACACTTCCTTAGGAAAATGTAGTCTG
>High_elevation_23278 Average coverage: 15.41
TATCAACGCAGAGTGGTGATGTCTTTGTAAAAAGAGAAAGTGAGACACCAAAATAGACACAGAGGCACAGCATGATCATGGCCTCAAAGACTGTCTGGAGCTACTGGAAACTGAAGAGACAAGGAAGGCTTCGCTCCTAAAGCTTTTAGAAATTTTATGCCATTGTCAACATCACGATTTCAGACTTGCAATTTTCAAAACTGTGAGAAACTGCATTTCTGTTGTTCTAAGTCATCAAATATGCGGCACTGGGAAATAAACAGTCAGACCCTAGATACAATTAAGTGAGGATGTGGCAAATAGTGACAAACTGATTTCTCCTTGCAGGATTGGGAAGCTACAGAAAAAAAAAATCAGGAAAGTGGGATATAATGAGCCATGTGATGTAATAGCAGGCCCCGCGTACTCTG
>High_elevation_23302 Average coverage: 6.09
TTTTTAGGCAAAGTATGTCCAACTTTTAAAATAATAGCTTATTACATTATTTCTTTAATTTTTTTTGGATGAGCAGATTTACAGAGAGGAGAGACAGAGAAAGGTCTTCCATCCTCTGATCCACCCTGCAAATGACTGCAGCAGCCAGAGTTCAGTCTGATACAAAGCAAACAGCCAGGAGCCAGAAACCTCTCTGAGTTGCCCATGAGGTGCAAGGTCATAAGGCTTTTTGGGGGCATCCTACACTACTCTCCTAGGCCACAAGGCAGT
>High_elevation_23371 Average coverage: 5.52
TATCAACGCAGAGTAGGTGGTGTTAAGGAAAGCTTTGGAGGGCAACAGAGGATTTCTGCGTCACCTGAAAGTACTTCCTGGTTTCTGACCTCAGTCTCCTGGTTCACCTAACCTCTCATTTTATTTCATAGAAGGTGAGGATGACTATTCAGCTGCACTTTACAGTGATTTCTGGCAATGAGCTGTGCCCCAGGGCTCCCACCTTGCCACATGGTACGACTAATCAGCAGAGTTATCTCTACTGTGACTCCTTTCACCCACCATCCAGGACTCATCCCCACCAAAGCTGTGACACTTCTGCCTTTGTCTCTCTGTATTCTTAATCACATCAATAACTCACCCAAACAGGGTCAATGCTGCCAGTGCTAAAATGCCCCTGACCCTCCTCCCCCGCGTACTC
>High_elevation_23406 Average coverage: 5.55
ACAAAACTAGAGACTTACAGAAGAGGTTTACTTCTCAAACTTGGCACATTTCCTATACCAAAGGTAGGGCTGCATTTGGAGAAGAGGGATCCTGAGACATACCATTGGGAAATAGTGTTTGATGCACTCAAAAAGCTTGACTGCAGAAATTCGGCTTAACCCTCTGAGCCTAAGAAAGGTGACTCAATAGTTTCAAAGCTCAGGTCTCTCCATTTGCTTGAAGATGATGCCCCCGCGTACTCTG
>High_elevation_23413 Average coverage: 7.39
ATGCCGTCGCGATAGGAGTCCATTTGTATAGTCCGTGCCTGCTTCTCTTACAGTCCAGTCGTCCTCCTAGCCGTCCGCACTCTGTGGTTGCCTCCTCTGATCTCTGGGAAGAGGCTCCCCACCGCTGTCCGGTGCCTGTGCACCATCTGGTGGTGAAGTCGTGCAGCCGCAGGTACGCTGACCACAGAGAGTGGGGATGTGATTCTCAGCTGATTCGTGCCCACACTGGGACTGCGTCCCCTCAAACACGTGAGCTTCTAGAGTCCCCATATCTGCCAAAATGGCATCTAGTGTCCTGGAGCCCCAGTTATCTGGAAGCCTCCTACCCCATCAGACATGGAGTCTTGCTCACTCTGCGTTGATAC
>High_elevation_23473 Average coverage: 7.29
GAGTACGCGGGGCAGCTGGGTCTTCTTCATCACACATCACAGAAGAGGGCTGGGGCGTGCTGCGTTGAACTCAGCTGTGCAGTTCACTCCTTCAGTGGAACAATGTCAGGCAAATCGTTGGTCCTGCAAGGGTACTGTGAACTGGACAATCCTCCCCCCTGTGGTATCACCTCTGGAAAAACAAACCAACAAAAATGATGGGCTATTTCCAGCTGTCAGTCATGAAGGGGACTTCATGAAAACCATACTTACAAACGTATAGCTTATTTTCTTTGGAATACCCAAGCTGAGTGCCTGGCCTATTGCCAGAATCTGAGATCCCAAACACACTCCGCTGGGCTGTATTAGGTAACATAGATC
>High_elevation_23487 Average coverage: 5.71
AAAGTGTGATCAGGCTTTGGGTCCAGAAGTCCACAGTNAGGGGAAGGCTTAGCCAGGAGACCCTGGCACACAGAACAGAAAGAGCAAAGCTTAGGGCAGGGGTGGAGGTCCCAGAAGGTCTGCAGTAAGATATACTGGACCACTTTCCATCGCAGTGATAGAAATTGCCCAATTTCGTGAGGATATTAAATTAAAAGTGCTCTCCGCCGATCATTTTGAATGATTGTCTGAGGGGTTTGCGGCCTGAGTCTTGGCCTAGTCCCATGCCTTTAGAAATTAGCCCACAGACATCCCACTGGGGTCTGGGGATTATAGGCCCAAGAATGTGAGTTGCCCATTCTGTCCCGATTGCCCTGCGGCTAGTTCGGGCTTGAGGAAAGTGTCCTTA
>High_elevation_23552 Average coverage: 5.00
TTTCTGTATGTGTGGACTGGTTAAGTCAGTGATGGGCAGCTGTCTTCATGGAATGGGTTGGCTGACTGGTTCAATATGAAAGACAAACCAACAGATTGCTGCACGCGGAATACTTTTGCGTGTGAATCTGAACGGCAACTAGAGGCTTACTTTTTGAACTTCAGGTATGTAACTCAAAAGTAAATAAAAACACTATTTTTTACAAAAAAAAAAA
>High_elevation_23569 Average coverage: 9.10
CAGAGTACGCGGGGGCACAAGAGTTTTGCTTTGAAATCTTACATGGTAGTGCTTGTTTTATTCACACACTGAGAGCTGCCTATCCCAGCTACACTGTCCCCATTGTCCACTTTGCCATAGCCACAGGGGTATGGGCATCAACTTTAGGACTGCTACATCTAGCAGCACCTATGTGGTTCAGTCAATCATGCTGGAAGACTGGGTGTGTTTCCAGGTGGGACTTCAAGCCAGCCATGACTGAGGAATTT
>High_elevation_23609 Average coverage: 5.37
CAGAGTACGCGGGGACCCTAGCAAAAGGTTATCAAATAGTAGCATTCTTACAAATGATATTCCTTTTAGCATACAATGTTTAAAAATGTTAATTAATAGACAATGTTAAAATATTGACAGCAATACTTCTGAAAACTCTTTGTAGTATAGGAAAACAGTGTTTTATATAGTTTTATCACAATCTTATATTCACTTTTAGTGGTTCCATTTATTTTCATGGATTTAAGTACTGTATGGACGTAAATGCACCTAAACATCTTTAAGGGTCATCTCTATATACAAACACACATCTCTGATTTTACTCCTCCAAATTTTGTATTTGTACATTTCCATGCCTAGTCAACGTCTCCAAGCGTCTGAATCTTAGTATTATCAAAACCCAGTT
>High_elevation_23641 Average coverage: 5.00
GAGTACGCGGGGGGGTAGGAGTGTGACACACACACCACAGCACATCCCAAAAACTGGTCCAAAATAGATGTTTTTTGTAAGTGGCCGTTTGCGAGCCATACAAAATTTGTTGGGGGTTTGAAAAGGGTCTTTTTTGAGATCAGTTTTTAAAATCTCCAAGTTGCTACAAATATCTTAAGATGATGAAATAATGACCACAAAGCCGCCTCATGTCACAACTGTACATGTCTAAAAA
>High_elevation_23680 Average coverage: 10.61
TAAAGGTATTTTAAAATACCATGTTGATGGATTTGTGTGTACTGCCTCCAACATATTTTCCAGTAACTCTTGCGTTCCCATGGATTGATGGATTTTTTCTTTTAAGCCAACTATTAAGATCAATGTTTCCACACTCCATTACCATGTAGATGTATTGGTCCGTGATTTCACTACAATTGAAACAAAAGTATAAAACATTAAAAGGCCGAGTTATATTAACAAAGTTTTATAAGTAATTACCTAAAGAATTACAGAACAAGAAAGGATTATCTTCTTAAATTTAAAAAGCATTCTTACTAATCATCCCCGCGTAC
>High_elevation_23726 Average coverage: 8.19
TATCAACGCAGAGTGTTTTTGATTTTTTTCTCAATTAATTTGATGATGTCAGGTCATAGATTATGATCCTAGATCCATTTGGAATTGATTCTTACATAAGGTGAAAGATTTCTTATCTCTGCATGCAGATTCAGTTCTCCTGGCAAAGAGTCTGAACCACACACCTGAAGATCATAGCTCACCAGTTAAGTCAGTGAAAGGGTATGCTGTGTAATGTATCATCAAGAAATACAAATTTAAACAACAAAGGAATTCTACTATATATCTTTCATAAGGTTCAACTTCTAAAGTCCTAATAACATCAAATGCTGGTGAAGGTGTGAAGCAACAGGACTTTGACTCATTGCTTCTAGGAGTACAGGATGGTACACTTTGGGACACAATTCAGTGATCCCCGCGTACTCT
>High_elevation_23786 Average coverage: 5.12
CAGAGTACGCGGGGAAACATAAAATGAATAAGCAAATATATCCCAAATAATTGAGGTTTCTTGCATATACCTCTCCAGGCAAACAGTCATCCATGCGTCCCAGAATTTTCTTGATTACATTTCTAAGTCTTTCAGTTTACTTTGGCACATAAACATTTATCCATAAGAAAGATATAGTGTTCTTTCTTATTTATAGAAATCACTTTGTGTTCTATGCATTTTTCTAAAATATGCACTTTTACATAGATTGTGTCTAAATTTTAGGACAATAATTTTTGTTTCATATTTGGAATTCATAGGATACAATTATTTTT
>High_elevation_23878 Average coverage: 9.17
TCATCAACAGAATTTTTGCAGGTATGTTGAAGTCATTTTTGTTGCTTCTAAGAAATTGTGTAGTTATCATTTACACTGTTACTAATTTGAAATTACACATGCCTTTTTAACATTTGTTGTGTTAAGGATGGTGAAGCAGCATTGAATGACTGTGATGCATGCAGTTCCATTGTAATTTAATGTAGATAATGTACTACATAGATAAATGTATCATCATAGTCCTATCAGATCAGTCTCAGATCAGTGATCTCTGTTTCTCATACTCTGCGTTGATA
>High_elevation_23886 Average coverage: 6.53
GATGACTCAATATGTAGCCAAACGTTCTAGGCCTTCTCATTGCCTGGGCTCAGAAACCCACATATAGGACTTTCTTCAAATTCTTCTGGTAAAGCAATCTTGAGCCCGATCCAAGTTCAGTGGAAGGGAATGTGTACACATGCAACAGGAGCTTTAATACTTGCACTTCTGCTGTGGCTTGATATGAGTTGCTCCCCAAGAGTAAATGTGCTAGAAGCTTGGTCCTCAGTGTTGCAACAAGTCAGTGGTGGAATTGCCCTAGTAGTGGTGTTACACTAAGCTAATCCCCAGAACATCTCTGGGTTAGTTCCCATGAGAGAAAGATGGTA
>High_elevation_23894 Average coverage: 5.07
CTGGTGAAGGTTGAATTTCAGCTGCAGCTTGTCAATTTTTGTGGACATTTCTATTAACTAGAATCTTGGAGCCAAAAGTATGTAATGCAATGAGATCTCAATTGCTTTGAGAAGTATTTTCTTCCTACTCTTATTTCAGTGTCAAATGACCCATCAGACCTTATTCTCTGATATTGAAAACACTCATTTTTTTCTGAATAATTGGATGTGATGGGTATAAAAGCAAAAGGGTGTGGAGGCTCTTATTATATGCGCTAAATGGGATTTAAAAGAGGAAAGTTCGAAGTAATATGTGTGAAAGTAATGGAAATTCATCACAATTCTTGATTGTATTTCCCTTGAAGATAACAGGACCCCGCGTACTCT
>High_elevation_23926 Average coverage: 5.43
GGACACACAGAAATAAAAGCATGCATTAACATCCATTGCACATTTGTGGGCTGCACAGTGACATTTCCCATCACTTGTATACAGTGTCTACTTGGCAAATTTGTGTTTCCCCTGATTTGACATTACTATGATTGGGGCTCTGGGTCACCCAACTTTGCTAGGTTTAACATAAAATGTCTTTATTTTCATTTTTATTCTGAAAGGTGGAGAGAAACCCTTCTATATGCTGATTCACTCCCACAATG
>High_elevation_24029 Average coverage: 10.25
GGGGGGCGTATGTATCCCAAGGCATGTTACCCTGCTGTGACCCAATACCTCCAACTATTAACAGCTCCTCTCTTAGTACCTTCCCCATCAATTCTTCAGAGTGCTGTTTAAAACATATCCATGTCACCCCCCTTTTTAAACCAGCAGCCGACACATTATCCTTAAAATGAAACCGAAGTCATAGAATTGAGCTCTCTGGTTCTGTCTACATTATCTTTTGCCTTTCTAGTAGTTCCAACATCATATGCTGTCATTTTCTTCACATATAATACTCAAATTATTGCTGCCTTTTCTGTTAACATTTTCATGCTTAGAACTCCATACAAACTGCTTCTTCTTTCAAGAAAAATCACTCTTTTCTCCTAAGTCCATCATGTGGTTAACTCCTCCTCATGCTTTGTAGTATTCATATCTAAATGCAGCTTCCCAGGTAGGATACTGTAACATCTACATTCAGGGTGCATACACTCTGCGTTCATACTGTGCTGTTCTCTTGCAGTACTTAGCTCAGCTGCAGGTAAAAACAATTTGTTCTACTTTTAGTTAAAGTCAGTCGCCTGGACTAGACCCCATCCTTTTCTGTTCAAGCATGCTGAGAATACGTTTGTCTCAAGGCCATCGTTGTTGCACCTACTTGTATCTGGGGCTTCTATCTCTCTCTCTCTCTCTCTT
>High_elevation_24035 Average coverage: 20.94
TATCAACGCAGAGTGGATGCACCCCAGTAATCTCAGTAAATAGAACTACATTAGTAATACCTATATACTTAAGATTAAAATTAATGTATCTTACTGTATTGCCTTAATTAAAACAAGAACTTGATGTTATTATAAAGACCTCTAAAATACTCATTGCCCAAGATTTTTGTGATCTATTAATTCTATAATCCATTATACAAACTTCAGATAAGTTCTAAGATGATTGCAACAAATAGTATTTTCATACTTTAACACAAGATCAGAATTAACCTAATCAAGCTTTTTTCAATATTTTATGTATTTGGTAGAGTTACAGAGAAA
>High_elevation_24133 Average coverage: 7.92
GTGTGTCATGTGGGTCCACGGTGTATGACATTGTTGTGACAGATTCCTTTTGCAATAAAAATGACACCGAGTGCCTCTCAAATTCTTGCTCAAGCAATCCTACCTGCAAGGCTTTTGCAGAAAACAGTTGTCCTTGCTCAAATGCAACCAACAATTTGGACAAAGTCTGTGAAAATACGAAAGATCCTTGCTCCTCCACTCCCTGCCAAGGAAATGCCACTTGTCTCACCTCCCCAGAAGGAAGGGGCTTCCTCTGCAAATGTCCTCCTGGGTATAGTGGGGCAACCTGTGAAACTGCCACCAGTTCCTGTGGTGTGAACTCCTGCCAACACGGAGGCACTTGCCACCAGCACCCTCTGTACCCCACCTGCGTCTGCCCTGCGGGATATGCCGGAACGTTCTGTGAGACAGATGAAGATGAATGTGCCTCTAGCCCGTGCCACCACGGGGCCGTGTGCCAGGATGAAGTTGATGGTTACTCTTGCTTCTGCGTCCCAGGATATCAAGGCAGGCACTGCGAGTTGGAGGTGGATGAGTGTGCCTCAGATCCCTGCAAGAATGAAGCTACATGCCTCAATGAGATTGGTCGATACATGTGCATCTGCCCCAGTAATTATACTGGTGTGAACTGTGAGTTGGGAATTGACCCATGTGCGTCCCATCCCTGTTTAAATGGTGCCGCTTGCCGGGATGCTGCAGCGGCTTAC
>High_elevation_24171 Average coverage: 5.06
AGAGTACGCGGGGCACTCCTTTCAGATCCAAACATCACTTGGCACTTTCTGTGAAGAGGCTTTGGCAGTATTTGGTGAAGCAGGAAGAAATTCAGGAAACCTTTATCAGAAATATATTTACCAAGAAACGATGTCTAAATGAGATAGAAGCGGATTTGGGATATCCTGGAGGTAAAGCAAGAATTATTCATAAAGAATCTGATATCATTACTGCATTTGCTGTTAATAAAGCAAATAGAAACTGCATAGCAGTTGCTTCCAGTCATGATGTTCAAGACTGGATGTTTCTGGAATTCTGGCTACACAGATCTATACTTGGGTGGACGATGATATAGAAACAGAAGCCAAAGGGTGACCTTACGTCTTTTTTTTTATTCTACTAAAGTTGTCATACAATTTACTGTATTTGCTCAACTCAGCTTTCAATAAAATTGTTGAAAAAGCGCCAACTCCAGCTTTGAATAAATTAGTACG
>High_elevation_24213 Average coverage: 5.91
TTTTTTTTTTTGGTGTGTACTAGTGGTTTAATTAGATTAAGCATGACTGTGGTCGAACAGACAACATAAACCTGGCAATCCAACTGTAAGTCTACAGTGTCACCACCATCCATGTCCGTGACTTTTTCATCTTGCCACACAAATTCTACCCATTAACCAATAATCTTCTACTCCTCCTTTTTCTACCCTCTGCCTCCCAATAGCCACCATTCTGTTTGTCTCTGAATTTGTTGCTTGCGAGTGACCTATTTTCGCTTAGTACAGTGTCTTGAGGATTTGTCTGTGTTGAACCTTGTCAGGTGTAGAACTTCTTATACCAGTTAATACTCTGCGTTGATACCA
>High_elevation_24249 Average coverage: 16.19
AAGCTAGAGTCAGGAGCTGGAACCAGGTTTGGACCCAGGAACGCAACTATAGAATGAAAGTGTCTTAATCACAAGACTAAAGGCCTGTGAGAGCATTCTAATTGAGCTAAATGTATTCTCTGCTCTCAAATTTATAAAAGTGTCCAAGTGCTCTATATATTTCCATGAAGAATAACCACAAAGAAATCATGTGAAAATGAGCCAAATCTGATTTCTTGCACAAAACATCTGTTTCTTATGTGTTTAGAGGTCAGTTG
>High_elevation_24305 Average coverage: 5.06
GTGGTATCAACGCAGAGTATAAATTCATTAGACTGTTATGAAATAGGTGTTCAGGAACCTTGTAATGTATTCATACATGTCAGATATTTAGATTTTTTTTAAAGGCAGAGGTCATTTTCTGAAATCATCAATAAAAAAGCTTAAACTTGTAATTCAGCATTATGTCCACTCGACAGCAGTAATGTGTGGAAGTGATATAATGCAGGTAGTAAAGAGAATTTGGGGGCAAATGACAAGTTTAACTAAATTTGAGAAGTGACAGCAGTTCATTTATCTGGGGCAGAGCCTTCTCTGTCATGTGTATATTTGACATGGAAGTCTGCTGAAATCACTGCAGCCACTTGCTTCATATTTTACTTTTTAAAATCAAAAGGAAACTGCTCAGATTCTATTTTTCAATAATATGTTTTCATTTGAAGGGGAAACACAAATCCTTCTTTGTCTCTTTTCCCAATCCTTTGCCAATGGGATTAAAATGATCCATCTCAATAAAAGCTTTTGAACCTCATCCAGACATTTAAGGTTTTTTCACCCTACCCT
>High_elevation_24312 Average coverage: 5.49
GAGTACGCGGGGAGAGCAAGCGTCAGTTTCCCCCTGCTTTTCTTCTCTCGGTCCTTCCTACCTTCCTCTCTTCTTTCCTTCCTTTATTCCCCATAATTCTGTTCTTCCATCTTTCCTTTAGCCCCGTTTTCTTTTAAAGTTGTTTGGTTGTGACTGCGTTTTTAAATTGGAAATCGTTGAGGAGAAGCACAATTTAAAAAA
>High_elevation_24333 Average coverage: 7.04
GTGGTATCAACGCAGAGTGAGAGCGCAAGGGAGCGAAGAAGCAAGCAGGGATGGATGTAGAGAGAATAAGATGAAAGGAGAGAGATTGTGCTCTGGTTGGTTGGTTACCACTCAAATGCCTGCAGGTGCTCGGACTGGGGACTCAAGTCAGGTTTCTCAGACAGGTGGCATGGATTCCATCACTTGAACCATAACTGCCTGCCTCCTAGAGTCTGCATTTGTGGGAAGCTGGAATCAGACGCCAGAATGAGGACTCAAGCTAAAAAAATCTGGTGGAAGATGAATACTTACTCTATAACTGGTGTCTTTCATTGATAACTTGAAAATCTGTTATCTTTCCTAACATTAAATATTTTGTTTTAATAGCACAAGCTCCCAGCCCCTATCTAATGATTTTTCAAGATTATCTCCTAATCTTCACAGTAATCTATGGGTAGGAGCTAATACTATCTCCATTTTGTAGGCTCACAGAGGTTAAGAAACTCTC
>High_elevation_24343 Average coverage: 5.99
AAAAACCACATTGAGATTCCATCTAACTTATGAAAAGCAAAAATTAAAAACTATTCAGTAAATAAAACCATCTACATAAGAATGTATATTAAAAACAATTAGTTAAGGAATTAGAATATTTTTAGCTATTTTTTTTATGTAAAACAAGTATACCTTGTACCTGCAGCCTGGGTATAGGCAATCTTGTTGCACTGATAATGCCACGACTCCAACCTCTTCACAGCTACAATATCATGATGATTAACACTTACCATGACCTCCAGACACTACAATAACCCTCAATGACTTTTAGATCATCAAAAAATTAAATACGTACGATTTTAATCTAGTTTCATGTAAATATATTTTTAAAA
>High_elevation_24346 Average coverage: 6.53
TTTGTTTTTAATTTAGCTTCCACATTTAAGGGAGAACATGTGGAATTTGTCTTTAAATCAACTAATTAGTTAAGATGAGGTCATACTGGAGTAGGGTGGGTTCCTAGTCCAATATGGATGTCTTTATAAAGATAGAAAATCTGAACAAAGACATAAATACAGGAAAATCACTGCATGGCAACGTGGGCAGAGATCCGTGTGATGCATCTATGAGCTAAAGATTA
>High_elevation_24399 Average coverage: 13.81
GAGATACTTATTGAAAAGCAAGATTATTGGTCTAATTCTAGCAATTAGAGGGGTTTTCTCTTCAGCTCTGTATTTTAACTACCACCCCTAGTTCAATGTTACTTTTCTGCTGTTTTCCTTTACTCTTACTTTTAAATTTTTTCCTTTCTTTCTTTTATATATATTGGTGGAGTAATATATGAGGCTATAAATGATTACATCAATTAAGTCCTTTGGACATTTGGCTTTTTGACAAGATAGAGACTCCCCAGTCTGCCTTTCCCACTGATTACAACTAAACACTCTGCGTTGATACCA
>High_elevation_24501 Average coverage: 5.82
TAGGTCTTCAGATAATAGAAACTGCCCCCAGGTGGCTTCTGCCTGGCTGTCTCCAGTAAGTGTGGCTCACGACACAGGATGTTAGCCGGGTGGATGTTGATGCTATGATTTAGATATCCCTGCCTTGGTCAGTTCAGTGGGTTTGCTTTTAGGCGTTTATCTAGAGTTTCTTCTGGATGAAAACCAAATACCAACCAACAAATTGTTACGCCTAAATTGTTCCCAACATATTAAGTGTGTTACACAAATTCACATTTAAAAGTTATAGCAAAACTGATTAAATTGGAATAAACTTTTTGGAGAGTTCTTTGGGAATACATATGGAATTTTAAAGGTATAAGTCTTCTACCTATAAATTCAATTTATCCTAAAATAAAAGGCTACTTACACAAAACGATGTGTTTTGCAGGACTCTGCGTTGATACCAC
>High_elevation_24550 Average coverage: 7.21
CAACGCAGAGTGGGGACAAAGGAACACACAATGAGCCAGGAAGCAGGGACAAGAGACAGGGGACAAATGCAGGCATCTATAAAACCCTTCTCGTGAGAATTACCCTATAGGTAATTCCCAATGACTTAGGCAGCTCTCATCAAACTTCCTGAATGTTTCCCTACCTTACAAAACCATCATTCTGAATATGGGCCTTCAGAGGACTTTCAACATTTAAACCAGGAAAACATCTTGTTGGAGAACTTAGGCCAACATTCATCTCCTTATTTGTGTCTTCAGGTTCTCCATGCTTGATAACAAGTTCTGAAGTTAGGAAATCAAGCTTTCCCCTGGATTAGAATCCATTCTCTTCTACTCTCTGGCCCTTTGGTCTACATCTCTCTAAGGTTCGGCATCTACATTTGTGGAACAGGGAGAATCACAGCTCCCATCCAATAGGCTTCACACACCACATAGAATAGCTGGCAAATAATAAGTACATGGTGATATTGGCTACCACCATCTTCCATTTTTATCAACAGCAGCTGTAATCACTGCGTCATCATTCCCCCGCGTACTCT
>High_elevation_24574 Average coverage: 5.69
AGAGTACGCGGGGAACACGAAGTTGAGTCTGAAGCAGAAGCAGAGATAGGACTAGAACCCACACCTGTGTAAGATACAGACGTCCTGAGTTGCAGCTCAACCTCGGCACCATCATGCCCACCCTGCTGCCCTTTAAAATATCCATTAAGCCCCTAGGTTAGCCAGTATAGTGGGATGCTTACTCTGTTCTTCTGATTCTGGAACCATGTAACAAAGGGAGAGGAAGGAGAAAGTATAGTTTAAGCATCTGCTGTGTGGCTGTTGCTCCTAAGTTAGTTTTTACTTACCTTCATGGTGACCTTGTCACAGATATGATATTCCAATTACAAAAGGGAAGTTTAAACTCAGACTTCCTGGAATCCTTAACTCTGCGTTGATACCAC
>High_elevation_24821 Average coverage: 5.88
GAATTAACTGAGGAAGACATCTAGGAATTGGTGGCTAAATAATTTTTTAAAAAATCGTTATAAAGTTTCTTAAAGACAATGAGAAGTTCAAAGAATACTTTGTGTAAATACTTGTGTAAAGGAATACTTTACACAAGAAATAGCAACATTGAAACAAAACAAACTGGATTATTTGAAATGAAGGATACAATACAGAACGTTAAAAATTAAATGGAAATCTTCAATAATAGAATGAGTGAGGCAGAAGAAAGAATTTCAAAACATAACACACCTCCTGCAAAAATGATGAAACAGGAAGCTGGGAGAGGAACTGAGTAAAGCTAAGAAAGCATTCACAAATTCAATGACTCCATCAAAAGGCCAAACATAA
>High_elevation_24889 Average coverage: 9.89
AGAGTACGCGGGGCTGGCCAAACGGTCTTGAAGACTGAGACCATGCCTACACCAAATCCAGGAATTGGGACTGGGAACTCAATCCAGGTCTGCAGTCTGGGTGACAGGAACTGAGTTACTTCAGGGCATGTGTTAGCAGAGAGCTGGAGTCAGAGGTTAGAGCCATTGATGGAATTCAGGCACTTTGATATGGCTGGTATGAGAGCCTCTTAGCTAGCATCTTGCTGGTTAGGTTAAATGTCAACAAGCCAGTGAACAATTTAAGCCAAAATATCTGTACTGTGTATATGTGTGTGTTTGGGCTGTGTGTGTGTGTGTATTCGATGGACTTCTGAACCTGAGCTACTTAAGCACTACAAGCAGAAGTTCATTTTTGTATTAGATTAGTGGTATATTGGTAATCTGACTCACTGTGGGAAAATACACAAATAGGAAAAAGCTCTGATACAATGTTTGAGGACATCTAGACATTCTACAGGTGAATATATGGACCACAGTCCACTCTGCGTTGATA
>High_elevation_24931 Average coverage: 5.74
GGAGCTGCTACGGAAGTCTGAGATGACCCCCAGGAAGTCAGACAATCCCTTCTTCATCTTCTCCGCTGCCCCTGAGGAACCTTCAGTAGCCAACTTCTCCTTGACCACGCTGGCTGTGGCTGCGATCGTGCAGGCTGTGTCATGCTGCACCACCTGGGTAAACTCTGTCAGGTCCCGTTTCATGAACTCCAAGGCTTCAGAGGACTTCTCTTTGACTGCCTGGTAGCTCTGCTGCAGCCAGCTCCGCCACCAGCCCACGTCCTCCCCTTCCGCCATCTTGCCTGCATCCCCGCGTACTCTG
>High_elevation_24957 Average coverage: 8.00
ACGCGGGGGATTTGAATGGGGGAGAAGGTGAACGCCAAGTGGGACGAGTGTGTCGATCTGACCGTCCGTCGCTTCGTCTACTCCTCCCTCGGCGGCGCTTTTACCGGCCTCCTCTTCTTCCGTAGCCCGGTGACCCGATGGGCTGCTGTAGCTTTTGGTGCTGGTATTGGCATTGGATCAGCATACACAGATTGCTCTCGCATGTTTGATGGACCTCTTGCTGCATTGGCGCCTCC
>High_elevation_24972 Average coverage: 6.10
CCCTGTAAATTTTACCTCAAGGGAAATTGTAAATTTGGATCCAGATGCAAATTCAAGCATGAAGTGCCCCCAAATCAAATGGTTGGAAGAGCAGAAAGAATTGTAGATGATTCTCATCTTAATGCTAATGAAGATGCATCATTTTTGTATGAACTTGAAATTCGATTTTCTAAAAACCACAAATACCCCTACGAAGCTCCCCTTGTGGCGTTTTACTCCACCAATGAGAATCTGCCTCCGGCCTGTCGTTTACATATTTCTGAGTTCCTTTATGACAAGGCCTTGACATATGCAGAAACTTCGGAACCTGTGGTTTATTCCTTAATAACCCTTTTACAAGAAGAATCAGAAATTGTCAAGTTACTTACACATACTCACCACAAGTATAGTATCCCTCCTGTGACTTCTCTGCCAGTACCCTCTCGGACCCAAGCAAATAATCCTGCCTATCGTAAACCAGTGATCCCAAATCATTCTTTGTTTCAAATCCAAGTCCAGAAGTTGAAAAAGAATCAGAACCCCAAGAGGAGGCAGATGAGGATGAAGGTTCTGCACCAGGTATGGTGGAGAAGGAAAGCTATGTGAACCTTAAGAAAAAAATTCCAAAAGATATGCCTGGAAGGCAAAGTCAGTACATGCTGAAAATGCTGAAATCTGCAAGCAATTCCAAAGCAGACAGGCTTCCAGACAGTTCCAGTACTCTGCGTT
>High_elevation_24974 Average coverage: 6.35
CCTTTGTGTTGTTTAATCTATGGTTTATTTTCAACTTTGTGTTTCTGCTTTCAGGTAAATGGAGAAAGCTAGAAAACTTCAAGTAAGGCATGAGAAAGTGATTTGTAGACTGAAAATGAAAAGAAACAGGCAGGCATTTGTAGTGCACTGGAGTGGTGATGAGTTCATTTTTTCCCACATAATTATTTTCAGTCTGGAGTTAAGACTCTCTGTAACCCAGAAGTGGGCATTGGTGGGTACAGGGTGTTCCAGAATCAATATTCTCTTCCATGACTAATGAGCAAGAAGAATATCTTCTGGTACCACAGTGATGACAGCTGAAATCTACTCAAGTTCAGGTCAAGCTTTCTACTGTTGCCTGTGATAGTGAGTGGGAGGAGAAAGTAGTCCCAAGATAGTGAGGCAGAGTCTTGTTACGTTGGATTGTCTCCATACTCTGCGTTGAT
>High_elevation_25039 Average coverage: 10.31
TATCAACGCAGAGTCTTATTCTTAACCAGAGAGGAGACGGAATAGGAAAGAAACACAATTCAATCCAGACATCCTTGCACATTGATTGGTTCACTCAAATACCACTTGAGAAACTGCAGGTAACGATTTTCAGAATCCTATGCAGTCAGGTTTCTGGATGCTTGTTCTGGTCTGGGAGTTACGTCCCCTGCATGAACCCCAGCGATCGGTGAGAGAAGCATCAGGGTCCCGCCTCTCCAACTTCTCCATGAAGCTACGTCATGGTGCACACAAGTCTCTGTCACCCTCAGAGATCTTCTCCAACCTCCTGGGAGAACTGGTTGTGATGCTTTGACGGTAGTTGTATAGCAGAGTACCCTACAGACCGTATCAAAGAGCTTTCACAAGAACCCACATCATGGGTTAAAATATGGACAGAATGTTTTGTACATTGCATTGTGACCATATAAGATAGAACTTAATACAAATCCCAAGAAATCTTGGAGCAATCCCCGCGTACTC
>High_elevation_25148 Average coverage: 5.80
AGAGTACGCGGGGCCATGGGAAGGCGATCAAGCTTCATCTCAGACACTATCTTTCATTCTTCTCAGTTCTCTCACAAGGTACTAGAGATCTGTTACAGCTGACCGTATTTCTTTCTTCCACTTTCAGCTGAAATCCAGCACCCTCCCCTTGGATAGCTATGTGTGTCTTTGTATGGGCAGTCCCAGTCTCCTTCTAAATGCTCTAAACGCCAAATCTCTGAAAATCATGTCTTTATCCTCCTATTTCTCCATAGGCTAGCTATCACTCAATAAACAGGACCGGGCCAGCGTATTTTATCTACTTGTCTGTCTTCCCCACTCTGCGTTG
>High_elevation_25159 Average coverage: 9.38
GAGTACGCGGGGCACTTTACTATCCTATAACAAAGCTCAGACTTCTAATCTTTAACCAAAAATCAGCCAGCCAACAAAATCCTCTTTATCCTTTAGGGCACTATTCCAATGTCACCTTCCCTAAGAAGCCTGCCTGATTGCCGCAGAGCCAGACACACCACTTTGGGTGCCTGTAGAGGATGTAGCGCAGACTCCTGGATGGGATGTTCTGTCTAGGCGCTGTGCGAGGCTGGGCAGATCCCTTACAAATGTAGACCTGGCCTCAAGGAGCCCTCATCTATATAATGGGACCAGGAGCAGTGCCTGCCTGGAAGAATTGATGGGAAGATTCTTGCGCCCATTATGAAGCCGTGGTGTCAGCTCCAAATCACACTCTGCGTTGATACCA
>High_elevation_25280 Average coverage: 5.06
CTTGAGATATAATAATATGCTGAAACAACTTAGCAGTCAACAGTTAGCGACTCTTCGGCAGTGGAAGGCAGTACAGCTCTACCTTACATGTGAAAGGGGACCGTGGGCCGAAAGGAAACAGAATCCAGTTCACTGGAAACTAGCCAACGTAGAAAATTATTCCCGCATGAAACTTAAGCTGGTTCCAAACTACAACTTCAAAACCCATGAAGAAGCTAGTGCTTTGAGAGATAATTTAGGTGTCCAGCATTCTCAGCCTTCCAGTGATTCATTGCTTTTGGAAGTAGTAAAACAAGTAAAAGTTAATGATGTGGA
>High_elevation_25294 Average coverage: 6.12
TTTTGCAGCCACACCAAAATCAGCTAATTTTACATCACCATGGTCTGTCAATAGAATATTTGCACCTTTGATATCTCTATGCATCTTTCCTTTTGTGTGTAAATAGGCAAGACCCTGTAAGGTTTCTCTGCACACATACGCTATTTGTAATTCTGACAATGGCCCAGTAACATGATAAATATCTTGAAGTGATCCGCCTCCACAGTATTCCATGCAAATCCACAGTTTTTCACGACTGAGATAGCTCCCAAAGTAGGCAACGATGTTACAATGTTTACATTCTTTAACCATAAATATTTCTTGTTGAATCAAAGAAAAATCATCTCCAGGCTCCAATTTGATTATTTTTACTGCAG
>High_elevation_25317 Average coverage: 5.86
TTTTTTTTTTTGTACAGAAGTAAAACGATGGAGAATTGTGAATAGGGAATCTTCTATAATAAGAACATTGCGAAGAAAATCCCCAAATTCTTAAGTCGAATAAATGTTGTGAAAGAGACTTATCGAGAAATTCAATTATTTCTCAGTAATCAAGTATTTCTCAGAAAACATACATTTACAGAGAATCAAAGGACCCTTATTTCAATTCCCAAGATCCTGCCTGGAAGGATCTATCTCAAGTAGAAAGGCCACCAGTTCATGCCATCTTTCACTTAGGTGGGACTCACGAGAATGAAAAC
>High_elevation_25346 Average coverage: 11.49
TTTTTTTTTTTGTCTGTAGTTTGCTTTCTTGTCTTCTGTAAATATATTATGGCATGCTATATTTAGTTTGGTTCACAACTTTAAAAATCCAGTGTGGTCTCAGGTAGCTGGAGAGCTGATGGAGTCTGAGGATTGGACGTTCTGGACACAAGACCATGAGAAATCATTCTCTGGATTTTCCCAATTAAAACAAGTTCCATCAGAAGTGATAGGATTAGTAACTAATGGTTTTAAGCCTTAATATGAAAGTTACCTAATCAAACCATCAGTCTCTTGGTTATTTTTAATCAGCATAGAAAAGTAATCTGTTTCAACCTTTGTGGAGACTTTGTTCCACTGAGATGATCTTTCCACCTTCCCCCCCAACCCCCCCGCGTACTC
>High_elevation_25506 Average coverage: 5.14
TATCAACGCAGAGTACGCGGGGGGATTCTTTTAGGGCAATGAAAATGTCCTAAATTTAGGTTGTGTGGGTAGTTGTGCAACTGCTAATCTGCTGAAGCCTTTAAATTAAACACTTAAAATGGATGAATTTGGGGCACATGGATTATGTCTCAAAAAGATGCTAAAATGCTCCTACATTAGAAAAATTCCTTACTATTGAAGTATTCATTCCTTTTAACCACATGAAAATACTGTTTTTTTAAATGAAGTTTTAAAATGATTTTACTTCAGAAAAATTTAAAGGTAGTATTTTGGTATACTCATTTGGCAAAGTAAAACTGCTTTAGTTCATATATTTTTCTCTACGTATCTTTATGTCTGATGAATTTTTCAGTTTTTGCTAGTTCAGTGGGAGGTATCTGACAATGCAAATTTATCATGGGTGAGAGTTATGGAAATGATTATTTTGAAATATAGCAATAACTACATACTTCTGCAGGTTGCTATTCAGACCCAAATTCATTTCCAAGTGCAAATGTCTTCCTGTTAGTTTCCAGAGGCAGCTTCTTTTCTTTGTTCAATCAGCTTATCTGAAGCAAATAAGCTCTCTACATTTTTAATT
>High_elevation_25540 Average coverage: 5.10
GCGCACGATGTAACACTCTTTCTGTAAATTTTACACAAAAATGGCAAGAAATAAATTGTAATACACTTTTAAGACAAGACTGAAACTATGTTTTAATATCAATATAACTTTGAAATTAAATATTTTCAAGTTTATGCAGAGCAAGAAAGCTTTTTAAAATGGAGGGCTCTAAATTTTCTTTCATTTGGGATATACGTGTAGAGGTGAGTAATGCTTA
>High_elevation_25542 Average coverage: 6.00
TATCAACGCAGAGTACGCGGGGTTACCTGAATGGATAGACTGCTGATCCTGAGGGCCATTTTGTAATGAGCCTTTCTTGTTAATATTCGTTCAGCTTTCTCTTTGATTTTAACTTTACTACTTACCCTGGCAATTCAAAGTTCATTTGCAAATACAGTAAGACCAGAAAAATGGGGCATGTCTCAGCAGAATGCTTGGGGATTTGCAGCTTGGAAACTTGGATTCCTGGAGTTACCACCCTGGGCAATTTCAGAGAAGGATTCTAAGTGTGGATATCCAGGGAAGCAAGATCTATGTCTAACAGAGATCTTGTTTAGCCTCATTTTTTTTGTGGTTTTTGTTTTTAAGTATGAATAAATTCATGGACTTGCATGTGCAAAACCATGAACAATTGTAAAGCCCAAAACAATTGTATACATACTGTCACAAGTAAATATATACACACTAATATAATCTAAATGAAGATGTTATTAAATTGTAGGTCTTTACTGTATCCTCTATACACTTATGTTTTGTAATGTTCTCATTTTCATTTTCAAAGGAATCCTGTTACAACTGCTTAAACCTATGATTTGATGTAGACTCTGCGTTGATACCATCTTTATTAGCTACCAGTAGTCAGCCAACATTTTGATAGACTCTCCTGAATGATACCCTTTCTGTACCCTAATGTGTGGCCATCAGTGGGTATTTATCATATGCTGAATAGATGAGTGAACGTCTTAGTGCTTTTCTCCAGTTCAAAATAAATTTTATTGTAGAATTCCTACTCTGCGTTGATA
>High_elevation_25718 Average coverage: 6.03
AAAGGCCTAGCACTGAATAAGTAGCCAAATAAACAGTTGTTTAGTTTGAACATAATTCTTTAAACAGTTAAATTTTTGATTTTTACCAAATGATTGTAGAGTTTGTTAATAGCTAAAGACAATATCCTTTTGGCTTAGAGGGGAAGCAACTCATATTATCAATTAAAAAATATTAAAATACTTCACTTGAGCTATTCCCAAAGAAATGTTTTTTAAAGAAGAACAATTTTTTAGAAAGAATTTTTAAGTTTTTATGAAGTCTTGAGTATACTGCACATTTGGACAAATGGCAATCAATAATTGCTACATATCATGTATCTCCAAACTCAGTAACTGAAAGCAACAATGGTTGACTATTATTTGTTTTTCTAGAGATTGGCAAGTGTTGTTGATCCAAGACAAGATCAACCAAAATAACTCTGCGTTGATACCAC
>High_elevation_25737 Average coverage: 5.27
GAGTACGCGGGGACTCTGTGTCACACTTGTTACTTTCTTTAGAGGGGAAAGGGCACTTCACTAATGGGGAGACTGGGCAGATAGCACTTGACACAGGCCCACTGAGCACACTCCCTTCGGGGATAGCAGAGATGAGGTTGACAGATTCTCAGTGCTCTACAGCCCAGGGTAGCCAAGGTTTAGCACTAGCATAAATGAGGAGATGGAAATGCTAAT
>High_elevation_25897 Average coverage: 5.50
GGTATCAACGCAGAGTCTTCAGAATGCAAAAGACAAACCTGTCCTACCAAGTTAATGTAGTTTCAAGTTTCTCTTTATGAAATAGAAAATGCCAGCAACAAGTATGAGATAAACCAGGTAAAATAATGTAGAATATCTTTAGACACTGAGAAGAAGAAATTTGAAAATGTAAAGAAAATTTGGAAATCAAGACTATGAGCACACACAAAAATGACAGTAGGAGTAAAAGTACTAAATGAAGACATAACTGAAAAATTGGCAAAGATGTGGTAAATAATTTGAATTATCCGTAATTATTTGGAGGAAAGTATTTCTGAAACTCAGCTCAAAGATTAGAACCATATAAATGTGTCAAAGCAAAATCTTACAGGAATAAAGTTAGGAAATCTTACAAACTCAAACCTAGTAGATACAACATAAGGAGGCAATGACTATACGCACATGCACTCACCCTAAGAACAAATCACCCCCTTGTGACCCACGCATCATTCATTCCACTGCATATTCATTAACATCTATCACATGATAAGCTGAGGCTGCATGATAACTTTTTCTACAAAAACTTTGTTATTTAAAAACAAAACATCATCAACTCATAAGGGCCACTGCATAAAGATACAGCACTTAAATGAATGACTAGCCTATTTAAGATTTCAGGCAACAGTTCAGTTTCAAAAGAAACGATTTATGATGAATATAAGTGTACCAACTTCTCCTCAATGAAATTAAAGGACTTTCAAGAGAAATACCAAGTCCTATTTCTTTTCATTTCCTCTCTTTTCTTTGTTTACAAAGGGAAAGTTTTAAAATACATAATAGGAAAGGTATCCTCTCAGAAGAAAAGGTACTTTCCCAAGAAATCTTCTACACCATAAAGAAACACTCAAAAAGTTTGGAAAATGGATCAAGATATTTTCATTTTGGTGCGAAACAACATTGAAAACCATGCATAGGATTCTCACAATATGCATTCCTAATGAGTCTTTTGAAGATTCTTAATATGCTTGAATTGCAAATTTTTTGTACCAAAGTAAGCCATTATTTTATTACCATTTCCAGAATCTGTATAAAGTATTCCCTTATTTATAAAATATTTAAGAGTATGCAGTGTTTATATTGCATCAAGTATTATTTTAAATGGTCTTCCCCGCGTACTCT
>High_elevation_25916 Average coverage: 9.05
TATCAACGCAGAGTACGCGGGGGGGGGGGGGACGGTTTTTTTTTTCTATTCCGAAAAAGGACATTTTCTCGGACCGCAGGAGTCCACTTGTGTAGAGGCTGAATGGAAGAGGCCGCCTAAAATCCTGGCCTTTCCCCGCCACCCCCCAAACTCCAGCAAATTCTCTCAGGATATGAGTCATTCTGGCAGCACGATAAGGACCAGCAGTGCACATCTTTTTTTAAAGGAGAAATCTACTTATTATCTTTTAAGAAAACTGTATCTTCAGCACATGCTTGAAATACGTCTAAGGCATAAAATGCAGCTCAAATGGAACAAGTATTTCTCACCAACCCCCGGGATTACTTGCTAAACCATTCCCAGCATGACAGGAGCGTTTGCTCGTTTCTGCTTTGTACAGAACACAGGGCTTAAGACGACTTCACGCCAGCTGAGTTGACCAGATGTACCCATAGCTCTCGCCTTGCAGTCTCTCCCTATGTGAGACTGGATGTTCCTCCACTCTGCGTTGATA
>High_elevation_25950 Average coverage: 5.00
GGTATTTGTTTATTTCTTTATTTGAAAGGCACCCTTGCACAGAAGGGAGAGATCAGGAGACCTACACGGCTACTGCTTTAGTCCTCCAATGGCCACAGTGGCAAGGGCTAACCCAGGCTGAAGCTTGTCTGTATTTTCCACATGAGTGCAGCAGACCACAGTTTGGGACCATGCCTCACAGCTTATACACGTACGTTAGAAAGGTTCAAAAGTGAGTACCTGGGACTCAAACTG
>High_elevation_26093 Average coverage: 5.60
CAACGCAGAGTACTGGAACTCCTTTGAGAAATGAAGACCACAACACTGTTCTCTGGTTGAACTTGAGAAAAATCTCAGCCATGTGGTTCCCTTAGGCTAAACTTCCACTGCACCAAAACCACCTGGCATATTGGTAATAAATTCAGGATCAAGTCAGTCATGCCAAGGTCTTGTGAATTTCTCTGAACAATGCATGTGTATATTACTTCCCAACCCACCTATTAGGATTCTTTCCATACAAGACTTTACCAATTATCAGTAGACCATATGCCATCAAGAACACAGTAAGTTTCTTTGTTGATCCATACTGTCTGCAGTAATCCATATCTATTTTTAATGTGTTAAATATTTAATCATACTTAAAACGGTTCTGGCATCCTATGTCACAAAGCAAAGCAAAGGACCCCGCGTACTC
>High_elevation_26144 Average coverage: 6.95
TCAACGCAGAGTGGGGAATGCGTAAACATCAGTTAAATGCAAAGAAAGATAGGAGGAGGAAATAGGGACAAAGGAGCTACGAAAACCAGAAAAAAAAAAATAGCAACAGTAAACCCTTTCATATCAATGATTACTTTAAGCATAAATGTGTTAAACTCTGTAGTCAACAGACATAGTGTCTGAGTGAATAAAACAGATATGCAACTGTAGGCTGCCTGTAAGAGCCTCACACTAGCTTTAGGAGGATAAACGTAATCTGAAAGTGAAGATAGAAACAAAGATATTTTATACAGTTGGAACAAGAAAAAGAGCAGGGGTGGCTACATATATTAGAACAAAAAAAAAAAAAACTACCAGTACTCTGCGT
>High_elevation_26151 Average coverage: 5.58
TTTCTAGAGAAGATCAGAAAGATGTTCCGTCAATTCAACAAATAAGTATAAATGTAAATAAAACCATACACTAAACTTAACAAGACTTAAGGGAATTTTACCATTCTAGCTCAACTGATGTAAAACCACTGATAAACAAGATGTGCGTTAGGAAGGAACTTTTTAAGCGATAGTGATTATCAATCTACATCAAAAGTACAAATGAGTAGAATTTCAAAGAGATGTGCAGAGGGAGAAATAAGGACTCATGACTGCTTCCTGGGATGAATAAGAAATACTCCAGGAACACACACACACAAACACTAC
>High_elevation_26233 Average coverage: 5.81
GCAGAGTACGCGGGGTCTTGAAACTTGCTCAGGTGATTCTGAAGTGTTGGACCAAGTGCCTTGGTCATAAGAAACAGGGAAGGTGTGCTGAAGGACTACCCTGCACCCTTCCTGACTCCAATATTCCTCCTCTCTTCACTTACCGGAGGTAGCGAAGGAATCTCCTTGCTACTATTAATCTTTGCAAATTATTGCTCCTTCTTGAAAAATTTGCTGGACTAGGGTTGTTGTCATGGCTCATTGGGTTAGGCTGTTACCCACTACATCTGCATCCCATTTTGGAGCACTGGTTTG
>High_elevation_26248 Average coverage: 5.28
AGAGTACGCGGGGGCTTGCTCACTCTCTCCCTCTTTCAGATAAAATGAAAACAAATACTTAAGAAAAGACAACGGAAGTAGTAATCTTAAACCACCAAGACTGATACCACTGCACAGAGAAAGACAGAAGCTGCCAGGAACTACTTCCCAATTTTGGCAAAACACACAAATAATAGGATTAGTTGTGGCTGTGCCTTAATTCCAGCAGGCTCCAGCCCCATTCCTCACAGCTAACCTACTCTGAAGTGGCTGGGGAAGCATGCTGCAAAACACGAGGAAGGCAGGAAGACACCCGAGCCCCCTGGCTGCTACAGAAGCTGGTGTGCTGGCCAGCTATTTACCAAGCTGGAACACCCTTGGCCAGAACCGTACACACCACGACAATCGCACGTGACACATCACTACCCAGCGTCACTCAGACACAGCTTCTCCATTTCAAACTTACC
>High_elevation_26428 Average coverage: 6.54
TTTTTTTTTTTTGTCATGTATTAAAGTACAGCCTATTGCCTTTTGTCAGAATTTTGTTGGACTATTTCTTCACATTATTACATGAAGCTATAGATTTTTCTCACTGTAGCTTGGTATACTATTATATGAATATATCCCAATTATTTAGAATTACATTTTAAAGCATATTTATCTGTCAAAAAGAATTCTAGGCATTCTCTTTCCTCCTTTTCTTT
>High_elevation_26448 Average coverage: 9.40
GGAGCAGGTGCCAGCCACAGGCAGACTCGTGCAGATCACTGTGGCTGATGGATATGATGTGAAAGGCTTTAAAGGAGAAACTCCAGTTACCTTTATTCGTGCAGAATTCAATCAGGTGGTTCTGGGAGACTCTGCCAAAATAACCGTTTCTCCAGAAGGAACTGCAAAATACAACTTCACCAGCAGTTTTGAGTTTAATCCTGAAGGGGGGATCACTTTAGATGACATCGCCCACAAGCCTGTATTCTTAACCATGAATGAAGTTTTGCCAAAGGAAAAGAAACAGAAAGA
>High_elevation_26497 Average coverage: 7.90
TATCAACGCAGAGTGAGGTTGACAGTGATAGTGTGAGAGAGCTTTGCCAAATGGTGGAAACAGCTGGGATGGGGTCAGGTAGAAGCCAGGAGCCAGCAATCCCACTAGGTCTCCCATGTGGGTGAGAGGAGCTCATGTACCTGAACCATCACCTCCTGCGTGCCACGTGCATTAGCAGAGTGAAGGAGACAGCACTGCTAAGGGATATGAGTGCCCCAAGGGGTGGCCTTCACGACATTACACCGCAATGTCCAACCTGCCATAGCTATTGAAGGGAGCGAAAAGGCCGAAAGAGCCTTCTCCAAGCAGAATCCTGCTATACTAGCAAGAGGGAGGCGGCGGGACGTTAAGGGTTTGCTGAACCTCAGTGACGGGTGCTGACCTCCAGCACCCTACACTCTGATCAGCAGGAACCCTGACTCTGGCATCTCTTTATCTGAGCTGCCTCATTAATAAATGTCATGAGGTACCTTATTTTTAGCTATGTGATCCCCGCGTACTCT
>High_elevation_26498 Average coverage: 5.83
ACAACAAGACTGGTCTGGCCCAGGAGAATCCAACCATGTCCTTCAGGATAGAGCAGACGACAGAACCAGGGTATTAGAATGAAACTGGATTCTGACCTAAAGAGCTACTGCAATTTCTGTTACGGCACTGCGGGATTTTGCTGCGGTGGTGACAAGTACTTTAACCATATTTCTACTTTGAGACTTGGAGTTTCCGAGTGAGACAAAAAAAAAAAA
>High_elevation_26499 Average coverage: 5.22
AGGATTTCATTCTTTTTTTTATTGGAAGGATTTTCCACTCTGTGTATATAACATCTTTCTTTATTAATCTGTAGATGGTCACCTAAGTCAATTCCATATCTTGACTGTTGTGAATAATGGTGCAGTGAACCTAGGGATCCAGGTGCCTCTTCCATACATTAATTTCATTTCCATTTGATAGGCACCCAGAAAAAGTATAGCTGGGTCATAGGATAAATTTATTTTTGGTTTCTTTGTAAATTTTTAGTTTATTTTCTATTGTATTAATAGGCAGAGGAGAGAGAGAAAAAAAAAGACAAAAGAAAA
>High_elevation_26697 Average coverage: 5.50
GGACTTCATCTGCTAGGCTACTACGTCTGGCTAAATGATTATTCTTGAAGATAATGATAACACAGAAAGAAAAATCTTTAGTCCTGCTTTCTCTTTGGAGACAAAGGTCGTGAAGTGGGCTTTAAAATAAAAATCTTGGAAAGGAAGAGAGCAGTACCTATGTTTCCCTAGTAGTATCAATTGCACTCGTGTCCTGACATCTAAATGTGTATTTTAATATATGTATTTATGTCGATATGA
>High_elevation_26705 Average coverage: 5.78
GAGTACGCGGGGGTGCCCCAGGAACCTGGCCAGGGGTGCTATCAGTGTGTCAGGTGAAGAGAAAATCAGCTGAGCTAGAAAGGGCTTTCAATGACTGGCCAATGTTTCCCAGGTGGTCAAAGATGTAAATGATTGCTTTCATCCATCCATTGCAACACACCTGACCACAGTGGAAGATGTCTTAAACTTCCTTCCCTGGTTTTATATTAACCCAAGTGATATATTAAATGCCAGTCAAGATACTAAACAGAAATAAAAAGTTTAACTTAGTTATTCAGTTATTTGGACTGTTGGATTCACTTAAAATAGTCATGTTCCCCAGCCATCACCTCTGTTGGTGTTGTCATCCAGAGATCACTGTCCTTATGATGACATCCACAACAGGTAACAAAGGTTCAACCTAGGACTTCTTTGGTACAAA
>High_elevation_26729 Average coverage: 5.77
GTGCTTTTTGGTTTGAATGTCTGTGCCCCTATAGGATTAACACATTGACATACTAACTCCAAGGAGATGATTTAAGGAGGTAAAGCATTTAGAAATTGACTTTGGCATAAGAAGAAAAACCTAGTGAATGGGACTTAGGTTCTTATGAAAAGGAACCACTGAGATATGCTCTGTGCTGTCCATGCAAGGACATAGCTTTAAACCAGAAAATGGGTCCTCACCTGATACTGAATCTGTTGACACCTTAATTTGTGGCTTCTCGTATGCTAGAAGAATGAGAATGAATTTTTGCTCTTTATAAGCCCTTACAATTTATTTCTTTGTAACAGATTTAATGGACCAAGATATTCTCTGATACCATTTCTAGAAAACTTCCAATTTAACCTCCATGTGTACATTTCAGGCTCCCAGAGTTCTAGGGA
>High_elevation_26730 Average coverage: 5.10
AAAAAATAATAATACTCTTAATTTTACAGAGTTTTGATTGCTAATGATGATAAACATTTTTTAAATGCCATAGGCCACTTTGACAAGGTATTTATATATATCAGGAAAAGATAAAACTTGTAACTTGTATCCTCATTTTTTTTTTTTGTCTCCATAGACATAATGAGAACGTGAAGCTTAAAATAACCAAGTACAGAGAAGGTTACCTTGAGAATAACCTTAAAGTGATAGATAAAATATATATTTTGCAAGTTAAAAGATTAAATAGTGTTGACGTAGTTTAAGGAACAGCTTGGCATCATTTCCTGATGTCTATGCAACTCTGCGTTGAGACCTGCCTTTGGCAGCTAGCCGGTCCTGGACCTTGACTTCTGTGCTTCACAGAAATAAGTAGAAAAAGGACCCCGCGTACTCTGCGTTGATA
>High_elevation_26788 Average coverage: 11.93
GAGTACGCGGGGGGCAGGGACCCAACGACCGGACCCTGTGGCTGCTCTCATGGATGCCCATTAAACAGGAAATGAAAATCAGGGCTGCAGCAGCAGTGTGAACCCACCCACTCTGATACGGAATGCGGGCAGCTGAAAGAACATTTTTACTATGAGGCCAAACATTTTGACACACAATAATTCACACATCCACTTTAAAATGAATGAAAAAATACTGAATCACATTTTACATTGAATTATAAGTTAAGGCAATATATTTCAGTTTGTTAGGTAGTTTTCAGAATTTGCCTACGAATGAATTTCATTCATGCAAATAATTAGTCATTCTTTATTTCTGCAACTGAGGAGTGTTCTCTTCTAAATACCCACTCTGCGTTGATA
>High_elevation_26967 Average coverage: 9.99
GGTATCAACGCAGAGTATGGACTTGAACATGGGTTCTTTGATGAGGGATGTGGGTATCCCAATGGCTTCTTAACCATTGTTCTAAATACCTTCCCTAGTATCTATCTTCTTTGGGCCAGGGTTGGAGAAATTCCTGAAAGATGTCCTTGGATCAAATTGTGGCCAATCAACAGTTATCCTCACAATGACCAGATCAGTCTCTAGTTCCCATTGGCTGCAACATTACTGTTCTTGGCGGGCTAATACATGACAATCTGTAGTAACGGTGCTGTGTGGGAGTTGGTGGGAGGAGGAAGAACTAGGTGACTGAGATTGACTGGAAATCCACTAATGCTCTAATCTAGTCACTTTTGATACATTACATGTTTATTACATGATGTGTTTATAACAATCCCCTGTGTTAGTCATTATCCCCGCGTACTCT
>High_elevation_26983 Average coverage: 8.69
TATCAACGCAGAGTACGCGGGGACCTATAATAGCTACTAGATAATAGCATTCCTTGATGTTTTGCCCATCTTCCACATTTGTAGCAGGGTACTGCATAAGAAAGTGTTTCTCGCGTTTATATGAATGCATAATTATTCCTCTGCAATTTTTCCAGCCTTGTCTTCTGAGAGGAATTATTCTCTAATAAAGAGCAAAGAGTGAGTGCATATTACTTTCTTTTTAATTAGCTAAGTAAAAGGATATTTTAAACTTTAGGTCAAAGTAGATAATTTAGATTAATAAGGAGTTGTAATTATTTACAGTTGATCAGAAATGGAAATATCTTAATATTGACTCACATAGAAGTCCTTAGCAGATTTTCTTTTATTTGCTTCATTTGGCAGTTTTATAATATATCAAATAGGACTCTCTTGGTCTTTATTGCAGAAAAGGTACTGGGCAAAATCAACATGTTTTCTAAATGAATTTTCTGTATTTTTCTAGGTCAGTAAAAAATACTCACTGGAGCAAAGTTTTCCAATTTCTTTTGACAGTACATCTCATCATATCAGAACTCTAAATTGTCTCCATGCCACTCACTGTTCTCTTCCCTGCCGTAGATGGGAAATCCTAGCAATGATTCACAACCATCTTCCTAAAGTAGTTGAGCATTGATATGAATTTAAGAATCTGGGAACTGAGAAGCAGCTATTCTAGCAGGAATCCTTAATATCCAGAATTAGAGTGCCTCTAGTCACCAGTTTATTCCCCACTCTGCGTTG
>High_elevation_27012 Average coverage: 6.19
TATCAACGCAGAGTACTGGTAGTTTTTTTTTTTTTTTTTTTTTTTTACCTACTTTATTTTTTGGTAAAAGCCATTTAAGTTTCTAGAGTTATTGTCATATTTGGGAAATGTTGGATTAACTGCCAGATAGAGGAAGGTCAGTAATCCTGCTCACCTCAGGCCCATTTGGACAAGCTCAGCCTTCCAGAATGGCCCCAAGTGCAGGGAATACAAGCAGAGCTGTGGAGGCGCTGGTCTCCGGCCATGTCCACGGAAGCTACCACATTGCATGAAAGAGCTGTGCCTTCCTTCCTTGAAGCTGCTCCTTCAGTCCCGTTTAGCAGAGGCCAGGCACTAGACGTTACATGTTAGCTGCAATTCCCTTCGCTGGAGAGTCCTCTTCTCTCACTCCTAATGATGACCTCTGTACTGCTTTTGTGCCCCTCTCTGCCGCTTTTCCGCCCCACACGCCTTAGCTTTTCCACCCGAAGATCTCAGCCCCTCTTTCCCTCTCCGCCGCCCCGTTCTTCCGGTTCCGTCCGTCGGTCTTTGTCCTCCTCGT
>High_elevation_27022 Average coverage: 5.37
ATTGTAGACAAAATGTGAAAATAAGAAAACATCACTTTTTCTTTTAAATTTTATTCAGAATTATTTCAGACATTTAAAGATCTTCTATTCTGCAGTACAGATTTGCTTTACGTCAATTGGTTCTATTAGTCAAAAATAGACGCCGCGTAGAATATTATTAACTCTACTGCGGGGGCATTCATGCACCTACTGTACTGTTGCTTTCTGCAGCAAGATGAGAAAAATCCTTTGGTCTGTTTTTATGTGAAAGTTTTCTAGGAAAAAAAAAA
>High_elevation_27113 Average coverage: 10.53
GAGTACGCGGGGAGGATGAGGAGGACTGGAAGGGGACACAGCTAGGCTTTAGGGAGCATGGGAGCAGGGCTTGAGGCCACACATCCTCTTCCTTCTGGTTCTGTGTAAATGTCAAACTGATCCTTTCTTACTCAGAGACTTTTTCCAGACACTGAGAGGTGTGTCCTCAAAAAGTTTTAAGAGTTTTCATTTCTGCTCCATGAGGGAAAATAAACCATCCCTCTTTCTTATCCTCCCTTCTTTCCTTTCTCTCTTCCCAAAGATCCAGTTGTGGGAGAGAAGCATCTTAGCAGCCCATCTCAGGTCTTGAAGCATTTGTCCCTGAGGTTTCTCACCATCCCCAGACCCTGCAGGAGTAGTGTTATGTCACGGCCACTTGCATGAGCTGCAAGGAGCCATTGCATTGTTCAAGAACAGAAGTGGAATCCAGACAGTGAATACTTTTGGTATGACCTTGGTGCTCACATATTTCAGAGCCTAGACCCCTCTCACTCAAGACA
>High_elevation_27131 Average coverage: 6.19
CATTTGCTCCAAGGAGTACAATAGTCTTTAATATCTTTGAATATTGTGAAGTTTCTCTAACAGAGCTAGACTTTAAAAAGAGACATTTTTGAAATGAATCTGGCAAGTATGATTCATCAGGCTATAATTACCTTTCAGTATCAGTATCTGGCAGCATGCACTTTTAGGTTAGAATAATGAAAGTTACATGGGGGAGAGTCCCATCCCAAGCAACCACAGCATTTTAAGAAACTATAAAAATCAAGAAAAATGATTCCATACTCCAGTACTCTGCG
>High_elevation_27163 Average coverage: 7.74
TTTTTTATTTCTATTTCTTTGTCAAACTTTTCGTGTTGTCCAAGAATTGACATCCAAAGTTCACTTAATTTTCTATCCATATATTCTTGTAACTCCTTGACTTTCTTTAGGAAAATTATTCTGAATTCTCTGTCAGTCATTTCATAGATTCTGTTTTCTTCTGAATCCACCACCAAGCTTGTGTTATTTTTCTTTGCAATTTTCTGACTTTTTACAATCCCCGCGTAC
>High_elevation_27183 Average coverage: 8.00
GAGTACGCGGGGGAAGCCAGTTAGTAATAATATTCCACCAGTCCCCTTTCCTGAAGGATCCCAAAGCACCTTATGAAAAGCAATGACTGAAGCCTTGTTGTACTCCCCTAAAGAGACCTTGTCCAAGAGCCACCTGGCAAACACCTACCCTATCCTTGCCAAGAGATCGTGCCAGACAAGTGGAAAAGAGGACTGGCCCCTCATTTATTGTTATCCTGCCACACAAATGTGCACCCT
>High_elevation_27216 Average coverage: 5.88
AGGGCATGGCTGTGAATCAGACATTTGGGCATTAGGCTGTGTAATGTACACAATGTTACTAGGAAGGCCCCCATTTGAAACTACGAATCTGAAAGAAACCTACAGGTGTATAAGGGAAGCAAGGTATACCATGCCGTCGTCTTTGCTGGCTCCCGCAAAGCATTTAATAGCCAGCATGTTGTCCAAAAACCCGGAGGATCGGCCCAGTTTGGATGACATCATACGGCATGACTTCTTCTTGCAGGGCTTCACTCCAGACTCTGC
>High_elevation_27244 Average coverage: 8.33
TTTGAACAGTTCCTGGGGTTGACGTTTCCTCATAAGGTCAATTTCATGAATTCAAAGGCAAATTACCAGTGATTTCTGGGTGCTGGGGCTGACGTTTTTGTGTGTGTAATTGTAAGTATTGGTTTCTTTTATGATTTTTCTCATTGCATAGTGAAAAATTACTATTTGCAATCAATTTCTTAACTTCTCCTTCCTGTGTGAATTTTTATTAGTTTCTTTGTAAAGGTTTTCTTAAGAGGAGTATTAGAAAAAAGTGACAGCTGATGGAAAAAAAATTGAGTTTTTATAATTTGCAGTGAAATAACACAATTCAGGGCCCACTACAGTAGGAAAAAAAAAAAA
>High_elevation_27312 Average coverage: 5.23
TCTAGTAAAGGGGAATGTACAGAACAGCTGGTATAGGGGCTTTTACCCCAATACAATGAAAATCTGGCAGTAGTGGAGAAGGAAGGAAAGGAGGGGATGTTAGGAAAAAGAAAAAAGAGAGAAAGGGAAGCAAGATACAAGATGTTGATTGCAGGTTATGAGCTAAGCAAGATCACCTCCATAATTTGTGGGGGGAAGAGGGAGAGCTTTGTATAATATACCCC
>High_elevation_27356 Average coverage: 11.32
GAGTACGCGGGGGGAGATTTTCTTAAGTACTACCTGTTAAAATCTCCATTCACTTTTTAGGCCACGGGAAAACAAGAATTTTTAGGAATTTAGTATTTAGTCCAGACAGCCTCTGGGGATTGAAAAGCATAAATATATACAGTTTCAAAAGTCAGAAGTTCTGCACTCCATATGGAGAGCTCAGGAAATACGAATTTGATACTTGAAGTATCGTTCTCACTATGGTTTTTCAACT
>High_elevation_27392 Average coverage: 10.92
AAAAAGTTGTACCTTTGTTTCCAAGTGTGCTACCTGGAATATTTGTGGTGTATTAAGAGATTATTATAATACAAGTATTAGCAAGAAAACCGGAAGAAAATGGGACTTTGAATAACTTACACTAAAAAGTTGACTATGTTTGCTTTTTAACTTACTTTTAATTTTATAAAATAATTACATCCAAAAGATTTTGTTTTGGTGTCTAATGGGAACAGTTAATATATTCAGGATCCACTCTGCGTTGATACC
>High_elevation_27533 Average coverage: 5.90
TACGCGGGGACACTAAGGAAATAGAATTCCTCCAATAATAGGGATTACAGTACTTCCCATATAATCCTCTTTTCTTATCCCTTATATATTTTGAACATTTCTCTATGCATCTTAACACCTACAGCATCAATCTTAACCACTAGCTCATATTTTGTCATTAGACACAGACTTTAATAGCTGTATTCTTAATTTTTTGAATAATAAAAACCTATGAGTCAAAAAACATGGAAGGTAAAAACAAAAGTCTCTTTTAAAGTTTTAAATTTGT
>High_elevation_27612 Average coverage: 6.63
NNNNNNNCATGAACTGTTGCCCATACAGGATGCCAATGTTACAGGCAGCAGCTTTACCTGAGAGTACGCGGGGCTAGCCCCTAGTATTTCATTTTAATAAGCAAATGAAGGGAGTGCTTTTCGTGATCATACACCCTGTGTTCCCACTGACAGTCTTTAACTCCACCCCGGGTGCTAAATTCTTGTAGTGTCAGGCAAAAGCAGGTCTTAGATACAAGGCTCAGAACAGGGACATCCAATTATGGGCCCTAGAGATTCTAACCCCAGGTTGGCTTTTGAAATATTGGATATCTTATCATGTGGGTAAGGCAAGAAAGGAGGTTAGGGACGACTTCTGGGCTATTTTGTAGCAAAGACCTTCATTTTCCCCAAGTCTATGGGAGATAATGTAGGTGCTAACAATTGCTAAGTTGAATTTAAATAGACTGTTATAATGGATATATGCTCTTTCTATATTCTCAGCTGTAAGCTGCTTACATCTGCTTAAATAATTAGCTTTAAAAAGGTGAGTATACTAAAAGACAATTTTATGGTGAGTCAATTAAGTTACAAAAAAAAAAAAAAAAA
>High_elevation_27618 Average coverage: 5.47
GAGTACGCGGGGGATATTCCAACTGAACATTCAGTCAAGGCACTGGGAAAGGCCAGGTCCTGACATCAGTGTGGGAAAGGACGAGACTTTGACCAACAGAGACCGCTTCTCCAAAACTCCTCCCAAGTGAAGATTCTGAATAAAGCTCATGGGCAAAAAAGCTGATGGAGTAGAAGAGACATCAGTTCAGTGTCATAAACATGCTGGCTAGAGAAGCCTTTGGCGCTCTGGCGTCCCCCGTGGGACATACACAAGCAATTCTAACAGCAGACACAATGGCCTGCCAGGTGCCGGCCTGCTGCAATAATCTTGATCCTAAATGTGAAGTAAGTATTGATCTAAGACCATTGAACCTATGCCTGCCATGTGCAAGCGGTTCCA
>High_elevation_27682 Average coverage: 14.02
CAGAGTACGCGGGGCTGAGATTTTATTTTAAATTGTCTATGTATAAATTACTGATAATTTAATTTGTTGAACAAGGCAGAAAACTAGTCAGCTCACATGCCAAATTACCTCTAGAGGGCTTTCCTACTTGCATTTGTGTTAGGCAGTGTTGAAGAAAATTGCTGACAAACTCCTAAAGAAATTGGACTTTGTCACTTAAACTTATTGCTAAAATTAA
>High_elevation_27723 Average coverage: 6.44
TTTTTTTTTTTTGTAGGACCAATCATTATTTTAATATAGAAACAGTTAATAGAATTACCAGATGGGTACTTTATTCGCCTTGAAAGTGGCTTACAAATAGTAGCAATTAGTCACTGTTGAAGACCTCTACATTGAGACGGTTTTCATAAATCAGTACCATGATAATTTTGGGTAGTGTCTGCAAAACAATAAATACTAAAACGTTTCTAAAAGCAACATATGTCCTGACAGTTTTCTAATTATTTGTGTGTAGAATACCCAGTTCTGCACAGACGGAACTTTTCACATGACACATTTGTACTCTAACGCATGCAAACGATTACTTGAAATTAGTGAGCCCATATTTCTACAATTTGTTTT
>High_elevation_27725 Average coverage: 9.65
GAGTACGCGGGGACAGTATTGCTACTACACCACACAAACATATACATTCACACACACAGCAGTCTGAAAGCATTGTGAGTCTCAATGAAGAGTGCTACATTTTTTTTCCAACCACATCTAAACGATTGTTTATTTCCACATTTATGTGGAGATCCATTTTTTTAAATGATGAAATTTGTATAGTTATTGATTTCTTTCCTCAACCCTCACATTCCTTCTCCACACTGACATTCATCTAACTCCCCGTGGACACTGCAGTATACACATAATTACATTTTAAATTACACTGATTTAGACTTGACTGTAAATTACATTGTTTCTTTCTACTAAAGGGTAAATTTGAGCAACTGATCTCCTGCTAAATACAGTCATCAGAAGACCCCATTCTCCATCATTCATCATCATTTTAATCTGATCTGAGAAAGGAAAGTTGTCAATTCAAGCATAGACAATACTTGGTACTTCAAGCTTTAGCAAAACTTGGTCTGAGACTTCCTGCCAGAATCACAACTCTCCTTCACATCTTACTACGTGTTTTCACCACTCTGCGTTGATAC
>High_elevation_27954 Average coverage: 9.46
TCTATACTTTTAGTGGAAAAGCTGTGTCCTGGTAGGTGTATCAATACATAAAGATACAGATACAACACCAAACAGTAACTGAAAGCTACTCGCAGATGTTGTACGTCAATGTGATACGTAGTTTCTTTCTGAGCTGTATTTGGCTTAGCAGTTAAGATGTCCACATGCCATATCAGAGTAACATCCAAGAAGATGAAGACCCAAGAGACTGGGTTCCAGTTTGGGAGATCTGGGCTGATCTTCCTGCTTCAGCTTTAGCCTGCCCGAACACAACCATCTGTGTTGTAGGCGTTTGGGGAATGAGCAGTGGATGGGTTCTCTCTCTCTCATGCTTCATGTCCCTCTCTTCTTACTTAAAGAAAGCTTTGTTAACACAATTTTGTTGTCTAAAACCAATCATCATTATCATATTTACACTAAAGTAGCAAAAGCATTCGTATTAATGGTAGGGACAAGAGGAAAATGTTTATCAGAGTTATTTACTTATCACTACTCTGCGTTGATACCA
>High_elevation_27999 Average coverage: 5.00
AGTACGCGGGGGGGGGGAGAAAAGTCTGTCTTGGCAATGACAAAACCACCACATTCAGTAAAACAGCCATAGGACCAGTATTCTAAATGTTGCAGATACTTCTTGGTTTAGTGAAACATCCTACATCTCTCCAAGAGAAGGATAAGAACTTTCACAATAGGGACTCTTTGTGTGGGGTATCTGTGTATTTTTAAACAATTTTATTTACTACTTTCTAAGAAAGAATATGACTCATGTAAGAGACAAAACCAGATAAAAGGAACAAAAACGAAAACTTTAAATTAGTAAAAGTAGCATTCTGTACATACTTTGCAAATGCTTTTTTCCTCTATTTTTTTTATTTATTGTTTTTAAAAATAATGATTACATGGTTGATCAGGGTGGGAAGGATCAAGGTTCAGGAAAAAATTGAATTCGTTGCTTCCAAATTTGCTATTACTTCTTGTTGTTCCTGGGGCAAGGGGTTTTAAACAAAGGGGAAAACCACTAATGACTTACTCACATGTTCCAGTACTCTGCGTTTGATACCAC
>High_elevation_28162 Average coverage: 6.43
TTTTGACTTAGGCAGAATATTGCCTAAAGCCTGGGTGTAGCGCAGTAGATTCTTAAGAAGAAGGGACTGAAAAACAAACTAACCAAAATAGAAACAGAGATGAAATCAAATTCTCACTGTAACTCCAAGAAGTACTATTAAAACTAAACTGGAAAAAAACGTGAAGACTTCCATGAAATAAAATTGGATATGGGATGAAGGGAAACATTTATTTGAATTTTGCAACCTTCTATGGCATGGCTTACCCTGTATCATTTAAGTAGTTAATTAGTGGTTAACGTTTGAAAGGTCAGACCTTTTAATCAACAATACTTGTCCTGGGGCAATAAAAAA
>High_elevation_28203 Average coverage: 7.25
TATCAACGCAGAGTACTGGAGTTTTTTTTTTTTTTTTTTTCGGTAAAATCTTCATTTTCAAAAAAATAAGCAAATCTTCAAAAAAAAAAAAACCCAAAAGAGATATCTGCAAATCTCTTTAGTGAAAGCATCCTAAAGCAAACATTTACTGAGTACCTAAAATGCCAGCACTTTTCTAGAGGCTTTTAACTATGTATCAGGACAGAACAGAAATTTCTGCTCTGACAGAGTTTATATTCTGATGGGAGGCAGACAGACCACACATAAATGCTAACAAATTAAATGAGAAATCTTAAAATCATACTAAATGTTAATAGCTATGGAAGAGAATCCAGACCCAAACATGGGAGTTCTACACATCTGGGATCCATACCTAAATAATTTTTCCCTTACAATTTAGTGTTCAAAGGTTTAGGAGGTAGTTGTAGTACTAACTACAAATTCT
>High_elevation_28214 Average coverage: 6.42
TATCAACGCAGAGTTTTGTTCATAAGATTAATATCTACCTATTTATATTTTTAGGTCATTCCAAATATCTTCCTGAAGCTGTGGCTGCCAGACTGAAAAAAAGAGTCACCTAAGGAATTCCTTAGAAAATAAGAAAATCAGGCCCATCTCCAGAATCCAGTATGTTGGGATGAGTCCCAGGAAACATTGTTTCAGCATTCCAGTGGTGATGCCAATGTACGCATTTCATGCTAGAGCTTCACAGTGCTAGAACTGCTCAGTTCGTTGGCTTGCTTGCCCTGGCCTCCCCAAACCAGCTTTGCTATAAAAGAAAGCTTTAAAATCTCTGGTTGCCAGTATGAACTATTTTAGTGTGTATCCTGAGACTTTCTAGAGAAAGAGATTGCTACATTTATGGTGGAGTTATTCTCAGGAGGAATGTAGTAAAAGTTAGAATCAGACAAACAGCCTCACACTTGTTTCTTTCTAACACAGCTGAAATGGCCCCAGGCATTTCTTTTCACCTACCAAAGAGAAGGTGATCACAAACTGGTAAGGTGTAAAGCATTTTGGGTTTCCACAGCAGAAAAAAAAAACTATTATGTGGGAATACCCCCGCGTACTCTG
>High_elevation_28230 Average coverage: 5.06
TACGCGGGGGAGTCCTCCCTGGCCTATGACGAGATCGTCACCATCAGCATGGTGACCTGCCGGGCCCTTGGCATTGGGGCATACCTGGTGAGGCTGGGCCAGCGCGTGATCCAGGTGGAGAACTCCCACATCATTCTCACAGGAGCCAGCGCTCTCAACAAGGTGCTGGGGAGAGAGGTCTACACATCCAACAACCAGCTGGGAGGCGTGCAAATCATGCATTACAACGGCGTCTCCCACGTCACCGTGCCGGATGACTTCGAGGGTGTCTTTACCATCCTGGAATGGCTGTCCTATGTGCCAAAGGATAACCGCAGCCCAGTCCCGATCATCACCCCCAGCGATCCCATTGACAGAGAAATCGAATTCTTCCCATCCAGGGCGCCCTACGACCCCCGCTGGATGCTCGCGGGAAGGCCCCACCCCACTCTGCGTTGATA
>High_elevation_28434 Average coverage: 6.89
TTCCTACCTGTGGCAAAAGCCAGCAGAAATACATTCTATATTGATCCCACATATGCGGCAGGCGGCCAAGAACTTGGGCTTCCATCGAATGCTTCCCCAAGTGCATTAGACAGCAGCTTAAATAGAAACAATAGCAGAGGACCCAAGAAAAAATACGGCTTTAATGAGACATGTTAAACTGCTGCGCCACAGTGTTGCCCCCAAATATCAGAGTTGACGTTTTCACCATGTCCTGGATAACAATCCTTTGACATCATGTAATCTTCATACACTGACTGTGGAAGTGAGTTCCAGCAATATCCATTCAGTCCTGTGGTCACGAGTGTAAACAAGTCACTATTACACTCTGCGTTGATACC
>High_elevation_28747 Average coverage: 6.39
ATGATTGTCAGTTAAGTTTTCTATCCCACTTTGATTTGCCTCATTTTTCTTGTCCACAAGCTGCTGGGAGCCATTTATGATTTCATAGGATACTCCACTGGTAGTACAATGGGTACACTCTTATTTAGTTTTCAAAACTTCATATTCTCCTTTGGATGCACCAATTTTTAGGTTCAAATAACTGAATTCAAATAAACCTATTCACTGCTTGTTGATCAGGTGGACAGGCAAGTTAGACTTAGGGGTAGCAATAACAGCCTTTGGTTTCCAGAAGATGGACTGCTCTGTCTTCTTTGCTCGTCATTTGCCACTGGCTGCTAGGCTCCTTCCTTTTACCCCCCGCGTAC
>High_elevation_28788 Average coverage: 8.44
TCTTGCTCGATAGGCAGATATAGCATGATCATCTGGAAGAACTTGTAGCCTGAGACAAACATTCAGAAAACATGTTAACATTAGACGTGGGATGGTACTTGATCTTGTAGTGAGTTCCCCAAGTGACTGAAGTATACAATCAGGTTTGGGACCCAATGTTTTAACTGTAGGCATTTCATGTTTGTTAATTTCAAGTTCCTCTGTTTCCCTGACCCTTCATTTAGCAAATAACATGCTGAGAATTCCCTGGACTCTGTTCAAACCCAGTGATTAATATCTTTAGAAAAGACTCCATTCCTCAGAGAATAGTTTATACATCTACTTCATCAGCCTCTAAATTCTTAATCTCTTGTAATCTATCCCTCTTATACTCCACTGAAACCTCTTGTGTATCACTCAGATTCAGTGACTTTCCTCAATCCCCGCGTACTCTGCGTTGATA
>High_elevation_28811 Average coverage: 6.15
AGTACGCGGGGGGTGTTTGCTGGTTCAATTTCCACAACCAAACAGATGCCCTGGGACCCTTTGTAGCCAAAATCAATAGCTAACTGCCTTTTCTACCATAAATCTCAAGTTTCAAGCACTTCACTAAATACTTTAAACAAATTAACTAATGAAAATAAGAATAATGACAATTACCATCAAAGTTTTAACTCATGTCAAAACAGATTATACTCATTTTTTAGTGTGACAAGAAGTCCCAAAGCAGTCGAAATGTTTGTTACCACATTTTTTCACATATACCTTCTGAAACATGCTTACCTTTTCAAAGATAAAGACCTTTTTAAAATTTCATTGGCATGTTGCTGTCTTTTCCCATTTCATCTGGAAACCCA
>High_elevation_28941 Average coverage: 12.56
TTTTATGTTCATTCCTCTGAACTGTGCACTGAAAATTTCTGATTATTTTAATTAATTATATTCTGTGGATACAGTATCAAAACCACAGCAGCAGTCCCCGTTTCCCATTAAAGCTGTATAATAGCTAACTAAACATGGCAGGGAGAGGGACATTCCTGATGCAATAATGAATGATGTCATACCTTCGTAGTTGTCCATACCTGGTGCCTGCCACATACAAGATACACAGAAAATGATTTTGGAATTAGCATGTTATTGTGTGGTAGAACGTTTTTACAGTTCATGCTCACATATGTGTCTGTGTTTCCTGAACATTCCTTTGTGGTACTCTGCGTTGAT
>High_elevation_28970 Average coverage: 5.95
GTATAGATAAAATTTAGGTTATTTGACTGTTAATATACATTTTGTACAGTTTTAGGTTTTCTTACCCATCAAGGATCTACTGTTTAGAGTGGAGGAAAAGATGAGCAAATAGGCAGCAAGCCATTGAAAGGGCTTACGGTTTAGTGCAATCAATAATCCAAGAATGCTAGCTGCTCTAATTGAAGGTGTAAGGTAATTAAGTGTTATAAGTAGGGGGTACAAAT
>High_elevation_28996 Average coverage: 5.41
AGTACGCGGGGCAGACAGATGCTCACTAACTCTCTCTTTTCAAATAAATAAATACTTTTAAAAGCATAAATAAAAAATCTGAGTCATGTATATATAGCTTCTTAAGCTTTTCAATCATTTTCAGACAGAGCTGATTTCATCTTTTTGCACAAAAATGAGATGAATTTTCAGAGTCAGGCGAGCAAGAAGGTGTCATCTCCTTAGAGCCTTTGTTATCTAGTCCCCAAACTTGCATTGCATATCCCA
>High_elevation_29048 Average coverage: 5.49
GGATTTGTCTAGAGTATCCTTGAATAAACTACTTCTCTTCCAGTTCTGAGAGAAAATTACCAGGTGAGTCCTCTTGGACGATTTCCTGTAGTCTAGGAAATGTGTCTTGAACTCTTGGCAGTGTTTGGGACAGGGTGATGCTCACGGCCTAGTGGCTCCAAAGGAGTCCTCACATTTCCTGAATTTGCTCAGTTATTTCTCAGGTGAACAGCTTTCCCCACCATTTCTTCACATGGCATCTTTCTGCTCGTTTAATTGTCACTAATATATTGGTAAACTCATTCACCCCTCCCCCTACCACCTTTTCCTTCTTTGTGCACTGCTCTAAATATAACCACGGAAACAAAACAATGCAGTTTCCCCCGCGTACTCTG
>High_elevation_29165 Average coverage: 5.16
TTTTTTTTTTTGGTACATTGTGAATATTTTCCTCTTCATTCCAAAGGGAGAAATATAATTTTAACAGTGTTGGATTTACTTATTTCATGATACAAAAGGCTAAACAGAATGAGAAGACATTTTCTGTAAATAAGTATTTAGTTGCTAGAATTATATTTCGTTTTGTAAGTACAGGAATTACTCCCCTATTCTTTCTCTGTCTGCATTTTGCCTTCGCACCATTTTCCCCATATTCTTACAGTGATACAGCCTTTAAGTTTTTAGTTATAAGACTAACATTCTGCTACTTAAGTGTAT
>High_elevation_29282 Average coverage: 5.72
TTTTTTTTTTTGTCTACTTGTAATCTTTAATACATTAATAAAGTGTCACAAATGACAGAAAACATACTAGGTGCTTGCATGTATGTGCAAGTGAAGTTAGAGTTTTCAAAGTACAGGTTTTAAAACTGAGCGTAGTGAGCGTCCCTCTTTAGTGAGTTCTCTTGTAACACACATACATGGCAATGGGACTGCTTCCTCTCGTTTCTCTACAACGTTGTAACTGCATTTCTTCAGATGGTCAGCCATGCTTAGGATGTCAGCAAATTTCCATTCATTAACAGAACAAAATGCAGTACTGAATCGCCATACCTTCTCTTTAATCTGCCAT
>High_elevation_29317 Average coverage: 9.35
TATCAACGCAGAGTCAATAAAGTTTAGATTTTTGTTACTGAGCTCAATTCCAAATGTTCAGCTTCTCTTTTCTCCTTACAATCATTAACAATTCAGTATCTAGAAAACATGATCACTCTGAGGAATTAAAGAAAAAAAGATGGAAGGTAAATCATTCCAATGCCTTATAGAAATGGTTTGGGTTGAATATTAAATTTAAAGGCTGTGTATTCATGTTCTAGTATTTTTCTGATTTAGTTTTAAAGGAGCTTAGCTTAATAAGTAATGGTCTCCTATTTTCAAGGTCTAAGTGGTTAACACAGGTTTTTCCAAGTTTGTTCCTATTAAATGAACTGACCACAGTCTTCACTTCCTAGTTAAATGGACTCTATCCAAGAACGCCATCAAAGACAAAGAATCCAACTGGTTCAGTGGCTCTATCCAATGAAGCATTCACCCTCAGCCTCTCACAGCTCAGTCTCAATGTTTCCTGACAGTATGAAGGATCCCCGCGTACTCT
>High_elevation_29331 Average coverage: 8.27
TGGTATCAACGCAGAGTCACCAGCTGGTGCTTAGGAACATGACCTTAGATATGGAATGCTGAGCTCTAATTTTCGTAAGTAGTATTCTTAAATCCAAGGTGAATCAACTCAGGCTCATTACAGTGGTTTGTCAAGGAAGAAGTATTCGACAACATCCTCCAGATTTGTGATGGATCAAAATACAAAGAAGAACATTCTTTAATTATATCTGATTATTATCTAGTTCACAAAAT
>High_elevation_29454 Average coverage: 7.65
AGAGTACGCGGGGGGTTGTAAACACTGGTTCTGTTCTTGTGGAGCTCCTTAACATGTATAATGAAGTGCAGCCATGCCTTGAAGAAAGTGCAGGTTTCAGGCAATTATAATATAGCAAATATTGCATGAAGTCAAGACTTTTTTGTTGATCAATGTATATAAATATTACATTTACCCTATACTGTTATTATATATGCAATAGCATTATATCTGTTTTTTAAAGAGTAAATTCTAATTAAAAGATGCAAATGGCATTAACAGTCATGTGAGCTGTTGGAAACATGGAGCCAGTACATGTACTTCATGCAGCATTGTCACAAACCTTCCATTTGTAAAGCTGCAACAAGTGGGTACTTCAGAAAGTTTATGAGAAAATGGAATTAAAAGTTAGATTTACT
>High_elevation_29494 Average coverage: 5.93
GCAGAGTACGCGGGGAAAAAATGAAAGCCTACTATCCCTTCAAGACTATCGAGAACATTCAGTGGTAAGTGTGGTATAATGTGCCGTATCTGTCTACTGGGTTTTGTGTCCTATCTCCACTTCTCATTCAGTTTCGTGCTGATGTGCTTCCTCAGAGAGAGCAAGTGTTGATTCTAGAACCCAGATTCTTGGCAACTACTTGGGAACTGGGTATGGTTATAGGTTCCTGGCTCCCATGCTCTGATCTTGGTCCAGTTGTGGGCACTTTAGGAATGAACTAATAAATAAAAGAGTTCTCTTACACTGTCACTCTGCGTTGATA
>High_elevation_29545 Average coverage: 5.46
ATCAACGCAGAGTGGGGGTAAGGTTAGGGGAGTGAGGAGGGTGAAGCCAGGCCATCTTCCACTTGTCTACCTTGAAGACACATGTAGGGCTTGATTGCGCAGCCATAGTGAAATCTTGACTCAATAAGCTAAAAACAGAAAAGCCAACAAAATAAAAGGGAGCACTACAAAGGGAGAGCCTGAATCTCTGGTGAATCTAGCTTGAGCTGCTGACCAAGAAATGCCCCTTTAAATGAAGGAAAGAAAATTCTATCTCTGTTTTCTTACTGTTGATTGGGTTTTTGGATATTTTCAGCAGAATGCTGAGCTTACCAATACACCTATAAACACTTAAAGAATATTTTATTCTTCATTCTTAATCCTTTAAAGTAGCTTTAATTTTGAAAGATGTTAGTACCCACACAAATAAAAAGTCATATTAAATCCCCCCGCGTACT
>High_elevation_29620 Average coverage: 8.74
AAACATTTCCTTAAGTAGTCTTCTCATAGTTCCACCACTCAGGACATCCTGGCTCAGTGAAATTGTAATTCAGGCATTTTCTCTTCATCCTATTCTCTGAGATACTGAATAATTAGATACTATAGATTCTTTAACAGTTGTTTAAAATTCATCTACAACACTTACAGGCTTTTTATCATGAAGAAAAAGGAGTTAGCAGCAAGACACACGTAGGCTAGTTTAAATTCTTGTCCATTTTTTTGTTGCTGTAACAGGACATTTTACTCTGTGTAATTTATAAAGAAAAGAAGTTTATTTCTTATGATTCTGGAAGTTGGC
>High_elevation_29666 Average coverage: 5.06
GGGGAGTTTACACTCCCAAGTCCCAATGTCAAACCTGCAACAAGAGTCTTTCATTTCTCTCAGCCTAATTGGAAGCTTGACTTGTTCAAAGACACACCTCAAGGTTAGACACCACAGTACAGATTGTTTCACACATCATGACCTTTTGTGTCTTCCATGGCACACATGTCTGATGTCTTAACTTCACATGAGATAGGAGATAAGGGAACTATATATAAGCTTTCCCACAACTTTAAAGCATTTAAGAGATCAGACTTGCATAAATTAGAACACCAACTTCACATTCAATGCAATTTTCCCCCTGGTTTCCATTCTCTCTTGGTTCGCAGCTCTCATTCCACAGTTAGAGAGGAATTGCACTCTGCGTTGATACCAC
>High_elevation_29737 Average coverage: 8.00
GAGTACGCGGGGTGACCTCAAATACAAAAGAAACATTAGCACAGTGGGGTCTCCCAGTAGGTCCAAGAGCCAATGTGGAAAGTCAGCAGAGCTGCATACAACTTGCTCAGACACGGTCAAAACTGGGAGGGTGTGAATGTGGTTGGAATGTTACTACTGACCACGCTAAGAGCCATGAATAAAAGGACTGGGTATAAAAGGGATGGAGGTCAAGAAGGCCTCCGGATGCTAAACCCTACGCATCTCCTTTGGCGCTCAGACTGAAA
>High_elevation_29791 Average coverage: 6.41
AGGGAACCGTTTCAGGAGCCTCGCAGGGAGCCTCGCTGCTGGGATTGGGGCAGGATCTCATGTAGGGGAGGCAGAGGGAGGAAGCAAATATGTCTTTGCTTTCTAGGATGGAAGTGTCTTGAGCCAGGAAAGGGGGAAGCAGGAGCAGGGATGGCTCAGGGCAGAGGCCAGTGGACACAGGCCAAATTTTGTGTGAGCTGAGCTGTCACAGATGCTGAGCTTCTCAGGGACTTCTAGGCGACTGGGGAATGTAGAAAAACTCCCAGTGCAGCCATGGGTGCNGAAATCCATCGGAGAGTGGAGGCACCCCAAGGCAGAGTGCAGAGAAGAAGCTCAAAAGAGGACATGAGACAAAGGGGCTTTTTAAAGACCTCTGCTTTCCAATACCATGGCCATGTGAGGTAAAGGTACACCTAGAATGTGGTTAATCTGCAGCAGGTGTAAAGTACACATGAAGTTTACTTTTTTTTAAAGCAATGTAAGCTAAGAGACATGGGTATTGATCACCTGCCAAAATGTTGTGAAACACTTATTTTGATTTTTGGGTAAAGTAAAGCAACAAATCCCAACTGCCCCGCGTACTCTGCGTTGATA
>High_elevation_29802 Average coverage: 9.77
CCAATCAGCATGCGGCAAAAGAACCATGAAGATAGTTGGTGGAGTGCCTGCCCCGGAGAGGAAGTGGCCATGGCAGCTTTGAAGACTACACAGTGAGGCTCGGAGACAGAATGTTGCCTGGTCATTCCAAGGAAACAGTTGAGATCCCAGTGGCAGATATCATTTACCCTTCAGATTTTGATTTAACAACTTTAAATCATGACATTGACTAAAAAAAAAAAA
>High_elevation_29839 Average coverage: 5.41
CAACGCAGAGTACTGGTTAGTTTTTTTTTTTTTGTTCTTATGATGCTGTCACTTCTTGGATGTTTCAGAAGCTGGTAAATTTTTTTTTAATTGAGCTAAAGTTACCCTCAGTCTGCATAATTTCCAATCTTAGTTTCCATAGACGAAGCAGAGAACATTTACAAAATATCATCATTCATCATCCCACTAACATCCCTAGCACAAGTGATTCCCAGGGAGTCCACTGGCAAAGAAGGTCTGACTCAAATCTATACCTTGTAGAAGAAATAAAAGGCAAGAAAAGGTGCTTGCTACTGTTGGACAGCATTCCACCATGGGCACCTACACATGTGCTTTTACTTTAGTGTCAAGTGAATGTGTAGTTTATCAATTCCAGGCAGCTGCCTAAATGGCATTTCTAAAGAATGATTTATGAAGATCATTTTTTTAAAAAAACATTTTTCTTGACTTTATGATAGAAAGTGAGTGATGCTATGCTCAATAAAGCTTTGGGTTTTTTGTTGTTCTTAGGAGCCAATAATTCCTTATGATAGTGAATTCAGGTCTATAGGTGTGATTGTTTTTATTTTTCTGTTTGTAGCTCATATTCTGGTTTTTAAAGAATATACATTTGTTTATTTGGAAGACAGTTACAAAGAAAGTCAGAAAGCGAGGAAGAGAGATGTCTTCCATCCAGTGGTTCACTCTCCAAATGGTCACAATGACTGAGGTTGAGCAAAGTTGACACCAAGGAGCCAGGAACCTCTTTCAGTTCTCCCGTGTGGGTCCTGTGGCCCAGAGACCTGAACCATCTTCTGCTGCTTTCCCTGGTGCATTAGCAGGGATCTATATCAGAGGTGGAGTAGCCAGGACTTGA
>High_elevation_29866 Average coverage: 8.16
TATCAACGCAGAGTAACAGGAGATGATTTTGTGTACCACACATGTTCATTTTATAATGAAGTTTTATTTCTTCAGTTTAACAGAGGTTAAAAAGCAAAATACAATTCTAAAGAATTTGAACTCAGCTAAAAAGGGGCAACACTGTTTGGTATACAAATGTAAAAATGACTATTGACATGTCAAATCTATTTCAGTAATACTTGATCAACTAGCAAGTTTTCATAGTGTCCTCAGACTATTTGATTGCCTTGGTTAAATGGGCTTGAGCTGAAATGACTTGACTTCAATAAGAAAATGATTAACTCTAATTATCTTAAAATATACTGCCTACGTTGGATACTCTCAGATCTGTTTTTCCTAATTACAATTTAATTGCTCTGGAACACATTGCCTCATTTAAACTTTGGAAACTGCATAAACTAAATACGTATCTCACCCCGCGTACTCT
>High_elevation_29906 Average coverage: 5.45
AACGCAGAGTGGGGGTGGGAAGGACCTTGGCCTGTTTCTGTGCTTATAACTGGCTGCATGACTCATCTCGTGAGTCACAGTGCTCCACCTCCTTCCTCCAGTCGCCCCTCCCAGCAGCTGCACTCCAGGCACAAACCTGCTAGCCGACCGGGATTCTGGAAATGGAAAAATCTGATGCAGCCTCTGGCCTCTCCACCCTTCCTCTCCTGCAGTCACCTGCTAGCTGTGTTTGGGTGCAGTGAGAGGTAGTCTTCCTGCTATTTAACCCTCAGCTGCTGCCCCCTCTGCATCCCTAGTTAGGTGCTGATCTCATTTCTTT
>High_elevation_29920 Average coverage: 6.04
TCAACGCAGAGTACGACGGGGTAGGTACCGGACGCCTGGCGACGCTGGAGAGCGATTCTGGAACTCTGACCGCTGCCCACCCCCAGGGAACATGACTGGAGGGATCTGCATAAAGATGGCTGTGCTGTTACTGTTTCACGAACTGCTTGGTCTGTCTGATCTGTGTGCCCTTGTCTGGTCAACTCACACAAACACAGACCTATAAAAGATTTGGTCGATCGAGGGCAAGTTTTCAGCATTTGAAATGCGCTTCACAATATCTTACACGACGCAAGAACTCCAGGAAGAACGACGGAGAATTGAGTAGGACTTGTTTCCTGGTGCCTTGATTGGTTTTCCTCCTACAGGGAATATCACACATAGACCTGAACACAACACATGAGATCTGTG
>High_elevation_29952 Average coverage: 6.54
TTTTCCTAGGTCCCTGATCAGTATGGCACAATCAGAGCTGTAGCAGAAGGTAAAGGCAGATCAATTTTTTAGTAGGTACCTCACGAAACTTTATTCTTGCGGGCAACATTTAATGATGGCTTCCAAATAGAAGTACAGGTAAGCTGACATGAGCTATTAACTGGATGCTTTTGATGAAACGCTTTGATTCTTGTAACAGCCAATGCGTCTCCCTTCCAGGGTCATACAGATGAACTCTGGGGACTTGCCACACATCCCTTCAAAGACTTGCTCTTGACATGTGCTCAGGACAGGCAAGTGTGCATGTGGAACTCAGTGGAACACAAGCTGGAGTGGACCAGGCTCGTAGATGTGAGTGAAGCAA
>High_elevation_30025 Average coverage: 5.27
ATCAACGCAGAGTGCATCAATATCAGCTCCTTTAGTGTGTACTCCAAGTCTATAGGATCCAAATGTGAAAATTTTACCACCGACAGTAGCCACAACAGAAGGTGGAAGATTCTTACTCTCACTGATATCAGAAATCCATTCTTTTACTAAATTATTCAATTTTCCAAGAACAACTAGCCTGTGGTTTAGTTCTTCCTCATCTTCAAACACTCCAAATGGTTTCATTGCATCAATTAACTTCTGTGTGTAAATATGATCAATTTCTTTAGGACATGCCAAACTAATTGGAGAAGTAATTCCATAGTGCTTTTGTTGGCGCTGGCTGTCCAGCATGGTATTCGCAGACATCTCTTTCATCGCTTCCTGCGTCTCTCTCCAGCGGAGGGGTCTTGGGCTCTGAAGTCTGCTTCTTGCTCTTCCTTCTCCTTCTGTCCGCTTTGCTCCCGTCGCTTCTAATTAGCTCGCTCGTTCACTTTCCCACTTACTACAGCCGAGGCATCCAACCGAGTGGTTGAAAACACCACAAAACCGGCTCTATTTATGACAATACACCGCGGCCGACGCCAATATGGCGCCGCTTCCCAGCCTCCCCCGCGTAC
>High_elevation_30086 Average coverage: 5.56
CAAATGATACTCAAAGATGTTGTCTTGAAAGAGGAAATGAAAAGCAACTACCAAAACGAATAGCAAATTTGGAGAGCATCCTAGTAGAAGGCCAACAGAAGATTAATCAAAGAAAATCTATTACTAAATGATAAGACATTAAATGTAAATGGCATAAATTAATCTATCAAATGTCGTAGATTAAAAGCCTAGAACCAAAAAAAAAAA
>High_elevation_30111 Average coverage: 6.56
CCACTGGCTCACTCCTCAAATCCCTGTCACAGCTAGGGGGGCTGACTGGGCTGGCCTGAGTCAGGGCGTCAATCTATGTCTCATAAGGGGGACCAGGATCCACCTGCTTAAGCCATCACTGCTGCCTCACAAGATCTGCATTAGTGGGTGGCTGGTGGGAGGAGCGGGGTGATGCTAAACCCAGCACTCATATGTGGGACACAAGGGTTTAAATTGGTACCTTAACCACTAGACCAAA
>High_elevation_30141 Average coverage: 5.60
TATCAACGCAGAGTACGCGGGGGGGGTCTTCAAGTTTTTACTTGCAAAGTTTCCCCGTGTGGGTGGGTGGGAATTCCCTCTGCCTGGAAACAGCACAACTTCCTCATGAAGTATACTGCCTGTCCTGGCCTCCCTCGCCCTTATTATAGAAAACACTAGGTTTCTATTTGCTAGCTATTGAATACACATGGTGGGTTTCCTGTAAACATACTGCATTAAATAGCCAGTGATTAAAGGGTTGCACATTTACAAATGTTTATAATCTTCTTGTCTGCACTTGTCCTCACTCTTGCTTCCCCCTTGACAAGCTTGTCAAGATGTAGGAAAGTGAGTGTCAGCTAATTATTGTGTACTCTAAAAATTATTTTTTTAGGCCAGTTTTCTGGAAGTGTGTAAATGAGGAGCTTCTCGGAGTCCCTGAAGGTGAATGTCTGTCTTGAGGTTACTAAGAACTGAGTTCCGTTTTCCCCTTCTGTAGCTTAAGAACCTGTCCAGAATTTTTCCTCCTGTAGTTTAAGCAAGGAAAAAAAAAAAAA
>High_elevation_30154 Average coverage: 8.70
ATCAACGCAGAGTGGGAGTCAAATGAAGCACTCACATATGGCAATTTATCCAGTACACTGAACACTTGACCCAATCATTTTAACTGTTTAAGTGTATAGTTCAGTAGTGTTCATAAGTAGTACATGATGAGTCATATTTGACTTTCTAAGAGTTTGATGCCTTCCAATACATATTATATGCAAAGTCATTCAGATTTAATCTTCTTGTAAGTGCCT
>High_elevation_30184 Average coverage: 6.65
AAATGTGACGTTATGTATTCAAAGGTATAATACTGTAAACATATATATGTAAGTTTTCGCGTATGTTGTAGTATTTTAAACAGAATCATGTTTGACTGTCAGAAGTGAAGTATATTAAAAGAATTATCCACCAGAAGGAACATTGGTTGATTTTAAAAATGCAAGTTCTTGTGTGTATTTAAGTAAACTATAACCATTACTTATTCACCTGCAATAAACTGAGCCAATATCCTAGTTGTGTTTCTGAAGCATGCGATCCTACCTTGCAAATAAAGGAGCAGCTTAGGCTGGGTTTTAAGCTGACCGACCT
>High_elevation_30185 Average coverage: 6.55
GTTGTATTCTTTTTCTTCACAGTGCCTTTTTTTACTACTAGGAAACAGTGTATCAACAAAACTTGCACTGGAAGTGGATGAGCTGAGTTTCTTTGGACTCTATCACCACAAACCCTGTAATGATTGTGTTTCTACCATTGCATCTCACAGTGGGAGGTTTGGGCTTAATTGCAGATACTTCACCAGTTTAATTGCATACTCATTAACTAAGTGATAAAATCCAACAGAACAGATGTGGACCCCCGCGTACT
>High_elevation_30228 Average coverage: 5.00
AGAGTGGTTGGTCACATTGTTTATACCTGGAATACAGAATGGTCACATTTCACTAACAGTCCTATTTAAGGTGACTTCAAGACAGAGCCACTATCAACATTCTTTTTTTTCTTCTTGGAATATCTCTTCAGCATGTGACTTTGAAGTTGCAAGTGCAGTGTCTAAGAGACAGAGCAGTCAGTGTTGCCCCGCGTACTCTG
>High_elevation_30360 Average coverage: 10.82
AATCCAGACTCATACCATCAGTACTGCCATTGGAGCAAGGATTCATTGCCATAGCTTCTGAAACAGAATCTGTGTCCTTTGCTTGCCTACAGCTTGGACCTGACTGTTGACTCCTGCATAGAGGAGGTATGCAGTGTCCCGATGGCTTACCCTTGGCAGCAATCCCTGTGCACTAATGATGTGTGCCCACATTTCTAGTTGCCATACAGTCAAGGCCTTAAGGAAATGGCAGCATATGTGCTTATCCAGTTAGTGTATTGACCTTAGAGTTTTGGAAAACTATTTGGTACATATGTAGTGAATGTGAGCGATTTTTATATGTAGGGAAAGCAATTTCCTTGAGTCTAGGAGATAAGTAAGTCTATGTGCAATTTTATTAAAATAATCGATGACTTTTAAATGTAGTAACTTATCGAAAACACTCCCTAAAATCAGATCTAGACTTTTTTTTT
>High_elevation_30378 Average coverage: 7.12
AGAGTACGCGGGGAGTGCATTGCTTTAAACGCCAATCTAGTCCAGAAACAGCCTGACATACACCCAGGAAAACATGCCTTCCCAGTTCTCGGGGTATCCTTAATCCAGGCTAATTAACACCTAAAATTAACCATCATAGAGTACTGTATAAAAGAACTCACTGAATTACATTTCTAATATCCAAAAATTTATGAATTCTGAAACACATCTAGCCCCAGGGGTTTTAGATATGAGACTGCAGGCTTATACTAATATCATAATTATTATCAACATTATTATCAACAACTCTGAAAGGCAAGGGAAGACGTTGCATGCCTTGCACCAGAGTCTCCCTAGGCCTCAGACCCGGGGTCAGACCCTTCCCCAATCACTCCTGACCTCACTCCTTTCTTTCTACATGCCCCTGAACAAGTTACTTAGTTTCTATCCATTTCCTAGACCTCATTAAACAGGGATGAAATTAGGGGATGTAAGCAGCCCACACGGTGACCCATAACTTTAAAGGAGACCAATCGTAGAAAACCCGAGCACTGGGTTTGGCACAAAGTACACACAATAAACAGTCCTGTTTGTAAGGATTTTTATGCTTCCCCTGGCTGGGTGTTACCTGCATATCCAGCACCTACACCTTTCCTTTCTGCGATGCTTGACTTTATTAAAAATGGGTTTGTTCAGTAAAGGAAGAAAGCATTAGGATTTTCATCCTAATGTTTTCACTCTGCGTTGATA
>High_elevation_30423 Average coverage: 6.49
TATCAACGCAGAGTGGGTAATCCCATATGGGCCCCAGGTCGAGCCCAGCTTCTCCATTTCCCAGGCAGCTCCTTGCTGGTGTGCCCAGGAAGGCAACAGAAGAGGGGTCCAAGTGCTTGCGCCCCTCCACACATGTGGGCCACCCCGAAGAAGCTCCTGGTTGGTGGTTCCAGCCTGGCTCAGCCCTGGCTGCTCTGGGCATTTGGAGAAGTAAACCAGCAGAGTAGAAGAGTTCTGGTCTGGTCCGTTCTGTCTCTCTTCCTTTCTCCCCTGCCCCTTTCTTTCCTTCCCTCTCTTCTCTCTCCTTCTCTGTAGTTCTCCATATCCCCCGCGTACTCT
>High_elevation_30479 Average coverage: 5.11
CAACGCAGAGTGGGGAGGGAATGGATGTATATTATAAAGTAGACTAAAACAGAGCTTGGCAAAAAGAACCACTGCTAACTGCTTGAGTAAAACCAGCTGAAAAGAAAAATAACTTTCAAGTGTATGTCCAAAGTAAGACCAGGTAAATAAATTGCAAGCTTTTATCAACTGATATACACGACCTGAGAAAGAACTGTGTTTGTCTTCTTACAACAAACCACTGCATCAGTAAAATGAGACAGTCTCTTACAGTACAGCTGTTACAGCCTTAGGCTGTTGTGTATACTGATGCACAACTTTCAATTATAGTTTCTGATTTGTTTTTATTTTGTCATGTTTTGTTTTGAAGAACTGTATTTACAAGTATCACCAAAAATAGGTAATGATAAGGAAAGTGGGAAATTTTACCACTGCCATTTGAAGAACCCATACCCCGCGTACTCT
>High_elevation_30538 Average coverage: 6.60
TACATTCCCACCAACAATGGAGTAGGGTACCTTTCACGCCACATCCATGCCGCAGGTGTTATTAGATTTCCACTAATATATGACTCCTAAGTTGATAATACCGGTGATCTTTCTAAATGTATTTGGTTGTATTCATCTTAACTTACCTAACTTTTCAACCATGTTTTGATTGTATCGTGACAAAGGATACAATCAAATTTTAAGATAAACATTATGGTTGATACTATAAATGTTACATTGTATTAAAAAAAAAAAAA
>High_elevation_30578 Average coverage: 5.55
ATAAATATTCGTGTAACTGGCCCGTAGAAGGCTCTCAACTTCTCTTGCCCATCCTGATCACATCAGAACATCTTCCTTGAGTAAAATTTTTGGGACTGCCAGAGGGACATCCTACTTTGAGAAGAGTCAACTAACTTGGCTGCCACTCCAGCCCCTAAGCCAACCATCCCTGCCTCTCTTTCCCACTCCCCACTCTGCGTTG
>High_elevation_30580 Average coverage: 5.90
CCATGAACTTTTTGAAGATTCTCATATTCATAATGAAAAAAACTGGCATCATAATAAACCTAACTTCCATTTTCCTTTCCTATTATATTTTTGAACAATCTTTTCATATATATTTCAGATACTGAAGGCACTTACAGAATCTACAGTGTATATGCATTAAGAACTTTAAAGTCACAGCATTAGCATGCAAATAAGACCCAAAGATATTTCATGGGTCATATTCCCCCAGGGCCCATATCTGTACAACAGAACAGGACTGGTTGCATGATTTGAACCGCCAAGTTACATGCAACGAACTTTGACTCCTGAAGAGTGTTCCACAAGAAATGTAATTTTTTAATCAAATAAGCTTCATCAAATCAGGTATGCAACTTTACTATCAGTAAATTAAGATAATCTTGGGGTTTACCAGGCTATTTAAGAGCATAAAAATTACTCCAGAGCCTGGCGCAGTGGCCTGGCAGCTAGAGTCCTCGCCTTGAATGTGCCGGGATCC
>High_elevation_30842 Average coverage: 10.89
AGAGTACGCGGGGGTCTGGATCTGGAAGTTTGGCCTTACAGGTATTCATTATCTTTTGATTAGCTTTGATCACTGAGAGGAGACAGGAAATGGTAAGGAAGCTTTTCATGGTATAGGATTGTCTTGTCTTTCCTAGTAAGCAGGAAGAGACCCTGCTCAATAGAGCCATGGCTTGAGGGATTTGAGCATTTGCTACATCCCTGTAATATTTGATTAGAGCTTCTGGTGAGATAGAGACACAATGAAAGTTTCACTAGTGGTGAAGAAGGCCTTGGAGAAGAGTACAATTTCTGTATTATCATCACATGAATTATTCTTCCTTCAGGCATCCCTGAAGTTGCTGGAAATACAATTGAGAAAGGCAAGGTCTGCCTCAGCTTGCCTCCTGTCCCAAGCTCCCCTGACTTCTGGAAAAATCTCCATAGTTAGCTTCCATACAAACCCTCTACACAAACACTGTCTAAAAGAAAAACAATGGAAGCCATATGTATAACTCTGCGTTGATA
>High_elevation_30906 Average coverage: 7.56
CCAATAATAAAGTGAGAAATCGTCCTCAGTGTGTAGAAAGGAACACAAGAAAGAAAAAGATTACTTAACTGAAAGTTCTGTAAGAATTGACTCAAAAGTCAACCTAAATTAACAGTTGCAAAAGTATTATGGTTGTGCAACTTTTAAATGTCAAACTCGCACTTCACTGTGAGAACAGTAAAGCATTAACATTTTCCTAGAACACTGAAAATATCATGAATTAT
>High_elevation_30909 Average coverage: 5.33
CAACGCAGAGTACGCGGGGGGGACCGCTCAAACATGATCTCTACTCTTTGCACTCTTTTACTCAAGATAAGCCAGGAAACAGACCATAAAATGTCTGTAGTAAGTTCCACGAGCAAGTGATTTCCTGGGTCTGTATGTGATTAATCGGCAGGGGAAATAGGTGGATAACATTTGTGCCAGGAATCTCAGATCTGAAGTGGATCTCTTTGGGTGTGGTGGCAGACCCCAAAAGGGGAATCTTACTCCATACATAGTTTAAAGCTTTAAGTTGGAGCTGTCCTGTGCATGGGATAGGGGGTGCTACCTGTGCAACCGTGCAGAGTGGAGCGTTTCCAGCACTTGTAAAGGAGGCTGCTGTGCTCTCAACACGGTACCAGCTGGACTTCAAAATGGCAGGCTTCCTTCTGCCGGTTAGTTTCTCTTTGTTCTGACTTGTTGCCCTAGGCAGAAGAGCGTGGGCAGTGAACTGGGAGGTGTCCCTTTATCAGCAGCTCTTGACTGCACCCACTCTGCGTTG
>High_elevation_30976 Average coverage: 6.39
ATCAACGCAGAGTAGAGAGAATGTTACTAAAATATACTACCTAGCCAATGAACAGCTGCATGGAGGTAAGAAAGTTGATGAAATCAACAGGAGTAGCTGTTTTCAACCTTTGTGTCCTAGACAGTTGATTGGAGCCAGCTTTGAAAAGACCTGTTAATTCATGTCTGATCCAATGAGAAAGAACACTGTAATCCATTAGTGATGTCTATCTTGAGCACAGGCAGGGAAGAGGCAACCAACAAAGCCATATGTCTGCTGATCTTAGATTAGAACCATAGCTCAACTGTCTGGGCTCTAACTACGTAAAGCCAGTAACACTCAAGTTCTTGCATACTTCACATTTTTTAGAGACAGAGTAACCAGTCATACTTTCAAAGTGTACCTTCAAAGCAGGCAGCTATATTTGCTACCTCCAGACAACTGCCCTCAAGTTGCTGGTCCAGCCTCACAAACAGAACAGCATCTTGAAACGCCAGGGGAAGATGAATGCAGGTTCATTCCTTGCTATCTTTTTCCAATTCTGTTTCTTCCAGTGACAGGAGAGGGAAGGAAGCCCCCCCGCGTAC
>High_elevation_31075 Average coverage: 5.04
TATCAACGCAGAGTACGCGGGGTCTTAGGAGTTAGAGTCGGGTACTGAACTCAGGCACTCTGATATAGGAAGCAGGAGTCTTAACTGCTTAACTAAATGGCTGCTCTGAGAATTAGCTTCATTAACCATACCTGATAGGATGCTCAAAGAAGGTGTAGCTGTCACCAGGAAGCTGCCATGTCAGAGCCCTGACACGAGAATTACAATGAGCCAATACAAGACATTGAAGAGCCTTTCATTTTTGGAACTCTGTGGCTGTGTCAGGGTTGGGCAGGTGAAGGGTTCGCTAGCCAAGCCACTAAGCATGGTTACAGGATAAGAACTGAGCTGAACACTTTACATACATCTTTTCAGAATAATTATGTTACTATTCAGGAAACGGAGACTCTGGGGAATGAAGTTATTTTCTGATAAAGTGCTTGGGTGGCAGGCAGAGCCAGTATTTGGACTCAGGTAGATGGGACCCCAAGGAGTGATGTAAAGTCATTAAGATACACAATCGCTTCAGAAAGGCTCTCTGATTCCTCTTCGCTGTCTAAATCTCTTCCCCACTCTGCGTTGA
>High_elevation_31083 Average coverage: 9.06
TTTTTTTTTTTTGTCACAGTTTGGTCTCTCCCTCTACTTGTCATGATCATTTTTTCTTGCTATTTAATGTCCTTCTAGCAAATGATGTTTCCTGTTAATATGTTAATTATTTAATTAGCTTCCTGTTAATATTTTGTAAACTGATTTTGCAAATATAAGACTGTGGAATCACAAAAATCAGGTGATTTATGTTTTATAGCTTATCCACATGTATGCACATGTATGCGTTTTGTTCTTGTCAGAACAGTGAAAATGCTGCAAAA
>High_elevation_31109 Average coverage: 6.00
ACCTTTTAGTTTTATTCAAGGCAAGCAAAGCCTTACAAATAAAAGCAAATGCCCAATCATGAGTATCAGTTGCTCTTTAAAACTTATTTTAAGGGGCCTGCGTTGTGGTGCAGTGCGTCAGGCCACAGCCTGTGATGCTAAAATCCCACATAAGGCTGAGTTCAACTTCTGGGTACTCCATATCCAATCCAGCTCCCGGTAATGCCCCTGGAAAAGCAATGGAGCAA
>High_elevation_31224 Average coverage: 7.12
GAGTACGCGGGGGACATGGGGCAGAACAACTGTGTGCACAAAGATGAACAGATACAGAGCATGCTGCAGGCTGTGAACTCAACATGATGCGATGACTGCCAAGAGCGAGGTCAGCTCTCCCTAGGTCAGTTACCTCGGTGGCCTGCGTCTTCTGAGGCCTCTCCCAGTGGCTGCAGTACAGAGGGCACGACAGAGTCGTGTGGCTGCTTTCTGTTCAGATTCCCACTGAGGGCAACAAGTGCCATTATGTAAACAAAACAACACATAGATTGTATGTTAAGGTGGAGGCTGCCAGTTGAAAGTATTTATAGTTTGAAATGTCCTTAAGATGACCCTCTTTCCAGACAGGAACAGAAATGTGTGAGGGAACACTCCTGGGGGGCACCAGAAGGCGTGGGTGAGTTGCTAGG
>High_elevation_31269 Average coverage: 7.66
TAGATTCATGCAAAGCACCTTTGCAACACGTATTCAAAGTTGTGGAACAACATCCTCACAGATTGCCTCATTGTGTCTGGTAATAGATATTAGCTTTGTAAAACAATGTAAATTTTATAGTGACAGTTCCAGATTTGTTCGCATCCTCACCAGCATTCGGTGTTCTTAATATTTTACCTGCCGTTCTAATGTTATTTAAGTTATACCAAGCGGAGTCTTAATTTGTGTTTCCTTAATTAGTACTGAGACTGAGTATCTTTCTTGTATCTGATTTGCCTCATGTATCTGTTTAGTAAAATGGGCTTCATGATCTTGTCCATTTTGAAATTGTATTTCTTTGTATAAGATTATTAGAAATGTTTAGTTTTTTGTGGTTCTGTGTTTTGCAAATATTATCAACTGTTCTAACTTTTTTATCCTCTTTAGGAGGAAATTCACTAAACAAAATTTAAAATTCTCATGGCAGTCTAACCTCTTTTGCCTCATGTATTTTCCTATTTGGGTCATGTCTAACAACTCATTTTTGAGACTGAAATCTCGTATTTTTCTCCCATTAAAAACAAACAAACAAACAAACCCACCCCCAAAATAAGACTTTGTGGTTCTAGATGTTTAAGGTTATTACTTATTTTGATTTAAATTTGATAGTTGTTAAAAGGCTTAATCTGAAGTCTATTTCCTGCCATTGGTCTCATATTTCTCCACAACAACTTGTTAGAAGAGCATTTTTCTCTGCTGAATTGCCTCTTTTCCCCTTGGTGTAAAAGTCAGTTGTCTGTGTTCCGTGGGTTTATTTCTGGATTTTTTTTTT
>High_elevation_31278 Average coverage: 5.44
TATCAACGCAGAGTGTTACAGTGCGTGTTACAGTGCTTGTCTTGTCCCAGAACTCTCTCTTGTTTTTGCTTTTTTTTAAACAACATGAAACCGCAGTCAAATAAAAATAGGTTCTTCACAGCAACTGTTAAAATAAGGTTCTTGTCTACAAAAGGTTACAGTTTATGCTGTGGGCTTTTAACCTGTTATAACCGTTTTACCTCCACAGTTTAGATTTTGAAGAGTGT
>High_elevation_31281 Average coverage: 5.45
TATAGCATCATCTTTAATTTGGAGTATAGCAGTAATCTATTTATTGTTTTACTCTTGCTTCTGGTAAAAAAATCTATCTACTGCATAATACCCCGAGTCACTCCTTTTGAAAGACGTATTTTATTATTACACTATGCCATGGAAATAAAGTGTCAGATAATGTTCTTGAGAGTCCTGATTTCTTCCAATATCTTGTTTGTCATTGTATGTTTGTCTGCTTGTCTGCTTGTTTTATTTTGTTTCTCCATCATAAAGAGCTGTACTCTGATTTTACCCAAAAAAAA
>High_elevation_31326 Average coverage: 5.63
GAGTACGCGGGGCACTCCTGGAGGTGGGAATCCCTGAGCAAGAAAGAGCATCTTGTTCCATGCACTTGGCCCATTTCAGGAATGGCTCGTGAGACGCCTACTCATCAGCCACTCTCTTGGTGTAATCAGCCCTCACTGTCACGATTCACATGCCCTGGTAAGACATGACATGAAGAGGTCTGTGTAGCTTCTCCCCAGCTCCTCCAAAGGCAACGACTGTCAGTATTACAACTCCCAGAGTAATGCCAGTAGAGTCAGTATCAGAATATTGCAGGCACCACAAGGCACACAGG
>High_elevation_31379 Average coverage: 6.33
AGTACGCGGGGAAGTGACATTCTTTCAGTATACTTTGTAATCATGTTAACCCTTCTCTAAATAAAGAACTCAAGAAGTGGAAAGTAAAAAATCATTGTTTCTCAAGAACATGGATAAAGACCATAAATAATAATCAAATTAGAATATCTGTTTCATTCATAAGCATTCAAACACTGTTTGTACTTTGTAATAATTAAATTATTTTTACAGATGAGGGTATCAAATCCTAGTGAGTTTTCATGGTTTATTGTAGTCTAGACAAATATATAGAGAGGTACTGAACAACAATGTACACTTTATTTCCTCACTGAAGAATGTTGTTGTAAGTTTTTATCTGA
>High_elevation_31457 Average coverage: 5.56
TTCATAAAGTAAGCAAAATGCTTTTTCAATAAATAAAATCCCTTCCAATATGAATACTCCATGTTCTGGGAAGTTACATGGTAGGTGAGAGGAATGAGACTCCTGTGGAAAATAGCACCTCCCATTGTGCATGGAGCAGCCAGGGTCACAGGGCTTGATGATGCTCCTGAGGACAGACCACCAGGAGACAGTTGATTAACATGGGCTTCCCGGCCTCTGCACTTGGACTATGCTGTTTGGACCTCTGGGACTAATCTCCTAAAGAAGAAAATTAGCTTCAAGATTAGTTTGTTCTTA
>High_elevation_31459 Average coverage: 5.12
TTTCAAATAATTTTTAAAAATGCTATTATGAAAACTAACATGTATTCAAATGCAAAACAAGACACCACAGTACAATGCAAACACACATTTCAGGATTCTTTTGGGCATGGGATTCACAGAACTGTATCTGTGCTGTCAATCCACATACTACACTTTCCACTCACTCTGAGAATTAAGAGAACAGAAAACAGACAACAAAGTTTATTTCAGCTCTATACTTTAACCTACTTAATGAAATATGAAAAAGGAAGCGTTTTCAAAAAACAAAAGAAAAATATGAAATATAAACACAAACAAGCTTGGACCAGAGTTTTCCACCCAATTTGAGAGCTTCAATTCCTTAAGATAGTAAATCAAAGTGATTATTAAGGTTCATTTAGTAAATATAGCAATTCTGAAATTTCATCTGGAAGTTTAATAAAAATGTTGTACTTCAAGGCTAACATCTTACTTTGGACTACTGACAACACTATGAGAAAATGCAAGACTTTTTACAAGTCATTTGTTTCTTGGTGACTGCTATTTAACTTACTAGGTCACATCATGGT
>High_elevation_31486 Average coverage: 7.37
TCTCTGTTTCTGCATTCCTAGGACACTGAAATTCCTACTCCCTTTTTCTCTGCTTCTCTCCTTAGGCAAAAAAAACTACATACTACGAAGTTTGTTCTGCATGAAGGTAAGAAAGATATGGGTGCCTAGAGTAAAAATATTTTTTGCCTTTTACCCAAGCTCTTCCTCATCTTTGTATTCATGGTTTATACTTTGAATTAGAAGTATTTTCCTTTACTTGTATGAAAAGTAGTAAGACTTAACAAAAAAAAAAA
>High_elevation_31624 Average coverage: 6.10
TATGATTTCAGACCCTAGTCTGGGACCGAGGTGATCACGGAAAGCAGGGTGACATGACCACAGAGAATCAGGAGAGGACCTGCTGAAGGGAGAGCGAGTGGGCAAATGTTTTGCTTTTTGTATCCATATTTATTGTAGATTAGTTAATTTCTCCCGATATCCTGTCACACACTCTACACGAAAGAATCCTTGTTTTAGATAAATGCAAAGAATTGTGATATATTTCAGCAATATCCATGCATGGTGGATAGTAAGGCAGATGAGATTTAAAAAAAAAAAAAA
>High_elevation_31669 Average coverage: 5.41
AGAGTACGCGGGGCAGCTGCACAGAAGGAATTGAAATATACCCTTTATTTTAGACTAAGAGATCTTCACTATTGTATCTGGAGAGTTTGCTTCCCAAGTCTGGTTTTATTGTCAAAAGAATGTTTTGATGTGTTATCCATACAACACCTGGTAGTTTTTTCAGGTGTTGGCAAATTGCATTGTGCTGACCAGATCTGGCTTGCAGTCTGTTTTGATAAATAATGCTTTATTGGAATATCGTTGTGTTCATTTGTTTGCATGCTGTTAGTGACTCTGTTCACACACCGTGTTGAGTAGTTGTGATGGAACTCTGTGTACAAAGCCTAAAATCTTTACTGTTGGCCTCTGCAGAACTTTACTGACTTCTGGTTTGTATTCATTTA
>High_elevation_31687 Average coverage: 14.38
GGGTCACCAGCAGGCAGTGAGCCAGGAGCTAAAGTAACAGGGTCCACCGCAGCTTGTGGGCGTGCAGGTCGCTGAGAGCGGACAGGGCGCCGGGCAGGTCATCCAGGTGGTCGACGGCCTGGGTGAGGGCATCGGCCACCTTCTTGCCGTGGGCCTTGACCTGCGCGGAGCCGTGGCTCATGTCGAAGTGGGGGAAGTAGGTCTTGGTGGTGGGGAAGCTCAGGAACATCCTTTCCAGGGCCTCGGCGCCATACTCGCCGGCGTGGCCTCCGACCTTGCCCCAGGCGGCCTTGACGTTGGCCTTGTCAGCAGGAGACAGCACCATGGTTGCTTTCTCCGAGTCTGTCGGATCAGAAG
>High_elevation_31746 Average coverage: 8.76
AGAGTACGCGGGGGCTGATGAGATGATGGAGCGAGTGGATGGAAACACTGGCTGACTAGGTCAACCTGAACAACACAACTGCAAAGCACACAAACGCTAGGGCAAGCCTTGGTCAAAGGACGGCGCAGACAAGTACAGAATCTTTAGACACTTGTCTCAGTCAGGAACTCCTATCATACAGAGTTCTTTCCAAGAGAGATACTAGATGTTTTGATGGAGTATCTTTGTTACCAAGTTAGTCTGAAGATCCAAGTGAATGCAGTAGTAAGAATTAGAAGGCTCTCTGTGACTAAATTT
>High_elevation_31842 Average coverage: 5.77
AATTGCACCTGCCCTGAGAACACTGGAGAGGTTGTGCTTTGGGAGTGGGTGAGTGGTCCTGGCAGCTGGTCATCGGTGTCCACTGAGTGACCTCCAGCCTCGGCCGTCAGCTGCTAATGCTCGCTGACACCATGTAGCCCAAAGTAAAAGTTAATTCAGTAATTTTTCTAAATGTCTCCCAAAAAGGAGGTATGTGAAGTTAAGGAAATTAAGTAAAAACAAAAAAAAAAA
>High_elevation_31938 Average coverage: 6.05
TATCAACGCAGAGTTCTTTCCGATTGGGTGCTGGGTTTTCGCACGTGTGAGGCCACAACACGCAAGCCTGAGCACATCCTTAGCAAGCATCTGTGTGGTTCATGGCCTCAGCTAAGGGAGTGAAGGCAGCATTAACCCAGGACAGAGAGTTAACGCAAGACCATCATCAGTGCAGAATGAACCTAGGCAGGGCAATCAAAGCATGTGGTTTCTTTCAGACTTCACACCGAGCCCCACATCAGGATGTAAAATTAATTTGGTGGAATATATAATAAGTTTTTTCTGCATAAAACTTTGGCTTATTGAGTATGAGTGGGTATTGGGTTGCAATGTAAAACATTCCTTTTTGTGGGTTGTAGGCAAACATTTTAAACCCACAAGTTTAAAATAATATAGAGTAATTTATGCTTTTATATTTGCTTCTTTACAATATGGTACGATAACGATGACCAGAAACCTTGGGGAAGTTTGGAAAACTGGGCCAAAGGCTATTTAGATGATTTAAGACAATTGAAAAAGGTCCAATGAGGTTATATTTTCACGTCAAAAGTGAAGGAGTTACACTAGATGATCCCCAAGTTTCTTTCCAGTTTTCAATTTCTCTTAAATTTCTAAACTCATAAGAGCAAGTCTTGTTTTACAAAAAAAAAA
>High_elevation_31979 Average coverage: 20.32
TGTTAGGCACCAATGACAACAAAATAAATAGCAGAATTGCTCCTATACTCAAGGAAGCTATCGTGCAGTGAAAACACAAGTAAGCAGGTCACCACCGCACAATATGAAAAGTACTCAGATAAGAACACGTAGAATGGATTTACCACTGGTATAGAGTCTGAAGGATCTGTAGGATTTGCCAGGTGGTAGACACTTCTGCAAGTGGGGACAACTTAGCAAATCGAAGCACAAGAGAGTGCGTGTGAGAGAATTGGAAGAATTACTATTTCCTGATACTGAAACCAGGAGCTCAACAGTAAAATGATTGCTTGTGCCCCTCCCGCAGCCCCTATCATTGGTAAGCCTATCATTGGTACAGCAAGGTTCAATCACTGCTTCTGGAGTCAGAAAACAAGCAGCCCTACGTTGCTCAATCATCACCTGCTCATCCAAAGGGTGGGT
>High_elevation_32010 Average coverage: 6.61
ATCAACGCAGAGTAATGAAGAAAAGTAGAGGCCTGTGTCCCATGCAACATCTGGTGCACATTAAAAAGAACTGTTCCTGCGCCACCTGACGAACAGTCTTGCTATGACAGTGCAACAGTAAGTCGATAATGAATGTCTGCCAAGCCTTTTCTTTACTAAGAGCATCTAAGGCTGTCGGAATCAAGGCGAAACACAGTGTCATCACTTCCAATGCTTCACAGCAAACCTGTTCATCTTCCAAGTCCAGTTCATTGCCTACATTAGTCTTCTCATAAATTTTAGTGATTTCTTCATTTGGGCTAAATACTAGCTGCAATGTCCCACACCCTGATGCCCAAATAATTTTTTGTATAGCTCTAATCACACAGACATCAGGCATGTACCTTGAAGCCTCATCAGATATCTGCTGAGCAAGACGAACTGACACATTTCTAAGCATGCATTCAGATGATGGATTAGGAATGCTCTGAAGGGCATTTTGAAGCACCACGGCCTGATCATGAGTAACTTGGTTGACCGATGTCATGGGATTCACGCCTTCAACACCTGGCTGACATGCTTCTGCCACAGCTCGAACGTGGCCATAACCAATGGCAGTTAGCAAGAGTTTGGCTATTTTAAGAGCATTGAGGTAGGCACCCCTTCGAGTTTCCATATCTGCATTTGGTAGGAAGTTATTTCTGGTTAGCATACTCAGGACAAGGGGCAGACCACCACTTTTCAAGAAGTGAAACTGAAAATCAGAGGAGTCATCAGCCAGAGGTGCACCAGCAGGCATTAACAGAGCATAGACTACCTCAGTTAGGTATAGCACTTGTGACGCCGAAGGACCAAAGAAAAGTGAATCAAGAGATGGGCTAAGGCTACTTTCTCCAAGTTTGACATGGTCCAAACAAATAGCTCTTAATTTTTCAATTAAGTTCCCCCGCGTACTC
>High_elevation_32065 Average coverage: 10.43
CCATTACGGCCGGGGGATATTCTTCCACTTCGTTGCCCGTTGCCCTCCATCATCACTGTTCATTGTTACTTACAGTTGTGCAAGCATGATTCCCCAGCAACAGTATCATGACAGTTTCATGAAGGACTTGCTAAAGTTCACTGAGCCCGGTGCTCACAGTGTGCAATTCAGTCAGTCTGGAGTTGAGTGTAAAAATTGTTTTTCAAAGCCTGAAGACATAGCATTCTTCCACTGTTGGTTGATGATTCTTTCTTTGCCATGTATATTCATAAACATTTATTCAGTATATATATTACATAAGTGGTTCAACTTTCACTTACTGTTTTGAATCCCATACATTATTATTATTGAGCTTTTT
>High_elevation_32101 Average coverage: 5.61
GGAGGTTAGTTGAATTATATGAACCTTTAATGTTGCGGATGAAACAGTTCAGAAACATCTCGTCTTTGGACGTAAGTGAAATAAGGAAATCCATGTGTATGTTGTAAGTTTATATTCAACTTTTTACAACATCTGAGTTCCAGAAAATTATAGTTTTTAAATATTTTCATATATACACATTAATCATTACTAAGATGAGAAAATGCTTATACTTACCTTTTAATAGTATACCTGACATAATAGAAAAGCATTATTAAACATATAGTAGAAATATATACATATACTCAATTTTGACTTAGCAAGACATAGGAAATATATTTACTTTTAGTATCTTTTGTGTGTGTCTATATTCAGCTTTCTGTGTTATGTCTGAAGCCCTAAAATATGCTATTTTCCTGAGTAAAGTAAAAAGACCAAAAAAAAAAA
>High_elevation_32140 Average coverage: 8.38
GGGGGCCCAGCTTTGGTGTATCGTAACCATTTGCTGCAAAGTGAGCCAGTGATAAGGGATTTCTGTCTGTGTCTGTCTCTCACTTCTAAACAGATAACAAAACTTAAGAAAGCAAAGAAGATGGTCAAGTAATATCTGAATTTCACCTGAAGTTATTCAGAACTAGGGGAAGAAAATGAAATCCTGTGTGAAAGAGACTCTGCTGAGCTTAGTGTGATGGCTCAGTGGCTAA
>High_elevation_32179 Average coverage: 7.69
ACATATTAGGTTTCATTTGATTTATTGCTGATATTTCTTTTATAACTTATTCCTTAAAATTCATTGAACTCCTGTATGTGCTTCTTGTTGTAGAAAGAAGCTTTATAACAAGTTTTTAAAGACTCTTTATCCCCCATTTTTTGATGTTTTCCTCAGTTAACTCTGAGATTGTTGATGAAGGCTTTTGCTGCTTTGTGGGGCAGGCATCAGTAATACTCATTGTGCCTCTGACTCTTGCTCTTGGTTGTTGCTATTCTGGTTGATAGATTACTCTCCTAAGGGCTGGTTTCTAAGCTGTGCTGCCCACTGGTCTACAAGTCTATTTTATTTATTGCATTTGGTACCTTGTTCTTTGTTGGCAATCACTTGTGCCACTTCCT
>High_elevation_32198 Average coverage: 6.83
TCTTACATTTTAGTCCCAGTTTTCTATCAATATTAAAGGAAGTCAAAAACATTGTTTCTCCCTTTAGTTGCTTTAAGTACATGAAAAACTGACAGGCATCCTGGATCCTCCCTGTTTCTTTCTTCAGGATCATTACTTCATTCTTTCCTAAAAGTTATTTTCAAATCTTTGCTGCTAATCTGGCAAACCATTGTTTTTTATTACTTGCCTAATTAGAAACTTGTACTAAAAATATTAAGTGATTCATTTTATTATAGAGGAGTATTTACCTAAAAGAATAGTCGAGTTATTGTCAAACCCTCAAGATTCAGATCTCGAATCATGATAAATAATACCACACCCAGATATTAGTCCTACTCAGTTCTCCTAACAATATATGTAGTTCATTTAAATAATGGTAACATACTTTTTGACATTACTTCACATTTTTGATTGATTTAAATCACTTAATGTGGGCTAAGCCGAAGCATCACACCTGAAATATTAAGCCACTGACACCAAATGCTAAATTTTCAAAACCTCTAAAATACAGATGGTATTTAAGTCATAACGTAAAACAACTTGTTTAGTGTCTTAATAGAGCATTGAAGATGTCCTTGGATGTTATGATTCATAATTTTTATAGTTTCTTTTGTTGTCATTCACTTTGTATAGCCACATTTTGTGATGTTAGAAAAAGGCATTTACACATTTGTGTTTGTGATCCCCGCGTACTCT
>High_elevation_32282 Average coverage: 7.99
GAGTACGCGGGGATGGATAAGATGAAATTTTGTGAGTTAAATGGTCTTTAAACATCTCTGGCTGAAATGCTTTGCTTATGGGAAGAGGAAGGAGAAAACCTAAGTTAGTGAGTAACACAACTTCATTTCACAGAAACGGCAAGAAACGTCAAGGAGCCCTGGTGGTATCTTTATTGAATTACAACTTGGGCTTATGACCTTGACCAAACAAACTATTTGAAATTACCGAAGAAAGCTCTGGTGTAAAATATAGGGGGAAAGGTTAAGGGGTGTGTTTTATTTCCGTTTCTTGGTATTTATGTTTCTTCAAGGCAGGCACAGCCCTTATTTCTGTCCATGTTCATACTTTCAGGACAGAAACATTAAACCCACAACTGGCAGAAACAGATATAACTAGACATAGGATGGACATCCCTACTATTGCCCCACCAACCAAAAAAAAAA
>High_elevation_32303 Average coverage: 5.51
TTTTTTCTTATATTATGTTCTAGGAATTTTAGAGTTTCTGGTCTTACCTTCGAAGTTTTAACCCGTTCTAACCTGACTTCAGTACATGGCATAAGATGGAGGTCCAACATCGTCCTTTTGCATGTAGCTATCAAGTTTTTCCACCTGCACCTGTCGAGGGGACTGCCCCTTTCCTCACTGGGAATTATTGCCACACTTACTAATTGATTGCCCCCCGTATCTGCGTTGATA
>High_elevation_32363 Average coverage: 5.08
TGGGCCAGGCCAAATCCAGGTTTCCGTTCAGGTCTCCCACATGATGTCAGCACCTCGAATGCTTACCCAGCACCTGCTGTCCCCCAGGTGCACACGAGCAGGACCTGGAGCAGAAACAGGGCAACTGAGACCAAACCAGGCACTCCTTTTCAGGACGCAGGCCCCAGGCAGCAGCTGAACCAAGCGCCCCACAATGCTTACCTATCCCGGTCATTGTTTCTAAATGACTAAACTTCATCTAGTCAAAATGTCTAAATTCCTTCTTTCCAAAAACACAAAAGTTCAAATACCATAAGAAAATAAACAGATTCATATGCTCTTTTAACTGTTAGGTGTAAAAACTGGCCCACAACTGGCCTTCACCATTTTTCTACACTGCAATAAGGAAATGTTTTTGAAAAATTTAAGGTTCTGCCCCGCGTACTCT
>High_elevation_32364 Average coverage: 12.24
AGAGTACGCGGGGGTGGGTCGTCAAGTACGTCAATAAGTTTGCTCTGGTTTTCCTGGGCTGTGTCATCCTCTCCATCCTGGCCATCTATGCCGGGGTCATCAAGTCGGCCTTCGACCCACCCAATTTCCCGATCTGCCTCCTGGGGAATCGCACACTATCTCGCCATGGCTTTGATGTCTGTGCCAAGCTGGCTTGGGAAGGAAATGAGACCGTGACCACACGGCTCTGGGGCCTTTTCTGCTCCTCCCGCTTCCTCAATGCCACCTGCGATGAGTACTTCACCCGGAACAATGTCACTGAGATCCAGGGCATTCCTGGCGCTGCCAGTGGGCTCATCAAAGAGAACCTCTGGAGCTCCTACCTGACCAAGGGGGTGATTGTGGAGAAGCGCGGGATGCCCTCAGTGGGCCTGGCAGATGGCACCCCTGTTGACATGGACCATCCGTATGTCTTCAGCGATATGACCTCCTACTTCACTCTGCGTTGATA
>High_elevation_32367 Average coverage: 5.08
TATCAACGCAGAGTCATCACTCCTTTAAATGCGTGAAGATAATACTAGCCTGTTTCAACAGGGGGGATGTGTGAAGGATTAGTGTTTTCTTACCTCAGCACCGAAGTAATTGAACGATTCCCAACTACACTAACAGGAACTAGCTTGTTCACACAGCGCCCTAGAGTCTTTTCTTCCAAGGCAAACACAAAAGGATTTCTTGTTCTCGTGCCATGGCTATAACATTATACAGAGCCTCATCCAAACCACCTGAAAAATACAATCCACACACACAGAGGTTTCATTTAGTTATTTCCTAAGTGGAGCTAACAGAGCATGCCATAGTGAAAGCACAAAACCCTGCAGTAAAGAATTTTATGAATGCTAGTAGCACTTACACTGTTAACACACACTCTAAGTGACCTTGTCTCTCAGAAATGGAGATACTTGTTCTCCTCCAGTTAAATTCTAAATTCTTTCAAGCACAGTAATTTCGTTTCTTCATGCAAATTAACAAAGCAGAAATCAAATTTCAATTCAAAATTTATTCCCCGCGTACTCTG
>High_elevation_32449 Average coverage: 5.00
CTTCCTTGATCTTTCAATGAGGTTTTGCACGTTTCATATACAGTTCTAGGAATTACAGATTCATTTGTTCATTCAACACTGACTGAGCACCACAGATGAGCCAAGCTTTGTGGCAAATAATGTGACTCTAGAAGAGATAAAGAGGACCTATGCCATACCCAAAGGAGCCCCAAGTCATTTCTTCATCTAGAACAAACAGAAACATCAAATCCCTTTGCTACAGTCCCCGCGTACTC
>High_elevation_32473 Average coverage: 6.92
CAAAAAAAAAAAAAAGCAAAAAAATGATTCTACTGTATCACCCACCTGTGTTCTGGGAGTACATCCAAAGAAAGTGAAATCAGCATATAAAGAGGTACATGTGCCCCCATGTTTATAGTAGCCCTTATCACAATAGCTAACATTCTGGGAAGCATGCTAGATGACCATCAGCTGATGGTTAAAAGAATGTGCTGAAATATGCACAGTGGAATATTATTTGTCCATAAAAAAGTGAATTCCTGACTGACATATGCAACAAAATGGGTGCAACTGGAGGCCATAATGCTGAGTGCAGAAACCAGATCCACAAAGATAAATTTTCACATTCTATTTGTTCAAGTTATAATGAAAAGAGTATAAAAATGGCACAGATGTCATATTATTTGGTATTTAGTAAATATTGCTTCATTGAATTATACTATACTATATGGATGACAATATCTCCTTTTTCCCATGGTATGATCATTGTCATGATTCCACATTTTGTGATATTAATATCCCTGCTTATAAAAATACATGTATTATCTAAATGAAGTGGTTGTGGCAAGATATTGAAAAATAATTGTTTGAAATTAACTTAG
>High_elevation_32600 Average coverage: 5.81
TATCAACGCAGAGTGATACTGATTTAAAGACCACTACATAAACCCATGAAATTGAATTTAAAGCTCAGAAACAATCCTTCAGGTATGGTATAAAATCATTTTCAATAAGGGTATAAGTCAGCGGAGGAGATAGTCTTCAACATCAATGCCAAGTACATTGAGTACACATACATTCAGAAAAAGAAATCAGAGCCTTACCTTATACATATACATCACCTGAAAATATCAGAGACCTTAAACATCACAGAAAACAAAGCAAAAGATTTAAGGCACTGGATTTAACAATGACTCTTTGAATGTGACCCAAATGGTACAGACCACAAAAGAACAAAAAAAATTAATAGCACATTAAATTTAAATATTTTTATGCAACAAAGGATACTATCAACAGAGTTAATGAGAGACAATGTTTCAGATAGTATAACTAATAAAGGAGTTACATGCAGAATATATAAAGAACTCCTGTACCACAACAATAAAAAACAAACAGTTGAATCTAAAAAATGAGCAAAGGACTTCAATAGACATTCACTCCAAAGAAAAAAATAGGCTTAGCATCAGTAATTGTTAGGGGAATGCCCCGCGTACT
>High_elevation_32701 Average coverage: 6.26
ATCAACGCAGAGTGGGAGCCCTGAGCCCCAGCAGAAATCCAATGGACCCAAATGAAAACCTCAAACACCAGAAAAATACATGATCAGCAAGCCAAGAATAAGATAGTGCTTGTATGCTGAGTGGAAAATATAAAGACTTAGTGGAATCAGAGGGCAAGCTTTCAAGATACAATTTAAAAAATCACCCATCCTATTAAGAATTAAGAAAATAAAAATTGAAGGGTTGGTGTTGTGGGACAGGCAGATAAGGCCACCCCTTTGCAAGTGGCATCCTTTCTAAGAGTGAGAGTTCGGGTCCTGGTTCAGCACTGTAGAAAATGACCCAAGTGCTTGTGCTCCTACCGCCCAAGTGGGTGACCCGGTGAGCTGGAGACCTTTGCATGTATCTTTCTCTATGTGTGTGTGTGTGTGT
>High_elevation_32793 Average coverage: 5.85
AGAAAAAAACCTGAATCAATTAGTTTCCTGTTCACATTCTCCAAGTTGGTCAGAGTGTAGCCTGGAAATCTCTATTCTTGATCATTTAGATTGTACAGGCTGCCAGTACTCAGCAGGCTTCCAACTCAGTCCATACAATAGTTGTCATTGTGTAGTTCAAGTTCATTCATGTTTATTCCAGTATTTGTCTGAAGGGCATTGTGTTCTG
>High_elevation_32816 Average coverage: 5.09
AGGATGATGGACTAAGTAAAAAGCTTGGAAGCTGTAGATAAATGGAACCCACACCAAATCTCCAAAAGCCAGCATGAAGCCGAAGCCATCACGGATGATATCCATGGTCGTCAGCACCGCTTCCTCATTCCAGAGAGCATCTACCACATACAAGAGCTGGAAACCGTTGACCAAAATCATTGCCAAGGATGGTGTGGCACGGTCGTATAATTTCATTTCAGTCAAAAGCAACACCAAGTTAATGAGC
>High_elevation_32823 Average coverage: 5.40
TATCAACGCAGAGTGATGCTCCAGTTTTCTGGTCAATGTTTCCACAGGGTTAACATTTTTAAATGGACCACAAGTAAGCCCAAAAAAACACTTAGTTTTGCCTAACCAGACAGAAGTGCAACCAAAACTCAATTTCCACCCAGCGAAGCATTTACCATCTTAGACGCCCAGCTAAATCCTGCGTTATTCCTTTAGTTATTGTCAGCATCTCAATCGCCTGACTGTTCATCACATACTTTTTCATTAGGCTAATCAGCATGTACTTCTCCCCGATGGTCCCTCTCTTTTGAACCCTCAAGAATCTGGGCTCCTATGGTAGATTAGAAAGAAGCTGCCAAGAAAAGACATATCTGCAATGGAGATGCTTTCACTATTTAGTTGTGGGATAGAGATTTTAAAGAAATTATCCAGTCGGACTTCTTTTTTCTTTCTTCCCATCTCACTATACTATTTTGAAACATATATTAATTCCAGTGACAGAGAATTGAAGTGATCCTGTGGTTAATAATTAGGAATTTGAAAAGGTGAGCAGATGACACAAGGAAAAGTTTCCTTTCAAAACTTTAGCAATCCCAGAGCCTCCAGCTGATGATTTTTGAGAATGGTTTCATTTTGGCAAAAGGACCTGCACTACCTGGCCAGGAGCGAGCACTTAGCTGATAGAATAACAAACATCACGGAGAAACCCCGCGTACTCTGCGTTGATA
>High_elevation_32851 Average coverage: 5.77
AGCTGATGGAGACATGCCTCATTTGTAGCCTCTATACTTGATGTCCCACGATGGGGTAGTTAAAACTAATAGAGTTCTCCATCTGTTTCAGTACTTGAGGGAGATGCCTTTGGTAGCACATCATGAGAGTAACTCCTGGGCAGGTTGTAAAGGTTGGGGTCGATGGATACAGAGGCAGCCCGTGATGGGGAGAGTCATACAGCATTTGCTGCTGGAAAAAGCCATTCACTCCATGTTTGCTCTGGGAGGAGGGTGGATTTTTGTGAGAAGGGACGTTATCATTGCAGTCTGTTTCAGAAGAGGTGGATTTTGCAGAGTCGGCATGTGTTCTGGTGGGTTCAGGCTTCTTGCTTTGACAGTTGATTAGCAAGAGGTAGTCTTGGGGATCCTCCTGGATGCCAAGAGTTTCCGCATGTGGTGGCGGAAGGCTGATGAGCTGATAGGAAGGAGGTAGAGCGGAGGAGTCCATCTGGGAGGATGGTGGTGCTGTATTTATAGCTAAGGGCAAATCAGCTTGTGCTTGCAAGGAGCTACCAGGCGGCTTCACAGGATCTTCTTCTGTAGGATTAAACCCACAGATGTCACAAATGCAACGAACCCACTTATTCATTTCCTCCTCACTGTCTGCTACCAAGTAGAAAATCCGGTCAATAGTGTTGATATCAAAAATGTAGCTGTTTTCAAACTCTTTCTTATTAAATGTCAATCCAGCATCAACTTGCTGACATAAATTTACCCCGCGTACTCTNNNNNNNNNNNNNNNNNNN
>High_elevation_32970 Average coverage: 7.87
AGAGTACGCGGGGCATCAGCATAGTATTCGTGATTATCCCTTTGCTTATGGTAAGCAACCAGCATACAGTGGCAAGGGCTGACAAGACCATTTCCCAAGCCCCGTTCTAATTGCCTCCTTGGCCATGGGTGATGAAAGCGCTAGAAAGGTGATGTAGCAAATCAATCTTTATGTGACAAGGGTTTTTTTCTTTCCTTTACATGCTTCGGTATCTTTTAAAATGCAAATGTCCCTGGAAGAAATGACAGATTATTACATAGTCTCAGTTTTCAGTGTCTTACATAAAATCCCTGTACTGAGCAAATTTCAGTAGGAAAGAGATGTTAATGTTTGTGAGGGGATCAGGTAAGGATTAAAATCAAAAGGGGAGGGGAAATGGGGTCCTACCATTTTTGCTGTGCACTGTTTCACTTCCCACTCTGCGTTG
>High_elevation_33077 Average coverage: 10.08
TATCAACGCAGAGTGGGGCTCTAGCTTCCTGGGCTATCTACTTTCACAAAGTCTCCTGCACGCTGTCGGACCAAGCCCCAGCGCACTTGGACTCTGCATGCTGGGCATCAGATCACTCCTTCCAAGACAATGAAGGTGCTGGGCCTGTGTATTTGGACAACATGGGATAGCAGATCCTATTCTATAAATGAAGTGCTCACTGGTCCACAGCACGCGACTCCTCTTGACATCAATTCAGAAACCATCTTTAACAGAAGGACAGTTGAGAAAACCCAGGTGCCAGAAGCATTTGATGAAAAAGCAGAACAGAAAGCTCTGAATACATATGTCTACTTAGTTCACCATACTCCTTTAGAATTTTATAACTCAATTAACTAACTCTAAGCAGGCTGGTTGCCTCTAATTATGCTGAAAATTTTTCTGTGCTGCAAAGTGATATTAATAGTGAGTGACATTTCTGTAAGTTAACAGGTGACCCACTTCTTCTATCCCCGCGTACT
>High_elevation_33096 Average coverage: 10.89
TATCAACGCAGAGTAGAATAGTAGGGACATTATTTAGGTGTCTTACTGTATGCGTGTATACATACACACATATACACAAGTCCATACAAACATTTATAGATAGCAGACACATACAGGTAAATATATATATATGGATAGAGCACAGAGAATTTGTTTGACACAATTACGAGGGCTAACCAGATAGTCTCCACAAGGTTTTCTCTCTTTCTAATGCTGAAAGCTGAGATTCACAGGCAGGCAAGTAAGTGTAAAAATGATGAGTAGGCTTAAACTCCACTAAGACTGACTGAAACGTCTGTCTATTCTTGCTACCTTCATTCTTGGGAATAAGAAAGCACACACATATTCGTGAACTAGGAATCGGATACACTGAAGGTGGATGCGTGTAGAAAACAAGCAAGTTTGGGGGAAGTGCTGCTTTTGTGCAGGTGAATCACACACAATAATGTGTGTACACACAGAGAGA
>High_elevation_33101 Average coverage: 8.28
TTATAATAATCTAATGACTACTTAGTTTCAAGACCAACACCTGCATACCACACCATGGTGAACAATCTTCAAAAGGAAATCTCACAAGTCACCACTGGTAAAGGCAAAACTGTGTGCCAGTTGCCTTAGACCTAAATTAAGGTCAATCCCTAACTTAAAGCAAAGGGATAAAAATACACTGAAATCCTGAGCTAATCCAGCTTAGACACCATGTCTACTACCAGAGAGGAACTGGCACTTTCACTGAATTTCATAAAGGCTTCACATTATGTTAAAAAAGAAGTGCCAAAAGGGACTTCTCTCTTGCTTACAAATAAAAAAAAAAAA
>High_elevation_33215 Average coverage: 6.26
AAACCATTGATACCATGAATGAAACAAACAAAACATACATCAAGCAAGTCTCACGCATGGTGTTCCTTAGAAGCTGGGCTTCGGAGTTGTGCTAACTCAGAAACACCATCACCATCCTCATTTTCAGGATCACCAGATACATTAAAACAGCAAGTTTGTGAGGCATTGTCTTTTTTTCCTACCTGCCAGGCATTAGAAAGAAGTGACAAAAGGGTTCCAGATAACATTTAAAAGGTACTCC
>High_elevation_33311 Average coverage: 7.33
GGGGTGGGGGTGTGGCAGAAACCACTAGTATAAATGGAGAATGGTACTAATAACTTCTCTGCAAGGATGACCAAAGTCATTCTTGGTAGAATGACAGCCTATACAGAGAATGATGGTTTGGGGAGAAATGGTCTATCTTCAAGGTCAGAAATAAAAGAGAATGGCTTACCTGATTATGATTCCCAGCCTATCAGTAGTTCCTGAGATCTGTATGTAATATCTGGTTAGAACTGGTGAAGTACAGTGTTCAAAATGGATATTCCTGGGCCCAGCCAGCCCCATGAACTTGCAATTTCTGGGTACAGAGTCAGGACAGCCATTGACCTCACACTTTTTTCAGCTATAGGTCATCAAGCAGGCATCTGCACGTTGGGCAGCACAATATAAACAAACAACCAGCATCAAGACTAAAAACACACTAGCCCTATGAAATAACTAAT
>High_elevation_33356 Average coverage: 5.96
TAGATCAGAAGCAGAGCAGCTAGAACTGGAATAAAGCATTTTAAGTTCGGATATGGGTCTCTCAAAAAAGTAAGTTAAACAATAAGCCAAATACTTCCATTCCCCTTTTCCACTACCCTGGGCTGGAATTTTTAAACAAAGCTCAGTTTCCCCAAATCATACAACTTGAGGTGCCAGGAAAGGAGAGTCAATTGGCATTAATCCCACCCATGAGGGAACACCCCCC
>High_elevation_33451 Average coverage: 6.01
NNNNNNNNNNNNNNNNNNNNNNNNNNNNNNNNNNNNNNNNNNNNNNNNNNNNNNNNNNNNNNNNNNNNNNNNNNNNNNNNNNNNNNNNNNNNNNNNNNNNNNNNNNNNNNNNNNNNNNNNNNNNNNNNNNNNNNNNNNNNNNNNNNNNNNNNNNNNNNNNNNNNNNGCAGAGTGGGAAGGGAAACAAAGTATCTTTCAAAAATTGTGCCCATATTGAACATGTACAGACTTTATTGCCTGTCACTATTCCCTAGACAATACTCTATAATATTAACACATTTGTACTGCGTTAGGTATTATAACAAACTAAGAATAGATACAAAGTTTACCAGATGTTGTGTGTAGGCTATATGCCAACACTATGTCTCATGTCAAGGATGTAGAGTCAGGATTTGGGTAGACAAGGCAGGAAGGGCAGGACTAGAATCAATCCCTAGTGGATACTGAGGGATGACTGTATCTACTCACACATAATATTTAGCAAGTAAAACATTAAAAAATTTTACCAAAGTTTTATAACTTAAAGATCATGGCATTAAGATTTTAGATAATCCGTTTATTTTTAACATATCTTAAAAAGAGGCAATAGCTTCTATATACATATAAAAGTCTAATAATAATTTTGCACTTACACTGCCACATTTTTTCTAATGGTATATTCATCCAAATCGTCATCAGAGCTGCTATCAGTAGCATCAGAATCCAGTCCCTCTTCAACATGCGACAACAACCCTGTAGCAGACAGCGCAAATCTTTGGATTTCTGCAGCTGTACACTGTGCAGAGCCATTTTTTGTATCATTCCACAATTTATTCTCTGGAGTGAATTTGTTAACTTCTGGCTTAACATCAGTGCATTTAAGAAAAGTACTATCCATAACAGTGGTAGGTTCATGAAAGATCTTCATGTTGGGGAAATGATGTTTCACTGAAAATTGCATTTGCTGACCATAGTGCTTAACAACATGTTTTGCCAGGAGCATCTGTAAATGTTTCTGAGTTCTTCTAGCCTGATTAAGTAAAATTTTCTGTTTGCTTACACAATCCCCGCGTACTC
>High_elevation_33529 Average coverage: 5.99
TAGCAAACTAGAGGAAATACCATTTACTTTTATTGCAGGCCGAAGAATAATTCTAAGCTTAATCTTATATCTCTAGATAAGATCTTAAAGAAAGGTAAGAATTTATTCTTGTAAAAATCACAAAGTTTCTTGGTTTTGGATGCCATCCTCTCCCCATTTTAAAGCAAATGTAACTGATTTTAAATGTTGATTTACACATCTATCATATATTCTTTATATATATTCTTGAAATCTTGATATGGTCAACAAAATGCCAAACAGTTTTGATAATTTCATAAAATTGGGGAAAATACTGCAAAAAGTTTAGGTGTTGGCCACAAGTTCACTCTGGTGTGAGATTTTTCAAGATTGTATTTTGCAATTTTATCTTCCAGTTGTGCT
>High_elevation_33600 Average coverage: 7.18
TCAACGCAGAGTGGGGTTCTTTAAAGTTTCCTTGCTTTCTCATTCCTTTTGCTTGCCAGTGTTCTCCCACCTCCTAGCTTTGTCACATCACATTTTGAACATTCTTTAAACCTCCATTTCTTCTTTTCGGTGTATCTATGGGCCTTTCTCTCTCCATTCACTCTTCCTTCTCATCCCTGAGTGGTCTTTTTTCCTCTAACACTAAGTCTTCATGCAAGAATCTTCACTGATTCTATTGTTCTGCCTGCCAAAATTTCATCAGTCTGCATGGAAAATTGATTAGGTAAGAGAATGGAGAAAAATGAACTTCCTCACTCATTAATAACTTCTGTCGCTATTGTATACATATCATCACCCTTCAAGAGACCCAAGATAGTTTAAGTACTCAGACTTCCAGTGAAACTCACAGCTAGTAGATACCTGTTCATCACACTTGATTTAAAAAAAAATAGAGAGTAAGCAGTTTTCTCAATTAAATTGAGAATAATAAGGAATTTGATCCAGGGCACTATCTCTCAAATTAAAATAGTTTCCCAGGGAACAGTTTCCTGACATCACTAAGACTTTACATGTGTAAGTATATATTACTGCCTTCATTTACCCTAATAAGTTTTCCCTCAATTTTCCAAAACAAAGGATCTTGATAGTAAAAAAAAAAAA
>High_elevation_33637 Average coverage: 8.61
TGGAATCCTGGCTGCTCCACTTCCATCTAGCTTCCTGCTGAGCGCCTGGGAGGCAGCAGAGAACAGTTCACACACCTCGGTGTTTGCCATTCAGGTGGAATCCCACCAGAGCCTGTGGCTCCTGGCTTCAGCCTAGCCCAGCTCCAACTATTGCAGGCATTCGGGAAATGAATCACCAGAGGAAAACAAAGCTCTGACCTTCTCGTTCTTACTCTGTCACTCTGCCTTTCAAAGAAGTAAATCTAAAAAAAAAAA
>High_elevation_33656 Average coverage: 6.29
GCCATATTCCAATTTCTCTTATCAATTTCGCTAATAATGTCTGTATCACGACAATGCACAGCTCAGTCTGACAGACGAGAAAATCAATGTAGCTCAGCTAGAGTGGAGTTGCTTTAGCAATACCTTGTCTGATCAACCTGGTCCGATTTTGTTTGACTTCTAACTTAAGTATATGTCATCCAAGCACTGTCTGCTTTTCTTCTGGTTGATTGACTTTTCTTTTGGCTTTGGAATGACTCTGCGTTGATA
>High_elevation_33666 Average coverage: 9.46
AGGGAGAAGCTGCCATATCCAACATGGTGGTCTCAGGCAGATGGCACAGGAATGTGGGCAGGTGTTGGCAGAGTGTGGAATGGGGACAGGTAGGGAGTGATAGGAGGGTGATCAGGAAGGTCGGTGTTGGGGACCAAGTTTCCAGACAGTAAAGGCCGAGTAGGTCACAGAGTCTGTCTTCATTTGATGGGACCTTGCTGGAAGGTTTTGAGAAAAGAAATGGCTGATTTACTGTAGACCAGTGCAAGCTACCTCACTGAATCTTGCAGTAGATCCTGCAAGACATGGTATGGTCATCAACCTACAGGTGAGGATTAACACAGAGCTTCCATGATATCATCTCTACAGTAAGCAGGAGATCCAGGAAGGCTGGGAACCTCTCCAAGTCCCAGCTTTGTTTGTTTGTTTGAATACTAGGAAAATGATACCAATAAGCCCTGGGATATTATGAAAATCAAATGATCATGGAACATAAAGGGCCCAGAAAAGTGCTTGGAAAACTCAGTAAATGTTAATTTCCTTCTTTGTTGCATAGTGACTCACACACACACAGAGAAACAACTTCGAGTCACCACTGTGGACAACCCAAGGCAGGCACATGCAGG
>High_elevation_33676 Average coverage: 5.49
CAGAGTACGCGGGGTCAGAGCTGAGCCTTCTCAGGTTTCAGCTGGTGTCTCCCACAAAGCTGCGGGTGGAGCTGTTGGTCGTGTGCCCAAGGATAATGAAAGATGGCTTCAGTTTTGCGTGGTTACACCCACAGAACTTGGACTCAGAGCCTGGAGAGGTGGGAAGCGATCGCTTCCTCCTGCCAGTGCTTTTCCATTGTAACGGGGAGCTGGCTTGTTTGAAATGTAGTTTCACAGGTGCAGGATACAGCAGCGACAGGTGATTATGTTTTGATTTTTATCATCATTTATAAAACAGAATGAGGAAAGGGATTTCTGACCGTAAAGCAGATCTTCCTGCAAATGAGATATTAGTGTTAAGAATTCTTCAGTGTTGCTAAATATTTACCCAGTACTCTGCGTTGATA
>High_elevation_33785 Average coverage: 9.05
AAAAGCTTATTTACATATCATCAGTCCAAGTGTTCAAGTTCAAAGGTTACTACTGCCCCCTACAGGCTATGAGTTTCCAAACTTGTACTCATCTGTAAACTATAATTAACTAGGATCCGTTACACGGCAAGCATTCTGCAGATGGCTTTGAAGTTCTTTCCAGTCTCATGATTCTATAATAAGAATATGGCAGTGCTAGGAGTCAGCTGTTTTTCATTGCTACGGAAGAGGGACTAAGGAGAAATAAAAGGTAGCCAGAA
>High_elevation_33835 Average coverage: 8.03
AAAAATAAGACAGTCAAGATATGAAATATTAGAAGATTTTTACAGTGCTAAAGAGGATAACAAATCTGTCTTACTGTCTCTGGAAGAAATTAAGGAAGGAATTTAACACTGTGATTAAGACAGAGATTTTTAATGAAGGCCATTTGCTAATGTAGCAGAATCTCTCCCCTGCACTACACAATGTCGGAATGGGTGGTGTTAATCTGCCAGCAGTTCTCACCACAGTGTTTGTGGAATATAGTATAGCTGTAATAGACTCATACATATTGATACTCTTCCTAAAAGTGCTGAAGTCTTATAATTTGTAGAAAGTAATATATAATATTTCAGTGATGCAGCCTTAAAAATGAACTGAAGTATATTAATTGACCTTGCATTGGTAAGGGAGCTGAAACTATTGAAAATGTGGTTTAAAAAGGCAGGCTCACATTTATTGCAAAAGTAAATTAGAGTTAAATAAAATATTTGAGTATTAAAAGGTTTAATAAAGGAAGAGAATTTTAAGGAAAAATTAAAATTCACAATATCTTAATTAAAATTTCTGAAGCTTTTTTGTAAATAACCGTTAA
>High_elevation_33856 Average coverage: 9.76
CCTCTCTTTCTACTTCTAGGGCAATCTCCTGCTCCCACTTTTGCCCTCTCCCCTCTGCAAGCAGTCTAAGTGAACCCTGTAACGCTGCAGCAGCAGTACAGCCAGTATCCCCGCAGTGCATCTGCCTCGAATCTTCCCTGTGCCCAGCAACTCCTCGCCTCCTCTTCCTTTTTGCTGCCATCTGCTCCACCTCTCCTCTCTGTCTACCTCACTTCCCCCTCCCTGCTCCTTGCTGTTGTGCTGTCCAGCCTAGCATGCTGTTGACTGAACACGTGTACACCTGCTGTGCTGGCTGCCTCACATGCTGCCTCTGGTAACACGCTTGCTGGAAGCCGTCGTTCCAGGTCTGTGCAATCTTCTCATCCTGGGCAGGTTCTTCCTTTCCCTTGTTAACGAAGCGCCGCTTGACCCCAGTCCCTGTGCACCAGCCTCCTTATTCCATTTGCCCCACTCTGCGTTGAT
>High_elevation_33870 Average coverage: 5.59
ATGCTGTGTCACACTCTCAACTCAGGATGGATTTTTAGTTGATTAAACACATGAAACTGAAACTATCCAAATAAACTATTTGGCAGTTATTGAAAGTCTTTTGAAGTAAGCCAGAATGCCTGTACAGCCAATGTTTCCATACTGAATCAGTCCCTGTCACGGTGATGCCATGTTTATTTTTCATGTTGGAACCTACATTTCTTCTCTCCTTGTACCAGCTTTGCAAGCTTAAAAACTAGAGGGAATCCAATCACACTCTGCGTTGATA
>High_elevation_33875 Average coverage: 5.33
TATCAACGCAGAGTACGCGGGGATTTGTACATTTATTTATTTATTTGACGACGTTGAAAGCGAGTGAAATGTGAAAAAAGGCATTATTCATTTTAAATAGTTTTGACTACCAGGTTAATGTAGCTCTTAAGCGGAACTTCATGAGGTCTGGCTATAGTAACTGCTTTTAACTTGATTTAAAGTTTTAACATTCTGAATTGCTTCGCCTAATCTTTTTATACCGAACATACAATTTTCAGGCTTCTTTTTTATTTCAAATCCATAGCTGACAGCTGCTCAACACCTCATTCAAATAGTTTTAAGAGTTTTTAGAGAAAAGTTGGGGCAGACTGGATTTATTGACATGAGTTGGATTGAGATGTTGTGGATTTGAAGATGATAGAGAAGGAAAGAGAAAAGTGTAGAATACTTGCTGGCTGTTCTCTGCTTACCCAGTGACAGTGATTTAAAGCCTAATCACTAAACTGAGAGATAGGAGGAAAACGTTTGAGTTGACTCTTCAGCAGCTGAACATTCCATTTGAAAAACAAAATTTCCCTATAGTTCTATTTACTTTATTACA
>High_elevation_33986 Average coverage: 5.44
AAAAAAACTCTGACAATTTTTACTTTTATAATAAATTTCCATTCAAACCTTACCAGTAGTATAAACATAATATTTTCTAACTAATCAAGGATGCTTTAAAATGAAATGATACACTCTTTTTTCTTGATGTAGTTGTCAATATATCAGGGGATGTATCTTTAAATTGTCCCCATTTAATGCCATCCAGTTACTTACTTGTGTGATTACATTCAATTTTTACCTTGATACATAAATACTAAGGCATCAGACTAGAAATAATTTCTTTTAATATCCTTTTAATAAAAGAAATAAGTGAAACATAAGATGGTAGAAAACAATTTGCTGTTATGCAACAAATCCAAAGACAGCTGCTATGATGCATTTCAGGTCAAACACACCAGATTCAAAAA
>High_elevation_34057 Average coverage: 13.50
AAAGAGACAAAAAGTTTGGTCCATGACCATCAGATACTTGGGAAGCCAAGAACTGGGTTAGAGTGCTTTCCTGTAGTCCCTTAGCTCTGTGTGGCAGGAGAATTTATTTCTTTCCTTCCTCGGCGCTCAAAGGAGAGGACCCAGATCTCACTGCAGGTTCCAGCAATTTACTTGCATGAAAACTGAGTTTTCTCTCTAGGATCTCCAAACTACTGTGGTGTTTAGCCGAGGTTAAAAATGAGCCCAGCAGGCCCTGACAAAGGATGTTATTTAACAGCTCTTTGCTTCTGGCAGGGACTGGCTAATTCCACTTAAAGAAGGCCTGGATTTCTTCTTTGAACCTCTTGTTGCTTGCATCAGTGATGTACTCCCTTAATAGCAAGGCTAAAGAAGAAGGCAGGTTAGGAACAGGACCAGTGGGGAGAAAATGGACTGTTTAGTGGAAAGAGATGTGGTGTAGCATGAAAGATGCCCACGGCTGGAGCAGCTCTGAATCCAACATGCCCAGACCACCTGCAGCTGCCCTCCACTCCCGGAATGCTGGGAGCAATTTTGGAGCGCTTCATAAAGGTGTGTGATTTT
>High_elevation_34136 Average coverage: 5.04
TGCTGGAACAAAATTCCATCACTTCAACACTGCAAAACTCTTCTATTTTCAGGCATTCAAAAATGAGTTGGTGGTGTGGATAAGTTCAGTGGTTAAGATGTGAACTGGGGCACCAGCATCCCACATCCAAGTCCCTAAGTTCAACATCCAACTTCAGCTGAGGACTCCAGCGTCCTGCAAATGAAGACACAGAGAATGGATGGCTTTCTGCTATACAAGTGTAAGACCTGGATTCAGATTTTGGCTCCCAGTTGGACCCAGCCCATCCTCTGCAGATGTCAGTACCTAGACAGCAACCAGCAGATTAGTGCATTTTCGCTCAATGTGATTCTATCCCCGCGTACTCT
>High_elevation_34187 Average coverage: 6.65
CAACGCAGAGTGAGAGTGAAGGAGTACATTCTGAACAGGAACAGCACAGATGGGAAAATCTCCAGGCTTTCTTAGCATCTTCACGAGAGTACCCTTTAATCCAAGAAATGAAAATGGTTTAGAAAGCAGAACGTCATGAGAATTGGAACACCGAAAAATGTAATAGCAAAACCGTACTTTAAAAAGCAGCTGGTATTTCTTATTTAGAAAAGGGTGCAGCGTTTGAGATGCAGAAATGGAAGCCTGACCCTGTGGTCCTGAGGCTGTTTCTGACGATTGTCATCTCCTGAGTCTGCCCAGCAGGGAGGTCTGGAGAAGGCGGACCCTGTAGCTTCTTAGACTGTCAGCTGCATGGTCATACGCTGAGCTGAATTTCTTTTTTTTTT
>High_elevation_34202 Average coverage: 6.35
AGAGTACGCGGGGCTTCTTCATCCAAAACATGGGAATTCCCTATTTTAAAGCATATTGGATACACTAGGATTTAAAAAAACACACAATAAAAATCAAATACTTCGAAAAATGAAAGATCCATACAGATGTAAGGTGTTTAAGAATGTTTCTTTACGTTAAGTATAAAATATTGAGATACAAGACATTTTATTTTCAACAGAAATAAACAAAGACCAGTGCTCTAATTTCTTGACTCTTGATCTTTTGTTATCCATATTACAGAGAGTAAAAGTTCAATAACTAACTCTTAATGAAATACTGTGTCTCGCAATTACTTTAATAACCATTCCTCAAGAAGACCATGAACTTGTACCTTCAGAAATACCTAAAGCAATTTTATCTGTTGCTACTGATTAATGTAGCATGTGGAAAATGTAAGGCATTCAATTTTAAAATCTCTACTATGAAATTAATTCACAGGCTATTTGACAATGTCTTGGGTTGTTCTTTCTCTAAATGTAGACAGATGTTGGAGAGGAGGGAAGTAGCATGTATTAAATGTTACTCTGCGTTGATA
>High_elevation_34262 Average coverage: 5.04
CAACGCAGAGTACTGGGGACAAGATAGGACCTCCTGCCTTCCCTGAGCATAACTTAATGCCCTGAAACCCATGGAATGTGTCATTCAACAAAATAATTAAAATCAACCAGGACATGTGTACCTGTGTGGGAGGGCAAAGTGGAGTACAAGTAATAGCAAGTGAAAATAATTGTACTACAAATGAGTAGCACAAACTCACAGAAGGGGATGAAGAATAACAGAACTAATCTAGAGCTGAGAGATCTTGAAATACTAAAGACAAAAAAGAAAACTGTATGCAAAAGTTATTTTCCAGGTGGTATATTTATTTGTGAAAGGGCATTGGGTTTGCAATTCTGAAACTGTTTTATGCATACTAGAACTGAAAAACTAGGTGAATATAGATTAGAACCAGGTTTTTCATTAAGAAATAAAAGCAGGCATGTAGAGCTGGAATAAATGCTGTGGGGTTGAGTTAGAATACAATGCAGACATGTCAGCTGGAAATAACCAAACACACCCACATGGGAAGGAGACCAGCAGATGTATACATATAACCAAGCTGCCCCGCGTACTC
>High_elevation_34263 Average coverage: 5.08
GAGTACGCGGGGAGGGACCAGAATCAAAGCTGGAGAAAAACTGGGAAAAAAGAAAATTGCACTCTTTCCTCCCGACATTGACAAGCCTTCTGGGCATGTTTTTTCAATCTGTAATATCTTCGTTCATATAATTTAGGAAGAATTTCCCCCTTTATTCTATGAGAAAATAAAAAAACTGGAATTGTGGGGAGTTAGGAAGTGATAGAAATATCTCATGAAGATGATAAATTCAGTACACAGTTCCTTTGCAATCCATCTTTCCTTCAGCTTTTTTTGTGCCCCCACTCCAGTCAGGTTCTCAGCCGCACCTGAGTTACCCTGGTAAGTTCTTGGCTTCATTTGTTACCCTGGTAACCGCTCAGCATTCACTCTCAGACTGCTGAGCTGCAGGAGCAGCCTCTTCAGTCACTGAGTTTTAC
>High_elevation_34303 Average coverage: 5.33
TTTCAAATATATTTTTCCAAAGAAAAAAACATACATAGCTGCTGCAGTTGTATAACTTATTGGCTGCTATCCATTTTTCCATTATGGAGTAAGGCAGAAAGTATACAGAAGAGCATGAAGCAATACAACTCTTATTTCAGGGAGCTACCTTATCTCACTGAATTGTTGGGAAACATTGAACAACAAATATGAACATAGAACATCTAGTAGGATTTCAATAAATGTAAATTTTC
>High_elevation_34398 Average coverage: 5.73
GAGTACGCGGGGGATGCAGATGCTATCACTGCTCTTGTGCAGATAAGAGAACTAAGGCTAGAGAGCTCGCTCAGATAATTTGCTCAAAGATAAACACTTGGATGAGACATGGCCAAGATTTAACTGGGCAAGTTTGTTTGAGAGACTTGGTCCTGAATCCTTTATGTGTTCTGGTTTGCTATTTATAATAAAAATGAGGCCAGCTGCAAAATAAACTGTTGAATTGGATCGTCTCTACACAAGAGTCCATATTGATTGTATGTTTACACCCTTTTAATATCTTGGGATTTTTTATTTGATCCTCCAACAGCTCTCAAAGGTTAGTACAACTAAAGTGTATTTTGACAAAAAAAAAAAA
>High_elevation_34448 Average coverage: 6.29
CAAAACAAGCATATTTTTAAATTGCATTTCCCTCAAAGTGCTTGTATATTTGTAAGAAGAATCTGTACTTGAAGTGAACTTGTATCCCACTGTTGGAGCAGAGATCCTGGGACCAGGCATCATGAGCCCCAGGAGGGGCTTCCGCAGAGTCTCTCAGTCTCTCAGGCTTTCCCAAGCTGACAGCAGGGCACCCTTCACTGCAAGGACAGCTGTGGCTGCTGACAGGGGCCAT
>High_elevation_34458 Average coverage: 11.89
GAGTACGCGGGGAAGATAAAGTATTTTAACTTACTAATTGTCCATATTTTCAATCTTCCTTCACTATAATGTGACCTTGAAAAGGGCAGGCAATCTTGACTGCTTTGCTTTACCATACTTAGGAAAGTGTCAGCCGAAATTAAGATGTAGCATGCACATCAACTTGTAACATAAGCAAAATTATGTAATAAAAAGTTATCAGTAAGAACCTGGTATAGGGCATTGACAAGATTTTATACAAAACGTTGATACCCCTCAAATTAGTCCAACAAAACAGAGGCCAAAGTCAACAAAGATTTAATGCTGTCCTTCTCAACAGTGTGAAAACACCCTGCCGCCACGTCCTGAGTAACAGGATCTTTCAGAGAACCTCAGCAGTGGACAAGGAAGCATCTACTGTCCCTTAGGAAGGAACTCTTCCAGAACCATCGTGGGAGAACGACTGATTCCATTATTTCACTCTGCGTTGATAC
>High_elevation_34540 Average coverage: 13.05
GAGTACGCGGGGCACTTTACTGGGATAGTAAGATTTTTTTTTAATTGCCTTAATCCAATGCTTTAGTCCTACAAGACTTAAATTGAATGTGTTTAAATGTTCAAAGTCATCAATAACAAGATAAAGCATCATATTTTCTTTGTATCCGAGAATTTGCTATCTGAGGATCTCAAAGTAATATATCACACTGCTGTAAAACATTTTTTCAAAAAGTCTACCTCCCTGTTTTCCCTTTGGTTTTCATTGTTGCTTGTGGTGTAAAGTGAAATACAATGGCTTCACTAAGAAAATCGTGAATTCTGAAACCTCAAATTTAACCATTAATTTGATGACTTAAGTAGAAGGCATATTTTCTGTAAGAAAATAGAGTGGTGGTTTCCACTGTTAAAAATAGAATAGCTGCAGCAATGGTTTTTCTTCCACGTAATGTATCTCTAGAAACAAGGATCATTGTCTCTGAACTTTCTTGACCTTATCCTGTTCCCCTTTGCTAAAGTCATTAAAATTATTAGAACCTCAAGGAGGGTTACAGTGTTACATTCTTTTTTCTCTTTTTAGTGCACTCTGCGTTGATACCA
>High_elevation_34554 Average coverage: 4.64
ACTCCAGATTGGTCTTTCTGTCCAAGATGTCTGCTTCAGTGGCGTTCACATGGCAGCCAGCAGGATGGAGACGAGAGGAGAAAGCAAGACCTTTGAGCTTAGGAGATCTCACTGGATGTTGAACATCCCACTGATCAGAGCTCGGCCGCAGGAACTTACTTAGTTCCAGGGAGTTACTTTTATTCTGTGTCTGAAAAGAATGGGTTTGAGGATAGTTAATGCTATAGCTCACCCATTAGCTGCCCATACTTCCCCAAACATCACCATCTGCTTATACCTAAAAAAAAAAA
>High_elevation_34571 Average coverage: 5.96
ATTGATTACTTGAGCAATCACTGCTACCTCCCAGGGTCTGTATTAACAGGAAGCTGGGACTTGAACCCATCCGCACTGACATGGTATCCCAGCCGGTGTCTTGACTGTAAAGGTTTGTAATCGTCTTTGAGAAATTCCTGCTAAAGATACATGTTGATGCTCTAATGTAATTCATAGTGCCTGCACTATGATTGTTCTCATGTATTTTAAATCTTAAAACTACAATGAATTGTTGCATACCCCGCGTACT
>High_elevation_34643 Average coverage: 12.06
AGAGAGCGGGATGTGATGTCGCGCCTGGATCACCCCTTCTTTGTTAAGCTTTACTTCACTTTTCAGGATGACGAAAAGCTCTATTTTGGCCTTAGTTATGCCAAAAATGGAGAACTACTTAAATATATTCGCAAAATTGGTTCTCTTGATGAGACCTGTACAAGATTTTACACTGCAGAGATTGTGTGTGCTCTGGAGTACCTGCACGGCAAGGGCGTCATCCACAGGGACCTTAAACCAGAAAACATCCTGTTAAATGAAGACATGCACATACAAATCACAGACTTTGGAACAGCCAAGGTGTTGTCTCCAGCGAGCAAGCAAGCCAGGGCCAACTCGTTCGTAGGAACGGCGCAGTATGTTTCTCCAGAGCTGCTCACGGAGAAATCAGCTTGTAAAAGGTAACCAGCTTCAGTCTGCCCTCTACTTCTTCCTCCTGTGGCTAGGAAGCTTTTGACAGAGTACCTCAGGCTTTGAAATTGTCCAGGCATACTTTGCAGGAAGTTATCACTCTGCGTTGATACC
>High_elevation_34719 Average coverage: 6.23
TTTTTTTTTTTTGTCAAGTATTTCAACATGAAATTCATGTTCTGGAGGTTGACCCTATATCCCACAATCTTACTGAACTTGTTTAGAGTTGCAGAAATTTGGGGATGAATTATTTTAGGTTTTCTATGCAGGGTGCCATGCTATTTGCCAACGGAGCAGTTTTCTTCCTTTTGGACATGCTTGTTAAGCTTGCAGGTATAGTGAATGAACTGGGTCCTTCTGTGGTTTCCTGCCTCTCTCATCCGGCAGTGCGGGACTGGCTCGTGGGGTCTGGAGGCTGACTGTCCAGTGGGAGTGTTTTCCTTTAGCCCTCACTCATTGTCAGGTTTCTTTTATTATTATAAGATTTTATTAAGTGTTTGCTCTGCCTCAAATGATATGATCACATAATTCTTTTTTAGATCACCAATATGGTAGCTTATGTGGATATTTTTTGAACTCGGAAACTTGCACACTGGTGAAAAGTCCAACTTGGTCATGGTGTCTGATTCTTTTCAAATGTGGTTGGGTTCAGTCGGCCACCATTTGGTGCAGAACTTCAAGTCTATAATTATGGCAGGCAACAGTCTGTGGATATTTTTCTTCAGTACTGTCTTAATCCAATATTGTTATCCGG
>High_elevation_34720 Average coverage: 18.52
AGAGTACGCGGGGTGTCTTGAGATAGTTTGTTTTACTTTGTTTTATATTTCCTTCCTTATATTTATAGTTTGCAGGTAGAGACTGAGCCTTAAATCTTTATTTTTTGCATAAAAATCTACCTTTAGTCCAACAGAATATCAGTTTTTATAGATATTTCTGAACATTCTCTTTATATCAGATTATGTATTCTATTAATACCTACAAAATCCACTGTCTCAGGCTTTTTAAACCCTCCAAGCAA
>High_elevation_34723 Average coverage: 8.81
TATCAACGCAGAGTGAGTAATTAATTTGTGTTCAGTATCAGGGGTAGGATACCATCTCTGGTAGGGTTGAAAGGCCTCTGATGGCCTTTATGACTCTCCAACTCCAACAGGACCTGTTCAAGTAAAAAGGGTCAATGGGAGGAAAAGGTGCTGATCCAGGGTAGCCTATGTTTGTGCAGGACTGACTGGCACCAGCTTGGATGTAAAATTCTGAAACAGCAGGAAGAATATTATTGCATGGATATGCTAATCAATACAATATTCCATATTTAGTGCATTTTACAAGCTTACCCAGTAAAACTTTTGTCAGTATAGTA
>High_elevation_34796 Average coverage: 6.75
TATCAACGCAGAGTGTAAATAAATTATAATGCAACTGGCTTAATTTCTCCATTTTACTACATATAGCATTACTACAACTATTTTAACATATGCATGACCAAAGAGACTTTGTATATTTTGTAACTTTTGTTTTCAGGAAAATTTTATTTCTTGGATCACTTAATATAGGTCTACTTTTTCTATAAAAATAAAATTAATATTTATAAAGTTATTTGTTGCATTTAAAAAAGCATGTATATGAAAAACATTTAGAATTTTTCATGATTGTAAAAAAACTTGTTAATACAGCTATAACATTTTGCTATACATCATGCACAACATCACATGCCACATAAAACAATTAAAATATCTGAACCTCCAAACTCACAATGGTTGAGCCATTTGCTATTTTATATTAAAAGTCACAAAATATTTCACAGTTTTGTGTCATGTTTCCAAGCTGTTAAAGAATTTTTCTTATCATGAGATAACCACAAGTCTTTAAAATACCCAGCACTTAATTTTTAGCTTAATATTTTATTTTTTCAGACCATCCCCGCGTACTCCCCCGCGTA
>High_elevation_34802 Average coverage: 5.87
GGAGCTGGATTAAAAGTGGAGTAACAGCTCTGCATAGAGAGGATTAGTGTATTACACCACCATGCCAGCCTGCAAAAGTGTCTTTTAAAAACTCCTACATACTGAGATGCTTCCGTTAGAAATTACGTTAGTTGTCCATGTACTCGCTTTCAACAGTTAAGTAGTTCTGTAAGGTTCATTTTGTAAAACAACACGTGCCTGCTCTGTTTACCCTGGCCTGAATTCTGCTGATAACTGTTTCCAACATCATGACTTTTTATTTATTTATTTATT
>High_elevation_34842 Average coverage: 7.29
AACGCAGAGTGTCTTTCCTTTAGTACTGATCCACCAAACACTTAGGTGGTCTCACCCTGGAATCAGATTGTTTCACCAGCTAAATTTTCCCTCAGCCAGTTATATTATCTGTCAACTCATTTTCCAGGTGGCAGTAATTTACAAATGAGTTTTGAACTCTTAATAGCCTATCCATCTGGTGCAAATTGTAGATTTCTTGTCTTTGATGTTTAATTCTGATTTCACATTCTGTAATGATGTTTGTATGACAGTCTTTGAGTGTGTGTGTCTTATTTGGGTTTGAACAGAAAAATGCTCACCTATGAC
>High_elevation_34906 Average coverage: 5.00
GATGCCAGTTTGTGTCCCAACTGTTCCACTTTCAATTTAGCTCCCTAATTATGGTCTGGAAAGGCAGCAGAGGATGGCTCAAGTCCTTGGGTATCTGCCCCCATGTGGAAAACATAGAAGAAGTTCCTGGCTCTTAGCTTCACTTCAGTTCAGTTTGGGCCTGCTGATTGATTTGGGCCATGTGGGGAGTAAATGAGCAGATGGAAGATCTTTGTCTTTCCTTCTTTCTGTA
>High_elevation_34940 Average coverage: 5.57
GTACGCGGGGGAACCTAGAGGTAGTTCTGCCTTCATTGGCACTTCTAAATTAACATCTATTAAAAGGAAGTCATTAAAATTAATAGCCCAGATATTACTTTTGAAACACAATTTGAAACATTTTGGAAAATATCTCTATTTTTTAATATATCATAATAATTACTCCGACAATAACAAAGTAGTGACTTTCTTTCACTGTTTCATTGTAAATTATAGAAATTCATTAAGTATATGCTACAGTGTTTCTTAAATCAGAACATGCTTGTTATCACATTTAATGCTAATTTTATTAGTTACTCCTCACCGTGGTAGTGAGGATTTTCCTGCACACCC
>High_elevation_34965 Average coverage: 5.45
GAGTACGCGGGGGGGGATAGGGAATTGTGCAAGCTTTAGTGTCACCTGGGAACCTCTGAGTTTATGAGTTCTAGAACTGATGCTTTCTCAAGTTAGTATTCAAATCTAAGACATAGATCTTTCATTTTTATGGAGGAATCCAAATATATGACCACCAATATCATCTCAGTTGTACAATTCTATAGTTCTTCTCTGTTTTAGATATTCATCTGGAAAAATAT
>High_elevation_34985 Average coverage: 8.03
GAGTACGCGGGGCTCCTACACAAGGGATTTTGTGTCCCAAACCCTTTTACATCTGCTTTATGCTTTGAGGAAACACCTTATCAGAATTTGCAAGTGAAAGTGCTGTAGAGGACGGAGGGCTGTCTCAGACCTGAGAACATTGATTGTCCCAGCCTACTACTCTGTACAGACTTTACAGGGCCATTCTCATTTTTCTTAGATGGGGAGATTGGCTGAAAGTCAATGGTGATGAGGGCAGAACCAAGAGCCAGACCTTAATTAACCCAGGGTCACTTCTCCCATGCTGCCTGTACTATGTTATTTTCTAAAGAATTAAAGAGAGACTAGAAGCAAATCTGATCATGTAAGAGTGCAAGTCCCATTCAAAGCTAATGATCTCCAGTA
>High_elevation_34991 Average coverage: 5.31
AAATGGCTTGACATGATGCTGGTCAGGCCTGCTTTTTCTCTCAGCATGCCACCTGCTGCGAGAGACTGACGGCTTCCTGGACTCGTCTCAGGGCTCCTCGCTCTGTGCTGTGTGTCAGGAATCTAGATGGCGAAACAGTAACAGCAACAGGAGATGGGTGTAGGAGCTGCCAGCCAAACTTCCTGTGACATTCTGCCCAGTTCCATAACTGCGCCTTCAGATGTAGTTCTACCTGCCAATGTA
>High_elevation_35017 Average coverage: 5.04
ATCAACGCAGAGTGGGCAGAAAACCACACACTTTTCTATTAGAGAACCCAAGGTTTCTCAAGACTGAGTGATAGTGCATGTCAGCTACGATTTAGCAAACTTCCAACCCAAGGAACTTTATGGTTGGTCATACTCAATCATTAAGTAGTTCTAGTTAAATTTCAGCTATTTAAACTGCATAGTTGAAGAATTGTCAAACCTATAGTTCAGACTGAGGCTAAATAGCAAAACAAGAAAGAAAAAGCTTTCCTCCCTGCAACCATCCAAAAAACCCACAAAGAATGTGGCCACGGCTAAGCAGTTTGAGGTTATTTCCTTCAAATCCCAGAGTTCTGTGCCTGTCCCAGTTCCTTGACTAGAAGTTTTCACATATCTTCCAGCATTTCCCCCGCGTACTC
>High_elevation_35072 Average coverage: 5.10
AAATAAAAACCTAGGAATAGCTTCACATGTTTCCGGTCCCTGTTGTATAGGTGAAACCTCTGACCTCCCACCTTCATAAATCTCTACCTTGTGTCTGTCTTGTAACTACTTGGCACCATTTCCCTTTCTCTGGGATGGGTCGGGGGTCATGGTAGTCACACAGCTGGTAAGCAGTCTCAGAGCTGTCTGTGTCCAGAGCCTGTGTTAATCTCTATCTTACATGGCTGTCCCTATGAAGTTCCCTCAGAAACTATTAAAAGCTTGTAAATGTCAGT
>High_elevation_35185 Average coverage: 6.27
AAAAATGTTTTAGAGTCACTTCACTATGCAGTGGAACTTATTTATCATAGCTGTGATTTGGTACTCAATGACTAGTTTTTCCTAATGCTTTTCATCACTACATAAATTTTCATCACTATATAATGCTTTTCCTCACTAACACTTCATATGGTACCCTATAATTCTATATAGTGTTAATATGTCACTGAAATATGTCACTGATGCCTAGATGTTCATGGTCAGATCAAGACAACATTTTCCCCAAGTCCCCGGTATGCTGCTCTTGGGTTTCTACCATAATGGAGTTCTCACAGACCCCGCGTACTCTGCGTTGATA
>High_elevation_35216 Average coverage: 9.98
AGTACGCGGGGCATCAGTGACCTGTTAACCAGAAGGACATTAGATTACTTTACTCTCCTGTACTATCAGATACTCCCAACTAATTTCATTGCTGTTGCAAAAACAAAAATTGGCATTTACCCTTCCTTCTGACTTAGGCCTATAGCCCTGAAATGGTTGAAGTGAGCATGACAAATGCATCAGTTCATTGCTAAGAGGTTTTACTTTTGTGTTATCTTTGAGGCAAGAATTTAGAAGAACCAGTTATTTGAGATGTCAGAGGTAGTTTCTGAATAATCCTTCAACTTATTCCAAAAAGTA
>High_elevation_35219 Average coverage: 6.21
TGGTATGTTCCAGTTCCAGGCAGTTGTCTGGACATTGTAACATATTTTGATATTTTTATTGGTGATACTTTCAAATCTCGAGTGTGTTGACTAGAGAAACAAAAATAAAGCTTTCATACAATATTACATATATACTGGGCTAATTTGTACAAGAACAATCAATTCATACATATTTATTTTTTAAAATTAGATCATTGCCATTCACCTTTGAACAATTTCTCTCATTTATTTTATCCCGAAATTTCGATTAAGAGCTCTAAAAAGCTTACACTTTGTGGTATCATCTAAAATATGATTTGTGCTCGTCATTATTCAATCTTTGAAATGGTACTTTATCATTGCTTAAATCAGCGAGGGCACATTGAACGAGGTTGGAGAGCCACTCTGTAGAACTGAATCATTAGCCTATAATTTTGCAGTGGATCAAGTACTTGTTTACATTACTGGGAAAAATAATGACCTTGCAATTGGCTCTTAGATTAACGTTTTTAATCTGACTTTTACCATCATTAAATATAACTATTTGCATAGAAGATGTAAAAGAACAGACCATCATTAGGTCACAGTTTAATCTGATTCAATTTAAATCCAACAACAATAGCCACAACTGGAAGTTTACTGAATCAAACGTTAGAGTTATGCTCAAAACCATGTTGATAGGGGGCTAATTAGTCCTAAATTTAAAAATATTACTCTGCGTTGA
>High_elevation_35222 Average coverage: 5.52
CAACGCAGAGTGGGGAGATTGAATGGGCACTTAACCTTTCTTAAGGTCCAAGACCCAGATGGATTTTGCACTGTGGCAGTTCTCCAGATGCAACCCTTCTAGCTCAAAGGGAAGATGACCATAGGTTTGGGATAGATTTGGGTTCCATGGAAGGTTCTGTCACTTCCCTGGATGTCTGGTTTTAAATATATCATTCAGTTTCTCTTAGAATATTTCTCATTAATGAAGCAGTACTAATAGTATTTTGCTAATGAGGGTACTACAAAGATAAATAAGAAACAATTTATTTAAAAAAATAAGCCAATAAAAAATAATTTAAAATTTTTTAAGTAGAGAGAGAGAATAGCCAGACAGGATATACACTAAGCAACTAGTAAATATTTGCTTATTTCATTTAAGTGTGATTAAATTATAACATATTTCCACCAGTTATCTAACCATTCCTACAATCTCAAAACTGGAATGCCCAATAAGTTCTGGCAAAATTGTAGATAAAATGAG
>High_elevation_35256 Average coverage: 8.49
GTCTAATGAGAAATCCATGTTTAGTAAGAAAGTTTGCTAAGAAGCTTACAGGAATCCTCTGACTTTTCAAAGGCAAGTTGCCTGCCTGTGTGTAGCATTAAACATCAAAACCATCCATCTTCCAAGCAAAAAATCACATTAACTTTGACTTTGTCATAGTTAAAAACCATTTGAAGAAAAGAAACATGAAGATACTTGAAGGTTTCCTAACAGCTCATTTCTCATGGACTGTGTTAGGTCGAGCTGCGGCTGAAGTGTCCTGGTTTCCCCCAG
>High_elevation_35275 Average coverage: 5.64
AAATATTTTTCCCATTCTGTTAGCTATGTCTTCATTCTAGTGTTTATGTCCTTTCCTGTGCACACTGTTCTGGTCTTGGTATAACTCTGTTTGTCTAGTTTTGCTCTTGCTGGCTGTGCATTGAGAATTTTATCCAAGAAGTCATCACCCATACCAATGTTTCGAAGTGCTTCTGCTACAGCTTCTTGAACATTTCCAGTGTTTCAAATCTCAAGTATCAAGTTGTTTGTTTGTTTGTTTG
>High_elevation_35304 Average coverage: 6.61
TTTACCTTTCTGGATAACTTCAGCTGTAGTTGCTGCCTTTATCTCTTGACAAATATAGGTTAAGAATAACTAACTAGGAATTCATGGTGATGCTAATATTTTATAAATCAGTTTTTTAAAATCTAGGTTGTATTGCTAACAATTTGTATATTCTGTCTGTATTTTTAACCTATCATAAAAGCTGATCAGTTGAAATCATTTTTTTAAAAGTGAATTTGACTTTAAAATGATAGTTTTGGACAAAACTGTTTATTATAATATTTCTATAGAATATTTGAGGTATATTTTGTGAAAAGTATGTTACCAAAAATAGAGATTTCATTTAGGGCGAAACTATGCACATTGGCTTATTGACTCCTTTCTTTATCTCCATATTAGCCACAGTCCCCACCCTTAA
>High_elevation_35400 Average coverage: 6.72
CTCCTACTTAATATTTTTCTATTTTTTATTGATTAAAACATATGAATTAACAAATGAATTAAGATAAAACATATGAATTAAGATTTATGGTTAGTGAACAAACATATCGAATCTACCATTACTCTCTCATGTAGGAGAGTTCATTTTCAAGAGTATAATATCAAAGGAATAATAAAATGCTCATTTTTTTTAGTCAGGCTTCATTGACTTCAAAACACACATTCTGCATGCTTGTATGACACACTCTGCGTTGATA
>High_elevation_35479 Average coverage: 11.50
TAGTTGGCTATTTGCTCATACATTTTGTGTTTTTGACCTAGCTGATGTTTAGTATTAGATGTTGTTTCTGTGGGAACCAAATCAAGTGTGAGTTTCTCCTCACAGTGGATTTGCTTTTGGAGTTTCTGTCTTGCATCCTATTAGTATTGACTACCTGGGAATCACTGTTAGGGATGCTTTTATGTTTAGGGGTTTCTGCACCAAATAATTACAGTACAT
>High_elevation_35667 Average coverage: 6.41
GGTTTGCTCAAGAGCTGGGGTGGGTGATGGGCTGAGTTAGGTATAACCCTAGAATCCTCCAACACTCATGGGTACTGGGATTGGGAACAAGCCAGGCTGGTCTAGGCTGCAGCATCCATAGACATACCCAAAAATAGCATATCGGGTGGCTGCATAACATGCTGGCATAGGTGCAGACTGAATCTGGGGTCTGCCAGACTGGGCTGGGTTCCAGGACCTGTTAGTGCTCACAAGAGCCAAGGTGGGTGCAAGATGGGCTGGGCTAAGGTTCAGCAAAATTATGCTT
>High_elevation_35693 Average coverage: 7.12
TATCAACGCAGAGTGTATTTGAATCTAGAGACAGGTCTAGATTAATCTTCTTCCCCTTCAGAAACTATCATGCTGTATACAGTTCTGATTTTAGCCTCTTATGTTAGGTACTTGAGTCTGTGAACATGATTTCTACATCCAAGACATTTCCACAGAATATTATTAAGACAATATTCCTGTTGAGTTAAGGGCTCCTTATGGTTGAAAGCCAGATGTTACTCTTTAAATTATAAGAATTAGAACCTTTCTAGCATCATGTTCTACTTCTCTCTCTTCCTACTCCTAAACTGCAGTTCACTTCATTGGCTGTAATGTATTTGCATTCATTTAGCTAGTGGTTATAACAAAGGCTGGGGTGGGTCAAGGCAAAAGAGGATATGCAGGTTTTGAATACCTGGTGCTTTCATAGGACAGAAATTGGTAGATCACACCCTTCTAAATCACTATGCCCCGCGTACTCT
>High_elevation_35737 Average coverage: 5.70
AATGATGGGCTTATGACTGTTGTTGATGGACTATAATATTGTGATAATACTGGGGAAATCAGTGAAGGGGAGCAAACGAGAGGATGGGAGGAGAAATCGCTGAGCCTATGGAACTATATCATAAAAAAGTTAAGGAATTAAGCAGAAATAACAGAGAAAACACAAAGTAAACATTGTGTAAACGTAGAGAATATGTTACATCAGAACGGGAGACTTGATAAATGCTGTGGCCTTGGGTTGTACACATGTTCCCAGAAGCAAGCAGGATACCAGAGGGCAAATTTAACCCTAGGGTAGTGAAAAAGGAAGATGGGGTGGGCAGTTCTGAACTGACCAAATTTTTTCCTCAAAGAAAGTATGTTTAAGAAAAAA
>High_elevation_35755 Average coverage: 5.27
TTTTATGGTACAATTCCGTAGGGAGTTCACATTCTTAACATCACTAACATCCATCCTTTCGACTTCCCCTGAGATCTTCATCTCCGCATCTACCCAGGTGTTTCCATAAGTGATGGTTTCCTGGATTCCCAGTCCACTCTATTCTTAATCCTTCCATGGTCAGATTTATCTTTCAGATGTCTGATCAGGTCATCTTTCAGTTTGAATCC
>High_elevation_35788 Average coverage: 6.15
GGGATACGGTACTTTATAAAAACACAATCGTATAACAACTATTTTCACATTTGGCAAAATGAGCATTAGTTCCTTTCATCTGATAGCTGGTCCATATTAAAAAGTCTCCCAGTTGTCAGCAAAGCATACTTCTTAAAAACACTAACAACAGCAAAAGCGCGAGAATCACTGCAAACACTTCTTTAATGTTGTTCTCTATTTTTTGTTTACATCATTATTTTTCCACAATTTTTCTTTACATCATTATTTGTTTGAGTAACTTAACTGTGTTATTTGGCCTGTAGATTTTCTTTATCTTAAATGGAAGAGAGCTGATTGCTTGCTTATGTTTTTACATAATTTCTAACAAGCCTTTTATGGATATCATAGCGAGAGGAGCATCTTAGGTGATGTGTAAAACTCTCATTTATCCAACTGTGTGCATATGACTTGACTTTGTGTCTGTTTCTGTGGCACCCTGCCCCGCGTACTC
>High_elevation_35812 Average coverage: 6.72
AAAATAAAATTTTCATTTAGTATGTTCTTAATTTTCATTGTAGATATATTTGATAAGTTAAATGATAACAAATTTTGAGTGAGCATTTACAGTAATGTTGGTTGGGGGAACAAGACTGGAAACAATAGTTGAGGATAAGAAATATCAGTGACAAGTCAGGATTTATGTTTGCACTGTTTAGAAGGAGTCTGCTGGGCCCCACACTGTAGCCTAGTGGCTAAAGT
>High_elevation_35869 Average coverage: 7.29
CCTTGAGTGGTGGAGGGCCTACAGGCCCCAGACCAGCGGGTTCAAGGATGCCCTCAGGAACTCCCCTCCTCCCACTTGGCCACGGTAGCACTCGCGTGCCTTGGGAGTCAGTTGCTGACATGGAGTTGGCATAGCGTGCAGGCTTCCTGGTGGTGGGCACGTGCCTGTCCTCTGTGAGCAGAACTCACCAGGTCACTGCATGTGACCG
>High_elevation_35911 Average coverage: 5.74
AACCAGGTGTGCTCCACCCTGAAACAGAGGAACGCACGGTACTTGGCAGTTCCTAATTGTCCAAGTTTGAGCAAGGTAGATAGCCTAGCAGATGAGATCCTGGGACACCGACAGCATTGTGCCATAGTGGGTAAAAGCTACCACCTATAATGCCAGCTTCCCACACAGGCACGAGTTTGAGTCTTAGCTGCTCCACTTTCAACACAACTCCCTGGTAATGTAGCTAGAAAAACAGAAAAGGTGACCCAGGGCCTCTGTCACCCATGTGGGAGA
>High_elevation_35970 Average coverage: 5.39
TATCAACGCAGAGTATATTCCTAAAAGGGGAACTTTAAGTAGAAAACTGCTGTACTTGTTGAGATGAGAGACTTACCAGGAATGACGCAGCATAGCAGGCAGACGACAGAAGTAAAGGCAGTGGAGCCCAGGAAAGATGATGCAGAGAGTGATGGAGAAGACAGAGAAGGGAGCCCACGCACCTGTCACTGCGCTGGGGGCAGGTCCGGGCACTTCGGGACTTGTAGCTTTGTGCCTTTTGTTCATTCAACACTGACTGCACTTGGATTTCGTTTGTCACTGGACTATAAACTTACACAACAATGGCATCAAATCCACCTCATCACCCTCTGGCATACCTTGTGGAAAGCACTCTTATTCAATGGGCAAACATAAAAGTTGTGTAAAAGGAGACAAACATGTATCCACCTTTTCTGTACCTCCCCGAACAAAGGATCCAGTCGAACGTGCTGCTTCAGGAACATTCAAAGAACAGAAAAAGGTCTGCTGGACCCCGCGTACTCT
>High_elevation_35985 Average coverage: 5.06
TAGTTGCTGCAGATCTTTTGAAAGTATGTATTCTTTTCAAACTTTTGTAGCAATGCAGATCATCAACATGAAAGACATATGAGCTTTTGTTTCTCTGGGATACATCATTTCATAATAACAGTTTTTCCATTGACTGAAAGTCACATTGCTTTCAGACCAAGAGTTAGCATGTATGTCATGTAAATGTGGTCCAGACATATTTTCATCAACAGAACCCTAGAAAGTTAACCATTTTTGTAGGTTATTTTCCTA
>High_elevation_36051 Average coverage: 7.15
TATCAACGCAGAGTGTGTAGATAAGCAAAGGAGCCTGTCTGAGTGTGGTCTCTAGCTCCCTCTCAGAATTCCAAGATCTGCAGTTAATTTAATGTCATAAAGTTTAACATAACCATGCCATGATGATTCTGTGCAAGCATTTGAGAAAAATACCAAATTAAGTGGCCTTGGGTAAATGAACTCTCTAAGGCCTGGGTTTTCATCAGGCTCTTCATGGCATGCAGTTGTATTTCTGGGGAAGTACTACATTTGGTAATACACGTAAATATCTTTCAACCCATGATGAATTGAGTGACTTTGGACTTGTTTCCCTTTAAAATGTTCACCAATTTTGGTTTGATAAGTGTTAAACAGTGATTATATGATGACCTTTAAGATGAAAGAGGTTTAGTGGAGCTCACTGTTTTCCTTTAGTCTGAAACCAGAAACCAAAGCCTCCTATATTTAGAA
>High_elevation_36098 Average coverage: 5.61
AGCTGGACTGGAAGTAGAGCATCCAGGAATCTAACTCTCACTTTGATATGGGATGCCACCGTTTTGAGTGGCAGCATAGCCTGATGTACTAAATGCTGCTGAGTCCCAATATAAATGTCTTACTAGTAACTTTCTGTTCTACCTGATACTTCTTTAAATATCAACAAACACTTGTACTTAAATCAGATGTGCTTTTAAAAATGATTTAATTTATGCAAAAGGCAGAAAGTCAGAGAGATAAAGAAACAGAGAAAAGAAATCTTGTACCTGTTGGTTTACTTCCCAGATAGCAGTGAATGTCAAGGCTGGGCTAGTCTCCCCCGCGTACTCTG
>High_elevation_36239 Average coverage: 5.00
AAAAACTGTTTTCAACAGGACACTTTCTGATTGGATCCTTCTTATGTTAGCAATGGAAAACAGACCAACAGACCAGACTTCGTGATCCGTTTAGTTGAAGGGTTATCACTGCTTTGCTTTCTGTTTTCTTTTGGTCTCAATTAAGCATGTGGAGAATAACGAGAAATTAACATGTGCAGATAATGGTTAATGTGAACTGACGGTTATTTTGGTTCGGTACACTTTAGGAGCACCACTAACAAAATGAGCGGTAGACTTTAGCCTGTG
>High_elevation_36273 Average coverage: 7.61
CAACGCAGAGTGGATGATATTTTCAAGGAATTTCCCATACTTTTAGGGATGCCAAGAAGGCAGATAGCAGGGCTCACCCAGGACTGAAGTTTTGTCAGTTCAGTGTAAAGGATAATAGTGCACTGTGGGACGATTAGCAGGAGAATGTATATCTGACAAATTGTTCTTACAGTGAGAGAAGACTTGTAAGTTCCATAACGTAAAGAAGACCAAATTTCCTTTGATAATTAAAAAAAATAAAATCAGGTTAACAAATGGTATTAACTTGATTCTAGAAGCTTGGATATTGGTTTTCTTTGTGGGATGTATAGAATTCATATAGAAACATGGGGGCTTCTGGGATACGGGTATTAAATAGTTTTGTAATCTGGCTATTTGTTGCATGGGTGTGGCATGTCTGAAAATTCAGTGAGCAGTAAAAAGACAATCTCTGCACTTTTATGTAGAAATTAATTGGCATAAAATTTGCATAAGTGTTCCAAAACGTATCTTCTTAACCTTTAAATAAACCCCCGCGTACT
>High_elevation_36282 Average coverage: 5.65
CAGAGTACGCGGGGTGACTCTTTTGTTTTTTTAATTGTGTGTTACTCTGAGTCGCACGGAGAACCCTTGGGTAGTACGGCTCGAGATCGTCCCTCGTCCCAACGTACCCATCCTGTATACCTTACCTCTTCCTCAGTTACTCGGCGGCTGTCTGGGTTAGGAGACGGACTGTCATGGCAGCTCAGTGCTTCTGTTCGAGTCACCCGTGTTTTCCTTGATGGTGACCCCTGGAATCAACCCTGTGGTACCTGCTTGCCACACCCGTACCCCACATGGGAGTGCTGTTCTGCTCTGGAGCAAACTTCCTGCTCTCCAACTGAAGGCAGTATAAAAGCCCAAATCCTTGTGCCCTGACCACCCCAGAGAACGGGGAAGGTGGGACACCCA
>High_elevation_36303 Average coverage: 5.11
AGGCAGTTGCCTACAGCTGGGGTAATTTTGTATTTTAAACATTATCCTCTGGCTTAAATATTTCCTTCCACTAGATGATATTCTATCAGGAAGAAAAAAATTTGGAGAATGGCTATAAACATTGAATGAATGGGCTAAAATAATATTTTAATGTGCTTTTTAGAGTACTTCCATGTTATTAATTTAACATAGACCTGCTTATTAAGATTCCATTACTAAGGAAACAATTGTAAAAAATCGTTAAGAGCATTTTACAGATCTTAGCTACTGACTCATCTTGCAAGCTCTCAATGAACTTGACCTGAACTTCCCTCATTCAGAGTATCAGATAAAATTTAATTGCTTCAATCGTTAGTAAACATTTATTCCTGGTTTGATTTCATGTGTTCTTAGTGTTGTTTTTGTGAGGACTGTTCAATACAAAAAAGAAAGCAGTTGCACATATAGACCAACACTTAGGTAGTAAAGAGGCCTTTTTAAAATATCTTCCCCACTCTGCGTTGATA
>High_elevation_36308 Average coverage: 11.94
TGTTGGAGTAACTCTTAGTAACTAATTTCCAATTACTCAATGTTGCATAAAACTGACTTTATGATTAAGAATTATCAAGTATTTATCAGAAATGGACTATGTTCCTGGTTTTGTGTTAGGCTATAGTAATAGCACAGTATCAAACACAACCTCTACTTTCATTGAACCTAAGGTCTATCATAAGAAAAAAAATAATATGTAAAATAAAAATGTTTTATTATTTTGAGTTACCATAAACATATTTTCCCTATTTAGGTAAAAAAATGAATCATATGTTTATGAATAATATCAGATTTAAACAGTTTATTAGTCCAATGGTTTAATTGATGATAAA
>High_elevation_36426 Average coverage: 6.62
TATCAACGCAGAGTACAGGTAGTTTTTTTTTTTTTTGGTATTTCTTCCAGTTGTTTCCGTAGCTTTTAATTCTTCAGCTTGTTCATTGTTCCTCCATTAAGCAGGAGCTCGTCGTTCTGCCTCTTCAGCTCTGTTATGTATTTAAAGGCTTGGTCCAGGATCATATTCTTGCTCTGCCAAAGAAAATTAACCATTAAAAAGTTCACCGAAAGGTAAGAAGCTACCAGAAGAAACTTAGCACTCAGGTTCTGTCACACCACGTGTATCTTTTACAAAATTTAGAATAAGCACCACAATCAAGTGTCTACTCCTCATTTTTCATTTAGCAAACTACTTTGTGTCAGGACTGTTCTAGGTACTGGACATGTAAGACTGAGAACAAGT
>High_elevation_36434 Average coverage: 5.54
TATCAACGCAGAGTGGGCCACATTTAACAGAATCAGAATAAGAGTTTTGAATATAAATAATTTCACGTGATCCTGCATATTTTAAATTATGATAAACACACAATGAGCCTTTACCACTATTAACGTCTTTCTGGGAAAATGTATTTGTTCCTTTGAAAATGTTAAAGAGCCACTCTCAGACTTATAGGACATGCTGATTCTAAGCGTGTCTGTAAATTATTGAAAATACTTCCCAATGAAAGGCAGAGTCATGTACCCTCATTATGTATCCAGGCTGATCCTAATGACTTACTTTTATCTAATAGAATATAGTGGACAAGATGTTGAATGACATCAGAAGCCAGCTGAGAATTAAAAAGAAATTCTCTTCTAGCACTTCTTTCAGGATAAACCAACTAGATGTCACCTGAGGAGTTTGAAACTGTCATACTGGAAAGTCCACGTATAGGCATTCTGATTGACAGGGCAGTCACATTCCAGCTGACAAAAAGCATCAGCTGCCAGCTGGGAGAGTGAGCCAACTTGGACACACATCTTAGCAGAGCCCTCAGATCACTGCAGCCCAAATTCTTACTGCAGCTGTAGGAGACCCTAGGTGACAACTGCTCCACCAAGC
>High_elevation_36439 Average coverage: 7.13
GAAGGAAACTTTTGTCTAGAGGGTTTTGTATTTATTAGATCTTAAAAGATTAAGGTGGAGCAGAACCAGTGTGCATGACTGAATACAATAAATCAATGAGATGCACACTTTCAATAAGTGAATTGTACAGATTGTGAATTATATCTCAACAATGCTGAACTCCTTCCTACCCACCCCCAAAAAACTTTTCAGCAAATCATTTGGTATTACACTGTTAAACCAACATCACATTACCACCTGTTGCTTACATGGTTTGACTGATGCAAAGGAATCATGGGAGAACCTTAATCTTCTCTGTGTCTTGATGGCTGTAAATTACGTGATTTAAGGGGGTGAGATCTCTCTACCCCGNGTACTCTGCGTTGATACCAC
>High_elevation_36483 Average coverage: 10.96
GGGGAGATAAACTGCGCCCCATCCCAATCGCGGCCTCCGTGGAGATACAGGAGCCGAGCTCTCGTAGGCGAGTGAATTCACTTCCAGAAGTCCTTCCCATTCTGAATTCCAATGAACCCAAGATGGTCCAAACCGATGTACACTTCTTAAAAGAGGGATGTGGAGACGACAACGTGTGCAATAGCAACCTGAAACTAGGATATAAGTTTTGCACCCGAGAAGGAAATCAGGACAAGTTTTCTTATTTGCCAATTCAACAAGGTGTGCCAGAACTAGTTCTCAAAGATCAGAAGGATATTGCTTTGGAAATAACAGTGACCAACGGCCCTTCTGACCCAAAGAATCCCACCAAAGATGGTGATGATGCCCATGAAGCCAGACTCATCGCCACCTTCCCCGACACGCTCACTTACTCTGCGTTGATA
>High_elevation_36495 Average coverage: 5.43
GAGTACGCGGGGGGGTTTCTTTGGGTTTGTCTGTTTTCAGGTTGTCAAAATGCCCACATTTTTACTACCTTTGTACTTGATAAGTAGTTCTTACTACTGTTTGGCTTTATAAACTGTATAAGTTGCATTTAATTTTTTCTTGGTTAAAGGACTTTAAGAAAAGTGCATATTTTCATATTATAGTTCCATAGAAGTATGTATCTAATCTACTATAGGCCTTTGTGGCGATCCTGCCTCGTTTCTGCTTTCTTGTTTCACAGAAGAGTCTTTAAATGGGAAGAAATCCAGATTTGCCAGTCACCTGAATTGTTGCTTTATAATGCCTGTTTCCTGTTTGCTCACTGGATCTTGCGTTTACAGTTCATGCTGGGTTTTGTTTTGTTTTGTTGCTTTCATCATTGTGAATCGCAGATCCGCTGATTTCACACACTGTGCGTATCTTTATGTTTGCTAAATTTCTGACACACTACTTCTCTATGTTCAACTCTGCGTTGATA
>High_elevation_36569 Average coverage: 5.27
AGAATAAGCTTCAGATTTATAAATTTATTTATTAATACATATTTCTTACCTGAAAATATTGGTGAATGGATTGTTAATTTTTTCTGATTGTATTGCCCATAAGATTACTAAGGAGTTGTGTATTTTTAAATAGTACTCCTACATTTTCTGCATGTAAATAAAATCATTTATCCTTGTTTAGAAACTTCTATTAATTTTGAAGAGTTTTCCACTGGTTTTAGTCTTAAAAAGACTTCTTGTAAAGACCTAGTTTTTGTTCATTTTCCAGTTTTATATAGGTGTATATTAAGACTCATGTATAGTATATACACATTTCAATATGTAATTATGTAAGTGTAAAACAATTGTAATTTTTT
>High_elevation_36755 Average coverage: 5.59
ATTTAGACTGAATCCCTGTTGCAATGTTATCAAGAGGCATGGTCTTCAAGGTCATGGGGCTGCACACTCAGAAATGGGGATATTGAACTACAGGGAGAAGGATAGAGGGAACCTGTTGGGCCCCTTGTTAACTCCGCCATTTTTTCACATGTGATTGGAAGCAGACACTGAAACAGAGCTTTGATCTTCATCTTGAGTCTCTCAGCCTGCAGAATTCTCAGGTGGTGAAAGCCATGTCTTCTTGCATCTTGGAATCTCCCACAGACTCTGCGTTGATA
>High_elevation_36890 Average coverage: 5.86
GAGACAAAGCAGCCAACAATGTGTGAAGAGAGGAGATCCACCCACAGGTCAAGAAGTTCTTCCTCTTATGTAAGATTTCCTTATACAAAAAAAAGGAAAAGTCAGAGGATTGAGATGCTTAGATGAGTAAAAGGGGGAAGAAAATCACTTCTCAGCCCCTTGGTTAAATCAGGTGTAAAGAGGGAAGAAAAACTTCCTAGGCCTTCAGCATGTCTGCAAAATAGCCAGATCATACAAGGAAAAAAAAAAA
>High_elevation_36949 Average coverage: 7.97
GAGTACGCGGGGTACCTTTCATCCAACAGATGGTTTTGTTTTTAATTGATTCAATTTAAGAACCTCTTCTAGATGAATTTATCAGATACTTTTTTGTTACCTTCCAATTGGTTTAGAGTTTTGCTTTCACTTGTAAGTGTTCAAATTTTCTAGAATTTGTTTTTTCATGATTTTTGAGGAAAAGAGAAATATTATTTGTTTTTTCTTATAAAAAACAATTTTCCCAACAACAATTTAGTTGTCATAATTGGATAGTGCCATTTCTAAGCAGTTTTTGAATAACTTGTCTGTTTATAGTCAACATCATACTATTTTAGTTATTATAATTTTGGGGGGTAAAATTTAATGTCCTGTGAAACAAATCCTCCCCACTCTGCGTTGA
>High_elevation_36986 Average coverage: 5.75
TTTTGTTTCTACTAAGAGTCAGTAAACCTAAATTTTAGGGATGATATATTTTTAAAATTCAATTCACAGTTCCATTTCAGGGCTAAATCGTGTTAGCATACACTATTGCAAACACACATAACTCATTCTTACCAATTTTTAAACAATTTTTGAAAAGCTTAGAGATTTGCCTATAAAATATTCTCTTATCCCAACTGACAGAAGTCTGGTTCCATTAATCTGATAGCTTTTCTTACCTGAAAATCACGAATGTAAGT
>High_elevation_37092 Average coverage: 5.23
TTTTTTTTTTTTTAAATCACTGTAATTTTCACAGATTCATCCACCAGGCAAATACAAGACACATTGGCTCTAGCGTTGCCAAGTTCATTACCCTCAGCTTCATTAAACACCCCCCACACATGGTATTCTCTGCAGTGAGGTAGAAGGGAAGCCTTATATTCTCCTGACATTTGGTGTTGATTCCGTTGGAATAACTGGTTAAGAGGATTTGCAGAGAAAAAGTAAGTATACTTGGCAATGTTTTCAAATGTTTGGTTTTTCTGTTTTCTAGGAGATGTACGACTAAGG
>High_elevation_37107 Average coverage: 15.24
GTATCAACGCAGAGTGTGGAACATAAGACAGCAAAAGTTCTAGGCCAAACATACCCTTATCTGGACACCTACAAAAGATCATTTCATAAATATTTACTTTTATTTGTTGGAAAATTCTACTATGTAAACATATAAGCTGATGACTAACATGTAGACTATATAGGGAAAAAGCAGTACTTGGATTCAGACATTAAAGCTTAAATTGAATACTTATATCACAGTTGGTATGGATTTTATTTTTAGACTTGTTAGCAATGAAAAATGAGCATGTTAATTTTCTGAAACACTTTTCAGTTTTGCTCAACACTCAATGTACAGTATGTTTATTTTAGTGTTATCCAGAAGTCAGGTAAAAGAACTTTTATTTTACATTTCATAGTTCCAAGTATCTTGTTACTCTCCCCGCGTACT
>High_elevation_37152 Average coverage: 8.86
TCAACGCAGAGTTAGAGAAAGTAATACATTGATCATCCATTTATCCCATTAGTAGATATTTGCAGTAACTATAAACTAAGTACTGCTCTTGTCATAGCTAATGTCTAAAGACATATCTATAGACTGATTACAAAGAGTGAAAATAATGTCATTATAGAAGATACGGTGAAGGTGTATGAAGTATTGTGTGATCTCTTATATATCTTAATGAGTTTGAGAGCTGTGTTGAATAAATTTTCAACTAAAATCTGAAATGCCATTTGTTGTGGGGCATTCTAAAAACGGGAGTAGTACGTTGTAGGAGCCTCTGAACAACAAAGTCAAATGTGTTCTAAGAATTTCAACTGCTTATATGAACTGAACTACTGCATGAACAAGGTTGGGGAGGGAGGTGATGTGCGATTGAGAAAACAAGAAATGAGACAGATAGAAGATAATGATACTAAAAGCAGGATGGCCAGTGGAAATCCCCCTTCTCTAAGCAAAGGAGTTGATCCAGAAGGCTCACTGCCTCAACCTCCCCGCGTACT
>High_elevation_37311 Average coverage: 5.14
TATGACTGAGTGGATATTAATTGGATTTTAATTGTTAGGCTGGAGATTCATTTCTCAAAATTTCGAAGCTATTGCTCTGTTCTTTGTGTACAGAGGTGCTGTTGAGTTTGTAACATCTGAATCTTGTTTCCTCTATTTTTTTTATTTCCAAAATTGGCTTTTGCCTTTAATTCTGTGCATTTTGCAGTGAAATTCATTTCCCTGACATGTTTTTCTCTGTTCCCCTTTGATTTTTAACAAAAGGTGGTTGTTTTGTTATTGTAATGACAGGTGAACATTCATTGCCAAGTTTCAAAATGTTCAAAAATTGTGTCTTAGGGTTTGTCTAGTGTGCATTTGTAAGCAAATATCCTTGTTTCTCTGATAAAATTATTTTTCTATTCCTATAGTGTTGATTCAGACTATTTTTAAAATACTTTTTTATTAAGTTTTTAAAGTTATTTTAATTACATAAATAATATGCAGATGCATTTTTATGTGCTGAAAATCTAACAAATGTTGAAGAACAAAAAAAAAAAA
>High_elevation_37369 Average coverage: 6.29
TTTTTTTTTTGGATATATTTCCCAGAAGTGGGCTGGGTGGGTTATATAGTAAATCTAGGTTCAGATGTCTGAGGAATCTCCATAGTGCTTGAACTAGTTTACATTCTAGCCAGCATTTATGGTTTAATTTCTTTATAATGGCCATTCCCATTGAGATTAGGAAGAACCTCAATGTGGTTTTTACTTGCATTTCCCTGCTAGAAAACTTTAGTATTTTTTCATGTCTGTTATCCATTTGAATTTCTCCCCTAACCTGGCTCTCAGATGTGTGAGCGGGTGTTGCTGCCTAGTTGGGGAGACCCCTAACCACTCCTACTAGACCTGCCCCAGGCCCAGCTTTCTTGTATGCAAGTGGGTGCTGCAGTTGGCTTGGCCTGGCCTGCCCCCAGACCTGGCTCTCGCTGTCTGCTGTATGGCTTCCGAGGCCACACGTCTGCACAGT
>High_elevation_37383 Average coverage: 6.60
TTTTTTTTTTGTTATATAGAATATGTTTATCAGCAGAGTTCCAGCCTGGGAAGATTGTACAATCAGTCCATTCACCAAACAGAGCAGGTCACAATCACTCTTCACCAATTTCGGAATGCAAAGCTGAACATGTTCTTTCTTCTTTTTACTCACTTGCAATCAATCATGTTATAGTAAAGCCAAAACCATAAGGGCATATGTTTAACTTACATCTAATCAACCCTCTGACCC
>High_elevation_37465 Average coverage: 6.51
TATCAACGCAGAGTCTAAACCGGCACCGGCACATTTTGGCTTCACCCTGCCACACTCCCCATCTTCTTTACAAGACCGCTTAGTTGTTTTCTGGATACGTTGGAAGCCATCTTTGCCGCCAGTGCTCTGTTAAATGCCAAAGTGTGTTCCCGTCAATTAGCTCAGTAACATGGAGCCCCAAGTATATAGTTCAGATTGCAGCTCCCATGCTCTGTTAGCAGTGAGAGAATGACCTGGCAAACCGTCTCCACTGTCAGCCCTTCAGTGCACAGATCCCTTCACGTACGACAGGTGCATGGGGGGGCGGGGAGGAGGTGACTGAGCAATCACATCACCACTTATGAAGTTCATCACAGTTAGTATCTGGGTGTTTATTATTTCTGCTCCTCAGCAGACAAGAAGGTGTGGAACTGCTTTGCTTGCTTGCTTCAGCGATTAATCCATGTGGCATCTTAGAAAAGTAGGCAGTTGAAAGGAAACTTATCAGTACATTTACCAA
>High_elevation_37651 Average coverage: 6.44
TCAACGCAGAGTACTGGTTAGGTTTTTTTTTTTGGTTTCAGAACTTTATTTGTTTGACTTTCTCAAAGAGGTCAGGACTTCTGGTAGAGTTCCAACTCATTCTAGGACAGGAAGAAAGGGACAATGTTAACCCAAAGTAACAGATACGACACTAATTTTTTTTTTTTGTTGTTATTCTTTTGAAATATACTTGTGTTTTGAGATCTAGAAAACTAAGTGGCTGAATTTAGAAAAGAATCAGGGTATTTTTTAACTTCCTATGAAGCAAATGAAAATTGATTGTAAAATGTTCTTTTGACCAGAGACAAATGTTCTTTCCTCTGCCGTCACAGCTAACTCTGGCAAGGCACTAAAACTTTGATTTGGTATCGGATGTGGAAGCAGGAAATAAAGTGTGGCATTTTGGCTCCTTTGCTTTTGAAATGGCAAGTTACCTTTATAGGTTGGGAGCGTGT
>High_elevation_37667 Average coverage: 10.68
ACGCGGGGATGGCAAAGAGACAGGGAGACCGGTACATGTGCAGAGAAAGGCAAACAGAGCAACAACATTTCAATACTTGGCTTAACTTCACCAATGTGATTCCGTTTGCTAACAGCTACATAGATTCAGGGATTGAGGGGAAGAAATTGGCACCCTTGCTTTTTCGTGTTGATTTGTGGGTACGCCCTACGCAATGCCTCTCTGTGTCTGAACATTATAGGCTTAACACTGTAAGGGTGTGATCAGATTTCACTGAAGAGTAGACCAGAAATAACGAAAACAAGCCTTATAATGAAGAGCACCAGTATGCACCACTAGTACTTACAAAGCACTAGCTTC
>High_elevation_37674 Average coverage: 9.35
TGTGCTATACACATAATGCTTGCTACTTTCATGGCCGATGTTAGCTTTCGAGTGGTCAAAAAATGGGAAACTTCGTCTTTTGAGTAGATTCTCATTTGGTTCATTCTTTTGATTTTCTGTCTGTTTATTTGAACACAAAGTTGTATATATATAATTATTTGCTTCTGTATGGCCATTTGTGGTTTGCTTTAATACTGGCGAGTGATTTTCGGGAACGTGCAAGGTGTGCATTTTAGATGCCTCTGACTGTAGTGGTAGCTGAGGGACTGGTTCTGGCAGAGGCTTCTCCGTTGAATGCTCTACTCTTGCAGGGGAACGTGGGACCTCTTCAGGTGTG
>High_elevation_37750 Average coverage: 6.63
GGGGGAGGGAACACCCAGGAGTCTGGCGGCAGAGGAGTCAGAAAGCCCAGGACCCTCCATGAGGCCAAAGCCCCTGGACTTCTGGAGGGCAGAATCTGCCCACGTATCCCCCTGACTGAGGAAGGTGGTCAAAGAAAGAAAAGGAGGGGCTAAGCCTCTGGCATGAAATCGGGGAGCAGGGTTGGCCAGAGGATTTCTTCCCACATACTTGGCCCTTCCATGGTGCTTCCCATGGGGAACCATGCATGTGGCTGAAGTGATGGCAAGAAACGTGCAAGAGAGCAAGCAAACCT
>High_elevation_37774 Average coverage: 5.92
TAATGATACCAACAGAATAATTTTTAATTCGCCATATATATTTTATAATGCCAATTTTATCATAGCTATCATATAGTCATTTATAATAACTATCAAAATAATAGTCATAAGTAGTGATAGGAGTTTGTGCAATTTTAACAATGAAAAACATGAAAATGGGGGACATGAATTCAGGAAAAGAACATAAAAAAGCAAGTCTGTTTCCTAGCATTTTCTAGAGATGGCCTTGCAAGCTTTCCTCTGTGACAAAAGACAAAAAAAAA
>High_elevation_37814 Average coverage: 5.96
ATCAACGCAGAGTGGGGATTTAAGGAAATCTCTGGATTTCTGCACCCTATGCGAAGGAGAGAAGGAGCTTGGGGAATAGAGATTTCAAATTCAAAAGTAATTATCAACAGAAGATCGAGAAAGAGAAGGAACTGGACCTTTAAAATAGAAACTCAGTTTGCATTTAATTATTCTGTATTATCCTTGCCCAAATGTTAATTTCTAGGCTGCCATCATCAGAATTACCACCAAAAATTATTTGGGGCCTGAAAGAACTCATAGAACAACAAATAAAAAATGTGTAACTGAAAACTTTTCAGAAATTAAGGGTAGAGCTGTCCAAACTGTAAAACCAGGGAAACCACAGTTAGTTAAAAAAGGTCCAAAAACCCCACAATCCAGATTGCTACTACTAAATTCAGACTACAGACAA
>High_elevation_37966 Average coverage: 5.08
TATCAACGCAGAGTTTGAGTTAGGAAGGTTCTTTTTAGGTTGTTCTCTCTGCAGCTATGTCGTCATCCTTACCAAATCGTAGAGATGCATAATAAACACAGAAGGATTAGCCAGTTGGGCCATCATGCTGGGCCCCAAAGCATTAGTTTTAAAAACAATGGGATTTATGTGAATTCAGTAAGTAGACAGTAGTGATCAATTCCAGGATAAATCTTTAAGAGATTGCCTTTGTGCTTTGTTTTAGAATCCCAGGAAGCTGAAGAACAGCTGGTAGCACAAGTGGTTGCACAATGTCCGTCTGAGACTTGTTCCGGACCCTCAGAAAATGAGGTCCCACAGCAGACCTTTGATTCTCACTCAGTCAAGGATTTTAAAGAAGAACCAGCACATGACAGTAGCAAGATTTCAGTAGTGAGGCCGTTTTCCATAGAAACCAAGCATTCCACGGATACCCCCGCGTACTC
>High_elevation_37967 Average coverage: 7.08
TGGTAATCTCCATTGTTTTCCAAGAGAGTCTTCATTAGCAAATTTTATCTCCTCAGTGTGACTGGTACAAGAGAGATAGAAATAGGACAGGAATTTCTGTGCTGTTTCTGCACCTCCTTAGAGATGTTTTAAGTACTTTGAGACAGTTTTAGAGCTTGTTGGGCAAAGATTTATTAACACTACTCTCTACTGATAAGACCAATCATATCATATTCAACTCAGTCTTTTTCAACTTGAAAATGCAGGAGAAAATGAAGAAGCTGGAATTAGATTCTACCTGCAATTCCCACTGAAAATTGTTTCTAATACTAACAATCTCTTCTGGCGTCCTTGCAATAGTCTCCAGAAAAGCAGGTGTGGGGATAAGGAGGAAGCAGAGACTTAACTTTTGTTGGAACCTATGAATACAGTTACTGTCTTATTTTATCTGTC
>High_elevation_38044 Average coverage: 5.08
AGTACGCGGGGGAGTTTAAAAATAGGAAAGGTAGTTGTAAGGCATTATTGATAGCAGGTGATATGATTTGAATACTTGAGAATTTCAAATTAGTAAACATTGGAAACAGGAAAAATTGTATTCTGTACTTTGATTTAATGTACTTTATATATAAACAATGATCTGAAAATATGGAAAAAGATTACTGATACAATGCCAGCAGAAATAATATACTTTAGAATAGAGAAATATGTAGGTTTAAATGAGGGAAATATACTCACTAAAATATGTAAAATAAATAGAAGAATAAATAAACATATTCTTTTTAATATAATATTGCTGGAATGGTAGATATAACTGTA
>High_elevation_38069 Average coverage: 5.14
CCTTTGTCATTATTGTGTATGTGTGTGACAAGCACACTTAACATAAGTTCTACATTCTTCACACATTTTAAAATGGGTAACAGTATTGCTTACTCCAAGCACTATGTTATACGGCAAGTCTCCAGGATTCATTCTTCCTCTATAACTGGAACTTCACACCCTTTGTCTCAAACCTGCCTGGGAACCGCCATTCCACTCTTTACTTCTGTAAGCTTGACTATTTTAGATTCCTCATATAATAGGGATCATTTATTCATCTGTTCCTGGCTTATTTCACCCAGCATAATGCTCTTCGGGTTCAGCCACACTGCCCCAAATGGCAGGATTTGACTCTTTTTAAAAACTGGATTATATGCTATTGCATATGGCTCGTGTTTACCCCCGCGTACTCTG
>High_elevation_38236 Average coverage: 5.59
CCCACCAGTATCTAATTAGATGATTTCCCACACAGGATGTGAACAGCTCCAGCAGGCTGCGGGTTCTTGCACTTGGAAGCTAAGTTCCTATGGTCCATACTTAATTGCAATATGATTGTTACTGGGTTATTTCCACTTTATAGAAAATAAGGGTAATCACTTCTGTATTTCATGTAATAATTTGACTCTTCTTCCTCCCTAAAAAAAAAAAAAAACTACCAGTACTCTGCGTTGATA
>High_elevation_38262 Average coverage: 5.06
AGTCACTTGAGGAGTGAAACAGTGGATTGAAATCTCTCTGCTCTTCTACTCTGCCCCCCTCCCATCCTCCTCTTTCTTCTCTCTTCCTCTTGATTCCATTGCATGAGGAAGCTGGGATGTCACACATACTGAGATTCCAATGGTATTCAACGGTGTAAAAATTACTTATATGTTTTCCTAACTGTTGAACATGAAATCCTATGATGTCCACGGCTCACAGTAATAGCTTGACTAAGTGTTCGATTGTCTAGTTGCAGATTGCTCTCAGAGTTTACTGCTTCTTCCAGATAGAAGCCTACTTTGCAGGGCTTTTTTTTTAACTCTATGATTTCTTTTCCCCTTGGAGGTGATGGAAGAAGAAAGAAGAGCTAATGATGTGGGTGATCTCAATGCACACGTGGAGAGCTGTTAGGTCCCCTTTGGCTTATTGTGACTCCAAAGCAGTTTATGGCAAAACCCTATCTGCGTTGATACCAC
>High_elevation_38438 Average coverage: 5.62
TTTTTTTTTTTTGGTACAGAAGTCTGCAGTAAAGTCATTTCTTCCTGTAAGGTTTCTTGCTTCTGTTTTTGAATTTTTATTTCTTGCTCCAAATCTTCTATTTCGCTGTTTTTATTTGTTAACTTTTGATTTAGTTCTTTCATCAAGCGCTCATAATCAGCGATTTCCATATTCATTAATGTGGTTTGTTGGGCATCCTTTTTAACTAGCTCCAACTCTTGCATAGTTTTCTGGAGTT
>High_elevation_38531 Average coverage: 6.30
AGTACGCGGGGGAAGTCTGGAAGCCATGTGCTTTGGGGGGCTGGACCTTTGCTTTGGCCTGTCTCCCCAGTGCCTGGGCCTCTCACTCCGGGGCCCACTGGGATGTGGGGAGAGGTAGCACCCTCTTACCCATTTGGGAGACGCCTGTTTCCTCCTCTGGACATTCCCAGGCCTTTTGTGGGTCTTGGTGCATGTATGAATTGGTTTGGGGATTCTCCAGCCTAACCAGGTGGGCAATAAATGGGCAGTTAAAAGTTCAATGAGGCACTGCAACTTACTCATGGAACTGAATTATTACATTATGATATAGCTGGGATGAATTGCAACTGGCATGTGACTGCAGTTCTGCTGGGTGCTAAGCCCTGTGGTGTTCATGTCTGGCTGGAAAGTGGCTCATGAACGGCAGGCGCTGACGGGTGGTGGTGGCAGGGGAATGGCTTAAAGGAAAGTTCAGATGTCAGTGAGTGGGGGACCCGGGTGCTCACACAGGTGTGCCCATGCTGCAACCTTTGTTTTATTTGAAACAAATAGAGTTTCCTACTCTGCGTTGAT
>High_elevation_38705 Average coverage: 5.99
ACCTGGAACTCCATCCAGGTCCCCCATATGTGGATGTCAGGGACCCAATTACCAGAGCCATCAATTGCTGTTTTCTGGTGTGGAAGAAGCACCTTAAACAGTAGTGCCACAATGCCTGTTCACACACCTTTCATGTTAAGATATGTAAACAAAGTGGATCAGTTTTAACTTTAATCTAACAGCTATTTCTTGAGTGCTTACAACATACTAGATGATACTTTAAAGTATGGGATATGGACAAAAAAAAAAA
>High_elevation_38803 Average coverage: 7.32
AGTACGCGGGGATTCTGAAGATGATTAATAGCTATGATTATAATTTTATTCCTTCCTTTATGCGGCAACTTGTTAGTCACATTAGGGTTCCTTCAACCTACGAATGTGACAATGCATCTTCAAAATCTTTTGCAATTAGAATGAGCTTTTAGAGACACATATTGCTTTTCCTTACAAAAAAGATGATTACTTCTATTCAGCAAGAAGAATTACACTGTCAAATAGGTATGTTTGAATAACCACATCTTAATTTTGCTAAGTGACTGTTTCTGTTAGTGCAGCTTGACCCAAAAAATTTCCAAAAACTGGAAAACATTTAAACCACAGATGATGTTACAAAATTTTTATGAACAGGATATGTCAAAATAATTAGAGTATATGTGCAGGGAATGCTCATGGAGTTGTACTAGGAGAGAGGAAAGATAGTATGGGATGTTGAAGTTGTATGGAATGTGTTGCTTTCTGTTATCCTAGAAATTCCTTGTGTATAACGTAATGTATGGGCAATAATAATGATATAGACTCTGCGTTGATA
>High_elevation_38854 Average coverage: 5.78
AGAGTACGCGGGGATGCATGAGCTTTCCAAAGAACAACTTCTTTGACTAATTGCTTTCTTTCTTTCTACATTGAAGCCAATGTACTCATTTCTTAGAACTCCTCATAACTTTTTGCTTAAAATGGGAGCTTTTTAACATTTTCATGCTCCATTCTAGAGATTAGGTCACTCTCCCCACCCCCAAAGATTTCTTATTGCTGCCATGCCATGATTCTTTTTGTTTAGTGACTTTTCTAAGCTATTTTTGTAAGCCCTGTGTTCTTTTTTGCGCAGGCCCACTAAAGTATCTGTTCCACTAGCTTAGTGACCAACTAATGCTAGTACAGATATTTCCTTAAACTCTGGGAATCAAAGCAAACAAAACC
>High_elevation_38900 Average coverage: 5.86
TTTCATTTTACAGATGAGAAAAATCAGGCTTAGATAAGAAAAGTAACTTGCCACAACTAATTTTTAAAGACAAAACAGAAATAGGAACTCGGGTCCATTTGACTTTAAATGGCATGCTGCAGTGCTCAGGCAACACTGCCTCTCCTTGGTGCTGCCCGCAGAGCTGGCTCACATGGCCTTCTCTCGGCCTTACTCTCTATCAAATACAACAACTCCATTTGCACTTTCTTATCATACTTTCCAC
>High_elevation_38978 Average coverage: 6.00
GATACAAAAACAACTTCAAATGGAAATACCAGATTCCTCTTAAAACATTATGGCTTGCCAAAGGTGATGAAGGGGAAGGCGACGCCCACAAAATAAGAACATTTCAGTTGGGATGGCCTATGTATAATTTTACCGCCAAGGTTTTTTCTGTGGCGTTTAAGGAAAAGTGGACTAATCTCCTGGACAGATATATCACTGATGCCAAAGAA
>High_elevation_38984 Average coverage: 5.58
TGGGTGTGGAGTTCCTTCCTCCCATGCTGTCTTCTCAATTTCAGGGAGAGGAAGGCAGAAGAATGATCTAGATGTTTGGCTGAAGCCTAAGTTAGAATAGAATCAGTAATATTTAGACTTCTTCACTTTTTCATGAGGCACTGGAGGCTGTGGACTCCATCCATTAAAAACAGTCTTTCCAACACTGGAAAAAAAGCAGAGCAGCCACGAGCAGTTCAATGGTCTTTTCTCTTGGTGAAGAGCTCTCTGATTCCCCCCGCGTACT
>High_elevation_39163 Average coverage: 6.97
TGGCTCTTCACTATGGCCTGGCTGCCTGGCTGTGTCTCCTGATTCTGGATTTTTCCTACTAATGGAGACCCTGGAGGGGTGGTGGATAGGGCTGATGGCTCAAGTGATTGAAATCCTCTTACCATGTGTGAGACCTAGATTGAGTTTGTCTCCAAGTTTAAGTTTAGCTCAACTCTGGCACTTGTAGGCAGTTGTAGGCACTTGGGGGAGGGGCGAGGGAGACTTAATGACTGGGACTATTTTTTTCTCTCTCCTTGCCTCTCAAAATTAAAAAAAAAAAAAAAAACTACCAGTACTCTGCGTTGATA
>High_elevation_39197 Average coverage: 5.50
GAGTACGCGGGGAGGTTTAAGTTGGGATAGTCATAATCACTTAAATCCAAAGAGCAAGAAAATGAGGTGAGAATGCATGCAGCATTTTAGTAATGGAAGAACTGTTCCTGGTAAAATATATCTGCATTAATTTCAGCGTAAAAATTGAACTTCATCATTGTGCACATTTCCACATTCCTAATTAGAAAAAAAAATTACAAATTATTGAATTTTCTTAATACAGAACCCAAGCAGTTGTTCAGGTTCCAATTTTCCCTACTGAAATGACTTGAGTCTTCATAACTGAGTAAAAAAGGAATAAAACAAATGAGGTCTAATACCACAAATAACAGTCACAAGCTAATTAGTAGCACAGAGACAAAGCAGAGCAGGCAACTTTAGATTTTTCCTGAACAAGGATGGTGTGTCCTTTTTCTTTTAAAAATTGGTCTATTATTCTCTTTTCTAAAACAACAAATTATTCACCTAATTTTTACATTAAAAAACATTCATTTCTTCGCAAATCTCACTAAAACCATGTTTTAACTCTGCGTTGATA
>High_elevation_39228 Average coverage: 9.77
TCAGCACCATGGCTCTGCCGCTGAGGACCCTGAGCCGGGGCTTGGCCAGCGCAGCCAAGGGCGAGCACGGAGGGGCTGGAGCCGGCACCTGGCGCCTGCTGACCTTCGTGCTGGCGCTGCCCAGCGTGGCCCTGTGCACCCTCAACTGTTGGCTCCACGCGGGCCACCACGAGCGCCCCGAGTTCATCCCCTACCACCACCTGCGCATCCGCACCAAGCCCTACTCC
>High_elevation_39390 Average coverage: 5.99
ATCAACGCAGAGTGGGAAGGTTTGGACCAAACATGAAATGCAGCCTGGCAAGGAAGGCGGAGGTGTGGACCTCAAAGTCAAGCGTGAGTGCATGGCTTCAGCAGCAGGTACCAGCTGCTCCATATTTTCAGCCTTTTCCTTTTTCCTCTTGTTTATGAGCCCAAGCTTTGAGTGCTTCTAATATTTGGTATCAACAGCAAGGTTTTCACATCCTTTACTGTTAGTGATAATTTCATCTGAAATCCAACATGAATTGACATTCTATTTACTTCCTACTACATGCTGAAAGCTTATCACATAAAACACTAAAAACTGGCTTAAAAATAAATGGAGCCTTCCTCCAAGGGTTAAAAAAAAGACTAGAGGTAATTTGATGGTATTTATAAACATTCCTGAAATTCTTGTGCCAGACTTAGGAGCTATCTTCTGGGAACACAGAGCTCTGCTCACTGTTCAGATTCCAAGTCAGTATCTGTTGTGCTCATGCCCCGTACTCTGCGTT
>High_elevation_39392 Average coverage: 7.44
ACCAAGGGATAATTCACATCTCACATGATAGGAAGCAGGGTGAGCTTTTTATCACTCTACTCAGAACTGCAATTCAAAATTTATGAATGTAGTTTCTGGAATTTTCTACTTAGTAGTTTCATTCTGAGGTTGACTATGAGTAACTGACTGTGAAAAAGCAAAACTGTCGATAAAAGGTGACTATTTCAAGCTGGAAAATAACATAAAATAGAATGGATAGTTAATGCATAAGGTGACAGAATAAATATTCAAAGGATTTCAATGGGTTACAGGCTAAAATGTAATAGGATTACAT
>High_elevation_39404 Average coverage: 6.83
ATTTTTCTGGTGTTCTCCAAGCATCATGTACCAGTACAGAAGGAGATGACAGGTGTATAGGGTACCACCTGGGATGAGGATAAGAACGCAGACACAGCTGGTGGCACACAGAGGCTGCAGGGCATCACCGAAGCCACACCTTCCCGCTCTTCCTTGTGTCTCAGCATCTTCCACCTACTCCCCACTCAGTGCTTGGTACTGACGCTGCCCCGGG
>High_elevation_39441 Average coverage: 5.26
AGAGTACGCGGGGTGATAGACAGTTGTTGGAAAGCTACCAAGGTCTCAGATTTAGGAATTATTTGTGGAATGGTTTTTGAAGCCCTGCAATTGCAAGAGAGGAGGTGACAAAAGGATGGCAAACAACATAGAACAAATTCTTCTGACATACCTCATGAGAGGATAGGAAGAAAAGCCGAGAGGACCAAAGCAAGTAGAAAAACCAGTTTGTTGTGATGGTTAAAAAGCCTGCATCTCACATCATTGTCTGGGATCCAGTGCTAGCCTCACTCACAACTCCAGCTGCTCGCTAGTGTTACACCCTGAGAGGCAGCTGATGATGGCTCTAGTCCTTACCACCCATGCGGAAGGCCCTGATTGAACTCTCAACTCTAGGGAATTTCAGGGGTAAATCAATAAGTAAGAGTTTTCTCCCTCTGCTTCTCAGATGACAAAAAAAAAAA
>High_elevation_39447 Average coverage: 7.77
TCTCTTAAAAATGGTCAATGCCAGGTCCAATTTGTAAAGGAAGAAACTGCCTTTCCGAAGGTTAACGATGAGTGCATTCAGAAAATGCAGGAGCCACCTTCCTGTCATAGGTGACAGCTGAGCTTCTGATCAAAGATCTGGAGAACACCATTGGCCTTACTCCATCTTAATAAGAAATGTTACTGTAAGGGCAGGGGAATCCACTCAGAGCACTCCATAGAACAGAGGAAGCTCATGAAGACTCGTAGAACATCTCCCTGAGCACTCTTCTTACACAGGCAGACAGCATCAACTGAGAGCCCACATGGCACTCCCACGACCTGAGCAAGGGACCCCATTGAGGTTGGGCCATCATGAGGAGTGAGCAGAGTCATTAAAACGAGATCTCTGACATACAAAAAAAAAAAA
>High_elevation_39527 Average coverage: 9.80
ATGGCACTGAATCCAGTTAAGAGGAAACTTTAGCCTATGTGAGTTGTTCACTTACCTCCCATGTAAGAAACTTTGATTCTGTATCTTCAGTGTGGATTGCACTTACACATACATAGATAAGATGGTGAAGTGTCAGCAGTAGAGTTCATGTTATAATTAGTGAGATCGTCCCCTTAAATTCACAGATGGAATATATGTAGTAAAAATTTATCTGAGAACATAGAGATATATGGTCTATTTCACCTGATTGCAAAGAAGGTGACATAGGC
>High_elevation_39532 Average coverage: 5.00
TATCAACGCAGAGTACTGGTAGTTTTTTTTTTTTTTTTTGTAGATTGGGGGCGAGGGCTGCTCCTCATGGGTAGAGTTCCACACTGCTCCTCCATTTGTCTGTGAGGATGTCTTCTTGGAATTACAGGTTTGTTTACAGTTTTGACTTGTGTGTTGATTTTCATATCTTTACTCGTATTCTGAACTTTCTTGTTCCTCTGAGTCTTCTGATCAAATCTCTTTTGTCATAATCTTTTCTTGCCAGTTCATCCTGAATTTCTGCAGAAATAGCCTTAATCCACTCATCTACTGTTTCCTAATCCTAATCTTCTCTGACATCTCTCTATCCGTAGATAACGCATTGAGAAATGAGTAAACGGCGGCTCCATCCTTCGCACGAATAATAGCTTCCAAGTTTTCTTCAAGTAATTTTTTATTGTTTTGGACTCCTCTTAAAATCTTCTCAGCATCTTTCAAAATGGATCTTGGATTATCTGCTTGACATTTAGCTGAATTTTGTGGAAGATCAGCAAGCCTCAACATAACCTGAGATTCTTTTGACGGCATCATGCCATTTGTTTCTTTCTTCTTTTGGCTGAGATCATGAAGAACATTG
>High_elevation_39581 Average coverage: 7.89
ACATGGTGGCAGGGACCCAAATATTGAGCCTGATGCTTTCCAGGGGTTATGCAACATGAGTAAGCTGAAAGCCCATTACAGCAGGTACCTGAAACCAGGCACTTGTGTATGGGGTGCAGATGCTCCAGGTGCCATTCTGACCACTACCTCAAACATCTGCCTCTACACTTATATTTTAATTAGGTTTTCCACATAAATTTTTAAAAGATCCCCGCGTAC
>High_elevation_39804 Average coverage: 5.36
TTTTTCTGAATCAGAAGAGGGTTCCTAGATGTCACAGCATTGTAGCTTTTCCTTCTACCAAGTGACGTTTAGCACACAGACATAAAGCAGCTGATCCCTTACACCTTGCAAAATGAATGGTGAGCATTCATTCCCGCAGTGAGGCTGAGTCTAAGACCTGGCTTGACTTTGTTTCAATACACCTTCAGTGGGGACAGCTATATGCATTCCTCAGGAATCTAGAAATGATGGTTTAACCAAAAGGCAAGGGATGAGTAAATCTGACACAAGATGGGGCCAGTATTGTGACATAGAAGGTTAAGCCACCATCTGCCATGCCTGCCTCAGTTCAAGTCCTGCCTGCTC
>High_elevation_39851 Average coverage: 6.82
GTATCAACGCAGAGTGCTACACTGTTGTGACAGAGGTGGGGATGCCCTATTAATGCAGGGAGCCCCCTGCAAGCTACAGGATTGAGTGCAAAAATCAAGACACAGATCAAGAGAAGCCTTTTTTAATGAGTGCAAAGCTGGACATATAGGTGATCAATCTAACTGCCGAGTGAAGTAAGGTCTTTCTGGAAGGACCTATGAGAACTTGGGTTCTCATTTATATCTAGGAAAAAGCCTGGGTGAAAAGAATCTCTTTGCCTGGCATACTACTTGAATTTTTGCCGTATTCAAATATTATCAATTTAAATAAATAAATGAGTTTAAAATTAAAAAAAAAAA
>High_elevation_39864 Average coverage: 9.03
GAACTCAAACCTTCATGCGCTATATAAGAAAGACCTAATGAAGTAGGTGAAGAGGTAAAAATGAAAATACTCTGTTAAACTCCAAGGATTTTAAAAATTCATAAAATAGGAATAAAACTTACCTTAACTTTTGATCTCTTCTGTATGTTGAATATTTGGCATAGTATTATTGCAAAATTATGTTAGCTCATGACTGGGTTCTGAGTGGGTTCTTACCCCACACAAATGAAAGATGAGAGATGTGAAAATTTAAAAAA
>High_elevation_39904 Average coverage: 6.28
GAGTACGCGGGGATGCAAAGTACCAACTTAAAAATTAGCCTGCTACAAAATTATTTGAATTTTGATTCTAACATGAAATAACTTTGCCAGGACCAGACCAAATGATTCAATGGGGTAGATACCTGTCAACCCTGCAGGTTTCAGCATATGCTAATTTAGTGTGTGTAGCAACCTTACTGTGTGTAACTACTATGAATACGGAGGAGTGATTCTAAATAGATGATACAGATGTCTACTTATTTACAAAATCACAGTATTCCCAGAAGTGAACTTCAAAAATTCATGGAAAAAAATAGAATCAAGTCAAGTTTATTCTGACAAACTTTTTAAAAATCAATTCATGTCTCTTTCATAATACATATTGCGCATGAACTTTTTGAACACCCTTTTTCAATTCTTTTTTTAAGAAAGATTTATTCTTTCACTTGAAAGAGTGACAGAGATAGCAAGAATGGAAGGTATTGTCCATCTGCTGATTCACTTCCCAAGTGGCTACCACAGTAGAGCTGGGCCAGGACCAGTGAAGGTGCCAGAAACTCCTTGGTCTTATACTTGAATGGCAAAGCCTAAGACTTGTGCCATCTTCCAATGGTCTCCC
>High_elevation_39962 Average coverage: 6.84
AGAGTACGCGGGGCACCAGATGTTAGCAAAGATCAAGGCTCTGGTCTGCGAAAGAAACACTGCTGTCGCTTCCAAAAATTTCGATTGACTTCAAAACTTGCGTATCACTTGAACTAGCAATTCTACTCAGGAAATTAGACTAATGAAATGGTTCAGATTTGGCTACAAGGGAAGTAATGTGTATTAGTAATAGTAATATTGCTTACCATAAACTGAAACCTTATTAGACATAGTTTAGGGGTTTCTGTGTATTCTACTTTAATCCTCAAAAAACACCTTGATATTTAGGAGTAGGATTTTAGTCTGGCAGTTACGACATCATTTAAGATGCCAGCATCCTCTATCAGGGTACCTGGGTCTGGGTACTGGAAGTCAGCAGGACTTGGGTCCCTGCTATCCACATTGGAGATGTGGATGGACCTTGTAGTTCTTGGCTTCAGCCTGGGTCAAGCTGTTGTGGCTATTTGAGCAGTGAACCTAAGGAAGATTTCAGTCTCTCTCCACTCTGCGTTGAT
>High_elevation_40133 Average coverage: 5.42
GGGGGATAACCATGGAGGTATGTTCACATTAAATGCCAAAAGCTCTACAAACAGCCATACCCAGTATGCCTATACTGATTTTAACTCTTGTGTTGAAGAGTAAACCCTAGTAACAACAGTAGTATCAAGCAGGAAAAAGTGGTTAGCCTAACAGGGAAAATGTCAGTGTGACACCTGTTAGGATGTCTGCATCCCACGTGGAGTACCTAGGTTCAGTTCCAGGCTCTGGTTCCTGATTCCAGCTT
>High_elevation_40146 Average coverage: 8.00
AAAGAAGTGGTGGCACAGGGCTTATACACAGCTGGCAGACCCATAAAAAGCGGGGGGACGACCACCTTACAAAGCCTTTTGGCATTATCCCAAAAAACAAGAAGGCATATACATGCTAAAGAAACACACAGCTATGCAGTGCCTAAGTGTCTATACTACTACACAGCAGGGAAAATTAATGAGAACTGTTCGTATCTCATGTATGGGTACATCTCACAAGTTAAGCCAAA
>High_elevation_40147 Average coverage: 6.00
AAAGGCGTAAGATAATTCCAAACTGATTGCTACAACTGAATGATTCCAAACTAAATGATGGAATTCAAAATTAGCCAAAAATAATTTTAAGATTTGGTGATGCTGACACAGGTGAACAATGGATACAGAGGTGCTGGCGGTTCCTTAATTTAGGTAGTGATTATTTGGGTATCAGCTATGTAGGTATTTTTGTGTACTACTAAAAAAAAAAAA
>High_elevation_40178 Average coverage: 6.75
ATGAATAGTTATACTAAGAAAGCTAAAGATTATAAATTAGATCATAACACTTGAGGACAGATTTTGGGCCAAAGTAATGAAAAAAATTGTTTATTTAGAGGCTTTTAAAGTTTGGAATTGCAGGTAAGCAATTGTGGGCTTATAATGAATTCTCAGGGTATTATGAGGAATGACGGAGGGATGGTAGAGCTTTGTGAACACATCACATGATTGACATGTATGCAATC
>High_elevation_40258 Average coverage: 7.65
TATCAACGCAGAGTAATTAACAGTTAAGACTGCTGCAGGACTAACAAACAGTTCGATTAAGAAATACACAGAGATCCTGCCTTTCTTAGGCAGGTCATAAATTTAGATTGGGATCAATTCCATCCAGTGGTTTTCTTTCTCTCTTTCTATCCCAAGCTCCTACCTTTGCTATGGAAAAGCTTGCAGGAAAATTCCTTTTGTTTAAACACAGTCAGAAAATAATATGTACAATTGGTTGGAATGGCATCAAGTTTTACTCACGCAATGCCGCTCTCTTGTAAGCAGCAGTAATAATCCGTTAGCTGATCTTCAAGATAAGAGACCAGAATGGGGAGCTAAAGTCAACCTCTGTTTAAATGTTCGTTTCTATTTCTGACATGCAATCTGAGTTCTCACTTTATCTTTTGAATTGGTTGGCACCAATGAAGAGCTGAGCAGATTAACAGGTGCCTTACATATTAGTAGGAAAGTTGACACCTATGTCCGCAATCCACTTAATCTTAGCCATCTTAGCGGTTTGAATGGTTCACAGTCCCGAGCAAAGACTAAGTTCCCCCGCGTACTCTGCGTTGATA
>High_elevation_40290 Average coverage: 6.74
CAGAGTACGCGGGGGATAATACAGTTTTAAAATGCGTTTTCTTCTCATAAACTCCACATAATAAGTAAACCTGATAAAAACTTCACTTCATAAAACATGGTAATATAACACAAAGTAAAAACATTACATTACCATTCACCCCACAGGTGTAATTTAAATTCACATATTAATTGCATCTGTTCTTAAAAAGACTAACATTAAACTTTAGATTAAACGAAGGAAATTCTTTGGGAACTTGAGATTTTCTATTGTAGTATAAATTTGTAGCAATGGTATAATCTTTCTAGTTGTAAGATGTTAAAAATCAAAGCCACTCCCTAATATTTCTCCAAATATTTGTGATCGAGAGAGCATAATAGTAAGAAGTTCAACTTTGGGACTGCTTTTTAACTGCCGTATGTATGTGGTGCTGGCATCCAGTGTCAGAGTGCTGGTTCATTCCCAGCAATTCTGCTTCCAGTCCAGCT
>High_elevation_40477 Average coverage: 5.33
TATCAACGCAGAGTATTTTATTAACTTATCATTTTTAACAAGGATTAATATTTATAAAGAACATATGTTCTAAATGTTGGCATCCAGACAATAATGTTTTTAAGTTTCTGCCAATCCTAAAATTGCAGTGCTTTATGGAAATGAACAGCATGACTTGTTTAATTTGTCTTGACTGCAGAATTCAGAGTAAATTCAAAATGGCGCATTTGGGGGAGAATACACAGAGCGAGAAACTGCAGAGTAGGTGAGATGTTCAGGAAAAAGAACTGACACCAAACGGCAACATGACCCAGGATATAACTGNAACCCTTTGCAAGACCCAAATCCAATGTGGGTCTTTCCATTTTGTAGCAGATATAGAAATGGCCAAAAGAAACAAAAAGACATATTCAAAAGGACTTAGGAAAAAAGTTCCTTAAGTGTGGTAGAAGTTCAAACTAGAACCTAAACAGGTACCATCTGCTCTGAAGAACACACAGTTACCAAGACTCCCGCTCCAGAGCTGGCTGGTGTTTTACATGCATCATCTCACTTAACCTTCACAGTCAACCATTAAGACAGTTGCTATTCTTGTCATCCCCGCTACTCTGCGTT
>High_elevation_40500 Average coverage: 8.75
ATCAACGCAGAGTCATCTCATTCCACTGGTCTAATGGATGGCAATTGAATTTAATTAACAAAACTCCTTTGACTTAGTTTCATACTGTGCTGAATGTAATGGAATCCTCTCCTCCTTCACCCCACCCCCTTATATCTCTGTCTCTCTTGTCTCTTTCAACTAAAGAATGTCCTTAACTGCCATCCACTTTAAGAATATTAAAAGCTATACATTACCTCTAAATGATATAACACAGTCACTCCCTTTCCAGTGACTATATTTAGTTACTAAATTATATAACATAAAATAATTTAAAAGATATGTGAATAATGAAACACAGAACAGAATCAATTAGCACAATGTCTTCAATAAAAATACTTTCATACTATGAATAAAATGCAGATCCTCTTCATGGATCAATACTAGGACATTATTTTACTCTTCTTCCTAAAGAAAGAAGCTAACCATGATGAATCAGCCTCACATGAAATGGTTAAGTATTCTGTTAATCTCATTATGAATGTTACTCTACATCCCCGTGTACTCTGCG
>High_elevation_40523 Average coverage: 6.37
GAGTACGCGGGGTCCTTTCTTAGTGTACAATAGTCAGGTAAACAGCCATAATTTTACAGAAAGTATTAGAGTAGAATGTATTATACAGGATTCCTTGGGATAATAATCCTTTTCAACTGTATGATACTAACTTTAATAATAGGCTTGAATTTGGAGACTCAGTGTCAGATTATGATTTTCCGTTGTGGTAGAAATAATTACTCTGGGGTTTCTTCTGATTGCTAAACAATAGCACCCTGGCATACTGACATGTGCTATGTTGATAGAATGCTATATATTTAATAATGTATTAGTAGTCACCGTAGGTGTTTGGGGAGCATGGCACCTTGGTTGCACCCTGTGTTGTTTCTCATTATAATAAAATTCTACCAATTCTCAGATTGGTAAAAGTAGACACCCTAGTCCTGTCATGCTGGAATGCTATAATTCCTAATTAAACATGTAAAAATGGTTCCATAGCAGCATTTCTTACTGGTCTTAATGATGCCACTGTCTTCTCTACTCACATAATCTTTATTGTGTTTTTGTAACCAAAATCCTCTGAGACAGATTAGGAAAATATAGATTATAAATAGTGCAATATTACATTAAAACATACATTTTTCCACTTGATCTCTTGGATTTTCTTCTCTTTTCCCAATATTGTGACAAATCAGTAATTTCTCTGATGATTCACTCTGCGTTGATA
>High_elevation_40580 Average coverage: 5.36
CTACCTATTCTTATTTTAGAATATTATTCTTATATTACAAGCTGGATTACTACAAGCCATGGCCAAAACCAATTCCAAAATTTTAATTTATTATTTTTGAAGGTTTCCCAGTATGAAATTCTCTCTTCATTAGTAAAAATGGTCTATACTTTCCCTATCTGTTAACTTTGCTAGAATTCATGATTGTTATTACACTGCATATTTTCAATAATATGAAAGGCACTGGACCAAGCAGGGGCACAGTAGGTAAAGCTCCCACCTATGAGGCCAGCATTCCGTATCAGTGCCAGCTCATGTCCCGGCTGCACCACTTCCAATCCATCTTCCTGTACTGAGAAAGCAGTAGAAGACAGCACAAGCAGTTAGGCTTCAGCACCCATGTTGGAATCGTAGATCAAACTTCTGGCTCCTGGACTTCCCCGCGTACTCTGCGTTGATA
>High_elevation_40604 Average coverage: 6.70
CAGAGTACGCGGGGGTCATCCATATGATCACCCCCATTTGTGAAGAAGTATTCTCTTTTAGGCGGTACAGATGCAAATACTATAAATCACTCTTCTAAATAATTCAAAATTAAGCTTATCCATTTCTACTAAAAACATATCATCTTAGACTCCACAAAGTGGTCACTTTTTATACCTGCTAGAGAATCAAGGTATTGGATAAACCCC
>High_elevation_40704 Average coverage: 6.96
GGCAGAGCTACTTAATAACAACATGTTGCAGGCTAAATTCAACTATAAGCCAGACAAAGCAGCAAAATTGTTACTGCATTTTACAGGTAAGTATCTGAGGCTTAAAGAAGCTAGATAACATTCACAGTTTCACACCAGTAAGAGGTAGAATTGAATGCGAGTCCAGCACACGGACTCCAGAGCGTAAGTTCTCATCTTGACAAACTGGAGCATTCGATTAGCTTGTGTTT
>High_elevation_40900 Average coverage: 8.14
TATCAACGCAGAGTGTGTATTATGCAAGCAAAGCTGCCTCTGTCAGGGGCAAACATGTCTGTGTTGGACGATGGCTTCCATGTTTGCCTCTGAGCGCAATGCTCTTGGACATGTTGTCCTTTCCTACTGGACGTTCTTTTGTTTTCTGACAGGTCCCATGGGGCCAAGTGTGCATGTATATACGACATCTTTATTACAATCTTGTATTTTCAAAGAAGAGATTAGGCAATATTTAGCACTGCTTTGCTCACAAACCTCTGGGTTCTTGGATGTTATCAATCACTCTTGATTAACTCAATTAACTTGAAAAGGAAAATATGTCCCATACTCAGTTTCCATAGCAACACACCATTTTGTATGATGGATTTACCAAAAGACTCAAATTAAGATATACATTTCAAAGAGTATGTACATTGTCAAGTAACTTTCTGTAACTTGGAATACACTTCAGCACAATTACAACGAGTACAGGAGGTATTACTTTCATGGCAGTATTGTTGACTTTCT
>High_elevation_40949 Average coverage: 5.52
GAGTACGCGGGGCTGAATGTGAAATGCCTGTGCTTGTCACCAAAGCCCAAGAAGTAGATTGAAGAGAGTGTGGCTCACGGTGTCCTTGTCTGACAGTGCCACTCCCTGACAGTGGCCCTGTGTAGCCCTCCATAGAGAACGCTTCCAAAAGTCACTGGCTCTAACATGTCTGGAAATGCCCCAGGAAACTCAGGCCTGTCTTTAGGTTGGCATGCTGTGTCACCATGCTGGTCCTGTGGTTGCTGCTGCTGAACCCTGGTTGGTCACTGCAGCACACATGACGAAGCTACTTTTTAAAACTTCTCCCCCAGTTCTGCTTCCTTTCGCCTCCCTTTTTTTCCTCCCTCCTTATTTGAGAGTCAGAGAAGGAGATCTTCACTGATTTTGGTAATGCTCACAACAGCTGATGCTGATGCTGGACACGGGAAACCTAACCTGGGCTCTCACCCGTGCAGGAAGGAAGCACTACTCTGCGTTGATA
>High_elevation_40962 Average coverage: 6.16
TTCAGATGAGCAGATCACCTACAGACATCAGAGTTACAAAGATCACCATCGCCATTCTTTGCCCTGGGACCTAGAGATAGGTTTTCAAACCCGGCAAGTTTGGTGTACAAGAAGCGATGGGAAAAATGCCCTCATAAGGTAGGAGGACTTGAGTGCTTGTGTCCTTGAGTCACCAAAAGCATCATGCTTTTTACCCAGGGATAGATTTTAATGCAGTGCGCAACTTGAAATTTCTAGAAGTTTTTCTTGCAAATATTTTCAAGTTAGAAATATTAGAAGATTTGTGTTCTAGGGCAGGCAGTACTCTTAAATTCTTGGGTGAGTAGTACTAGTCATCTTACAGGGGAATTGTAT
>High_elevation_41281 Average coverage: 5.31
TATCAACGCAGAGTAGAGTGATCATAAACAATGTTACTGTACTAAGTATGTGATTCATTACTAGAAAATAGAATGTCAGAGTATAGATATATGAAAAAATATTAAATTCTTGAAATGATAAATATATTTACTCAGATTGGATATCATACCAATTATACATGTAAAGAAACATCATATGGTACTCTATAAATATCCACAATTTTATGTTTGTAAAAATTCTATTAAATATTAAAAA
>High_elevation_41315 Average coverage: 5.96
CAGAGTACGCGGGGCAAAAAATACAAGTTAAAATTCAGAAGTGGAAAAGTAACAGTGATAGAAAAAATTTAGAATACAAGCATAAATGTAAGACTGGAAGTAGAAGAATAAATAAACTTAAGAACTTGAGAACAAATGAACTCAAGAAATAATATGGAGATTCCTTAAAACTATTGAAGGAAGTTTAATAACTTCAAAGTTTTGTGAGATAATACCAAGCATTCCAACATATGTTTAGTTGGAGTCCAGTGGAATAAAAGAAATGAAGTAGAAAATATCTTAACAAAGTAATGGTTGATAACAGCTCAAAGAATTCAAGAAAGCCAACAATTTCCCCAAAGAAGAGATACTCAGAAAAGCAGTAGGTACATTGCAGCCGAACTGTGGAAAAGCAGAACCTTATAATATTCAAAGACACCATTTTGTGATATGATTTTGATTGTATTTTACCTNAGTCAAATATTTCCATAGAGAGGC
>High_elevation_41392 Average coverage: 6.13
CAGAGTACGCGGGGTGAAATCCAGAACCTCCCTTCTGCTTGTGCTGCCCATGGCTGGTACTGTTCTAGGATGAGGCAGTTTTTCCCTCACCTCTACCAAACCCAGCCTGTCGGTTCCCTGGGGTGACTCACTTAGCAGGTGGCACTGATGCTCCTTAGAACACAAGCATTCACAGGGAGGAAATGTGGGTCTTCAGGAGGTGTGGTTAGGCCCTGCCCTGGGAAGGGATTAACTTGTACTGTGTGATCCCGTTGAGCTCATTCAAAAGTGAGT
>High_elevation_41540 Average coverage: 6.13
ATCAACGCAGAGTATGAATGGGATGTACACAGTGGGGCAGGATGGGGGGAGGGCTTACTTTCTTGCAATCAGTGCTGCTCAAGCACCTCTACTCCTGCAGCCCCAAAGGACCAGTCCCCAGGACCAGGTTGGGCTGAGTTTCCCACTTCATGGGCACCCCATGCACAGCCTCACTCCTGCCAGCTTCTCTGGGGAAGGAGGCTGAAGCTCCCTCCTGTAAACCCACAGCTTGGGTGCTCCAAGGGGCGGTCTTAATCAAAGCGCAATGAACTGTCGCTTTCCAGCCTTGGGCACCAGGGCTGAGACTGCTTAANCTAAGGGCTTATTCCACGGGTTTGGTTGAGAAGCTATTATTGA
>High_elevation_41567 Average coverage: 5.87
GAGTACGCGGGGATGGGCAGATACCTCTGTCCCTTGCTGCACGCTCCGCATGTGTGGCCGAGTCAGGGAGGCCAGGCTCATGTGCCCTTGAGCCCAGCTCCTAGCTCTGCTGCTGGGCACGTTATCTTGTCTCAGGTGCACCCCAATGACTCCTGTGGGAGAATGCATTTTGGATATCAGTACCTCTCATGCCAGAGGCAGACCATGGAAACTCCAGACCTGATAGGTGGGAGGGAGATGGTGTGTCCAATTTCTGTGGGACTCTCCTACCATAGACTCTTGAGAGGGTTCCAGATTTCCCTTGCCAGCTTCCTGTGACAGGAGTTCATTACCTTCCTGTGCTGGCCACTCTCTCTTCAGATGTACTCATTGGAGACCACATCAGAAGTTTCTGGCCGTGGCTCAGACACTGACATCAAGTCTTGGAAATAGAGCTAAGACAGGGCAAGCCCCCAGAACGTGGCTGCATCCCATAGAAGGTGGCCAAGGATAAGCCCGAACCCAAACAGCCCCACTCTGCGTTGAT
>High_elevation_41760 Average coverage: 5.48
CAGAGTACGCGGGGTGTGTTGGACTTCTACCTGTGGTGTCCAATGTGTCTGTTATGTGTCAGATTTTCACCTGGCATTTACAATGTGACTGCTACGTGTTGGCTTTCCATCTGCCATTTGCAGTGTGTTTGCTACCAGTTGTATTTCCACCTGCCTTGTGCAGTGTGTCTGTAAAATTTGGATTTACAACTGTTGCTTTCAATGTGTCTTTTACATGTTGGATTTCCACATGCAGTTTACGATGTGTCTGCTATGGGTTGTATTTCCTTCTGCTGTGTCCAATGTGTCTGCTACCTATTCGATTTCCACCTGCTGTTTACTATGTGTATGCTACATGTTGGATTTCCACCTGACTTTTACAATATGTTTGGTTTGCGTTGGATTTGCACCTGCAGTTTCCAATGCGTGTTTTATGTTGGATTTCCACCTGCCATTTACAAATTGTCTGCTGTGTGTTGGGTTTGCACCTCCCATTTCCAATGTTTCTACTCTGCGTTGA
>High_elevation_41851 Average coverage: 8.44
CAGTTGGCTAATGAGCTACCTTGCAGAGGGGCTGGAAGTGTCAACACAAAATTCATTTAAGTTTAATATACATTTTATACATGTGGGATATCCAGGCTTTAATATTGCCTATGTGTCTTGACCATGATCCGACGCTTGAGGGCAGGGTTTCCTGCCAACCCTGGGAAGTGTCCAACAGGAGAGCACTCTGGCCTCTCTCATCGAGGTCACCGACCCGTACTATCTATGCTGTTTATAGATAC
>High_elevation_41900 Average coverage: 6.84
TATTATTATTATTATTATTAGCTTACGAAAGAATAATTTGCATCAGTTAGGATTATATACCAGAGTGGATATTTAGCCTTGTGGTAAAGATGGAACTTAAGGTACTCACATCCCACATCAGCATGTTTAGATTTGATGCCAAGCTTCAGCTCCAGACTCTAGACTTCAGAAGGCAGCAGGGGTGGCACTTTTCATCAGGCTCTTGTTCTGCATGAGGCAGACCCAGGAATTTCCAGCTCCTGGCTTCATCCCAAGCCAGCCATGACATTTGCAGGCATTTGAGGAGT
>High_elevation_41973 Average coverage: 5.83
ACGCAGAGTACTGGAGGAACAAGCTTTTTATCTGGAGGACAGTTTTGAAACTGTTTTATCATGTGGAAATAAAGAGCAGAGAAAATAAACAAAGAAAAATGTCTGCCTCATCCCTGGGATGCAATTAAATAATTAAATTTATTTACTATAGAGATTCCTAAAGGGAAAAAAGGAAATAACTAAACTTCCAGCAGCTTATTGACTGCTGGTGGGCCAGGCCTGGATCGTCTCCATGCTCCGAGCC
>High_elevation_42012 Average coverage: 5.78
ACTGCCTGTGTTACCAGCATCTCATACTGAAATGGTGGTTTGAGTCTGGCTGCTGTACTTACCAATTCACCTCCCTTACTAATCTAATCGAAAAGACGGAAGAAGAGACCCAAGCGCTTGGGTGCTTGAAACCTATTTGGAAAACCAGGAGAGAATTTCTGGCTTTGATCTGGTCAAACAGCTGTTGTGGTCATTTAGGGAAAGAACCAAGAAATGGAAGGGATACTTTTTATCTCTTTGTGCTCTCAAATAAATAAAATTTTCTTTTCAGACAACCAACAAATTGGTTTATTTAGGAATTACCTACCATAGAGCATGCTTACATCACAAGGGTTCACCCCAAAACTCCAGGACTCTCAAAGAAGCAAAAAAAAAAAA
>High_elevation_42156 Average coverage: 5.97
AACGCAGAGTGGGAGCTCCAGGCAGAGGAAAAGCCTTCTAGGCTGCAGTCTGACGAGCTTAACCACCAAAGACAGATAGTTTGATGGTCGCCTGGTTTCAGGGATTAAGGAGGCGGTTTGTTCCACTGCCAATTCCTTCCTAATAAACCTCTCCAAGTGAAGTCCATCTAATCATTATCTGTTCAAACTGTAAAGATTAATCTTTTAGCCTAAGCAATCAGAAGAAGGGTTTTGCGATGGGATTCTTGGTTAATGTTGTGCCAGAGACATCAGGATCTAACGAATGGAGTCTTGCCCTAAAAGCCAAGCTGACCTGATTCTTTGCCAAATTCATCCACAAGTGACTCAATCACTGCCCTTGATGAAACGGGCTCAGCAGTGAGCTCCTTAGATCATCAAATAAGTAATTAAACTGCCCTGACCTGAGATTCCTTATCTGTAAGATGAAGAGAGTCCTAAGTTTTTATGACACTAGCCCCGCGTACTC
>High_elevation_42239 Average coverage: 8.16
GATGGATAATCTCAAATTAGACTCTAAGTGTAAAATGCCATAAAGGCTAGATGCCCGTTTCCCAAAACCAGTCCTGCTATGCCTTCCCAGGACTGTGCCTCCATCACCTGTCTTAATGTGGGAAGCACACAGTGGCTTTTCCAGGTTAAGTCTAACACAGCACACAACTTAAACAATCCAACTTTAGATACTTCCCCTAGAAGTCCTTGCAAAATAAGTTTCTGAATTCCCATGGCACTGGATTCACCCAGGTCAACAGCAAGATAAGGAGTTAAGATTTAACTAAGTCATTGGCCTGAAAGTGGCCAAAAGATCATTTTCAAAGTCTCTGAGTTTTTAGAGTATAATACCACCCCCCAAAAAAAAAAAA
>High_elevation_42357 Average coverage: 6.10
GACTCCAAGAGATAAATCACTTTGGACTGACTAGCCTACACAACTGTCTTAAACACGAGCAAAGACCTGGTAGTTGTTGGTTGTCCTGATCCAGCACAGAATGAGGAAGATACTCTCAGAACAAAATGAGACTGTTAAGAGACATCTATTAAAAGAATCAGTAAAGAAATTATGGCATTGAAAAAGAAAAAACGAAAAAAAAAAATATCAGAGTAATTCCAAAGTACATTTGGGCAAGTGGAAGAATCAGCAAACTTGAAGAAATAGTCAAGATCACTGAGTTTGGAAAAGAAATGGAGACAACAGGAGAGACATGTGTGAGACACCATCAAGCAGATCAACATGCGCAGAAGAACTAGAGAGAAAAGGGCCAGGAAGAAGATTTGAAGAAATAACAACTGAAGATTCCTAAGTTTGATGAGAGACTCCATAAAGTCAAGGAACGCAATGGATGACAAGCAGGGTAACCTCAAAGACAACTACCCACAGACAGAAGACACGCTTGGAAGTGGCACAACGAAAGTGACCCATCACATGGAGTACCCTAGCTAAGAGTGTGAATTTCCCAGCAAACAGCTTGCAGGCCAGAAGGTTCAATGATAGATTCAAAATGCTGAAGAAAAAAACAGTTGTCAGCCAGGAAGTCTACATTGAACAAAACCTTTAAAATGAGATGGAAATTAAGACATTCCTAGACGAACAAAAGCTAAGGAAGCTCATTCCACTCAGTCCGTCCTCCAAGAAATGCTTCCTGTCTTTCAGGAATCACTTCTATTGAAAGAAAGAAAACTAGACAGCAACTCCATGTCACATACCCCGCGTACTC
>High_elevation_42553 Average coverage: 5.24
AACTGTATCATGAAAAATAAAGAATTTATATAAAAACAAGAAAAAGAAAATGCCATTAACGACAGCTTGTATTCAGGATGACTGTGTTTACACGTGGGATGAAATGGCCTAACGGGAATCCACAGAGCAGGACGGCAGACCACAGGAGCCCACAGCTGGGCGGCGGGCGGTGCAGGAGTCGACCGCTCACGGATAGCGTTGTGGGTGATGAATATGTTCCAAGTAAGATACTGGTGACGGTTACACACCTTTGGGTCTACTAAAAACCACTGAAATGTATAGTTTAAGTAATAGATTTAACACGTATATGTGAATAAAACTTTCACTAGGATTCGCAAAATGACACATTTAGACATAAGCTTTTAAATTCTATGGCAAATTCGAAACTAAGGTTAAAATTTAAAACTTCACATCCCCGCGTACTC
>High_elevation_42698 Average coverage: 5.39
GAGTACGCGGGGATCCCTGGCAATTAACTGACCGGCAGCCCTCCCGTTCTGAAGCCACTGGAGGGCCATTGAACTGAGGCGGGCCACACAGGTCACACAGGTGCAGGTAGCCCAGGAGAGCTGACATGCTTTGCCACTGGCCTGGACCACCTAACTGCCCAAGTGGGTCCAAACCCTGGGCTTTCTCACACTTGATTGAGGATTAGATCTTATGTTTCCTGGTCTCCCTTTCCCTCTTCGCCATATATTCTGATACTTCCCTTTTTAATGGAAAAGCCTAGGGAATCCCAAGAGAATGAGTCATCTCCTCTTTGTGTTTTAATTGAGGGGCCTTCATTGTGAGCCGGGAGCTTTCTTGGCAATCTGATGGCACCGAAAGAGAGAGCAGCTTTTCTGCAAACGTATACCAAGCATAGAGTCCAGCTACTTATTGTCCAGAT
>High_elevation_42815 Average coverage: 6.20
AGAGTACGCGGGGCATTATTATCTGAAAGCTTGATATCTGTTATATGTTTTATTTCCACTGTTAAGTTCCATCATATCCTTTTCTGATTTTCTGCTTCCCAGATCAGTTAATTACTGTCAGAGAGTATTTAAGTGTTTAACTGTAATAATGGTCTTATCTAACTCTTACATTTGACCAGCTTCTACCTCACATATTTTGATGTTCTGTAATTAGGCACACCTGTGAGCATGGTATAATCTTTTTTGGAGTATTAATCTATCACTATATCACTGAAAATTTTCCTTTTTCGGAAGTTTGCTTTGAAAGTAATACTGTATTGCTACTTTGTTCTAGCTAGTATTAGCATGATGTATCTGTCTACTCCTTTTAACCTGAATGCATTCTTATATTTAGTATGTCCAGCCTT
>High_elevation_42920 Average coverage: 5.86
AGAGTACGCGGGGTGAGCTGAGATGCCTGTCTGGGGCATGGGCAGAGCTCCCCCTGGTGTTGTGGGGGAGAACTTGGCGTGCAGGTCCAAGGCAGGAGGTGGGGCTGAGTTAGGGGGAGGGACAGCCTGAGCTATCAGAAGAAGAAATTTCCAATGTGTTGGTGCCAGAAAGGGAACTGTTAGATACCAACTGCCCCCATGCCCACAACCCTCTTGGGGGGG
>High_elevation_42994 Average coverage: 5.07
CAGAGTACGCGGGGACATGCCTAGATTCTATTCCCTAAAAGTAACAGTATTGAAATCCCAAAGAAATCATTTTCCAAGAGCCCTCTTGGTTGTCTCTTAGAGTGTGAACTATGGATCACACACATCAGAAGGGTCTAGAATACTCACTGAAAATGCAGATGCGCAGACCTACCTCAGATCTGCTGGCAAATGTCTGAGGTGAACCTGGTCACAAGAATTGTAACAGAAATCTCAGAGTGATTCTAAATGGACAGTGAAACGTGCAGACAACTTTGTCTTACTGTGTCAGCCCTTGTTCATAACCAAGTTCAAACACTTGCTTCTCTTCATCATCATCTAATACATATTCCTCTTGGAAAAGCTGTGCTGCATGTGTTAATAAACATTCTAATATGTTCATGTTTCTGTAACTTTGATCATGGTGTACCCTTCGTCTAGAACATTTCTCCACTCCCAGCCCCATCTTTCCTGTCCTCAGAGATTCCAGTTCAAAATGCATACTCACGGCTTATTACACAAAGCTTTGTCCAGTACTCTGCGTTGATA
>High_elevation_43122 Average coverage: 6.11
AAAATGGTAGGTAGTAAGAGAGTGGCAACTCATAAGCAAGATAAAAACAGTTCACAAGTGAAATACATATATTTTCTTGGAATCCTTTTAAATAATTTCACAGCAGTAAAGACTACACAAACTTTTTTTCATTCAGAGTTGAAAATATGTATATTGCTAAGAGGGAAAACAACTCATAATTGAATTCATACTCAAAGCATCAGCAAATCAATTGTACCCAATCTTTTTGGAAGGCCACATTTTTGCCTGCCTGTATTTCTGGAAAAAGGTGAGATCTATGTTTTAGCAATGTGAAATGCCAAATTGTTTTAAATGTATGTGATACAGAAAATTACTACTTACTTCTTGAAAAAGGTTGA
>High_elevation_43147 Average coverage: 11.33
ACCACAGACGGAGAAGAAGCTGAAGGAGTACTCCCAGAAGGCTGTGGAGATCCTGCGCACTCAGAACCATATTCTTACCAACCATCCCAACTCCAACATTTATAAGTGAGCTTTGGTTTGCTTTCTGCCTGTTTGAAGCTCAGTCGACATGATAAGTAGCTCCTTGTGCCACAGGAAACATGTCTGGGTGACCTTGGAATCCCTCC
>High_elevation_43161 Average coverage: 5.26
TATCAACGCAGAGTGGAGTTTACAGTTTTACATATCTGAGAATACGCCTTCAGTACAAGGACCCTTCTGCCAGAAACCATCCAAATCTCTGAGATTCTCAACTGCACGTTTCCTATGACCAGTCAAAGGACCTTGTTTTTTTTTCTTTCTCATCTATGAAATACCGAGAAATGCACTTTCTCTTTCTATTGGCTCCTAACAGTTTCTCTGTTATACTGAACCAGTGCTTTCTGGTACACTTTACAACTACCTGGGCATTTAAATAAAAACACTGAACTTAAGTCACAATCCCAGCCTGAACAAAATAAAAGATCTCTAAAGGTAGATACCAAGCGTAGATTGTTTTTTCAAGTTATTCCACCATGGGAGAAGGATTCAGAATATCTGTCCTCTTGTTCTAACATTTTAAAATACTGCTTTTAGGAAAGTCAGATTTGTTCCCCAAGGATAGGAGAGGATGAAGGTAAAAGAGCCAACTATCTACTAAAATAAGGGGACAAAAAAAGAAAGAAATGTCAATACAAACAAATGAAAGCCAAAGGCAAATATTTCATAAGCATCAAGAGTTACCCCGCGTACTCTG
>High_elevation_43216 Average coverage: 7.79
ATAAAAATAAATAAATACAATGACCAAGGATAGGGGAAGGTTACTAAGAATGCAAAGCAGATTCATTGTTCAGAAATCAGTCAGTATTACTCACTGTATTAATAGGCTAAAGAAGAAATCATATGATCATACCAACTGGTGCAGATAAGACACTTGACAAAAGTTAATACATCTTCATGACAAAAACTACTCAAAGTAGGAACTTCCTTATCTTGATAAACAGTGTCTCACAGACACCTACAGTCAACAGTAAACTCAATGATGAATGCCTGAATGCTTTCCTTGTACAATTAGGGACAGGTCATGTGTTCCTGATCCTTTTGTTCTGATTCAACAGTTGATGGAATAGGCAAAAAAAAAAAAA
>High_elevation_43220 Average coverage: 8.68
GGGGCAGGAGTGTAGTCTCTGAATGATTTCTTTTGTCTTAATGTCAATTGTGTCTGTGACACAGTGGTCTCATGTGCTACAGTCTTTAGGGACTTTTGGCTTAGAAGTGAATACAGGTTTCCTTGAGTATAGTCCACTCATTTTCTTCTATCCACATTCACTTGTGAGGTATAATAACTTCATATAGTGTATCAGTGAATAGTCCATTTCAAACAGCTACGTTCTCTTATAAAGCTGTGGCCAGGTTGCTAACATGGACATTCTCTTATGAAGCTGTGACCAGGTTGGTAACATGGTGTGTTGCGTTTATTTTTCTTTCTTTCTTTGCATATCTTTTCTATTTTGCCCCAATTCCTCTTTTTCACCATTCCTTTCCCTGGAACTTTACACAACCCCACTCTGCGTTGA
>High_elevation_43245 Average coverage: 7.99
AACAAATAATCCAATTGGGACAACCAAAGGATGGTGGGTTACCAGGACCTTCTCAGTGAATAAGACCTTTATCAAAATCCCAGAAGAGTGCCAATATACTTAATGAAATGTGCCCCAAGTGGCGGCTGCTGCAAGAATCTTTGCCAAAAGTGTAAATGATGTGGCAGCATCTGAAAGAGCACCTTATAATTTGAGATTTCTCAGGAAGGCATGTTTTTCTTCAGCAGTGAAAAGA
>High_elevation_43285 Average coverage: 5.05
CTCCCAAAAATATGCACTGGATGTGCTGGCATGCTTGCGGGGGACCTGAGTAGGCTCCAAGGGCTGTAGGTGCTGAAGAGCTGCCTGAGGCCTTTTCAGAGATTAGACTTTGGCCTTTGGCACATGTTCCGGAGGCTAGAGGAGACTGTAGGTCAGAGATCAAGGAAGCAAAGCTCAAGATAGAGCTTAGTGGGGCTGGAGGAGGTGGTCCTGGGTGGGAACATAGTAGGCACTGAGAGCTAAAATGAGTATTGATTAATTAGGTGAGAAGAATGAGAGAGAAGGAATCTGGAATAACTTCCAACTTTCTGGCAATGGC
>High_elevation_43290 Average coverage: 5.27
GCAGAGTACGCGGGGTTACCTTCTTTTCTTTCCAAATATGACCTGAATTAATTCATAAAATGTAACAACAGAAAACTTTTAGAAAGCCAGGAGAATGAAAAAAGGGAGGGAGTGAAGTAGGACTGATAGAGGTGTTTCTCATTCCAACAGGGATGTGACCCTAACTACCTGTGGCTCATCTAACGCCTTACAGAGGGAGAGAGGCAGAAAGGGAAGGAGAAAAGGTACGAGCAGCCAGAAGACAGTGTGTCACGTGCAGTCTGTCACAAATGAGCACAAAGCTGTTTAAGATTCATTCATTCATTCATTTGAAAGGCAAAGTTGCAGGGAGAGAGTGTGCACTTGTTCACTCCCCAAAGGACTTGCAGCAGCCAGTGCTGGGTCGTAGGACAGCTGATTGCATCTGTAGGCCGCATTTCCAAAGCAAAGAGACTTCCAGGCAGCTTTGTGGGAACTTCCAAAGTCTCAAGTCAACTCACTCTGCGTTGATA
>High_elevation_43338 Average coverage: 17.46
GAAAACAAAACAAAACCAAACTTGAAATCTGGGAATTAAATTAACTGAAAAACAAAACAAAATGTTAAAGTATAATTTTAGATATTTATGTAAGTACAATGCAGAAAATCTCAATGCTGGGAAAATAGCCAGAATCATTAACTTAATCAATATTTACAGGAAATCACATCATATTTTGGGATCTTGATACACAATGTTTACTGCAAACCACAAGATGGTATAAAATTAATCTAGGAAAGTATAATCTAGGAAAATACAGCTAGGAACAGTAAAAGATTTTACTAAAA
>High_elevation_43352 Average coverage: 6.46
TATCAACGCAGAGTTTTTGAAACACTACAAAGATTTGTGTTTGCATAGTTGGATGTGATTTTCATTCTCTTTCTGTGTCTATAACTAGTAGTTGACAGAGAAACTTAATAACCGTTAAACAACATATTTGTATAAAGCTAAGTGCATGGGAATTTAAAGATTAAACAGCAAATGCTGTAACAGTGAGGCCAGAGAACAGAAACTTCATGAATCTGTTTTTAAAAAGAATCCAATGTTTCTCTTAAGATATCAAACAGCCACAGATATCTGTAGACATTCTGGGTCCTTCTAGGTGTTTGCCCACATGTTGGAATGCTCTAGAAAAGAGTAGTGTGACTCAAAATACATGTTTAGGAAGTCCATTCCTGATGGGCTAAAGAAGAGGTTACTTTCAGATTCGAGAAGGAATTTTACCCTGGCACAATGTGAAGCAAGCACATCAGGAACTTGGACCAAAAGATCTCAGCATGGACTATATTTTTTCTTCATCAAGTCCAAAGTTTTAGAAGTAGAAAGAGCCAACTAAGATCATCTGTTCCAATTCATTTATGCTTCAAAGAATTTGAGGTCTAGACAAGCCTAAATACTTTATGGTCAGAAAGCTAATTATTGACAGAACAGTAGATCAGTTCCATGAAGATATGCTTTTAAAGAAAATTCAATTACCTTGTAATCTCAAGTGATGTTTAAGAGCATGCAATCCCCGCGTACT
>High_elevation_43353 Average coverage: 6.51
ACGGCCGGGGAGCTCTGGGGTTTTGGTTCTTTGAATCGCTGCTTAGGTAGTTCCATTTCGAACCCACTGTGCTTCTGGGATGTGAATCAATGCTAAAGATTCCAATGACAGTAACTCTTCCTCTGAAGAACTTGTAATTACTTGATAATGCTGACCCAACAGAAGTCCATGCAAAAGCTAAGACTCGGGACTTGTCCAGCAGAATCATATCCTGTTACCTGACATGATGATGGAT
>High_elevation_43430 Average coverage: 9.00
GAGTACGCGGGGATCCCCAGGGCGAGTGGCAGGAACCAAATTACTTGAGCTGCTACCACTGCCCTTCTAGGTCTGCATCAACAGAAACCAGAGACAGGCACTGGAGGATGGCACTAAGCCTTTGCCCTCTAATGTAGAACATGTGTGTCCCGACTGACATCTAAATCACTGTATCAGATGTTCAGCCCCGTGTATGAATCTCATAAAAGGGAGTGTCAGTTTGC
>High_elevation_43447 Average coverage: 6.73
TATCAACGCAGAGTAAGGTCAGAATATTAGCTTGCAAAAACAAAAAGCCGTTTCTATTCCTAACCTGTAACAATTTAAATATTTTTTTTAAGAAAAAGAGATAAAATACAAAACTTTTTCCACATATGATATTCCAACTTACAATAGGTCAAGCATTGCTCAGGTTGGTAGCCAGAGGTCATAAAACAAGTGTGGATACCTGTAGAA
>High_elevation_43552 Average coverage: 6.79
GGAAATGGGTACTGGGCCCTCACCCCGCTCCGGACTCCTCTGCCATTGGGAGGCCCCCCACGCAAAGTTGGAGTTTTCCTGGACTATGAGGCAGGAGACATTTCCTTCTACAACATGGCTGATGGCTCCCACATCTATACTTTCCCCAACATCTCCCTCTCTGGTCCCGTCCGGCCCTTCTTTTGCCTGTGGTCCTGTGGTAAAAAGCCCCTCACCATCTGCTCCACTGCTGGTGGGCCTGAGGAGGTCCCAGTAATCACTGAGGCCCAGGGGTTCTCTAAGGATATCCCATTGTCCCCCATGGGGGAGGACGCTGCCTCGGGGGACACAGACACTCTCCATTCTAAACTAATCTCTGCCCAAGCCAGCCAAGGGGCACCATAAGGAATGGCCCAACTTAGCTCAGTTTC
>High_elevation_43585 Average coverage: 10.98
TATCAACGCAGAGTGAGAAGTGAGGAAGCACTGACCTCAATGACATCCTTGAATGAACTGTTCCTCATCTTGCTGCCCCACTAGGGCTGTGGTCAAAGAGAGGCCCATTCTGCCTCTAAAGACTTCCAAAGTAAAGCTAAAGTACATGGGAATCATTAAAGAAGAAATGAAGTTATCAGTATTTTCAAAAAAAAAACCTGATTACAAACATAGATAAAAAACTCAGAAGAATCTATAGAAAAGATAAGTTAATTAACAAAAAAATTGGACATAAGCCTTGCACAGAAAAAATATTACACAAAATATTTACATCATAGAACAGAAAATGAACATTCATTTGAAGACAACATTAAGTATTAAATTCTTAGGAACATAGCTAAGAGATTCATGAAAGAATTGATTCAGGAAACTACAAAACATTCCTGGAAAATTTTAAACAGCATCTCAATAAATAATGAGCTATTCTATGGTTAAAGCTCAAAAGTGTTAACATTGTTACAGTATCAATTCTCCCTGTACTTATCTATAAATTTAATACAATCCAATAAAAATTCCAACTCCGTGTGTGTATCTGTACTTGGAGTGTTGAATCTCCCCGCGTACTCT
>High_elevation_43639 Average coverage: 5.00
ACTCAGAGATTAAAAAAATCATGTTCTGCCACAATTTTCTAATCAAAATCAGTGCATTTTGAGTTTAGTGTCAGGGGTAAGATGCTGGCTATTCTTGGAAAGATTTTTGAAGTCATATTGCAAAAGAGGTGGAGGAAGATATTCTGGAAGCAATCATAATTTAATTTTGAATGTATGTTTGCTTATGGTACACAAGATGAGCTCCAATATTACAATGGGTTAACTAAGGGGCAAACAGTTTTGTTT
>High_elevation_43737 Average coverage: 5.37
GAGTACGCGGGGGGTCTCTTGGCTGCATGTCAGTCTATTAATTTCTGTGCTCTTGTTTCTGTTCCATGGATCTATGTTTTGGTTTTTACACCAGTATTACGCTGCTTTCATCTCTATACCCTTGCAGCATTATGAAGCCTCTTTTTGTCATTCTGGATCTTTTGTGATTCCCTAAGAATATCCAAAATATGGCATCAACCAAGATGTCCATCAACAAATAGTAAAAATTTAAGAGGGTGAGAAAAAAATTTCACTTGAATGTGCTTTCCTATAAAGGCATCCAAGATTGACAGAAATCAATTAGATAGCTTATTATTTCCAATCCTATTATTCGAAGATTCTACAAAGTACAAAAAAAAAAAAAAAAAAAACTACCAAGTAACTAC
>High_elevation_43828 Average coverage: 7.82
AGTACGCGGGGGGACCAGATGAGGACTGTATTTCTGGTGCTCTGTGACTGAGGTTGACTGCACTCAAGCATGCAAACAAGTCTTAAAACCTAGGCTGGGACAGCAGAGCAAAGCAAAGCCAAGCAGAGCCTGCCAGGCCTGTGGACACCTTCCAGGAAAAGCACATACACATGGACAAGGAGAGTGTGCTTAAGGCAAGACTATCTTCCAAACAAAATTTGCTCCTTCCTGCGAGGACATCTCGTCGGGTCCCTCC
>High_elevation_43891 Average coverage: 7.48
ATCAACGCAGAGTGGGGGTGTCAGGATACTTGTGCACTCCCCTTACTGTGCAAACACCTGACATACAGGACACGGCTTGTGAGGGTCTAGAGAAGGCCCTTCAAGGAAGGGTATTTCCTCGTCTGCAAGGAAGCAAGCAAATCAGCTGGGGCTCCAGCACGTCAGGCATCACACCCTTGGATGGGTTACCAGCTGACCGTGAAGGCCAACAGCACTGAAACTTGAGGCAATGTGGTTCTGGATTGTAGTTCTGGATTTAGCTGGGATTTAGGAATTCCCACAAGTCAGGGTGAGGAAGATGGTTGGAACCACTGGTCAGTTCCGTTATGGTAACATCAAGGTGAGACAAAATACCAGTTGGAAAATGCATCATCAGTGACTCTCAGGGGCAAGAAGAGGCCTTCCCTGACCGTGTCATCTAAATGGAATAAAATACTTTTGAAAGCAAAAGTTCGATGGGGGAATCCATGAAAATTCCCAGTAGTCTTTCCTCCAACAAAAAGTTAAGACCACAAGTGGGAGAATTGTAGAGACCCCGCGTACTC
>High_elevation_43893 Average coverage: 6.08
TGAAGCTGGTCGCGGTCCTCATGCTGGCTGCCCTCCCCCTTTACTGCTATGCAGGTTCTGGCTGCCAACTTCTGGAGGACGTAGTGGAACACACCATCGATCCAGAAGTGTCTGTGGATGAATACACAGAGTATCTTGCCCCATACATCCACTCAGAAGCTACTAAAGAGGCCGTCGAAGAGTTCAAACAGTGCTTCCTCAGCCAGAGCAATGAGACCCTGGCCAACGTTAGAGTCATGGTGCATACAATATATGACAGCGTGTACTGTGCCCCTTTTTAACCATCACAAGACCATTGGCTCAGAGGAATCCAGATGATGGTCTCCAACCAAAGCAGACTACCAGAAACCACAACTTCTCTTCTTTTTTTCCTTTTCAGAAATCTGCAAGACAATTGTTGAAACCCAAAACATACTTAATTACAATAAAATCACTGAACAAAAAA
>High_elevation_43922 Average coverage: 5.13
AGGGCCCACTCTGTCACTCCTTCTTGCTGTCCTGAAGCTGTCAGTGGAGAGTGCATCATCCGGCAGGCGTCCATCACGCTAACACGCAAAACAAACATGCTCTTCACCTGCCGCGTGTAACGGGTAGGCTTGGAAACAATCTCTAGTCACTGTAGATGCCCAAAAGTCGGGCACTCTTCTTTTTGCTTTAGATGTGGAGAGCCTGGTGGGCAGCTGAAGTATAAACATGTGGTTTATTATTGCACAAACAGCAGGTGACAGAGAGAGTTGGGGATCACAGCTCAGGAACCACCAACTCAGCCTGTCAAACCGGGAGATGCAGGGTGACACTGAACTCCAAAGCTGGAAGAAGTCAGCAACCTGAGAGTGCCAGGTCCGGTGAGAACACACATACACCAATCACGGAAACTGTTGATTCACTGTGCAAAAACAATCGTTAAAGACTTGACCCCGCGTACTCTGCGTTGATA
>High_elevation_43933 Average coverage: 5.95
GAGTACGCGGGGAGGGAGGATTCTGACCACACTGACCTGTTCTCCTTGAGACGGGGAACTCACATGACCTTGTGTCAATTGTGCCAGCCTCTTCGGATATTCCCACTGCTTTGTGTGGTCCCCATCGGCCCCCATCGGCCCCCTGCCCAGCTGGAACGATAGGCGACTCTCGATTAGACAGAGAGCTTAACCAAATGAAGAGGTCAAGTCAGCCCCTACAAGGAATGTTTCTTTAAAAAAATATAACCTTGAGTTAATTATTCCTTGAAATTGTAATATGGATAGCTGAGTAAAATTTTGGTTTTATCTTGTGTCTCATTAACATGC
>High_elevation_43975 Average coverage: 6.37
TCCTGGTTTGATTCCTAATTCTGCATCTCACTAGCTGTGTGGCAGTCTTTATTTATAGTCTCCATCAACCTTATCTGTACAATGGGGACTAGTCATAACAGTACCTACATCCTGTGTTGATTGGATAGTTGCAGTTGTTAATACGTTTTAAACCACATGACATAGTCCCTGCACACACAGAGTAAGGAGGATGCTTGTATTACTGTTTTGCCACAGCTTCCCGCTCTGCTTTTGCAGCCTTTCACATTCGTTCCTGTTTCTTGAGGCTGAACTTGGTAAACCTAGCTGTAATGCTTCGGTCGTATTAGCTTTCAAATGCCTTTGTTGTATGCCTCTCATTGCCTTCGCAACTATTCAGTGAAGTAGTATAGGAATGTATGTATGTGACTGTATCGTCTCT
>High_elevation_43989 Average coverage: 6.43
TTATTTTTTTAGTAATCTTTGGAGAAGTAACTAAGCATGCTCAGATGTAGCATCCGTAAGAAGTTAGCCTATTCTTAAAGCCATATATTCTGATGTGCTGTCTATCTTGCGATAATGGGACTGTTCCCAGGGTGGGAGATCAGGAGTTGCCCAATTGTATCCATGGGATAAACACTCCCACTACAAGGGATTTAAAGTAATTTTTAAAATAGTTGCAACAGCAACAAAGGGTATAGCTTTCATTTCTACCCATCAGGTTCAAGCTTTTTTCATTCTACCGGATCTGGTAATGAATGGCTACACGAACTATTATTTACACATCATCCTCCCCCGTCACACACACATCCCTGAGAGATGTACATTTTGCTTTACCTTCACAAAATGAACTGAAGAACTAAGGAAGTAAAATGACCACACGATGGTAAAGCAAGCATGGCACGTTGAATACTTGGAGTAGTTACTTAGTGGGTCAAAACTAATCGTAAAGGTAAAGAAGTAAAAAA
>High_elevation_43995 Average coverage: 5.10
GGGGGTATACACTGAAGTGTACAGCACTGGAAAACTTAGAAATAGTCTGAAGACAAGACATCCTGGAACTGACCATATTTTAAAAACGATCAGGATGAAATGAAGTTTTCAGAAACTGGTATGGAGTCATCCAAGGAACCATCCAGAAAACAGCTGAGAGTGGCCCCTACTTCACACCTGCTACTGAAATAAATGACTATCATATTTAGGATTTAACATCAAAGGACATCATGAAGGCATGAGGGAACCCATCAGAGTGGGAGTGTGAAAGACGTTTTTAAGCCTGGCCTGAAACCCAGCAACCTTAAAAAGAGACAGATTCTGTTTTGCACACAGAATTCTTCTCATCCTTAAATAGCTATAAGCAAAGCTAAAAGCAAGTTACAGTTAAAGAAAAGAACATTCTAAACTCACATTTCAGTTAAGGCTCCAATTTCCTTAATACATACAATTCCTAACATACCATTAAAAACCAACAGTAAAAAATGATGAAGAGACTGCTCCAATAATGCGTGCAACAGACCCATTTCTGAAACACAGGCTGGCAATGATCAGAACGCCCGGGTGGTCCCCGCGTACTCTG
>High_elevation_44006 Average coverage: 5.48
TATCAACGCAGAGTAGAGTTACAATACCTGTGTGTTCTAAGAAATTTCAACCTGATAAGGCAGTTTAAAGTGGTCCAGTACAAGATGTTCTCTCTGGAACGTAGCAAAATTGACTGACCTAGTCTTCAACCATGTCTCAAAAAGTCACCATAAAATTACAGTAGATCTGGGCTGAGACAGAGCCAATAAAAACAACAGAGGGGGCAACATTGTATCAAGAATGATTTCAAATACTACTCTTCTCAGATGCAGAATACAAAGCAATTGTGTTTCAAAAGTTATAAATTTATTTTGGAATGAATAAAAAACTCAAGAATTAAAGCATCAGAAATAC
>High_elevation_44129 Average coverage: 6.26
AGTACGCGGGGGAAATAACACAGTTCTTGGCACTGTAAACAAGTTCTGTGCTTTACTTGTGTTTTCAGTGCTGCCTTCTCTATGACACAAAGATAAATAAGCTCCCTTTATAAATAATTTGCTTATTCAGAATATCTTCCAAAAGGCAAGAAATGATATGCTGGCAGTAATTTGGAAGAAATCAAACCAAGTTTTGATGACTCTGGCTTAGTCACTCATTATGTAAATCAGTAATTAAGGATGTAACAGTTACTTTGCTAAAACAATCTTGGACACACCTTGGAGGTCTGTTTCATAACTCTTTATTAGAGATAGTCATTCCTATTGCATCTTATTCATGAACTGCCATGAGAATTAAGGATGTGAAGATCAGCGAGACAGCTCCTTGAAGAGTGAATTGCATTTGTGTAAGAAAACGAGATGTACTAGTAAAAG
>High_elevation_44227 Average coverage: 6.00
TTTTTTTTTGTCAGCACTGTTGTACCCTAATTCTGGGGTCCATAGTCAGTCTATCTTCCACTTTCCACATTTCAGAGTTCTGCTTTAGTTGTATCAAGCATTATTTTCCAAGTTTATATTACTACTCAAAGGAGAGAAGCAAAAAGAAGCAAATTTATTTCATGTTGTCTACTATGCAATATGTATCTTCTTTCTAGTAGCTGCCCTGTGACATAGTAGTAATGCCTTCCTGCTGGC
>High_elevation_44303 Average coverage: 6.15
TAATAAATTAGTGCTCTTCAACATGTCAAGATCATGCAAGATATGGATGGACTAACGAAACTGTCATGGACTAGAAGAGACTTGTGAGGCATCCCTCCATTTCCTGGGATTGGCAACCCACCAGACGGAAAACTAGAGTGTGCTGTGGGGCGACGATGATGACAGTCTGTGCAGGGCTGCATTAGAGCCCAGTGGAGGACACCTGACCATATAGAAGCATCTTCCTGGAAGCCAGAGAGAACTCACCTCTGACCACCCTTCTGGCCACAGCACAG
>High_elevation_44354 Average coverage: 5.56
AGAGTACGCGGGGACTCTGTCGATATGGTTTCCGAGGTTATACACAATGAACAGCTCTAGATAGCCTCACTATGGATCTGGTCCCTAGTTGTCATTCTGTTGACTAGAGTATATTAACTCTGCCTTCATTCTTCAAGCCTGCAACATTACTCTCCCATTTTCTTTCATGACTCATAATCTTGGTTGCTATTACTCTAAGAATAGAAGCAAGTAGGTACGGGTGTAAGCTAACTGTAAGCTAATCCTGCATTCATCAACATGTCCAATGGGTGCCTGTTCCAGCTGCTCTACTCTCTGCTCTCTGCTTATGGCTTGAGAGAGTCGAAGAGAATCACCAAGGTTATGGGCCCTAGTACTCACGTGGAAAACTCAGAACAGGCTCCCAGCTTCACATCAACTCTGCGTTGATA
>High_elevation_44489 Average coverage: 5.06
AGTACGCGGGGAAGTATTTGATTCTTGCCATCCTCATAGCTGTGAAATGGCATTTCGTTTTGGTTTGGTTTGTACTCCCTTGTAGATGAATGAAACAGAACATCCTTTCATGTGTTTGGGGAACAGTTGTGTATCTTCTTGGGAAAAATGCCTATTCAGTTCTTTTGCTCATTTGAAAAATGGGATTATGTTTTCCTCTTGAGTTGTAAGAGCTGTTTATGTTGGATTCCAGTCCCTTATCTAGATTTGAATATGTGTACCCTGTGAGTGTGAGTGGTCTTTTCACTTTCTTGTCCTTGACTGTCCTTTGAAAT
>High_elevation_44543 Average coverage: 5.77
TTTTTTTTTTTTTCTATTCCCATGGCAGAACCATTGCCTTCACATAGAACTAAGAAGCAGAACTGCCTACATACACATGACTACTATTTGTGCCAAAAAATTCCTCCATAAAAGATAAGGATCTAAATCTGTAAATAAGTTCCTTGTTTGCTTCAGGAACTTTCTAAAAATGCATTTACTCCAACAATGGACCGCAAAACAACTGTCTTTTCATGATAGTCCTTCCAATGGGTAAGTGACTAGCTTGTTAAACAACCGTACACTTACAAGAGTTGGTAAAGATCACTGACTAACCACAAAATATTACATCATGAACCTCGCCCATAATCAATCAGATTGTTGTTTCTAGTCTTTGTCTACACTCCTGGGAAAAGTGGGCTTTCTAGTTATTCCGAGTTGAATATTATGGTTGATGGTGCATTAAATCCAGGAGGATGAAGCAAACTCCAATTATGTT
>High_elevation_44569 Average coverage: 7.49
NNATCTCTTAGAGTATGCTTCCTGCACCTTTGGGGGTTCTCGGAGCCCTCTTGAATCCCATTAGCCTGAATATTTGCTCTTTTCATGCTATCCAATGTTTCCTATAAGCTTTGTTTATTCCTTTTGAATCTTGTATATCCTGTAACTGTATTTTCAAATAGTTTGTCTTCAAGCTCACTGATTCTTCCCTTTTTATCCATTTTGTTTTGATGCTTTTTGTGGCATTTTTGGCTTAACTATAAATGTACTTTTTCATGCAAAAGAATCACTGTTTTGATTAAATTACTTCCATCTCTCTATCATATCTTTAATATTGAATCATTTCTTTGTTCTCTTGGATTATGTTGAGTCTGCCTGAAACAGCTATTTGAAAATCTTTAAGCTATTTGGAGTATTTCTTTACCTACATGGTTCATTTCTGGCAGTGTAATTGACTGTACACAAGGTCACGATTCCTTGGGAGTTTCTCAACACTTTGTTGGTGCTTGATACATGGTGTACAATGTTTA
>High_elevation_44573 Average coverage: 11.16
CAGAGTACGCGGGGTTCCCTTGAGAAGATGAGCAGAGTGGAGAGGGCTGTGAGTTGGTAGTGTCTATCCAATAGCCTGACATAAAGATTCAAGTTATGTTTGGCTGAGTAGTTAAATTTCTGCTTGGGGTAGTTGCATCCCATATTGATGTACCTGGTTGGGGTCCAAGCTCCATCCCTTCCAATCCAGTTTCTCACTGATGCACATCTGAATGTCAGAAACTGATGATGCAAGTATTTGTGTTTCTACTACCCATTCGGGAACTCTAGGCTGAGTTTCAGGTTTCTTGTTTTGGTCTGGTCTAGTCCTGGATAGGGGATTTGGAGAGTCAACCAACAGATGGATGAGACATTTCTCTGTCTCTCTCCTCCCCAGACCATTCCAGCTTTCAAATACATGGGCAATAACTAAATACAGTTTAAAACCCACCTGGAGATTGTATTATCTCTTCTCAACAACTTCTTTCTAATCGCTACTAGTAATAAAGTAAGCAGACTAATGCTTTCCCCACTCTGCGTTG
>High_elevation_44586 Average coverage: 5.03
TATCAACGCAGAGTACGCGGGGGGGATTTAATGAAAGGTGAATTGCTGGTAGAATAGCTCACACAAGACAGATGTTTCTAGAGTTACTTTTTATGTCATAAAGTGGAAGTGCTTGGATTTGGGTAAAATCAGGTTGGGCAGTTTGCTGATACTGATCCAAGAGTGTTTTCTGAAGGGTGAAAACCTAAATTCTATTAGGAAATGTCTTAGATATAGGGTAACAAGTATATTGAAACTGTATCACAATATAATAAATCTTGAGTTGTTGACAGTTATGAGAATAATTTTTTTCCGCTTGATTTGTCTTTTGAATTGTGTAGGATGGAGCTTGGAATCCAGTTCTTTTAAGAAGCCTTATTTAATGAATCTAGAATATTGTATGGTTTAGAGGTAACTTCGTAAAAAATGTGGAATGGTAGACTGGACTCATTCTGGGAACTTGGGTTTCTTAGTAAATTCAGGGCAGTGTTTCTCCTAGTAGAAATAGGTATG
>High_elevation_44702 Average coverage: 5.53
GAGTACGCGGGGATATCTATTACTGTTATTCATGTCTGTGTTTTTTTCCTGTGTTACAGGAAAATGACACTAAGTTAGAAATCAGATAGCTCACCTTTTCTTTAATGCTCTCACCCTGCACTTATATCTCATTGGTTTCTTTTATCTGCATGTAAAGGGCTTGACATTTGTTATCTCAAAAGTTCATCTAGTTCTCATATTTCCGACCTTTGAAAATGTCTATTAGATTGCTCTCTTAAAAATTTATAAATGATATTGAGATTTAAAAATATAATGTCCAGGGGCTGATGTGGCACTGTAGGTTAAGCTGCTGCT
>High_elevation_44703 Average coverage: 5.68
ACAAAACTTTCTTGAGATTTTAAAAAGGAGAAAAATGATTTAGCTATTGTGAAACGAGACAAATGGCACGATTCTCAAACTACAGCCTCCTGTTGTCTTACTTATCATTGTCTTGGTTATCTACTGCTGTGTGGAGTAATACCCCCAAAGTGTGGTGTCTTAAAATCATCAACATTTTGGGGCTGGTGTGGTGGCACCAGGATCCCACATGGTTGTTAATTTGAGTCCCAGCTACTCT
>High_elevation_44712 Average coverage: 7.73
ATCAACGCAGAGTGACTCACATCTTACAATGACACATGCTAGTAGCGAAATCAAAATAGAACCTGCCTGGTACTCTGGCACTTCTACAGACAGAAAAAAAATCACTTATTCCAACTGTGTAGATTCCAATGTAGCTCAGATTTGCTCTAGTAAAAGTGGTATTCAGAACAATCAACACAGAAAAAGCATTTGCATAAATGGTTTCAGATTATTCAACTCATAGGAATGTAAATGACACTTAACAACGACTATGCTGTCTTTCTGGATCTCAAATATCCTTAAATCCCACCCACCATCTATGCAACCATCCTGCTTTCTCAT
>High_elevation_44799 Average coverage: 12.68
TTTTTGCTGGTCAGCTACAGTCCTGTCCTCTATTCAGCAGACACCAGAATCACGTCCTACCTGAGCGACTTTGTGATACGCTGGCACCCCTTGCTCGTGGTTTCACATCTGTGGTCTGAGATGCTAAATGGGGTATTTCAGATCAGACCGATTCCTGTGCTTCATTTGCAGGCCACTCTGAGTGGTGTAATGAGATCTTGAGTGGTCCC
>High_elevation_44943 Average coverage: 5.15
TACGCGGGGATCCAAAGCAATTTATGAACTCAAGGCTTTGCTATTTTGCTTAGCGTTCTTTCTGTAACATCAAAATATGTCCATGAGATTAGCATTATGTGCCCTATATATCACAGCTACCATACAATTATTAGTAACAACTAATGTTAGAATGATGAGATTGATGCCATTGATAATTATGTCACATAATATTGTCTAAAGGTTTGTTTCTGTTTGTTACACAGTTATATTCCATCATCAGTTTAAAAATAAATGGGAAAGAGTTACTCATTAATCCATACAT
>High_elevation_44989 Average coverage: 6.82
TCAACGCAGAGTAGTGCCTAGGCAGTCAAGTCTGAACTCAGCTATGCCAACAGAAATGAACTTGAGAAAGAATGTTTTCCCAGTCTCCAACTTGACAATCTCCAGTCATTATCTTGATGTCAGACATAGGATATATTAAGCCGAGAACACAGTCACATCAATACTGCAAAAATTATGGCCAGTAAATGAGTGATGTTTTAAGCCACCACGTTTCAAGAGTAGACATCTAACACTACAGTTATAGAGTGTGTCAGGGTCACATGCTGGGGACACTCTAACACTCCCCAGCTGAATCAATTACATATCCACTTACAACATTATCATCAACTCTGTCAACTTCCAGCCACACTGTGTTCCTCTCATTGGTTCCTCTACTCTTAAAAGCACCATGTTTTTGAGTTAAAATGGTTTCTAATTGTTACGAAAAAAAAAAAA
>High_elevation_45024 Average coverage: 5.19
AAAAGCTGAATCTCACTAATGATGGCATCAAGCAGAGGGTGACAAATTGTGGTAGCACGCACAAAGTCAAATACTTGGGCAATGATTAGTCCCAGAGAGGAACTGGCTCCACGGTGTAATGGCCAGCACTCTGGGCTCTGAATCCAGAAATCCTAAATTACTGGAAAGAAACTGTTTTAGTAGTCCATTCCAGCACAGAAATGTTTCCACCTTAGAGCCCAAATGTGATATGACTCAGAAATATTCTGTAAATACAGAATGCAATATTAACATGTATTCAAACAATGTTCCCAACTAGCATGATTTGGATATGGTTGAAGTGTGGCCCCCAGGCACCTTGTGCTGGTAGCATGATCCTCACTGTGGTGATCAGAAGTGCTGAAACCTCTGACAGGTGAGCCTAGATCAGAGATGA
>High_elevation_45057 Average coverage: 5.16
AGTACGCGGGGTGGATAATAAACAAAAACCTGGAGAGTTGGGAGGTCGTTTGTGCATAGACATCCCTTATTTGTGAGTAAAATTTGGCAATATTCTTGCTAAGGGCATTAAATTTTGTTGGATTCAAAGGCATAAAATAATGTACTGAAATACGCACATTACCAAAAAGTATGAACACTTGATTGATGAGCAATTATTTCATGTAGAACCACAGAATTAAGAAACAAATGGAAACACAGTACCGGATTACAGAAAATCACCCCAACTATCATCTAATTCAAGGGTGTAGTCCTCTAGGAGCACACGAAAAGAACGCCACTTCTAAGTCACCTGTACAGCATTACTCTTCCTTTAAGGTGAAAGTCAACACTTAAAATGGTTCCAAGGTTACAAAATTACAAACAGCAAACGAGAAGCCCCAGGTCATAACAAATATCAGTATTGCAGCATTTTTATCCAGATGACTCCGGAATGCTCACCATGTCTGTACCCTAGTCAGACTGAAACCGAGCCACCTCTGAAAACAGTCAATCAGCACACAGAAAACGTTTCCTAGAACCAAAAACTCTGCCCCCCCGCGTACTCTGCGTTGATA
>High_elevation_45170 Average coverage: 5.48
TATCAACGCAGAGTTAAATAAACAGCTTTTTCAGGAGTGAGAAACATGGACATCTGCAACGAAAAGTCCCTGGGATGTTGTTCGCTTAATTTTCAAACCCCTCCAATCATACCTAGCTTGATCAGACCTTTCTATTCACCAACTTTTCCCACTACCTAATCTGTGCAGTCATCTCCAGACCTCTCCCTCAATGGAAGAGGCAATTTGGAGCTATTCTTTGCTTCCCAGTAATAAAGTCTTTCTTAAAAGACTGGCATTGCCAAGTGTGCAAGGGAGCAGCCAGCAGGCAAACTCACCTTGTTGTGTAATAGATATCTTTAGGAACTGAATGAGCTTCTCAAGGAAACTTTATTCTTGGAAACGGCCCATGCGAGATCACGGACTCTCCTGATGCTGAGGACTGTATGGGGGGAACAGACAATAACTCTTCTCTGAGAAGGCTTGGAAAAATATCCTTCAGGAGCACCATCATTTTGGCCACTTCATCTTTGTCACGCTTTACTGCCACTTAGAATACGCAGTTGTCAAAATCCAATGTACT
>High_elevation_45345 Average coverage: 5.28
GGGGCAGAACCTTAGTCCCATCTCCTGTGCGTTCCTGCCTGTATTCTTCACTTCTAAGATGTTACATGGCTTTTAACATCTGCTTGGCATATATTTTAAGCTTCAACTGCCCTGACTCCATCCATCGCCCACACTGTCATTAAGGGACTTTTCTGAAGAGGCTGAATATCCATGAAGGAAATTACAGGCTTCAATTGCTCAGGTGTCACCTCAGAAATGCTGTTTCAAAGGTCATCTCCTCCCTCCAGTTTCTTTTGACCCCTTCATTTCCATCCACTCTCCCTCCCTAGTTGTACGTGAATAATTTCTTGAAGGAAAGAGAAAATAAAGTGTATCTCTTGTTTGTCTCCTGCTTTACCAGGACCCCCCGCGTACTC
>High_elevation_45541 Average coverage: 5.42
AGTACGCGGGGGGACACTATTTGTATGATTTATTGGATCATTATTAGGCTGACTATGCATACAATCATCCCTTCATTTAAAAACCATCTTCTGCTTTTAGACAACTAACATTAGATAATATAGATAGACTTGTTATCTAGGAAAATCCATTTTAGCCATACAATTATATTTTTAGTACTTTTGTCAATGTGGGCATGTTTTCGGTTCCAAGTCAGTGTCTCATTCATTTTTAATGCCAAGAATGAGGTGAAAATAAAAGTTTTAATGAAAACTAGGTGATATTTTATAAAACAACTTCTATGCCATAGTTACTTTTTAGAGTATATCAGTAATTAACATTTTAGCACAAATGCATCTAGTATTTATGTGCTGCAGTAACCAGTACTCTGCGTTG
>High_elevation_45660 Average coverage: 5.19
TATCAACGCAGAGTGTAGGATGTCTGTATCCTATAGTGGAGTGCCTGGGTTCAAACCCACAATCCGGCTCCTAAATCCAGCTCCTTCATAATGAGTACCCTGCGAGGCAGCAGGTGATAGCTCAACTAGTTAGGTACCTACCCCTAATGTAGGAAGAACTGAATTGCATCCCGAGCTCCCAGCCCAGGCCCATCTATTGTAGGCAGCTTGGAAGTGAAGCAGCAGATAGGAGTCCCCTCTCTCGCCCTGTTTCTGTCTCCACCTCTCGAATAATTTAAAACAATCACTAAATAATAAATTAACTTAAAATAAGTAAATGGTAAATCATCAGCCATTATTGGTATTTCCAATGTAATTGGAATAACTGTAATAAATATGGCAACCATAACTAACATGGGCAAGGTTCCTGCTGTGTTGTCTCCATTTCACAGAGCACCATCTCTTCTGCTCCTCCCAGAATACTAACAGGTGTGAACTTCTCACTGTCTTCATCTTCTGGATGAGTGCTGAAAGGTTTAAGGCCCTTGCTCACAGTTGATGGCTATTGGAACTGAGTGTGTCTAACCAGAGGCCTACC
>High_elevation_45679 Average coverage: 5.55
TCGGAATAAGGAAGTGGATTAATGAATTACCAAAGGATCCTGTAATTTGTGCCCTTAGAAGGAAGAACTATTATTCTTTCTTGTGGAGCATTCTGAGTTTGATTAGTTGATTTGCTTTCAGGATTCAAGTAAGTAGAGTCAATAATGAAGACCTAAGTTTTCCTGAAACGTAAATAACAGCTTCTGTGGTGATTAAAAATATCAGGTCCTTATAAACATATTGGTGAATACAGAATACAAATTAATTTTTTAAGGGTCAGGTATTCTAAGCATGTTTACCTCCCTCTACCCCACCCCTAATTTCCTCTCCTCTCTCATCCCAAAAAAAAAAAAAAAAAAAACTACCAGTACTCTGCGTTGATA
>High_elevation_45694 Average coverage: 7.41
GGAAAAAACAAGTCATAATATTGGACATGCCCGGTATAAATAAATAGCTTCTCCAATCTGAAGGACTAGCTTTCTTCAATTCTAGAATCATTCTGAACTGTTGTGGTTCATGTTATCACTCAATACAAATCTGAAACTCATTGGAAATCTCATCCCGCCCCACCCTTATCAGTGATTCAGACACTGCCACACCATCCCCTCGAGCCCTCTGAGATTGATTGTGGAGTAACTTATCTTCAGTCACTATTACAAAAATATTTTGAGTGAATACATGG
>High_elevation_45714 Average coverage: 5.28
TTTTTGTTTGGTTGGTTCAGGAAAACTTTAAGAATTATTTTATTCACTAAATGGGACAGGCAGGTAGCAAGCTTAATCACAAATAGGAATCCATACTTCCCCCACCCTATGCAATGGAGTCTTCCTGCTTGTCAGTCAAATGACCCCTTCTGATTGTTTTTCTCCTCCTCACCTGGGACTGGAGGGAGGGTAGGGTCCTGTACCATTCCCCTTCCCTGGGTGACAGGGATGGGTGTGCTCTTTGTCCCTGTGGAAAGGAGAAATGTCTTGCTGCTACCTTTCCCTTCAGCCCACAGTATCCCTGAATGTGTTTCTGTGATT
>High_elevation_45799 Average coverage: 5.18
AGAATTATAATGATTTATGTTAAAGTTTCGGGGTGTGCTGGGGTATTATAGGCAGACTCATCAATGTATACAAATCTTTTGATCTTTAATAGCCTGATATGCCAATATCAAAGCACCAAAACTGGGAAGTCTGGGAAATGGATCTAGAAGCCTTTGTACGGAAATTTAGTTTCCTTCTAACACTTTTCACTTAAAATGAAAGAAGTTGGGGCTGAAAGGATTTTAAAGACTATGAGGCCTCATATGTATACATTTTAACAGATGAGGGAATGGAGTGGAGTGACTGTAAATTGACTTGCTAAAAAGGATACATATTTATAGTCTTACTTCATGATGGTGAGGCTTTTTTCCTTTCCATGATACCTGAGGAGTGTGAGTAAAGTAGGCACAAACCGTAACAGCCTTGACAAACACCTTTCTTGGGGGATCTGGAAACAGCCCATTTTGGTATCTGATAGTGGCATAGGTGTAAAGCTATGTGAAAATTCACCCATCTGCACACTAAGACTTGTGGCATCTATCTCAGTTTCATCTTGTGTTTCAGGTGAGACACCAGCCCTATGAACTGG
>High_elevation_46073 Average coverage: 7.94
CAGAGTACGCGGGGGCATCACGTAATCATATTAATAAAAAATTAAGTATGAAGTTGCTATTGCTGTAGTTGACTCCTGTAATTGATAGATTTGAAATTGCTGTCATTGCTTTCACTTAACTGTGGGAAAGGTCTCAAAACTGTCTCCCATGCTTGCGGCAAACTGGTACTACTTTTTAACTGTGAGATGTGGTTACAGGTCTCAGGAAATAGACTACTATTGAGCTAGGAAAGCAAGTCTGCCTCTAAGTAACAGACAAAAAAGCAATTGTTAAACATCTGTATGAGTGCCACTTTCACCTCAATGAAACGAAACACAAAAGGTGGAATGCGTACAAGATGGGTAGGCGAACAAGTTCAGAAGAGACTCATTAATCAAGAACTGTAGGATTGTAGAGTTGATAAAGGCCTTAGTAAGCAACTTCAACCTCCCGGTTTTACATAAAATAAAACCCAGGATAGCAGGACTTCTTCAGGTGCAAGTGTTGTCCCTAGCTCTGGGTGGGAGCAGCATCTATGGGGAGAGTGTGAAAAGTGAGAAAGATCCCCCACTCTGCGTTGAT
>High_elevation_46260 Average coverage: 8.39
TTTTTTTTTACTAAAAACATTAGAGGATAACAACCTCATGTGTTTTGATTTTCCTGATTTGCTTCATGGGAAATCTAGAAAAAAATTATCAAAATATCTACAATGTTAATAGGGAAAGGAGAAAATAAAGGACCTAAAATTCTTCCAAAATAGAAGCAGTACATTATCAAGTATGTACATTAGAAGTGGAAAGAAAAAAAAAAGTTGGGTAAAAATTGCTCAAGCTATTCTACAAAAAAGAAAAATTCAAATCTTTTGTTACTAGAACTTGCTGTTGCCACTATCAAAGGGATTGGAGTCTCCCTTTCTTCCCCAAACCGGGTAGCTGATCAGCTTTGATACCTGATCAGGGTTCTCATTACGCCAGATGATATCTTTTCACCCTAGCCTGCTTTCAGCAAAAACCTGTTAAGTAAGTGTGGCTCCTGATGGTTCTCTGAGGAATTCTCCATCTGCTGACCACTCTGCCCCACTCTGCCCCCACTCTGCGTTGATACCACTGCTTA
>High_elevation_46287 Average coverage: 6.46
TACAGGAAAGTAGATTCTCAAAACATTACGTCCAATGATTCCAATGTACATCCAAGGGGGGAATCAAATGCCCTGCTACACTGGTGTACTCCCTGAGAGGTGTTGACTCAGAAAAGAAACAGATTTCTAGAGAAAACCAATGACCAGGGGCATGTCTGTTCTGCAAAAAAAGGAGAGATCACAAAGCTCCCGCACACACACGGGTAAAATTACACTGTCAGGACTTACC
>High_elevation_46310 Average coverage: 9.55
GCAGAGTACGCGGGGTTCATGCTTAATGTGTAGAAATTAAAGCAATGTTTAGCATATAGCTCAAATACATTTTTCATACTTTTGTTAATCATTGAACTTTGTTTCAATAGTCGTCATTTCAGTCTAGAGAAATACCTGTTAATCAAAGGTAGCTAAAATAAAGGAAAGAAATTTTAATGCAAGGAAAAAAACAAAAGTTGGTATGTCTCTTTCCCTGATAAAATTTACAATGAAATGTATTCTACGGATATCATTAGTTGGTAACTGAACCATAAGCAAAAGAATACATCTAATATTTAACTTTGAAAGATAAACAAATCACAATGATGACATGACATGACTTATATATGAAAGAAATCAAACTGGAAAAATGAAACATGTTAAGTTTCAACCAACAAAACAAACTGTTCATTGATTACATGTAGAAAACTGTCTTATCCAAATTTGTATCAAGTGATACATGGAACTTGAAACATCCAGAAAATTAATATTTATACTAATTCTGCAAAGGTCCATGGTAATATTGCTCACACCCAGGCTCTCTTGCTATATTCAACACTAACTATTCTGGTTATGAGATACACTCTGCGTTGATA
>High_elevation_46328 Average coverage: 5.82
ATTTTTTTGGATCGACTAGAAGAGAATGAAGCCATAGACCAGGACCTGCAGGCTTATATCCTGCACCGGATACACAGCAGCTCAGAGATCCAGAATAACATTTCACTTAATGGCAAAATGGATAATACTACATTTGGCAAACTGAGTTCTCATCTCAAGACCCTAAGTCAAGGTTCCTACCTGTACCTAAAGCTCACGTTTGACCTCATAGAGAAAGGCTACCTAGTGTTGAAGAGCTCCAGCTACAAAGTAGTTCCTGTTTCACTCTCCGAGGTGTATTTACTCCAGTACTCTGCGT
>High_elevation_46379 Average coverage: 8.68
TATCAACGCAGAGTGAGATAAAGCTTGCTCACAAAGTAAGTACACTGTAATGTTGTGGTGGATCACAAAGAATGCATGTTTTCAACACCTGTAGAATTTGAGGTCTGTAGTGAAGTTAAGGGGATAGTTCCATTGGCAGAGCATGTGATCATGAGAAGAAAAATCTAGGATTTTGATAGATGCTGTGAGATATTGTTTAGTTGAGTGGCAGCTATTTTGCTGTTATGGTTTATTTGTTTAATTATCCCTGTCAATCATGCTGCTCAGAGCTCTAACACTCAAAATGATGTATTTTAGAAAACGATGGAGAATCGTTGTTCAAGGTATTAGGAAAATTTAGAGGAGTTTTAAGTGACAGTATCAAATTTCATGTCTTTATTTTAAAATGGTCTCTGGTTACTTTTATATTTGTGGCAGGGAGGGGGAGTTTTGGGGCAGGACTCAAGGGACAAAAGTAAGGAGCTTTGTGCACTGATGTGCCAAGCAGTACCCTCTCCACCAGGCCAGCAGCAGGTAGATTACAGAGACAGGGTCAGATCTGAGAAACACGCTGGGAACTAAAATCAACAGCCCCGCGTACTC
>High_elevation_46385 Average coverage: 5.40
GAGTACGCGGGGGTGTCCAATTCCATTGACTTTGCACTAGACTGTCCTGCTTGAATTAAGAACAACATGTAGATAAGTACCTGTCTAGATGAAATCTCCTACTGGGAAAAAAAGCATCCAGGTGGTTTGCGTAAGTAGCTATTTATGTGGTACTGTAGAGGATAAAGATCTAGGCAGGTAAATGCCTTCTACATTTGTAGCAGGAAGCTCTCCTCTCACCAGGAGACCTGCAAAGATCTGAACTGGGGAACTAGGAATGCTGCTGTTAAGAAAGACAAGGTGTACACAGTTCATAGGTAGTTAGAAATGCTGGTAACATTGGGTGACAGTGTGGGTTACACAGGCCTTTGTGAGCTGGCCTGCGAAAAAACATTTGACTTTGTAG
>High_elevation_46451 Average coverage: 11.42
TGCCAGGTTTACTGGATTTCTTTAAAAACGAATAAATAACACTCGATGAGTAACAGGCGGAGAACACTCAGCAAGTCACGTGACCCAAGGGATTGGTGAATCAGCTCCATTACCCAGCCTGCCAGGTTGCCCTTTGACCTGAGGGACACTCCACCTCCCACATCGACTCAGGGATTATGGGATGGAGCCAAGGCATGGTCTCCACTTTGTTTTCATTCCAGAGAGGGGCTGTTTTAGAAGCTGAGTATGTGGAAAGTGATGGCCCGAATAGTTTTCTTTTTCTGTCTGCTCCCTTCATTTACTTT
>High_elevation_46629 Average coverage: 6.04
ACGCAGAGTACTGGACCCAAATTTTCTTGCATGCTTAATCCAGCACACCTTTCTGTTTAAATATGGATTCTCAATTAATTTTGTTTACAGGGAGCTTGGAAAACAAGCCATCTTATAACTTACCTGCAATTTTGGTGCCTTGTTACACAAAAAAGTCTGCTTAATTATGAGTATTTCTATGCCACATGAAATATCATGGAACTCTCCTCCTTACCTGTCACTTCTCCAGGGTGAGCTAGCTTCGCTTTCCTCAAAATGTTTTATGAGTCAGAATTTCTGATTTCAGGCATAAGTCTTACAGATAAATTTCAGTCGATTTAGAACAGAAGAAATCTATCCCGGAGAAGGTATCTTTATATATATCTAAATACAATCAATGGCCTTTGCCTGGCAAGGGAAGAATTCTGTATTACACTTTAAAATTTCAGCTAACTCTTTTCCTGTCCACCACAGCATCTCCCCCGCGTACTCT
>High_elevation_46662 Average coverage: 7.75
GTATCAACGCAGAGTAAATGTCATTCTGACTCATGTAATTTTTATAGACAATCTGAAATAAAACTTACTGAAATAAAACAATAGTGCTGCATATTATCAAGCATTTGAAAGTGTTGTTAATTTTAATTCAGGTGAGATGAGTATGTACATCTTTCCAAGAAAAAGCAATAATGCAAATTACTTAGTAAAAAATGTAAAAAGTCTACTCCAAAAAGGCTAAGAGCATCTAGAAATAACAGAAGAAAAAAGAGGAAGAAAAGAGCATAAACCAGGAAAATTAATACCACAAAAGAGAAATATAACTTGTTGGAGGAAATAAAATTCATCTAGAAATATTTAGAAACTTGAGGGACAACCAAGTAAGTTGCTGTGTTATAGTATACAGCATAATGTTTTTCGGGCACCCCGCGTACTCTG
>High_elevation_46739 Average coverage: 5.67
AAAATTAGCATGGACCTTCAAGGCTCCATGAACGAACTGCAAGACTTTACTAATGAAAGAGACGGTCTTGGCGCACTCAATTACGTTCTGCCTTACTTCTTGGAGGAAAATCTACAAAATGTAGAATCAACATTATTACCACTCATTAAGCTGCTTTCTTCCAATGTGCAAGATGGAGACAAGTCCCTCAGCTTTGTGAAAACCCACATCAGGAAGCCCTTTCCTTACAAAAACAAACGGAAAAGGCTCTATTTTCTACGAAAAAAAAAAAA
>High_elevation_46763 Average coverage: 5.19
TATCAACGCAGTAGTTTTTTTTTTTTCTAGACTTGCAAAATTCTAGAAATGTGAAAAATGAATCTTGTCACAGCAGACCAGTTTATGGTCATTTGTTACAGCAGCCAGAAGGTATAGACTCTATTCCCAATTTCAGAATACAGCAACCTTCCAGCACAGTGTCACACACAGCTGAGCGATCACTCCTGCTAGGACTCTGTCTGGGGACCTGAGACTAGGAAGAGGAGCCAACACAGGGGGCCTCCGGGCCCCACATGCACGGTGTTCTATCCAAGCAGATGCTTCAACACTGCTGTGCCGGAACACGAGAAGGGATCAGTGAACGCAAGGATGAAGATGAACGTCTAAAGGAACGGCAAGGACGAGTGTGAACACAACAGCCCAAAGCCGGCCGAGCCCAGACGGTTGCCCACATCTAGCAACCGCGGACCTCTGCAAGCACATCAGCCATTCCTGCAGGAAGTCCACACGTCTTATTCCAAA
>High_elevation_46802 Average coverage: 5.00
TATCAACGCAGAGTACTGGTAGTTTTTTTTTTTTTCTAGGAATCCTATTCTCTACATCCTTCTGTGAAGGTACCTTTTTTTTTCCCCTGCAACTATGACACTGTTAAGTGAAGCTCAATTAGATTTCCCTAACTTGACTAATTATTGAGGCTTCCCTAGTTCTTCTAGTGAAACAATCATTATCTGTGAAGGCAGAAGCTACTAAGTCTTACAGCAAACAGCAGCAATAAATTCCTGTGATGAAAGCACAGTAGCACCCCAGATGTCCCGTTCAACTATTAAGGATGCCAGTGGACAATTCTATTTT
>High_elevation_46937 Average coverage: 6.07
TAGCTGGCACACTGCTCTTGTAATACGTTTGATGACACAGGAGCAGTCCTTTTCTTAAATGGAAAACATTAAGCAGGAACTGCTGTTAACTTTTATTTCAATTTTCAGAGCTTTTCAGTGAACTCAGTTGGTGAGTCGGTTTTCCAGAATCTCCCAAGATATTGGCCTAAATATATTACAGTGTTTCATTTTAAATGATAAATACCATCTATTATTTATAGCCAAGTGCCAGCATATATTACAGATACTGTAATCAACATTTTGCATATTCAGTATTTACCAAAGCTTATAATGGATTTCAGTAAAATTGATTATGGAGTCTCTGGTCTCCCAGCTATTTTACTTCAAACAGGTAAACAGTATTTTACAC
>High_elevation_47044 Average coverage: 7.08
CCTTTTTGAGTATTGAGAAGTGATACAGGTAGAATTAATGGCAAGGAGGATTCTCCATCCTCACGTATGTAAAGTTATAAAAGTTTGATTTTAATAAGATTTTGAATTAATTATAAGGATAATATTAATCATAATTGACAGTCGTTTCTCAGAATGAAACTTCACTGTCTCAGTAATATTACAGTTCTTAAGTGCATGAAGATACGCATTTTTCTTTTTCTCTTGGCTTTGTCTTTTCGGAAATTAAATCCATCTTTTCAGATGGCCGGGGACTGGTGAGTCCATGCCTTTTCATCTGGGAAGTATTCACTCAGTTCCAGATCGC
>High_elevation_47089 Average coverage: 5.67
AGAGTACGCGGGGGACACAATAGATCATAACAGCTGATTCAAAATAGTCACCGTCTGGTGTATAAATATGTAAACATGGGTAAGTATGTATTTAGACAATTTAAAAGTGTGTCTCATTTACCCAATTATAAACAGCTGTCTGAGAGCAATTACGATTTATCATGTAAATGCTTATTTGCATAATTCAAAATATGAATATTATTTGCTTGATAAAGACTGTAAATAAATGGCAAGCCAAACTTTCTCATGCTTGGAGTCTTATGCTAAGTTTCCACTGTGCAGAGTAAAAGAACATTTTGTGCAAAATGGCGCATAGTTCACACATATTTCATGTAATTCTATCAGGTTCCAATACTTGTTAAGTTAATCAGAAGATCGAGGTTTTAAAGTAGAGATGACTGACTGAAAAGCAAAACAGGGCCACACTACTCTGCGTTGATA
>High_elevation_47173 Average coverage: 5.11
AACGCAGAGTACGCGGGGACCTAAAGCCCTAGTGTCCAAAACTGTTTCATATGTTTTCAAAAGTATTAGTTTTTGAAGTGAGAGAGCATTCCCGGTCCTCGTTAAATGGAATTCTAAAAAACGGAAGTTTTAAACAGTAGGTTGAGGAAATTTGTCTTAGTTGTATCTTTTAGTATTTGAAAGCTGTTTAAATTTTAGTTTTTGGGACATCTGAGTGTATAAAATGGAAATCATTTGAATGTATAAATAATCACAGTTCTCATTGTGATTAGAAATTCTTAGCACCTAGTAAGTACTCTTCACATATTTTCCCCTAATTATCCTATGATTTAATTTTTGAAACTTGGAGTGGAAAATTTAAGTAAATAGTA
>High_elevation_47217 Average coverage: 6.00
CCAACTCCTGTTTCTATCCAGAAGTATAACGTGAGATCTGGAGTCAGTCAGATTCAAATATTGAATTGCGTTTCTAGCTTTGTAAGTACAACTTTATAAACTCTTTGTGAGCTCATCTAAGACAGGGAGTACTGGTTATACTGACTGACAAGTGAAATAAAACCAACCTTTTAAAGATCCCAGTGTAGTACACAGTATTTGTTGGTTCACTCTGCGTTGA
>High_elevation_47237 Average coverage: 12.24
TAGTTCATTCGTTGTCATTACCACACAGCTTTCCATTGAATGACTATGCCACAGGCTGCCTATTCTATTGTTCACGGGTTGGTTTCCCCCTAGCCTCCATGATTTAGTGTTAGGAAGACATTACAACTTCTGTAAACATCCTTGTACTTGTTTTCTAGAGTACATATGCGTGCTTTTCTCAAAAGTGTAAAAATGTACATAGGAGTTGAATCTCTTGGTGATGGTATTTTGCAAATCATTAGCTTTAGTAAATAACCTGTTTTGCCAAAAAGAGTATTCCAGTTTATCTTCTTAATACCATTCACATTTCAATACAACATT
>High_elevation_47250 Average coverage: 5.27
GCAGAGTCATGTCTTCATGTTCAGTGTCCTGGGCTTTTTGTCCTAAAGCATTGTCTTTCTCTTCTGGAATCTTCTCGTGCTCTAAATCTTTGTCCCTCTGTTCCAGCACAGTGCCCTTTTGTTCTAAGGCCCTCTCTTTCTCTCCAGGGATCTCAGCTTTCAGTTCAAGGACCTTGTCTTTGTGTTCTAAGTCTTTGTCTTCCAGCCCCAAGACCTTGCCCTTATGTTCCAAGGTAGCATCCTTCTGTGTTAAGTCTCTGCCTGTTTGTTCTAAAGCTCTGTCATGCTGCTTCATGGCTTTGTCCTTTTCATCCAGTATCTTTTCTTTCTGCCAGGTGGCTGTGTCCTTGTGTCTTTTCAGTGAC
>High_elevation_47277 Average coverage: 5.19
CCAACTTCATAGACCCCTGTTTATTTCTCAGGCAATCTTCTCAATGTTTAAAAAAGGGCTAACAAACACTATTTACTAGCAAAAATTCAGGTTGTAGTTAATCATTTTCCCAAAAGCTGACCTTATCTCACTAATTGATTAAATGTCTGCTGAGCTACCACACCACAAGAGGAGTGCTAGACTTAGGATGACTGCTCAATGGGGAAGCGTGTGTGTTCCCGTTGGAAAAGGGAGAAGGCCCAAGAAGGGATACAAGGCAAACGGGAGACAGAGCAGAAGCAGCTCGGAAGCAGAGGAGG
>High_elevation_47479 Average coverage: 5.80
AACGCAGAGTACCGGAGTTTTAAATGTAAATTGATATTGAAATCCTTGGGAACGAGTTTTTTTTTTTTTGGAGGTGGAAAGGTTCTTTATCTTCTTTGTCCAGTCCATCTTCAGTCTAGTCAATCATGTTCAAGTTCAGCCGATCAGAACTCCGCAGGTGGTGCTGATTCTGTATCTGCTATTAGGGATGTGAACTGTTGATCGGAGCAGCTCAGCTCACAGGGCCCTGTCCCATGCTTCAAGAACATACAGACTCATAAATGAAATGCTGAACTATTGATTAGTGGCACTAAGGGCAAAATAAGGCTACCTCCCACTCCCAGTAATTTCTAAAGCATAGAATTAAACATTTAAACAGTAGTTAAATTACATTACAGGAAATTTTGAAACAGTCCTTGTTTAATATCCCCGCGTACTCT
>High_elevation_47521 Average coverage: 5.61
CTTAACCACTGTGCCAAACACTCACCCCACCACAAACTTCTTAAAACACCATCATATATACTACTTCCTGTGTTCTATATTTAATAATAAGTTTTGATTCAAAACATAACCAAAACTCCCTGCTAACACACACCCTGTGAGGAAGAAGTAATAGCTGAAGTGAATGTATCCCTACGGCCCATGTGCGAGTCCTTGAGTGAGTGGGAACTGCCTAAGCTCATTTTT
>High_elevation_47553 Average coverage: 5.24
AGAGTACGCGGGGTGGAAAAACTTACAAGCAAATCATTCCTGGTGAGATTGTTGTATAAATTTTAATTTCCTAAAATTTTCTAGGTGATCAGTTTTTCTTTTCTTTATAAGAAGGATGGTCTGTCCTCCTTAGAAGTTCAAAACTTAAACTTGTGTTGTGCTTTGGCAAACAACTAAACTTCATTGATTAAAAATGACAACTCCTATTCATAGATTCAATAGCATTAGACAATGAAAATATACAGTGCAATACTTTAGGAAAAGTCACTTTTATGGAAGTAGTACGATCTTAAGGTGCTTAAGGAAAAAAAAAAAA
>High_elevation_47613 Average coverage: 6.45
AGAGTACGCGGGGCATTGCTTCCTGATTGTCCTTGCCTTTTGCTGTCCTGATGACTCTCTGCTTAACTGTTCTTCCCCTTCCCAGCCATGGTGGTCTCTTTCCTGCTTCTCCAGCCCACTGCTTCTCCACCAGGGATGATTTTTAGCTCTAGGAGACATTTGGCAATGACTGGAGACACTTTTAGTTGGCACAACTGGGGATGCAAAGAGGATGCTACATGCCTTGAGTGGGTGGAGACCAGGAATAATGGTACACATCCTCCAGTGCTCCAAAGAATCTTGGAAGAATCTGCTTTGAAGATTGATGGCGCGAGGATTGAGAAACCTT
>High_elevation_47640 Average coverage: 7.29
CAGAGTACGCGGGGTATAGGCAGTTAATGATGGAACTACCAATTTTGTAATGAACAGCTCAGAATTGAATTCAAATGTTAAAGTTGGTAGTAATCTACCTTTCTCCTATCACCTTGCAGTGTTTAGCAGTGTCATGGAAAAGTAACACCTATTTTGTTAAACAGGATTGATTACACCAAATCATATGTAGAAATAAAACTTCACCATTAAGAATATTTACGTGGAGATATTAGATGTGTATGTCCATACTCCTTGGTTCACAAAACATACAGCAAAGACATGTATAATCTGATGAAGTTTTTAAAAAGATAGCAGCATCTGTGTAAGATACATTCAGTCCAGCATTATAGAAACATTACAT
>High_elevation_47816 Average coverage: 7.67
GTAATCTCCAATATCTTCCATCTCACCAGGATGGATTCTCTTGGAAATAAATTCATATGCTATTTAAGAAGCATTGATAATATCAAATGATGTCAGATTTAATTAGTCGAAAGCAGATTTTATAAACAGTGACCTTGGCTCAGGGGAAATGAAAAAAAAATATCCTGACGATAAGGAGATAACAACTGATGGATGGAACATTATTCTATTTGGGAAAACGAAACTGGCAAAGCATTGAGAAATTGAATTCATGACCTCAAAACAAGATCAAATTAAAAACTGTCAGACTGGTTTAAAAAAATGCCTGAATGTGTGAAGGCAGGAGAATATAATAGTTCTGAAATGTAAATGAGGATGGCTGGGAAT
>High_elevation_47893 Average coverage: 6.12
GAGTACGCGGGGAAATTCAATGTTATTAAACTTCTAGTTTAGTTCTTATTCCACAAGCTGCTTTAATAGAAGTGTAAACCACTTAGCAATGAGAGAAATGAAATTTTCTATTTATATTAAAGCTCATATTATATTAAAGATTAGAAATATGCAAAGGTCAGTTTCTGTGCATAACCACTTATGGGTCATATTGTGTTATCATTATAGCTTAAGTCCAATTGAGCAGAAGTGTCACTGGACACAATTAGGATATGATGAGTTATCATTTCAGCTATAATACATATTTATTTTAAGAGCACTTTAATTCATTTATTAATTTTCTCAAGGAGATTATTTATTAATTTCTGCTTGCTTAATTCATTTCTGTTCCTTGGCTCCAAGCCATATCCAACTTGCTATACTTGGCTTTAGTACAAAAAAAAAAAA
>High_elevation_47952 Average coverage: 5.00
GAGTACGCGGGGAATGCTACCCAATAGAAATTGCCTTCTTTTTCAGTGACTGATAACTGTCACACTAAAATATTAGTGTTCCCTGAAAAACTCACAGAAAAATGGAATTGAAAGGCAAGTTCAGGGGTGGGCATTGTGGGACAGTGGGGTAAGCTACTTTTTGAAACATTTACAACTCCTATTGGAGCGCCTGGAATTGAGTCATGCATCTTCTTGCAGTTCCAGCTTCCTGTTAAGGCAC
>High_elevation_48004 Average coverage: 6.37
TATCAACGCAGAGTATGAGAGAAGAGGCCAGGGCACACCTCTGTCCCTGGGGACAGGCAGGCTCCTCAGAGGCATGGCACCACCCAGCTCAGCAGAACAGCAAGGCCCCAAATAGCTGTATCCATTAACAGCAATAACATTCCACTTCTGACAGTGGTGACACATCAAGTCAAATCACAGGCAGGGCACCTGGCAGCATCCATCTCCTGGGAGAAGAGCTGGCAGGGAGTTCCGAGGACTCCTATTGGAAAAGCTCAAGAATTGTACCCAGCGTGAGCCACAGGCCATCTGAAACCATGCAGGGAAATCAGCCACGATGCACAAGGCTAAAAGGTAATACAGAGACACATCCTACTGCTCACTCTCTGAACA
>High_elevation_48102 Average coverage: 7.59
GTACGCGGGGAGAGTATAGGAATTGTACAATATGCCTGCATGTCTCACCTCCCAGACTATATTATAGCAGCGTGGCTTTTTTTTTATATGTTATAAGCACTACGGAATATTGCTATATTTTTATTCAGATAGTCCGTGATCTTACTAAAAGGGTTAGTAATAGGACATCTTAAAAGTTTACTCTGGGGTAAAGATTTTAGGTGCTTATCCTCTTATCTTACAACTTGTGATAGAAGTAAATATTTTCTGTGTGTTTGGTGACTTACGAGTTTGAATCAACTTCCACTATGTTATCCTTTATGCATTCAATATTATGAAATATCTCAGAATTCCGTTGGTGTGAATGGTTTGGTTTAGTTTGGGTTTTTGCTGGCATTACTTCCTCAGGAACATCTCTATTCTTTTTGTTCATGTCTGCCTTCTCGCTTCCTCACTAAGAAGTTGTCTTCCCTGCATTCCTAGGGCCCCATGTTCACAGTTACTCAGTTGGAAGCAGTATCTACATTCCTGTGATCAGCTCATTACTTCTGTACTCTGCGTTGATA
>High_elevation_48150 Average coverage: 6.96
TACGCGGGGGGATTTCTAAAAGTTGTTCCTAAAAACTACAAGAAGACAGGAAAAGACAGAAGAAAACAGAACAAAGAAGGAAATCAAGCTTTGTCATACATAAATCCATAAAACATAATCTAAATGCACCCATTGAAAGACACCGATTGACACAGAGGAGCTGTAAAATTTCAGATATGGTGAATACAGTTTAGTTGAAAGATTGAAAGGCACATTGACTTAAAATGAAGCAATAAAAATGTCCATTTGGAGAGGACATGATCTAGAAAATTGTGTGAAAGCTTCAATACAAAAACTAGTTTACAAATGAGTTGAATAAGATCACTGGGTAAACATTGTATTCTTTTAGATACATATGCAATCAAAATTTTATATACAGCAACGTTTATGGCTATTGAAATAGAACATGAAATACCTTGTAAATATAACAGATACAATCTTATACTCTGCGTTGAT
>High_elevation_48168 Average coverage: 5.04
TATTTATTTATTTATTTATAATGTTTAAAAACGTTTTGAGGTTTAAGGGTTTCTTCTACTGCAGTATCTCACAGAAATGGCTTGTTTTTTTTATGTCTCAATAATTTCATTTACTTCTTGTGTGGCCTCAGGAATATGAGAAATTTCATTTTTCATTTTTCACCTTTATGTTAATCTGCCTCATTGGATTCAATAAGATGATGAAAATTGGAGGTATTCATCAAGTGTGCAGAAAGGTGTCACCCCGCGTACTCT
>High_elevation_48382 Average coverage: 6.00
TGGGCCAAGCAGAAACCAGGAACTCCGTCCTGGTGACCCACATGGGTGGCAGGGGCCCAAGCACTTCGGTAGTGTTCTGCTACCATCCCAAGCACATTGGCAGGGATAATTGCCATGAGGCTCCCCTGGCATTCAGATAAGGGATGTTAGTGTTGTAAGCAGTGGCTTAATGTGCCATGCTGCAATACTGGCCCACCTATTCTCAGAAATCT
>High_elevation_48431 Average coverage: 5.58
TTTTTTTAAAGAAACTAACAGAAAAACCAGTGTGCTTAAGAGTGTATGCAAGGAGAGTAGGTGCTAGCTAAATCCATGCTCCAGAAAAATCAAAAAGAACTTAGAAAAGCCTTTGTCTGTACACTGAGGTGGTGAGAAGCATCAAGATTATTTCTTAACCCCAGAACTCGATTTGCTTATAGCTAGTATTTTAGTAGACAATGTCTTAATCATATATAATTTAAAGATACTTTGTGAATAAATTTTATATTATCTGCATAATGCAAAGGAACCTTAAGGAACCTGTTTACCTAAAATTCTCTGTGATTTAGAGTGTCAGGGTGAAAGATAAGTATTTTCATTTTCAAACTAAACATAAATGTCAAAGGTGTCTCATGCTGGGTTCCTAGCATGCTGGAGGTGGCGATGGGGAGATAAGCCAGGGAGAGCAGAGAACTCATACGTGACCACAAGAGGGCAGGCCAATCTTCACTTT
>High_elevation_48524 Average coverage: 6.12
TTTTTTTTTTTGGTTGGGGTAATTACTGAATCACTGAAAGTCAAACAAGAGAAGGATAACTGGCCTTTAAGTCAAATGCCAGTGATGCACCCCTGGAGCTTAGCCACAAATTCCTGGTTAAATCCAGAACATGCCTGACTAGCAGCTCCTGAATCTCAACAACAAAGGATTAGAGGTACAACATTTCGGTGGAATAGCTTCATTCTGGCGTCTCTGTCATGTAGAACATTCAGTGTTCAAAATCTCTAGTATTTACATCTCACCAATGCTTCAAAAATTCTTCTTTATAGGCTTCTCAATTCTAATACTTCTATCACCTTCTCATCTATGCATTAAATATAGATTTGTATAAACGTGAATGTAAGTAGCAAAGCACATAATTTTCCCTAAGAAATGGAAAAAAAATAGTTGTTCTC
>High_elevation_48698 Average coverage: 5.02
TATCAACGCAGAGTACGCGGGGCAACTTACAATTTAACAAACTGTCTAAAAATAAAAACAGAATTTAAAATATTGACCCAGCGCAATGAATCAATTGGCTAATCATTTCCCATCAAGCACCAGGATCCAATGTGGGCGCCAGTTAGTGTCCCAGCTGCTCTATGCCCCATTGAGATCTCTGCTTGTGACCTGGGGGAAAAGAATGGTTCAAGTCATGGAGACCCTGCACCTGCATGGGAGAACCAGAAGAAGTTGTTGGTTCCTGGCTTCATGTAATTGCCAATCATTTCTCTGTCTAGTTAAGAAGTTGCTTCTACCATTGCATTCTACAGAATCACACCACTCCTATTATAATCTGTTATAAGAGATGTCTATTTACAAGCCACTTTCTCACTCTGCGTTGATA
>High_elevation_48766 Average coverage: 5.48
ATGTCTGTTCATTTCCTTTGCTCATTTCTTAACAGGGTTGTTTGTTTTGCCATTGTCGAGTTTCTGAAACTCTTTATAGATTTTGGATATTAGTCCACATCTGTGATGGTGGCTGGGCATAAGTTTAGATCCTTGATCCATTTAGAACTAATTTTGTGTTAAAGTGAAAGGCAGGAGTCTTCTTTCTTACTCTTGTGAGCAGATCTCCAATTTTCCCAACAGTATTTAAGAGAATAATTTTTATCCCCGAATTATTTTCAGTATTCTTGGTGAAGATTAGTTGGCTGTACAAATATAGCCTCACTTCTGAGGTTTCTATTCTGTTCCACCAATTCACAATAGTAAACACAGGGAAACAATCCATATGCTCATCAAAAGAGGAATGGATAAA
>High_elevation_48784 Average coverage: 8.43
TGGTATCAACGCAGAGTCAGTATATTCATGACTTGACTTTTGTATACATCACCCCAGATTCTGTAAAATATAAACTCTTACTTTTAGATTTTGAGTTTTTGTCATTTTATGCAAAAATAAGGCATCAATGGAAGAGTATTTGTAAAATTTATTGCACTAACATATTTATAATTTATGAATTTATGTTTTTATTTGACCATATTATCAGCTCACTTCTTTCTTGCCTTTCTTTTGATGTACTCAACCATATTAAAAAAAAAAAACAACAGCAACAAAAACCATGCCATTTCATGAGATTAACAACTTAAAAAGGCAAATATGAATTATATCTATTTTGATGTTGGAATAATGGAAGCTAGTTCCCCCGCGTACTCT
>High_elevation_49022 Average coverage: 6.53
CAAATAGACAAAAGTGAAGAAACAAGCGAAAAAATGAGGATCCACATGGTTGACCATGAGGTACTGTGGAAAACTTGACCTACCACTAGAATGTGTATTTCAGGAGCATATTCTCAAGTATAAGTGGAACATTCATCAATATAGACCATATTCTGGGGCATAATGCAATTCTTAACAAATCTGGAAGAATAGAAAACATACCAAATGTGTGTCACCTAATCTTGAAGACATAACCCCCGCGTACTCTG
>High_elevation_49174 Average coverage: 5.93
TATCAACGCAGAGTACGCGGGGTCAGTGTCTTTACACCTTCTTGGGAACATCTCCCTCTTTTTTTCCTTGGAAAATGGAGATAAACTGACCCTAGCTTCAATGTCAGGTCATGCAAACCAGTGTACTCCATCTTCATTGACATAGGGGATCCACTGAGCAATGTGATGCTGAGAGCAGTTCAAGGAAAGTCAGCCCTGATGGTGTTAGGAAAACCATTGTTGAAGAAGTTCATTCTATTCCCTTGTATTGCCAATGGTTGGTTTCATTTGTGCCTGAAGCTTCTAGCAGCTTCCACATAATTAGATCCTGGTTCACAGCAGAGCAAACATAGTCAACAACAGGACATGAATGAAAAGAAATGAAAGAGAATGTCTGAGTACTGACCACTTCTTTAGTATGGAGTGGGTGCAAGGTCAGGGAGACAAAAACACACTGTAGCTTTCACAAGCAATGCACCCTTTCACCAACGGTAAAACAGTGACTGAGAGGACTCAACACACCAGTCAAATTGAAGCCTGTCCTCCTCCTCCTCCTCCT
>High_elevation_49413 Average coverage: 7.09
TGGGACTTGAACCAGGCACTCAGATAAAGGAGAAATGAAGCAGAACTTAACCCACTGCACAATAATGCCAACTCATATGAATGCAATTATTTCATGTTCAAAAGACATGGAATTAAGTGAAATAACTAACGTTTTAAATTCAGTACATCGTAAAATGATAATATCTACTATGAGGCTATCCACGACTAAGTTCTAACCTATATAATGTTCAATGAAAAAGAAATTAAAGCAGGTATGTAATAAGAAGAGAATTATTATATTATGATTTCCTAATGTGATTCAAATGATGTAGATACAAATTAATTCATGTCAATTTAAATCTTTCAAAACCATTATAAATGTACACTAGTCCCTTTTTGTATAGCCATAAATGAAAGGCACTTGCTATTTTTTTTTCCAAAAAAAGCACTATTGGTGTAAGATACAGGAATTTGATGTTTCTAGCAAGTCAGTTTCTGAATCTACTCATATTTCAATGAATATGGAAACAGGAAAGGCCACAGTGACATGTTACTTTACCTCCTACAGGAAGTGGACTTGAGAAGTTAT
>High_elevation_49457 Average coverage: 6.02
AAGGAACTAGAAAAAAAAAAGCCCACTATCGTTCTTCTATTCTCCTAGTGAACTTTAAGGAACAATGTCATTTGCTTAATGTACTAGTATCTATGACGGTAATAATAGTGCTCATGTATGAAGTGTTGGGCATCAGACAGAATGCTAGGTGCTTGATATGTTCTTGATACTGTATATATAATATTTCAAGCCTCAGTTTATTTCCAGTTGTTTTTCAAAGTCATAAAACCACATTGATCATCTTTTTATCTTGTGTAACAGTACCAAAAAAAAAAAAA
>High_elevation_49665 Average coverage: 6.22
AAAAACATATCTGTTTCTTTGTTTGACCATGGTTTAGAGTAGCAGCTTTTCCTAAAGCTGGAGTATGTAGTTGTGGAACCACGCTCAAATATAGGGTCATTCTCCTCAACAACACAGGGGCCTTTTGTCCTTAAAACCTCTACCGTCAAACTTTCTTCATCCAAAATAATAGAACCATCTTCGGCCACTTTCACTCGAGGGACCAGCAATGGCCCCTCATCTGCCTCCTCTTCCACTTCTTCACTGCCTTCTGCATCCGCAGTGTTCTTATTTTCTTGCTCTTTGGTCTGGACTGAAGGCAATGCTTTCTCCGTTTTCTTTTCTTGTTCCAGTGAAGAAGTCATTGGATTGCTCTCTGGTAGGTAATATATGAAGTCTCTCATAGTCATTTTTGAACGATCCAGAGGCTTCTGACATTCACTTATAGCACATTTGTTCTTCCACTGTTTCTTCTCCTTGCGCAGCTCTTCTTTTAACATCTCCCGCAGCTTCTGGGCTTTGTATCCCCGCGTACTCTGCGTTGA
>High_elevation_49703 Average coverage: 5.64
AAACCACCTTCATTATTACACACAGCATGCTTGGCTGTGTCAGGCAATACCCTCACATTCAGAAAGAATCAACTGTCTCTTTTACATCCAAGGTAACCACCTCCAAGTTAATTATGTCAATTAAAGCCTTTTCCTACACTCAGCAAATGAAGACCATTTCACCACAACAACAATGGGGCTACAGGAAGAAGAAACCTTGGTTACAATGAAAGGC
>High_elevation_49868 Average coverage: 13.08
TCAGAGACGGTGTGTAGTGTCATTAGAGTCTTAGGTCATTAGATTATCTTGGCTAACACTTTACTTAGATGAGCCATGTTGCCTTCTTTGGAGCCCTCAAGCAAACCTTATGTGGCAAGAATTGACGTATGAATACATTTGCAGTACACTGCTTCGGGTTGTTTCACAGGCCTCTGACATTTGGCCATTGCCCAAATAATTGCCACTAGGTTTCATCAATGCCCTCATTTTCCCTT
>High_elevation_49974 Average coverage: 11.05
GGGGTGGGGGCACATCTCCCCTACTCCCCAACTCCTGTTCTGTTCAAGTTCAAGCTCTTTGCATGGCTGTGGCTCCCCAGGGGGCACAGGCCCACCGCCCCAACCTCCTCCTGTGGCTCTCTCCTTGCAGCCCCAAGGGGAGTGGGAGTTTGGAGTCACATCCAGATGAGACAGGTTTCCTGGGAAGACGTCTACAAAAACCTTCTTAAACTGGCAGGAGGTGGCCGTAGCCGCCGAGCAGGGAACACCAGAGTTTATGTAACAGGGGCGTTACAACACAGGTTTTCAAGTCTGGCAGTCCACCAAAGTGCCCCACTGTCTCCGCTAAGGGACCCAAAATCGAATCTTCCTCCTTTTCTCCTCACCAAAGTGATCCCAAGTTCAAGAGTAGCAACAGCCCCCC
>High_elevation_50304 Average coverage: 6.55
TATCAACGCAGAGTGGGTAAAAACAGAGGCCCTGTCCTGTCCAGCTCCCTATTTCAGGGGAGAGCTGCCCACTAACCTCTGACTAATCATAATGGTGCATTTCAGCAGCAAACACTAAACAGACAGCAACTGCCTCAATGTCTAACTTGAAGTTCACCCTTATCTCAGGTCATACCCTTTGAGCAATTTTTACTTTAAAGTGCTTGAACACAAAGGCCTCAAAAATGGCCTAGTAATACTATCACATAAGTACATTTGTTATAAAATTATAACTTATTTAAAATCTGGCATTCAAGTTTAAAACAAATAGGTGAAATCCAGAATTAACTCTAGGGCTTCACCTTTAACCGGTACTCCTCATCCTGAAATACCATATCATGAGTCAGCAGTACTGTATGATCCATAGGATTAAAGCAGAACATCTAGATTGGAAACATCTAGCTCAAGTACCTCTATTCTCAATTCTTGCTTCCCTAATAAATTAAGCTGCAACAAAGTAGCAGATACAGTTCTACCCCGTGTACTCTGCGTT
>High_elevation_50313 Average coverage: 6.14
TATCAACGCAGAGTAATAGAGTTATCATTGCTTCATTGAGTATAACTTGTCCAATGGTGCAATTTTTGCTGAGATCTTCTAAGAAGAAAAGTTAGTTGGGATAAAAGAGAGCCTACTCAAATGACAGCTTTGAAGCAATGTGGAGGGGACTGATACAAGAGCTGGAGGAACATCCCTCGCTTCGTTGTTGTTGGACCAAGTGCTGTGCTAGGAGGTGGAGATATAAAGATGATTAGATAGAAGTACTTGTCCTCAGAGGACTAAGAATTATGAACAGACAATAGCATGTAGTCAGTGAAGACTCAAGGAGATGGGTTTTGGCAGTGGAAAGAAAGGCCAGAACAGGTTCCCAGAGGATGTAGTTGAACTAGAACTTGAAACGCAGTAGAAGTTCACCAGAAATGCAAGGAAAGAGTCCCTAGCAGGCACCAAATATACTCATTATGTCATTTTGTCAGAATTTTTGGTGTCACTATCAAGATCCCCCGCGTACTCTGCGTTGATA
>High_elevation_50376 Average coverage: 5.87
AGAGTACGCGGGGTACAGATTGTATCTGCCAAATTTCCAGCGTGGTAACGGGAAGCATGCTAAAACACAGCTGGTCACACTCAGTACCCATTTCGTGTTGGCTGGTAGGTGTTAGAATCCCTTCAAACTGGGTCCATTCTCCCGACACCAGGAAAACAACTCACTGACATTAGGGCAGTAGTAGAAAATAAATAATTTATGGCAAAGGGCAGAGCAAGGATCAGGGAGCTGCGGCTTAATTCCGCGTTAATTCAGGCGTTCCCTGAGGACTTAGGGGTGAAGGGGGGTCAGACCCCTGCTTGGGCTCGTGCCTGCCTTTGATTGGCCAGTGAGGCATCTCTCTAGGGTTTGATCGTGGCCAAAAGGGCTC
>High_elevation_50503 Average coverage: 6.21
CAGAGTACGCGGGGAGCTTTGATTTGTTTTATTGTTCTGAGTTTCTATATTCATTGGACTACAATCTTCTGGACATTCTAATCTCTATCACTTGCCTAATGCTAGCATGGGTGATATCCAAAGAAAAGACAATGTAGAAGTTGGGTTTTTAGTTTCTAAGTCAATCCCAAGCTGCTGCTTGATTTTGTAGTTCAGAAAAGTGCAGTTTTGTGGGAAGCCTTTTCTTAGCTGGTAAAATCAAAAGTGGTCTTTGCAAATTTTGAAATACAAATTT
>High_elevation_50527 Average coverage: 1.90
GGGGGGAGACATTAAGCATGATCCACTAGCAAGGTTTCTATGTTGAATGCTGAAGTGTGTGTATGTGCAAGTGTTTTTAAATTTTAAAAACCAAAAGGTTACTCATATTATTTCACAACAGAAAAGATACCTTGGCTAATGGATAATAGTATGAAAATATGAACGTGTGTGTAGTGTGTTAGTGCCAGAACCTCTGATCAACAATAAAAGCAACAGTAAGGCAGGTAAAATGAAGTGAAATCTATTATCCCTGGAAAATAAACCTACATGGATCTTACTGATTTATCTTTTCAAGTTTCATGAGATTTAAACATCAAGGTGGTAGACAATGA
>High_elevation_50560 Average coverage: 6.44
TATCAACGCAGAGTACGCGGGGGGGGGGCGTTTTTTTGTCTCCTGCACTAGAGTATTTGTACACTTCCCTGGATGTGGCTCCCTGTGCCCCAAGTACCTCCCTCCACGTGTCCCTGGGCAGACCTGCCTTCCACATGCTCAGAAAACGCAATCCCAGCGTCAGTTTCCGTGTTGGGGACCTCACCCTGCTGCCCCGAGCTTGTCACCCGAGCCAGGCACACCCTTTCTGTCTTTCCTGTCCCTCTGGGGATGTTCAAGGCCCAGCCCAGGTGTCTTCTCCTTCACAAGCTCCCAGGGACTCCTTGCTTGTTCTTTGTTGCTGTGTCTGTCTTGAGGCCTTCAGCCTTGTGCTGCCATTCAGTCAAGGTCCTTCGCTCTGTCTCACTCCTCAGAAGCACTCTGTTAATGCCTGTGGTTGAACATATGCCAACAAGACTCTGCGTTGATA
>High_elevation_50568 Average coverage: 5.44
CTGCCTTTCAAATAAAATAGATAAATAAATCTTGATTAAAAGAGCACTCACAAGCACCTCTATGCTTTCACATCTACTTTAGATATGAAACACTGTACGTTCCTTTAGGTTGTTGGCCCTCATTCTGCAGCGTGCATTGAAATTGTGTGGAGGACCCATTGGAACATGTTTCTGGACCCTAACCCTAGAGTTTCTTTTCATTAGGTCTTAGTTGGTGCTTTAAATTTGTATGTTAAGAATATCCACAGATGTTGATACTGCTAATTTAGACTTCTGAAGAATAGCCTCCCTGTTAATAACTAATTTCAAACTAACCACTAGAGGGCAATGGAACCTTAGACAATTGGAAATGCAACTTTATGGGTTTCCATTGTAACATACTGCAAAACTTGTCCTGGGGAATGCGAGGGTCAGAGATAAGTAATGTGTCTTTAACTCTGCGTTGATACCAC
>High_elevation_50677 Average coverage: 5.23
TTTTTTTTTTTTTGGGTGTACGTTATTTTATTCTAAGTGAGTTTCAAGGTTATTAGGAGAACTAAAGAATCAGAGACAGTGGACATTGAAACGCCCGAGTCACTGCTGAACCGAGTGTCCTGACAGTCGCGCTGCATGGATGACACACACTCACGCTTAGCATTTGTTAAATGCATGCCAACTGGCTATTTCTTCTTTCCATGCTGTGATTCCCAAGGC
>High_elevation_50724 Average coverage: 6.21
CTGTCCGCATAGGGAGACAGGGCGGAGGCCACACTTCTCAGTCCTACCCTTGGGATTCACAGGACACTGGTCCCAGGACTGCTGCAGGCACTAAAATCTGAACAGCCCAGTCCCTTACACAGCATGATGTAGCATGCGCACATATCCTCTGAGATACAGGTGCCACCTAAAACAGTGTAAATGCTAGGTCAAAAGTTGTGCTGTTGAGGGCTAGTGCTGTGGTATAGCAGCTAAAGCGACCACCTGTGCTGCTGGCATCCCATATGGGAAC
>High_elevation_50832 Average coverage: 5.70
TTTTTTTTTTTTTGGTACCTAGAAATAATAATCACCATTTACTAAAAGCATCTCACATATGTTTCTCTGAAATACACTACACATGTAACTTTGTTTTCCTTATATTTGCATATTTATATTTGATAATTTGGGATCAATATGCTTTATTTCAGTTACCTTAATTCATTCAATACAACTCATAATCATGCTTACTACAAAACTGTCAAGATATCTGTAAAAACGTAGTATTTCACCAAAGTTTTAGTTTGGCTAGATCTGTGTTGCAGCACATTAAACCACTGCTTACTGAGGTGCTGGCTCAAATCTCAGTTACTCCACTTCCAATTCAGCTTCAT
>High_elevation_50863 Average coverage: 6.37
TATCAACGCAGAGTGGGATCAGCTAAGCAAAACAAACCTCTATATCCGAGGCCTGCCCCCCAACACCACCGACCAGGACCTGGTGAAACTCTGCCAACCGTAAGTAGTGGTGCTTCTTGATTGGGCTGCCAAATGTTTCCGAGACCCCGTGGTGGAGTGATGTACATTGTGTGAGATTTCAGAGGCTTGCAAGACCAGTTTGCGTACCCTAGTATCACAATAACATGAATAATTCTTGGTCTTTGGGTACTTGGTCACTGTAAACATCTGCAGGGTCCTTAGATAGCAAAATTAGTTGGAGTATTCTCTCAACAGTATCTGACTTTACTGGAACATAGAAAAAGTTTAAAAAAAAAAAATACTGTGTGTAGATCCTTTTGGGTCCAGTCCATCCCGTAAGAGAAACATTAGCTGTTATTGTGAAGAATGATAGTTAGCCATCCAAACTCATCTGAACTGTGTGGAAAGGTCTTAGTTTCAGGGAGCATGTCAGTCTGTCTTGATGACACACCTGTTTGTAGTTTTGTGGTCTAGGCTGTTGACCCTCATCTCTTTGGGAATGAGAAAGAAAAAAAAAAA
>High_elevation_50946 Average coverage: 5.36
GGCCATTACGGCCGGGGGAATACCACCACCAGATCTTTTTGTTCTTACCTGTCAAATTGGCAAAAGTACAAAACCTGCAGGAAAGTGGACAAAGAGTCCACTAAACAACAGTGTCAAATGTTGCTGGAGAATAAAGTATACGTCACTTCCACAGAAATGTGAGTTGTTCATTGCTCACATAACAAAGACCAAAACCACTGACTTAAAACCATAGACATTTATGTCGAATGATTCTGGAGGCCACAATTCCAAAATCAGGTTCCCAGCCTTGTCATGTTGATTAGAAAATCAGGGAAATGGGTAAGGGTTTCTCTTTGATTCTGAAAGTTGCTTGGCACTCAAGCACTGTAACAGCATTATTTAAGTTCTTACAGATCATTCTCTGCATTCAGACTTTCTACTTGTAAGTCCATCAGTCACATGGGTTTAGAAGTCCACCCTATTATAGTATGTCCCAATTTTAATTATAACTGTAGTGACCTTGTATGCAAAAAAAAAAAAAAAAACTACCAGTACTCTGCGTTGATA
>High_elevation_51090 Average coverage: 6.16
CAACGCAGAGTATGGAGATGACAACATAGATTAATTTTCCCATTACCTCTACTGATCAAATATGATAGATTACGTGCCTAGATTAAGAGATCACACTTAATTCGTGCAATAAACTCTATTTGAGTCAGGACTCAAGTTTCCAGGGACCTTAACATTTATTTATTTAACATTTTGCATTGATAAACCATATTGTCCTGCAGTTTCTATTTTTATGGGGTCTTTATCAGATGTTAATATCAGTCCTTGGAGAGTCTGGAATTCTTCCTTCATCTGTCATGTTTCAGAACAGCGTAGTGGTGTGGGCATTAACTCAGCTTTGCAGATCTGCTCCCTAAGCCCACGGGGCATGACGCTTTCAGCCAAGCTCCTCCGCAATTCTCCCTCCTGCACGTGACCTTTCTGTCTCTACTGGCATCAGTTTTGGTGAAACCGCATTTTTATAAAGCCGACCATCCCATCTGCACTTTCAAATTTATTTACACTAACGTGTACAAAATGGACTCTTCCCCCGCGTACTCT
>High_elevation_51098 Average coverage: 8.07
GGTATCAACGCAGAGTCAAGTTACATGAGACGACAGTTGGTAGAAGGGCAAGCAGAAATAGATGACTCCGCTAGTATAATCGGAGACTTCAACACCCTTCTGGGGATAGCCCTAATCAAGAAGGCAGCGAGTCAGTAAGACGTAGCTGAACTCAAGACCATCATCCATCAACTCAGCGAGATCCCACTGATGTTTACGGGGTATTTCAGCCAAGAGCAGCAGAGTACACATTCTTTTCGTGCTCAAAAAGAGTAGTCACCGAGATAGACCATGGTCATGAAGACACAGCGAACAGGATTCAAACAAGGCGTATTCACAAACCACAGAATAATTAACTGGAAATCAACGAGAACTGGAAAATCTCCAAGTAGGTGGAAATTAAAAACATGCTTCTACCCCGCGTACTC
>High_elevation_51154 Average coverage: 7.90
AGAGTACGCGGGGATTCTCTATTTGTTACTACAATGTTGGTGTATCCAAAGATTATTCCATTTGTCCTCTTTGTTGTCCTCAGAAATTTCACCAATAGCTCAAACTTGCACTGATATTTATATGTTATAAACTACTAAACAAATACCTTATTCATTTATTACTTACTGATTAATTCATCATCTATCCAGAAATGTGTCATTTAGTTGGAACAAAATAGACTTCTTGTTACCAGCTGATAACTTAAAGTAGATTGCCGGAGCCATATACTTAATGTGCAAATATCAAACAAGTAAGTGAACAAAAAATGAATAAATAAAAAGAAAAAGTAACAGTTGTCAGAAAAGAGAAAGAGCAAGGATAAAAAAAAAGTACCAGAGGGGGAAGCCATTCAGAAGGTAACATCTAAGTTGAAACACAATGAGAACAGAGGATCTAAAGCCACACAAATATCAAGAATACTGTTCCAGGAATTCTGGCCGGAAATGTCTCTATGGTTTGTGAACAATGCCTACTGGATAATCCTTTGGAGTAATCTGTAATTTCTTTGATTGTTTGAGAGATAAAAAATAAACTCTTCATTTTCCTACAGAAACAAATCACTCTGCGTTGATA
>High_elevation_51287 Average coverage: 5.68
GTACGCGGGGATGTGCTGTCTTCCTAAAGGTTGCCTCCAGTCATATTCCCTCTCTCCCGTTAAAAAATAAAAAGCTTGCCAAGTTGTTCGGTCATGTTGGGTTAGTGGGTCATCATATTTCTGTGATCTTTCCTCTTTGATGTGATTTTTCTCTTTTGCAAATTCACAATTTCGATGTTCTCTCTGCTATCCAGACCCTCTGGTCAGTTTATTTCGGTAAATTCTCAGAAAATTAGGGGTGAATTTCCCTATGTTCTAAAATTTAGTGTTCTCCCTTGTCTGTGGTTTTACTTTCCATGATTTTGGTTATTTACATCCAACTGTGGGCTGAAAATATTGTGGAAAATTCCTTAAATAATTTGTAAGTTTTAAATAACTTTATAATGACATGCTAGAATTGTTCTATTTTATTGCTAGTTATTATTTTTTTCTCCTACTCTGCGTTGA
>High_elevation_51475 Average coverage: 5.37
TCCTTAGTCATCTTCTTATGTCTCTCTCTTATAGTGATTTATCTAAATGAATTATAACTGATTTCCTAGAAATGACTATCCAATTGCTATGAACTCTGCACCATTTTGCTTATTACAGATTGTAAATGTCCCAATTCATTTCTCCCTCTAAACATTTACAGCCGATCCCATGGTGTCGCTAGTTTTGGTCTGCACCTTTGCTTCTGGCTCTCTTCCAACCATAACACAAAATCTCTTCCAATTGCCTAGTTTCTCTCTTTTCTTGTGTCAAAGTCTTGAAAAGCTGTGGGAATTCACTGCCTCCTCTTCTTCAGCTTCTATTCATTCCCCGGTTTCCAGCAGTTTTGTTTTCTTTGCCCAGCCATGCAGGCAGAGCTGTTCTTGTAAAGCTCACCAGTGGCCTTTATCCAAAGACAAGTTTTCAATATCTGTATTTTCAGGTTTCCCTGACACATTAGACTCTGTTGAACACTGTTACCTATTGACATTGTCTGATCACTTGCTGGCCATTGTCAAGTGCCCTGCTTTTGTTTTCCTTTCATTCTGATTGCTTACTAGTCTCTATGGTGGAATTCTGCTCTTCCCACTCTGCGTTGAT
>High_elevation_51620 Average coverage: 5.29
TTTTTTTTTTTTTGAGCAAACCAAACTTTACTTGAGTCAGAAATTGCCTGCCACACCAGCCAGAATGGGAGTTCCAAAAGAGGCAGCCCACTTTACCGAAGTGTCCTGACCTGGGGATAGCCAAAGCTGTATCTGAGAATAAACTTAAAAATCACACAAAAAAGGTATGAGTATACATATGCACTTTCACATATGGGAAGGGCCCACTTATGCTTCAACACACAAGGAAGAACAACAAAAATGGAGCAAGGATATTAGCAAACGGGAGAAAATTCACATCATAATTCACTTTACAAAGTGCTTCATAAAAACATTCATTTTCAAGTACCAGCA
>High_elevation_51838 Average coverage: 6.70
TAGGAGGTCAAGATCCCCAGCTCTAGGGGACAATAGCCCTGCCAGCAGTCTTGCCTGGCTGCCTTTTCCCTGGCATGAACCGCCCTTTCTTGGCTTGCAGGCCCCTGACTTAGTGTTTGGGGCAATTGACACTCACGGGTTTCCCTCATGTTTCATTTCCAAATTCTATTGTGGCCACTGAGTTTAATCAAGACTGAAATGGAACTGTTTCACTTCTATGAGTGAGGCTGACATCTTTTCACTGGATTATTTTGTATGGCCCTTATCTGCTTTCCTGCTTAACTGTCACCCTCTGGCTTTTTAGCCAGTGAATTCTTTGTTTACTGGAGTATTGTCTTTAATATAAACTAAAAAGTAAGTTATCTCAAAAAACAATACAGAAAATAGTAAGTTGAAAAGATACCAAATAGATTAGTTTCTATGTTTTAAAGAGGGACATTTAAAGCATGCGTAAGTATAGGATGTTTCCTTCACTCATACCCCGCGTACTC
>High_elevation_51870 Average coverage: 5.00
TATCAACGCAGAGTACGCGGGGGGTGGGTAAGGGAAATACCAAAGCCTTTGGAATTGTATCATTAAAAAAAAAAGTAACTTTTCTAATCAAGGTAATACTCTCAGCTGCCACACATCTTCGGCTCCTGTTCTTTCCCCTTTTGGCTCTCATTTGGTCTTTAACAAGGGCAGGATGTAGGCTGTTGATATAATCAGGTCAGCAGGCTGGAGGTTCTGCAGCTATTTTGAGACCCTAGGGATAAAGCCAAAGTGAGCAGCAGCTGAACTCTA
>High_elevation_51890 Average coverage: 5.73
CAAGCTTCATATAAATACAAAAGCAGCAAGAGTGTTAGAAACCAGCACTACGACCATGCAAAGAAATTCTACAGATTGATTGAAACAGGATAATTATAGCCACAAGTTTGGCAAAGTTAATGCTAGTTCCTTAAAAATACATTGTGCTTCAGACTTAATTAAGATGGCTTTTCCTGTGAATGAATGCAAGTAACCAACCACATTTTATCCCTGACAGTATTAGCAGGCCCTACCTGACTGTTCAAATAGTAAAGTACAACTGAATAATCTAATCAGAATAGTAAGCATTTAATTCCTTCTGGTTTGCCTCCCTTATTAGAAGCCTGCAAACTAGCTTTAATCAAGGAGATAAATTTTAAGATGCTTCTGCTAGTCTTAACTAAAGCAGGAAACGGTTCATCGTATCGAGAACTGAAACATAAAGAATGAACATGCCCCGGCCGTAATGGCC
>High_elevation_52024 Average coverage: 8.68
TCAACGCAGAGTACTTAGGACAGTTAAATGTCTCAGAATTAAACATCTGATGAGACTTCAGCCTTACAGTCTAACTTGGCTTTAAAAATATGGAACACAATTTTTTATAGAATGGCATGCTAAGAGAGGAGGCTAAAGCTGTGGGCAGTCAAGGGCCTCAGCCTGGGAGAGGGCACTGCAGATGGCAGCACAGCAGTAGGCAAGCC
>High_elevation_52119 Average coverage: 6.52
TTTTTTTTTTTGGTTATTTAGATTAGGGATCTTGTGAGGGCAAGTGAAGATGAGATCATATAGGACATCTTAAGCCTACACAAGTGAGCTTTTTATAGCAATGCTGATTGGTAAAGAAGGAAATGGAAAATCCCCTTCCCTTTCCTTGGAAATCTCCTTGCACATCACTACTCACCTGGTGCAATCTGCTCAAACTTCACCCCAATGGTCACCTGCATTGCTTCCCGTCCTAACCTTGCCAACTAGAGTAACAACTGATTTATTCTGCTTCTCCCTTTCCCTGAAACACAAGAGTCTATGCCTAGTGTCCTAACAAAAGGCAAAAATG
>High_elevation_52251 Average coverage: 7.62
TGCTTCTGATCCTGAAGGTACAAAGAAGTCCATGTTACAAGCCTCCACCTAACAGACTGAAGTGACTTCTTGGGGGATTTAAGGCTCTAGTGATTTTTTTTTATTTCTCCTTGATGGGATCCAGAATCAAATATGAGAATACTGAAAAGCCACCGCATCTACAGGGAAGACAAGAACAGGAATAACACATAGCTAAAGCAAGACTAGGACCAAAAACAAAAACAAT
>High_elevation_52337 Average coverage: 5.74
TATCAACGCAGAGTTGGCATCAGCCATTACAGAAAGTTTCTAAACCTGGCTTTTCTAATCCCGAATCTTGGCAGAGGCATCCAAGTTTCTACATATCACAGCAGTGCCCCCTAGAGTTGGTTAGGATTAAGGAGGAAGCAAGCATTTTTTCCTTCACACGTAAGTTCTGGCTTGACCCTCTGTATTTTTCAAAATGCTATTTGATTCTGATGAGGTGATTATCAAGAAATTACAAGATTCTAAATGGAGAAGCACGCCAATCACCCTGGCACACACATCCTGACAGGCACTGAGGACAGTTCAGAATGCCTGTTGCAGAAAACTAAGTCAGAGTAATTGGCTCCGTTGGAAACCCTTCCTCACATGGCTTGTCAGTTCACCTTGTGGAAAACTGAATGACTTTCTGATATTGAAAGCCAGGTCTGCCCTTTGCAAAAATCTGTGGGCTCCTTTCAAGGCAATCAGCCAAAAAGAGGGACTCCATGTTCTAAGGTGAATTTCTAAAGGGACCCCCCCGCGTACTC
>High_elevation_52355 Average coverage: 5.61
TTTTTTTTTTTTTGCTAATGTTTAATGCTGTTTCGAGTCTGCTGTCTGTAAGCTACCTGTTACAATCTCGATAGGTTATACTTAACAACTTCCTCACACACTCTAAGAAGGTAGAAGATTTCTCTGCTCTCCTGACCTATTACGGAATAACACAGGGCATTAAAAGCATATCAGGCTTTTCAGTCCTTTGATGTAGATCATAAGCA
>High_elevation_52374 Average coverage: 5.26
CAACGCAGAGTGGGGGGGATTTAAAATTGCCCAAGCACCTCATCGTGATAAAACTGAGAGTGGATACAGATAAAGCCAGAGAGGTGAGATTCAGCTTGGTCTTATTGGGGAATCTATTAACAGGTGAAGGAAGACATGGAAGCCTTTAGGTAAAATGAAGTACTTGGGTTTTGTGCAGGCTTAACCCTTTCAAATCTTCTTTCCTGTCTGGGATGATGCAAGGGGCTGCAGCTCCCCCAAAAGAAAGGTGGGCGTCTTTGCATCTACTATCCAAGGTTATGTGCCACGTGGCCTTGCCTCACTGGCAAATGAGCGGGAAGCCTCTGAATGGAGGAAGTTTGTTATTTGTAATTTTCTGTAGGTCCAAATGCACCAGATAAAGAGGATATAACCCAGTGGGAGGGATTTTTTCCTTTCATTTTCTGATATTTCAGGCTGTAACTTTTCAATTGCTCCATCAGGGTTTATCTACTGTAATTACTTGGATCGGAGGTACATGCGATCAACATGTCAGAAGAACTAAGAAACTGTTCCCTTCAAAAAAAAAAAAA
>High_elevation_52393 Average coverage: 6.51
GTATCAACGCAGAGTGACCTACTAATCTTGGAGAAAGAGAGGCATGATGAATGAACAGGAATTTTCCAGATAAAGACACTGAAGACAAGGAGGAAGGTGCCAATCAACTAGGTGGAAGAGGTGGTAAAAGCAGGTGACACTATGGCAGTAAAAGTAGGATAACATTCTCTATGTGACACATTCATGGAGTATTAACTGATCAAATGTATAGAGCACCTGCTACATGCAAGGCACTAGCGATGCACCTGTGCAATTGTATTTTGTAATTCATGCAAAACCACATGAAGCTTACAACCTAACACACAGGACAGCATGAATAACAGTAAAAAAATTTTAAAAAGCATTTTATCTACGAATTATTTTGTTATGAAGCAACCCCGCGTACTCTGC
>High_elevation_52431 Average coverage: 5.83
CTGCATACTGTGATAGTGTGTAGTCTAAACTCATGGGAGAGCCCATGGTGAACAGCAAAATTGGTCTATCCACTTTCACTTGGGCTGGTGCAACCACTGGGATGCATTTTAAAATTCCTGACAAGTGACTTCAATAAACATGAAATCAGGGTCATTTGAGATTTTGACCCTAATTATACATGGAAGTCAACGACTGGCTAATCGAGCACCAACTACAAATTTCTAAAAGAACAGAAAAAATTGATTTACTTGGTCAAGAAATGAAGGGGATATTTTGTTCTACAGGAGCATAATTATACAAGTTGTGTTCGCACCTGGGGACTGCATCTTAACCAGGTGGCCCCCGCGTACTCTG
>High_elevation_52652 Average coverage: 16.35
TATCAACGCAGAGTGTTCTGGTCAGAAGTAACGAGACATTTTCCAGTTTATAACGTCATCAAACATCAGTTGCCATTAACCAGGACTTCTTAAGAAAAAAGAGTAGCATTGTCCTTCTTCATTCATTAGAAATAACAGATTAATCTCACAGTCTGGGTGTGATGCTGAAGAAATCCCATAGTTGGCATCTGCCGGCAAAACACCAGTAAAATTTAGAAGATAAAGTTCTAAGTAAAATG
>High_elevation_52801 Average coverage: 8.89
TATCAACGCAGAGTACGCGGGGGAAAGCGCATGATGCAGTGTCACAGCACAAAATTATGAGATGTGACAAATAAAATATATCACATCAAAATAAAATTAGAAAACTAACTATTTACTATTCAATACTGCATATGCACAAATAAAAGGGGCAAAAACTTATGGAAAGTCTGGGTAAAACAACTCATTTGAATGTATTTACAGATTAATTTTATCGCAGTAACACTTTGTAGTCCTTGCTCATTTTAATAGTCAGGGCTGAGTACCTGTCATTTTAAATTTCAGTGGTCAAAAATTGGAGCAGTAGTTATTGGGTCAGATGCCATTTTTTATTTCCTTTGTAAATTTTTATTCGCAAAACTATCAAAAAGTATAGGATCTTCTTTTTCAAGTAGAATACTTTTAAATGTCTAATTTCCTGTAGTTTTGACATAAAACATCTGTTTCAGCATATGACCTTACTAATCAATTGATTTTCATTTTTAGGCCATAATCTAGAGTTGCCCTCTTGCCTACAGTACTCTGCGTTGAT
>High_elevation_53039 Average coverage: 7.81
TTCTTGCCATTTAGCTTTCTTTTCCAGAAAGGTTTCCCAGTTAAGGCTCCAGTCCTTGGCACTCTGGTCATGCTGTTTTAAGAGAAGCTTGCATTCATCTTTTTATCTTCCGCACCGGTTGAAGTGCTCAATCAGTGTTGCCTAAATTCACGACTTCTAAGTCTGAGAAGTAGATCTCAGGTTACGCTGGTTGCCATAGCATCAGATAAACATCAAAATAAAATGCGCATCAGCTCAAGTAGGAGAAGCCGGCAGACGCTCTGTAAGACCAAGTTCGTGTTTGNGTGGCAGTATCTCTCAGAGAACAAAC
>High_elevation_53075 Average coverage: 5.62
CCTGTTCTGAAAACATTACTTGGTCTAAGAAAAAAAAAACCCAAGCAAGGCATTTGTTTATTCTTTCTAATAATTTTGGCTTTTATTGCCCTTCCATAAACTTATAAAACTCCTGGTGATTTTGTGTGTGTGCAAGTAATTACCATTGTCAACACAATGGCCTTGGAAGGGCCTCCCTGTGGATACTGAGCTGTTCATGGGTCAGGGAATCACTTCTGTTTCTTTTTGAGTTATTCACTAATGTATATCCCTTACCCTGGAAAGCATACACTTTTTGAAGTTTAGCTTCTTGGTATGAAAACGAAATTGAAGTCTACAAATTAAAATGAAATTGAAAAAAACCATCTGACCCTGAGAATAGAAAAAAAAAAAAAACTCCAGTACTCTGCGTTGATA
>High_elevation_53083 Average coverage: 6.06
ACAGCTTTCTCTTTCCCTCACTCTTTCTGTCTCTGCCTTTCAAACAAATAAAAGAAATCTTAAACCAAAAATAGAATTTGATCTTTGCCAAGTCACTCCTTAGGTTTCAATTTTGTTAGCAAATAGTCCCCAAACTAGATGAAGGCTTTGCTATAGAAACTCCAGACTTAAAACTGTTCACCCAACATACAGAAAGACAGTTACTGACATTATAGAAATGGAAGAAAGTAGGTATTTATGGTAAAAATGCAGAGCAAAGAGCTGGGCAGCTATTGTTTAATTCTCAAGCTCCCCAAGTAGTGAAATTGGGGCTGAGAAGTGCATGATCAGCTCATGTCTATTTGGTCAGCAGTTGCTGCGGTCTTT
>High_elevation_53162 Average coverage: 5.03
CAACGCAGAGTACTGGCCATTACCCTGCCTGCCTTGCTGAAAATCTCAGCGTGGGATGAGTCTATGTAATGAACAATTCTAACTGGATTTTATTATTGGTTTTAGAGCAAAACTGAGCTGCTAAAAATGCTGAAAGTTAAATTATATTTCCGTTATATGTAAAATATATTTTACATATTACCTTTTTAAAAAAATATAAACAGAGTAGTGTTACAGAATCTGTAGAAAGTAGAAACAACAAAATAAATCACATCATCTAATACAGAAACTATTATAATTTTATGTTTGTTTAGTCTCTCATTGTCTTTTTGCTTGCATACATTTTTACATGAGAACATACAGTTTCATTGAGCAGATATATCAAAGCTTCTTAAATTGTTGCTTGTTCTGCATTTAAATTCCTTCTGATTTCTGTTATAAGCATTGTGGGAACCCCGCGTACTCTGCGTTGATA
>High_elevation_53172 Average coverage: 5.54
TTTTTTTTTTTGGTAGAAAATTTTAATTGTGTCAAAATGTTCACATTTCATCTCAATTTTATGTCTAAGTTTGAAGTCTAAGCTGTTTTGTAAAGAATTCTAAAATTTTCTTTGATAGAAGTAGTCATTGCTTCCTCTGAAAGTTTTTCTATACATTACTTGTGTTTTCAACTCATATATTCTCTACTAAAATTACCTATGACCGCATTAAAAGCAGTATCACTTATTTAGTCCTGTCTAAAGTTTGTCAAAGGAATAAATAAATGAATGACAGAAGGAAGGGATGAGGAATGGCTACGTTTGTGGATTCTTAATTTTTCATTTTGATGAAACTTGTACAAAAAAACAAGAAATTTTAAGAGGAATTAAAGAACAACAACTTATGTATAAATCCATGTTTTTAAAGGATATAATACATAAATCATCCAATATGAACTGACCTTTATTTGATTTTTTTGAGAAATTTTCAGTCAATCCCCGCGTACTCTGCGTTGATA
>High_elevation_53329 Average coverage: 5.00
AGTACGCGGGGGAGGAGAATGAGAGGTGTGACGAGCAGCCCAGACCTCTTACAAGATTGCTGTTGTGCTGCCTGCGTTAGCCTGCGTTGCGTTATTTAAAGTGGCCACAGCTACAAATTCTGTGGTTGATTTGTCACATATTACTTCAAGTATGGGTGATGGCATTTTCTATCTACTGCTTTGCTTCACAACTAGGCTTGGGTAAAGCCAAGATCCCGAAACTCCAGTCAGGTGTCCCAAATGGGTGGCAGGGACTGGTTGCTTTCCCAGGCACATTA
>High_elevation_53463 Average coverage: 6.69
TATCAACGCAGAGTATAGAGGAGCAGGCAGTGACTAGGTATAATTCAGCAAGGTTACATGCGTTCCTTTTGTCTGTACAGTCACCTTGAAGACTAGGTGCACAGATTGATTTTCAAAGGATACTGCCCAAGATTATTGTTTATAGAGTGACAATCCACAAGAAAGGGATTGTGTGGGAGGCATCACGGGATGGCAGCAGCTTAAATGGAATAGTAAGTCTATCCAAAAGGTGAAATTTCCCGAGTTGGTATGCCAATATGGCAGTATGACTGCTAGTTGACTCCCTTCCACCTCAAAATTCTCCTTTCTTGCTAGAGATATGGCTGCTAATATACAGATTATATTTCTAGTCATCTTCT
>High_elevation_53480 Average coverage: 5.80
ATCAAATGAAAATTCTGATGCAATTCTAGGATCTTCAACATGTTGGTAATGTTGGTACATTCCAGAGCCATATTTTTCAAGCACACCTCTCTGTTTTCCTTCATTTCTTCATGCCCTTCACAGCAAGCAATTCTGCAGGGATGTTAATGTGGCATAACAACTCTTACCCTTTTTCAAGGCCAATTTTGCAATATGGGCAAAATGATTGGAAATGGAGGCCTGAAAATACTGAAACCATCTGTCAGGGACTCAGTTAAGAAGATACACACTGTTTCACAGCCAAGGATATGGATAAATTATTCCTGGCTGGAAATAGCCAAAGCAAGTGGGTTCCCCTTCAAGCTTATTAGGATAAATTACAAATTCTTTTATTACCCATTGTCCTGATAAAATTGCACTTTTAAGATGTAATAAACCACAAATGACAATGACAAGGAATAAAGCAAAACAGTGAACATTTAGCAAAATAAAGTTTCAAGTAGTAAATAATAATGAAAGCAGGTGTCCCCCGCGTACTC
>High_elevation_53574 Average coverage: 6.24
AAATGTTGGTGAGAATGTGCAGAGGGAACTTCTTACACACTGCTGGAGGAAATGCAAATCAGAGTAGCCATGGTGGGAAGCAGTGTGTGGTGGGGGGTGGGGGGAGAAGGATTTCTTTAGGAACCAGAAACAGACCCACCACGTAATCCAGCAGTTGCACTACCAGGTTTATACCTAAAAGACACAAGCATGTTACACCAAGGATATCCCTGTGCCGCCCCGCGTACTCTG
>High_elevation_53627 Average coverage: 7.09
AACGCAGAGTGAAAGAAATTTGGTTTCTTGGAAGTAGATTTTTTGGCAGAGAAAGAAATAGTTTGCACTGATTCAGATCTTGACTCACAAGACTTTGTTGTAATAGTTGTTTCTTCACTGTAACAGAGTAACGAATCTCAGAAGTTAGAAGTTATGAGAAAAATGAATGTTTAGAATTGGCTAAGGAATTATAAGTTGGCAGTCAGGCAAAACACACTGCAAACTAGAATTGGCCATGTGAGCTCTGTTTGACTTCTTACACTGTTATAGAAACATTCAATACACTTGGTACTTGTTATGACTCGATGGATAATGCATGCTCTTTTTGCATATAAACCAAGGAATGCATATAGCAAAAACTAGGGTGCTGGGAGAAATGCTGTTTATATGGTCATTAGCATTGGAACCAAACAAACAAATGAACTTAGGAAATGTTGCCACATTTAGCAGGCTATGTCAGCAGAAACAGGGGTTTAAGGTCTCACAGCTACAGAAAACCAAAATACCCATTTTTCAAAGAAATGGTATGTAACTTTTCTTCTACGAATTTCTGTTTGAGCACCTGTTAACACTGTTAAACCATATAAAAGAAGGAAACATCCTGCAGCAGTATAAAATGAAGGCTGTTACAAAATTAATAGTGTAGTAGTCTGTAATGCCACCCCGCGTACTCT
>High_elevation_53651 Average coverage: 5.34
TATCAACGCAGAGTTTACACCGTAGTAGCAGATAGGAGATCAAAGGGAAAGAATATAAGTTAAGTCATAAAGGGCTTTTCAAATTACACAGTGACCACTCTGGGTAGACAATTCAAGGAAGCCTAGAATGTGAATTGGTACATATTGAGCATTTGCTGGAGTATTTTCAGATTAGGGATAATTAAGTAATAAATTCATGCAGTATTCCAAAATACTGAAAAATCCTAAAACATATTTCAAGAATTTTCTATAAGGGACACTGGAACTGTATTGCAAGTCAACCAAGGAGAGAATTTTTCTCCATAACCGACTACGGAGGGGTACAGTTATTACTGTAACACTGCACACTTCTCCATCTAGTCATGCATCACTACAAGATTTCAGGTGTTGTCGTCAGTCTTTTTATATATGTGGACACTGATAGCCAAAGAGAAATGTCATATCTAAGATCAAATATAAGTTAGTTA
>High_elevation_54019 Average coverage: 5.66
ATTTTTTGGCTTTTTTTCTTTTGTGTCACTGAATACAAGTCTTTGTTGTTTAGGACAGACTCTTACTGCTGCTAAAAGAATTTTAAATGAAAATGACTTATAATTAAACTTACAGAAATTTCAATACAGCCATCACTTTGGTAAAATATTTTCTACTACCATACTCATGTTCTCTGGCTTAGTGTTGAACATAAATTTAATGCTCTGAGCTTGGAA
>High_elevation_54026 Average coverage: 5.71
TATGTCTGTAGATTATTTGTGAGACCATCCTAATGGCTAGTGGAGGCTGATTACCATAAATTTGAAGATAAGCTAAGGTGCTGCATATTTGGGATATAAGATGAAGTGAGGATTCAGTTGTATATGCAATTTCTGTTTTTCTCTTGAAGTGGGGAAGTAGGAAAGAGAAGGGCAGAGTAGGGCAGGACATGGAGGGATGAGAAGTGGAGTGGGGAGGAGGAAGGAAAGGGAGATTGGGTCACTGTTGGCATCCCCGCGTACTCTGCGTTGATACCAC
>High_elevation_54140 Average coverage: 5.10
AAAAATATGAGAAAAACGAGAACACGTGCAGTGGCGTAGTGATAGTGGTCACATTTAAATGATGGCATTTCCCCAGCATGTCAGTCAAAACAGGCAACGTCATTGAGTACATCCAGTCCATTTCCTGTACTTGACACAATTCTAAACTGCTGCTTACACATGCTTGCAGGATCTTGTCTTTACAACATCAGCAGAAGTGGAACACCGACTGTGTACTTTTATGTTTCCACTCTACTAGTTAGGTCTGAACACCAATTGTGTCTGTTTATTTCTATGTTTCCACTCT
>High_elevation_54391 Average coverage: 5.59
CAACGCAGAGTGGTGTAGTGCCCCCTAATGATTGTGGGGCAGATAGAACATGCAGACATCCCAAGATGCCGTGCTTCCAGCAACTCATCAATTACAGCGTCAGCGTTGCTACCAGCACCAGCTGCAGTGTCAATTCTGTATCCAGGCTCCCACTCCTGTGACAGCAATTTGTTCAAAAACATCCAGAGCATATTAACTGCAACTGACACAGCGCATCCTGGGGCATCATCCAGATGAGTCTGAGGAAGAAAAACACCCATACGAAGGCAAGAAAAACTTTTTCTCCCAGATGCTTTTGTGTTTTCTTTT
>High_elevation_54397 Average coverage: 5.03
GAGTACGCGGGGAAACTAATACAGAGGCTGATCTCAAGATGCCACTGGTGAAAAGAAACATTGATCCTAGGCACTTGTGCCACACAGCACTGCCTAGAGGCATTAAGAATGAACTGGAATGCGTAACCAATATTTCCTTGGCAAATATAATTAGACAACTAAGTAGTTTAAGTAAGTATGCTGAAGATATATTTGGAGAACTGTTCAATGAAGCACATAGTTTTTCCT
>High_elevation_54704 Average coverage: 6.26
ACATTAAGCAACCAAGTCCATGGAGAGGAAAAGATTCAAACAAATCTCTCTTGATCGGTTACATCCCTACAGGGGTAGGGAGTCTTTATTCTGCCAAGGACCATTTAAATATTTATAACATCACATGCAGGCCATTTAAAGCTATCAACTTAAAAATTAGCCTGTTATTGATCTATTGAATTTTAATTCCCTCTAGCAGTTGCCTTGTCAGGGCCAGACCAAAGGATTTCTCAAGTCTGGGAGGTGTATGTTCCCCACCCCTGTGGAGTGTCCTCCTCCTCGTCTCTCTTCAGCAAGTGCACACTGAACACCAACTGCATCCCAGACATGATGCTGGGANCCAAGGAGACAGCAGAAATCACAGCATGTGTGCCAGAAGCCTTCTTGCAGTGGACTTTCAACAGCTTATTTTTCATGCCTCTGGCTCACCCAGTAACATAGTTGCCTACTTAAAAGAGAGAGAGAGAGAGA
>High_elevation_54763 Average coverage: 5.01
TTTTTTTTTTTTAGTTACTTATTCATTGAGCAAGAAACTCTGCCAAAGAGGGAATTTCTTTGTTGTCTCCCAGGAAAGAATTCAACATTAAGGCCTGTGTAACACTTGGAAGAATGGCATGAAGACAGGAACAATAAATTTGAGAGTAAGATCGACGGGAAGGGAAACAACACTTGAGTCTGTGATCATGCATTGCCTTGCCTTACAACCATGGAGGCGCAAACACGAACTTGGGAGGATAGGAGTGACTGCAGTTGATACACACATTCTTCTACTACCCCCTCCTTTACTGCTGAGAGCAGCATTCTGGTTGTTTCTGAAGAAGCATACTTTGCCATCTTTAAGCAGACACTGTTTGGAAGGAGTTAAATCCATTGAAGCGGTCTCAATTGAAAAGTAACACAAGTTAAAATAACCATAAGCAGCAACTAAGTCATGAGAAGTCCTAAAACTGAGCCTACAGGAATGACAAGAGTTTTGCAGAAACGATGTTAGAATATACCATTAGTC
>High_elevation_54946 Average coverage: 5.53
AGAGTACGCGGGGGTATTTATTTATCCACAGAGATGAATCTCAAAAAGACTTTTTTGAGCAAAAAGGGCCAGACTCACAAAACGAATCAACAAGCGAACCACTGATGTGAGGTCTGAGAACAGATAAGCGTCAACCACTTGTTACCCTGCAAAGAAGCACCAAGTGGCTTTCTGTTGTAATGGGACTGGTCCTCGTCTTGCTCTGGATGGCTACTGTTACACCTTTTGGAACTCAACGCATGTTATCGTCATGTGGATTACGTCTCTATTTACCAAACAACAAAACAAAACAGATCTTATCCCTGTTCCCAGAGATTCTTTTCTTTTAAAAAAAATCTAAAATGTTAGTGTTGGAGCTAGTATTGTGGCATAATTGGGTAACAGGTAAAAACACTACTTCTAATGTTGGCATCCCATATGG
>High_elevation_55179 Average coverage: 6.57
GAGTACGCGGGGGAAGGAGATATATTGGAAAGGGAGAAGTTGATTATAGGTCAAGGAATATTGTAGAGTGTAGATGACAGCCTTGTAGGTCAGAGTAGCTACTAACCATGTAACTATATATGGCTACTTATATTAATAGATAAGAGATGAAAAATTCAATGTTCCAGTTGGTTTGGTTAGCATTTTAGTTGCTTAATAGTAAAATGT
>High_elevation_55320 Average coverage: 5.55
GAGTACGCGGGGAGAGGTCATGTTATTGATGCAGATTTTACGACTACTTTATGTTTGATTCATAAATCTTAGGTTTTCCTAATTGCTGTGAGGTAATGATAACTTTAGAGAGCCAATTTCCTAATGATGGAAAATTTTTTTCTGATAAATTATGTGTCAAAACTCAATAAAAGTTCTTGTATTATGGAAAATGGGTAGGACATTTAAATTAAATGTGTTCATGGCAGAATGGCAAGTCCCTTTAGGTATACTTCAGACCTTGGGGATTGATTTTTGAGCTAAAATCATCCTTGAAGGGCCTTAGAATACTTTGAAGTAGTCTGTTTTTATTTTTGAGTGAGGAAAGCCTGAAGTTGATTACACAAAGCTACCGCAAGGCTCCTTGGTGGATAAACACAGAGATAAAGCGCTGATACTTTAGTGCACTCTGCGTTGATACCACT
>High_elevation_55429 Average coverage: 5.87
GCCTATATCATGGTAGTTGTTTTGGGTGGCATCTTTTCTGTGTTGTTTGCAGCATGAAATATCTGCACTCAACAGTGACATAGCTATTGAGAATACGACCCAGCTTTGATCAATCTTCTTGGTTCTTTTCTAATGAGCCAACAATACCTTTGGGATAGCTAGGATTATCTCCTTTTCTTTGGTATGAGGAGTGGGATCCATGTGAGTGTATAGTATACTTAAATCTGGTAAGTCAATTCTCCTCTCTTTTCCAATGTATCAATAGAAACTGAAGTCAAAGATGTGGTTTCTAGAAAGGATATGTACACAAGCGTTCACACTCCTTAAAAGC
>High_elevation_55522 Average coverage: 5.89
AAAAATGGCTTGACAAAAAGAAGTATAAATTCATAGCAGGTACAAGGACATACAACTCATTAATCAGTGCACAATTAAGTTCAGGGGGACAGGTGTACACACATTAGTTTGTGTGAAATTTGCAGCGATGCTCAAACAGCACTTGGTCCTTGAGAAGACCAAGCCCAAGCACAACTTAAAAGAGTGAAACAAACACCTTCCGCTAGAGGCAGGGCTGGGAGACTGGATATTGCTCTGTCTGTAGCCAGAGTCACAGGCACACTGGAGATTCAGTACATGTTGCCAGGGGTTACAATCTGTGTGTCATTTGGGATTTCTTTCTCCATAACATGTCCGTGAAATTCATTAAGTACGTTTTTGGAGTGGATCCTTTCTAAAGGGAGATGTTATCTACCAAAGCCTTCTTTGGGTAACTTAAAATTCCGTGACACCCTATAGAAACCATTCCTCAAAAACNGCTCCAAGTTGGCTGTCAGCCTGCCTTCCTCTCCTGGTTGCTATTTAATACTCATGTCAGCACATAACCACGGCTTCCTTCTGTGATCT
>High_elevation_55588 Average coverage: 6.74
CGCAGAGTGGACAAGGAGAGAGTGACCCCTAGGAGAAGGTGGCAAGCATCTCCATCTCGGTTTTGACTCAGAGTAGACCAGACCCATAGCTTGGAATTCAACCCATTTTACCAATGCGGAAACTGTGACCCAGAGTTCTGCAAGGCGTCTCAAGGTCACTGGGAGAGAGCCGGGGCTCAGATTTCAATCTACCTGGCTGCAGTGTGTCTGGGGGCAGCTACTGCCTGAGCTTCCTCCCAGGCTGGCTCTGCAGACTGAATG
>High_elevation_55639 Average coverage: 5.37
ACTTAACGATGAGTCTGAGAAAGGACAAAAAAATCCTACAAACTCACCTTGGACATTCAGAACAAGAAAATCACTGAGGTCACCCTCATGGGCCACGTGAGTTGTGATATGAGGGGAGAAGGCAAAATCAAAGGTGTCATTTCCATACCGCGCCTACAAGCAGAAGCCAGAAGTGAGATCCTCACCCACTGGTCTCTTGCAAAACTGCTCCTCCAGATGGACTCATCTGCTACTGCTTATGGCTCAACACTTTCCAAGAGGGTGGCATGGCGCTACGATAATGAAAAGATTGAATTTGAATGGAATGCTGGCACCAATGTGGACA
>High_elevation_55641 Average coverage: 7.10
GAGTACGCGGGGGTGGCTAATAATGAATGTGTCACTTAATACAATATCATTTTTCATAATTAGTTCTCTTAACATTAATATTTGTAGGTTCAGAAATTCTAAAACTAAAATATACAGATTTTCCTAAATATGAAGTTCAGAAGACTATGCCTTGAGGTGGATGCTTGGCATAGCAGTTTAGTCTTGGATTGAGTCTTGAGTCTACTCCAAATTCCAAATTCCGAATTCCTGGGTATGTCCACTGTGAGAAGCAGCAGGTCACAGCTCAAGTGGATGGGCCCCTTCTGCCTCAGTGGGGGACCTGGCCCAGCCATAGCTAGGACACACACTGGGGAAATGAACAAGAAAAATGGGAGCTGACTATATTGAACTCTCATGCCTTGAGCT
>High_elevation_55684 Average coverage: 9.41
TAAAATACAAACACAAAGACTGCTTTAAAAAGTTACCATGAAAGAAGTTATAAACATAGACAACGTTTCAGTCCATTACTACCTTAACTCTCTTTAATAAGCAAAAGTTCTAATGCAATGTTATAATTTAGCAGTGATTGTTACTCAAAGTTTCTAACCTCTTATCTACCTTGTGGTTTGTTGCAACATTTCTGTTTTCAGTTGATAAAATTGAAAAAGAGTAACTTAAAGATATCGTATGGGTTATTGTAGGGAACCCTACACCCAATAGTCCTATTCCTTGTTCATTGAAATCTGCAAGTTCTGAGGTGTATGTAATGTACTTCTGTAATGCTTTTCATAAAGTTCGTTATATAATGTGT
>High_elevation_55824 Average coverage: 5.93
TCAACGCAGAGTGATGTAGAAAGAACAAAGCCCAGACATGATGTTTCGTGGATTTTAGCCAGAAACAGAAAGACCTCCACTAGACACTTCATAGAACAAATGGAAAGATAGCCATGCGTAACTATCTGAAGAACAATGCCTCCTAGCAATGTGACAGAGGACATGTTGGAAAATCTTCCAGTGATGACAAAGCAGCCTCTCTGGGTTTACCAAAGGCAGAGGCATCAGCGCATTATATCTCTTGAAAGCAAATTTTAAAACAACAAACAAATAAATGCAGGATAAATCAGGCACATAACATGTAAAAGTCAGTCTTGCTAGGCTCCACAGGTCATCAATGGGTTCACTTCGTAGTTCAGGAATTCTATCCATGAAAAATGAGTCACAAGTTCACAAGGAGCTCCTATGTACCATGACCCTAGTTTCACCCTTAGTTCAGGTCAGTAACTTCTTTTTTAAAAAGTTATGTTTATTTTTATTGGAAAGG
>High_elevation_55963 Average coverage: 7.10
ACTCTCGTTTGTGAACTCTCTTAGTTAATTGAAAGCACAGAGCCAGTCCTTTAATGCCAAATTGGAGGACAGTGTAATTCTCTTTCCATTACAGCTATTGGCAGCTATTTCTACAAAAACACATTGGAAAAATTAATAATTCACTCTAGCTGTGATTCACTCTAGCTATAGATTTTTTCTTTGTAGTATGATTTATTTTTACAATAAGAGGCGTGATTAGAAAGGGCTGGGATATTCTTCAGCTGTGCAAGTCAGATTTTAAGTGAATGAAGAGGTTAAGAATTCAGTAGTCTAGTTATGCATATATAAGTAATCACTAGATG
>High_elevation_55968 Average coverage: 6.37
AGAGTACGCGGGGGTCCCTTTCATTTTTTCCTGCAGTGTGGGATTATAGGTTTGTGAACCAAACCACCTCTAACCCCTAACCAGCTGGGGATTCTGAATGAGACCTAAAGAGAGCTGGTGTTTTCTCCAGTGTCCTCAATCACCATCATTAAGCCCAAAGAGCATGTCCTGTATAGGAAAAATTGCAGCAGCATATGGACAGCCCTCTGCATTTCATATGTTATCCATCACATTACAGAGCCCTGCCACATGTTTCTAAAGCAACCAGGGAAGAAGTTGGCTCAGTGCTTGCTGAGTAGTGCCTCTTAATCAATTTTT
>High_elevation_55969 Average coverage: 5.17
GAGTACGCGGGGTTCCAGAAATAACAATACTACAAATAATTACTGCTTTTTACACAGATTCACTGGACAGAGGTCCAACAAAGTTGTCTTTGTGTAGCCTAAATGTTCTTGATGTCTAAGTCAATAAAGGAGTTTTAAATACTTGTTGCTATGTCGATTCTTAGGGTCCTGCTGGAGAACGTGGTGGTCCCGGCCCTGCTGGGCCTAGAGGCGTGGCTGGAGAACCTGGCCGAGATGGCGCCCCTGGAAGTCCAGGAATTAGGGTAAAGAGACACATATGTTTGATTTATTTTGGTAACGAGTAAGGGAAGATAAATGAAGACAAATCAAAGACAATTTAAATCAGCCTACACCTTTCATAAGACTCAAAACAGATGCATTTAAGAAAATTTAAGAAGAGTTGAAGGGTAAAATAGAAAATAGACTACTTGACTAAAATGTTTGACAGGAAAACAAAAAAAAAAAAAAAAAACTCCAGTACTCTGCGTTG
>High_elevation_56011 Average coverage: 11.01
TATCAACGCAGAGTCAAGGCTGTTAAAAGTCAAAGGCATTAAACACTAACATCTTACTTACCAGGTATAAACCCTCCTCATTATCACTAATTTTTCACTGAACATTTACACACTTTCATATTATACCTTGCCTCTCCATTTATGAAGCAAATATTACAGTTAACATGTATTTTAACAATAAGTGTTTCAATTAATTAAAAAAAAACTCAAACCTTCAAGCCTAGATTCTTTTCAAAACTCTAAGTTTTAGTTTCTTCTAGTCTGATTACATGCAAACTTTAGCAACAGATAATACAAGTCACTGCAGCTATATGAAATTATTCAATGTGCACCCATGCAATCTGTGCCAATAAAAATGAAGAGCATGGTACAAAGCCAACTTCGCTGATTAATGCATCCTTAGCTTAGATTTCCATACAGATTCTCTTAATTAAAGACAAACAGAAATTTCCTCTCACTAAACACTTTCTGCTTCAAGTTTACTTTCCAAAAGTGTATATCATTTGTTTTACTATTTCCAAAGT
>High_elevation_56155 Average coverage: 7.77
TGAGTCAAGTGGATGGTTGAAGTGGTACAAGCAGAAAAGATCATCAAAAGGCAGCTGACTAGAAGAAAAGGCCAAGTACGGACTGGAGGACACCAAGTCAGGGTTTGGAGTGAAAGGAGATCCAATGAAAATGAAGGAATACGAGAGGGCTGGGCAGATCAGAAAAGCATGGGTAGGTTGGGCATTTGGCACAGTGGTTAA
>High_elevation_56200 Average coverage: 7.65
GTTAGGTTGACTTTAATATTTAACCACTTAATATTTCTAGCTTAGTTTTTTAATTTTCGTAAGGCATCTTGGGACTTTTTTTGTCGTATAAAACTTCTTCTGCTGTGTCTTTAAAATGATTGAGGATTCCAAAGATTTTCTGTCTCTGTGATTGATCTCTCTCAATATTTAATGTTAGAAATGGAAATTGAAGAAGCAAAAAAAATACTTGTAATACATAATGACACAAGTATTACACATTATCAAAAATAACACTTTAGTCATTA
>High_elevation_56201 Average coverage: 5.00
ATTCCTCTTTAAAACATCCTGATTTCTGTCTTAATCATAGCAATTAAGAACACGTTTACTTTGAAGGTACCTTTTGATCAATGCAAGTGTTTTAAAACAACTATTTGAAATTTGAAGTGTTTTCACTCAATCCTTAATTGAAATTATCCATCCCATGATTCATGTTTTTAGTGAGATTTCAAGCCACAATACAGATTTACCCTTTGAAATGATAC
>High_elevation_56261 Average coverage: 6.74
TTTTTTTAATTTCAAAGCTGTTTTATCTGATTTTAGAATAGTCATACTTGCTCATCTTTGGCTTCCTTTTGCTAGTATATGTCTTTCTAGATATTCAGTTTCAGACTGTGTATATTTTTCTTTGTAAAATTTCTTGTAAACAGCATATAATGGAGTCATAGTTTTTTATCCATTCAGCCAACATAAGTTTTAAGGTGAATCAGTGATTGATTAATTTAGTTGATTTACATTTAAGATTAGCACTGATAGATAGAACTAAGATGCCATTTGTATTGGATGATGACTCTACCTGCTCTGTTGAATTTCATGGTGACATTTGTTTCATGTTTACTTTTAGTGCAAGACACCCTTCAGAATTTTTTGTGAGTCTGGTCTGGTGGTGGTAAACTCTGCGTTGATA
>High_elevation_56295 Average coverage: 8.06
CTTCTTCCAAGTCTCCCACATAGTAGCAGGGTTTCAGGGACTTGGGCCATCCTCTGCTGCTTTTTCAGACCTCAAGCAGGAAGCATTATGGGAAGTGGAGCAGCTGGGAATTGGCACTCATATAGGAAGTGAGTGTTGCACCCCTGTAATGCAAAGGGTGGCTTAACCCATTATATTACAGTGCCATTCCTTGAATATATTCTCATGAGTAGGACAGGTATTAAGCTCAGCAGTTGATATAAATGAAAGTAAAAAAAGGAAAGAAAAAAAGAAAAGAAAGAAA
>High_elevation_56394 Average coverage: 6.59
AGAGTACGCGGGGACATGGATTTTTCTCATTTGTAACATTAACCTTGACGAGCCCTTAGCCTGCTGCCTGAGAATCAAATTTGACTAGTGGAAGATTCAGATCACCTGCTGTGTTTATTTTCACCTGATGACCACAGCTTTACCTAGTAGAGAAGTTAGAAATGGTTGATACAGAACTTCTGTAAGATTCCACTATAGGCACTACCTGGTCATCTTCCCCTTGGGGTTAAGATGAAAACCAAGTGAGATGATGGGCCTCAAAATAAGTTAAGCAGGGCCACTAGTACTGTCATAAAGTGGGGTAAACACCCAATTATGACACTGGTGTTCCATGTCTGAGTTCTTGTTTGAGTCCTGGCTGTTCGCTCCACTTCTGATTAGGTTTCCTGTTAATGCACATAGGAAGGTGCCAGAAGACAACTCAAGTGATTGGCTACCATTACTTGAGACCCACATGGAAATCCTGTTTCTGGTTCTGGTCTGGCCCAGACCTGGCTGTCGGGACATTTCAGGAATAAATCAGCCAGTGATAGATCTGTTTCTGTCTCTCCCTTTCAGTGACACTCTGCGTTGATA
>High_elevation_56676 Average coverage: 5.17
TATCAACGCAGAGTGGGCCACGGGGATCACACAGACCCCACACTCAGTGTGCAGCGCCAGCTGTGGCCCTGGGTTCAGGAAGACTGCCCTCGAAGGGGAGCCCGTGTGCTGCTTTGATTGTATCCCCTGTCCAGACAACAAGATTGCCAACGAGACCGGTAAGCACGAAGACCACCTCACGAAGAGAGTCCGCGTCTGTCTTTGCCGTCCTTCCGTTTCCACACAGCAACGCCAACAAGTAGGACAGGGCTTTGGAGAGAAGTCTTCTTAGTTTCAATAGGAATTACTTTTCCTCATCAGGATCATCCCCCCTAATCGAGGAGCTCTCCCTGCTGCACTGGGTCCTCCTGTGTTTTCAAGAACACGCAGGAGACATTGAGTGACACGGGGAGGCTGACGCAGGTGACATGAGGGTGAGACGTGATGTAAACCATGAACAGAACCTCACGTAGGGAGGGAGACAGAAAGACCATCTAAGCACACCTAGTAGATTAGATCGGTGGTAGCACTCCCAACAAAGACCTCGGAGATGGGATGTGAATGTGAAAGAAAGCAAAGAA
>High_elevation_56684 Average coverage: 5.42
TGTTTGTTTGTTTTTTTAAAATTTAATGTTACCTTTATTACGGTTTCTATTGACTTCTTACAGGCAAAAACACAGAGGGGTGGGGCTGATAAAAATCACAAAGGGTTTCACGTGAGGCTGTTCACATTGCTGTGTCAGTTAGCTTTTCTTATATAATAAACCACCCCTAAAATGTAACAGCTTAGAACAATAATTGCAATTCTGAGACTTAGCAATGTAGGTAGTATTCAGATACATGGTTCTGTTGCTAGCACTCAGCTCACACATGTGAACACAGTTAAGGGCACATCAGCTGCGCACCCTCAGCCCTGATGGCTGACTGCGGCTCCCATCTTCTAACAGTCAAGCCTGGCTTCTTCACAGGATGTCAGAACTCCAAAGAATAGCGGGAGAAGGCTAGCCCCAAAGTGCGTTCACTCCTCCAGCCTTTGCTTGCCTTTAATACCCCGCGTACTCTGCGTTGATA
>High_elevation_56922 Average coverage: 5.40
AGTACGCGGGGGAGGAGGAGAGGACGGGCGCCATAGACCAATCGGCGGCCACCACACAAACCCGGGCGCACCTAAATAGCTGAAGCTACACGACTGGCTTTCCGGATTCTTACACGCGTCACCCCGACTCCGGAGAAGCAGGGTTTTAAGAGAGCAGTCGGAAGGCGTTTGCGGAACAGGAACAAGAATGAATAAAAGAGGCTGGCAGAGCAGGAGGGGACACGGGAGAAGCCGCTACCAGCACAACCCTTGCCTGAGACAACGCGAGTTGAACGAGAGGCAAGTGAGCCCTGGTGCTGCTCCTAGCATCACCCC
>High_elevation_56948 Average coverage: 6.13
GGGCCAGGCAGAAACCAGGAGCCCAGAATTCCCTTTGGAGTTCCATATGGATGGCATGGGTTCAGGCACTTTATCTTTGTTACCATGTCGATGGCAACATGTTGTAGAGTAAGTGGATAAGAAGCAGAGGAGCTGGGCCTGAAATCAGTGCTCAGATTTCAGGATTGATGCAGTGATTTTACATTGAGCAATTCAGTGGCCAAGTATACATTATTAAGGCTGTGTAATTCCATCTCCGTCTAGTTCCGATGCATTCTTCACCCCACAAAGAGAACTTCAATGTGTTAAGCTCCCCATTCCTTCCCCACTCTGCGTTG
>High_elevation_57040 Average coverage: 5.22
AGAGTACGCGGGGACATGTGGGAGACCAGATCATCTTGACTCGGGGCTCCTCAGGAGGGTCTCCTGGCCATGGAGTCCCATAATGCCCCCTCCCCAGTGCCTGCATTTTAGTTTATGCCTTCTGGGTGATGGAGTAGAAAGTATATGAAAGAAAGATTAACGAGAATAGATTCCCTTCCCCCTGGCTTCAGCTACACGTGCCTTTCCCTGGATGTCTTCCACATCATTGTCAGAAAGAAGGAATGAGCAGCTCAAGTTTGTTTGCTCAAACCTTGGGTTGTGGTAATTGCCACAGGCAAGAAAAACATGTGAAATAAGGGCCACACAGAGCTCACTGGAAAACAAATGGTGTCTTCCCGAAGCTTTCTGATGAATTAGCCATGTGGAAGTCAGACCTGCGACTCAAT
>High_elevation_57041 Average coverage: 5.28
ATCAACGCAGAGTGGACAAGGGAACCTTTCCACAAGCAAGCTAGTCTATGTGTAAGGACTCTGCCCTCAGGACCTCACACCACCCAAACACCCACCCGACACTGAAACCCTAACACTGGGGATTAGGATTGCAAGCACTCAATCTGAGGGGTATAGCGGTGTCCAGGTCACGGCAGGGTAGCTGTGCTACGCCACATGAGTGACCACACTTTCTGCCCCAAGCCCATTCATGTGCAAATACCAGGGATGGCAGTTCCCTCATTTGGAAACACTTGGAACTTCCTCAGTCTTGGTGACATAATTTACCCAGTAAGTTCAGACACTCCTGGGGGAAGGTGCCAGGAGGGTGACTCTGGAAAACCACAAAGGAGGAGACGCCAGAGGTCTAAACGAGCCAAATCTAAATTCACAATGA
>High_elevation_57132 Average coverage: 7.61
CGCGGGGAATCCTTGTCTTCTGGAAAGACAGAGACGTGGAACGGCAAACTGCTGAAAATTCCACCAGTTTCTCCCTCAATCCTTGATTGTAGTATCATCCGTGTGGAATATTCACTAATGGTGTACGTGGATATTCCTGGAGCTATGGATCTATTTCTTAATTTGCCACTTGTCATTGGTACCATTCCTCTACATCCATTTGGCAGCAGAACC
>High_elevation_57158 Average coverage: 5.84
TCTGTGGATGGAAGCCCCGTCCATCCCACATGGAGAGCTGTGCACTCCTGCTCTCCTGCCCCTTTCTCCAGCCTAGCTACTCCAGTGCACATCGTTCCAGGTCCCACCTCCAGTTTCTCCTCTCTTACTCAGATTTACAACACTTCTGAATTATTTTTTTTCTTCTTCAAAAAAGTCTAATTCTAAGAGTTGCCCTGCCTGAACTTCAGGGCATCCTTACTTCTTAACAAATTACGTAAAGAACATTCAATCCAGTGGTAAATTCTTCTAAAAATCTGA
>High_elevation_57187 Average coverage: 5.21
TCCTTCCTTTCTTGCTTTCTTGCTTTCTCTCTTTTTTGTGTCGGTACCAGGATTAGATGGTGGGGACCAGGGCACTCAAAACACTTTCAGGCGTATGAGTGAATGAGTCATTCCCAGATACAGATTTTATTAGGTTATTTCCAATATATCATTATGAAGATCTGAGGGTCCTTTGTTCAGTTATTCATTGCATCAAAGATGTCAGCAACCATCACTACTAGTTATATTTAGCGAGTCATAGTCGGTTTTT
>High_elevation_57201 Average coverage: 6.39
GTTTGTGGTTTGGAAGTTCACGTATGCCCACAAGTACTTGCTAGCAGACAACAGGCACTATACGTTCTACGTGTGGAAGAGAGTCTTTCAGAGGCACGCGCTTGTCAAGTTTCTGTTGGTTCCTGGCTATGTGTTTGCTGGTTGGAGTATCGCCGACTCCCTGAAATCGAAATCCATTTTCTGGAATTTAATGTTTTTCGTGTGCGTGGTCGCGGTCACAGTTCCTCAGAAGCTGCTAGAATTCCGTTACTTCATTCTACCCTACATTATCTACAGGCTTAACATACCT
>High_elevation_57203 Average coverage: 5.06
ATAAGCTTAAAGCAATCTAAGGGGAAAAAAATGTTGCTCAGCCAGCAGGCAACCAAATGAAAGATTCATAAAAATAATAATGATAATAAAAAAAAAGCAAACCAAAAACAACACACCATTTATTAACCAATACAATCTAGCCAGCAGGATCAATTTTAAGTAACCACAACACAGAGAAAAGGCACAAAGTATTCAACACAGAAAATAATGGGTATAAAAGGACACTGTCAAAGATCTAATGTTCCAGATCTGACTTTACATCAATGATGTTTTATAATGATATGGTGGGAAGAAACTTGCACTTATAAACATAACAGTTCAACTGTGTGTTTGCAATTATACAGTTAAGTACTTTATTAGCCCTTAACTAATTGTTTATATTCACTCTAGAAAGATGTTCTGACACTTTAAAGTTGATTTTAAAAAATGTATTAGTCCCCGCGTACTCTG
>High_elevation_57320 Average coverage: 5.75
TATTCATATTTCATCTTAAAAGTCTCTAGATATGAAATAGCAAGAACCACATGAGACCCCCAAATCTGAAAATGTGGTTAGATACTCAGCATATCTTAAGGGGAAAATGACATAGGTTCTTCTACTTCATCAAATTATTAGCATATAACTTTAATGTATTATAAATATACAGTTGTCCCTTGGTACTCATGGAGGAAAGGATTCTCAAGGCACAGTATTTGCATATATAATCAGCATAAAAACCTCCAATATAACTTCATCTT
>High_elevation_57513 Average coverage: 7.47
TGAAGCAGTTTCTCCTTTGGCTTACATACAAAAAGAAGAGAAAAAGAATATATTATGTCTGCTTTTCATAGGATTCTCTGCCATATTACTATGCCTTAGTGAAAATAGTAAAATCAATGTCCAAGATATGTTACACAGAATGCATTTTAAATTTTGCCACCTCTTCCAACTCTGATTGTGGTGCACTGACCAAATTAACAAATCTAACTGTAATCTCCTTTCTTTTAAAAAGAAATCGATCTGCAAAAATGCATGTGTTGGGTGACATACAAGGTTAAGAAAGAAAAAGAATTTAAATAAAACAAAACAATCAAGGGAAGTGAAACTTGCCTTGGAGATCTCAGAATCCAATGCAGATTTAAGAACATAAAAGGTCAAGAATGGCGTTATGACAGACGCCAACATCCTATATAAACACCAGTTTGAATACCCCCGCGTACTC
>High_elevation_57661 Average coverage: 5.44
ATCCAGTGACTTATTCTTTCTGACTGCTGAATTTCTGCAGGGTACACTCCGTTGAAAACTTGCAGATCTCCTTTTGGCCTCTTCCTTTACCTCCCCTTTGGCTTAGCTGACCTTCCACTTGGGAATTTTGGACAGGAATGCTACTGCTAAACGTAATGCTCCAAGCCTTCATGTAGTTCAACAAACTGAAATTGCATTTTCCACAAACTTTCTGAAGCACCTCCCTATTCACATTACTCTGTGGTCATGGTTGGAGCTGATAATCTGTTC
>High_elevation_57979 Average coverage: 7.55
GGAGTGACAAACTCCGTCTGGTCTTCCACATGGCTGGCAGGAACCAGCCATTCTGCTTGTACATTAGCAGAAAACTGGGTTGGACACAGATCATCCAGAACTTGAATCAGCAGTCAGATATGGGATGGTGATATTCCTAGTGGCAACTTAACAAGCTGAGCCACAACACTAGCCTCACATTTGGTATTAACTTTGGATTTACTTAGATTTTCTCAGTAGAGTTTATAAAAGTAGA
>High_elevation_58132 Average coverage: 6.33
TTTTTTTTTTTTAGGTTTTGGGGGTCTGTATTTGCATGGAGATTTAGGTTTTCTATGGTTAGGAGGCAGAGGTTTAGACCCTATGAACCACAGTTCCTTCCTAAGAGCCAGGAAATGCTGGTTGGGCTGTTCTGGAAGCCCGAGTTTGGGGTCCACGATCAGGCAGATCTTACTCTGGTCACAGCCAGAGCTCTTGTGAGCTGAAGAATGAGTTGCTACAAGATGGCAGCCAAGAGAGAGAACAGCAGGATGA
>High_elevation_58209 Average coverage: 5.11
AGAGTACGCGGGGGGATGTGACAAAGACAACAACTTGGGCGTCACTTTAGTGAAAAGAACAATAGATTTTGGTTTAGACACAGGGTTTGCAGTCCGGCATCCTTATTTGGCAGTTTCAGACAGGACACTTCAGGAAATTACAGAACTTTGGGTGATCATAGGAAAGTAACACTAAAGAAGTTCGGTTAACAGCGTTATCATTGGGACATCTAAGAAATGGGATTGAGGGTCCTGTCCCATCCTTGGCTCCTGTGTGACTGCGTCTGTTTTTTGGGCCTTTTGGTTTGTATTATCGCCAGTCTCAGCATTTATGACATTAACAAAGAACAGGATTGTATCAAGAATTCTGGGGGTTTATGTGGTGAAAATGAATTACACTCCCAGCCATACTCTGTTTTAGAGAAGATCAAGACAGGGTTCATAACAGAAAAGATTTTTGGAGAAAGTGTCCTTGAGTTCAGACTCTCTGTTCCAGAGGACAGTTTCGCTTCTCCAAACTTCTTACTTGGACTCTGCGTTGATA
>High_elevation_58214 Average coverage: 6.09
[truncated: 166,818 more chars]
